# Supplementary material for: Transcriptomic Analysis of Multipurpose Timber Yielding Tree Neolamarckia cadamba during Xylogenesis Using RNA-Seq
Source: PLoS One. 2016 Jul 20;11(7):e0159407. doi: 10.1371/journal.pone.0159407 (PMC4954708; doi:10.1371/journal.pone.0159407)
Supplement: S1 File — (XLSX) [file pone.0159407.s005.xlsx]

## Sheet: cellulose biosynthesis-related 
Protein Name	Member
sucrose synthase	SUSY1-6: AT5G20830, AT5G49190, AT4G02280, AT3G43190, AT5G37180, AT1G73370
cellulose synthase A	CesA1-10: AT4G32410, AT4G39350, AT5G05170, AT5G44030, AT5G09870, AT5G64740, AT5G17420, AT4G18780, AT2G21770, AT2G25540
hexokinase	HEX1-3: AT4G29130, AT2G19860, AT1G47840
phosphoglucomutase	PGM1-3: AT5G51820, AT1G70730, AT1G23190
UDP-glucose pyrophosphorylase	UPG1-3: AT3G03250, AT5G17310, AT3G56040

## Sheet: mannan biosynthesis-related
Protein Name	Member
invertase	INV1-6: AT3G13790, AT3G52600, AT1G55120, AT2G36190, AT3G13784, AT5G11920
phosphoglucose isomerase	PGI1-2: AT4G24620, AT5G42740
fructokinase	FRK1-8: At2g31390, At1g06030, At1g06020, At3g59480, At4g10260, At1g66430, At5g51830, At1g50390
phosphomannose isomerase	PMI1-2: AT3G02570, AT1G67070
phosphomannomutase	PMM: AT2G45790
GDP-D-mannose pyrophosphorylase	GMP: At2g39770
Cellulose synthase like A	CESLA1-3, 7, 9-11, 14-15: At4g16590, At5g22740, At1g23480, At2g35650, At5g03760, At1g24070, At5g16190, At3g56000, At4g13410

## Sheet: monolignol biosynthesis-related
Protein Name	Member
phenylalanine ammonia-lyase	PAL1-4: AT2G37040, AT3G53260, AT5G04230, AT3G10340
cinnamate 4-hydroxylase	C4H: AT2G30490
4-coumarate:CoA ligase	4CL1-4: AT1G51680, AT3G21240, AT1G65060, AT3G21230
cinnamoyl-CoA reductase	CCR1-2: At1g15950, At1g80820
cinnamyl alcohol dehydrogenase	CAD1-9: At1g72680, AT2G21730, AT2G21890, AT3G19450, AT4G34230, AT4G37970, At4g37980, At4g37990, AT4G39330
p-hydroxycinnamoyl-CoA: quinate shikimate p-hydroxycinnamoyltransferase	HCT1: At5g48930
p-coumarate 3-hydroxylase	C3H: AT2G40890
Caffeoyl shikimate esterase	CSE: At1g52760
caffeoyl-CoA O-methyltransferase	CCoAOMT1: AT4G34050
caffeic acid O-methyltransferase	COMT1: At5g37170
and ferulate 5-hydroxylase	F5H1: At4g36220
