# Supplementary material for: Transcriptomic Analysis of Multipurpose Timber Yielding Tree Neolamarckia cadamba during Xylogenesis Using RNA-Seq
Source: PLoS One. 2016 Jul 20;11(7):e0159407. doi: 10.1371/journal.pone.0159407 (PMC4954708; doi:10.1371/journal.pone.0159407)
Supplement: S2 File — (XLSX) [file pone.0159407.s006.xlsx]

## Sheet: Sheet1
Enzyme	UniGene ID	Forward primer (5’ to 3’)	Reverse primer (5’ to 3’)	Product size(bp)
Cyclophilin	JX902587(NCBI accession number)	GACAGGAGGAGAATCTATCTATGG	AACCTGCCCAAACACCACAT	181
SND1/NST1/NST2	comp76425_c0	GCTACGAACCCATCACTATACAAG	CACAATCAAAACAGGAGGATAACT	184
	comp74785_c0	ACAAGTGGCATAAAGGGTCAGAG	TGGAGCAGGAGCATAAGCATC	189
VND6/7	comp76518_c0	CATCAATCTCACGAGCAAGGAC	TCAAGTACCCGCCAATCTGT	95
	comp44496_c0	AACCGCCAAACTATTTATCCC	CTTCAAACCCTGACACTACATCTC	315
MYB85	comp88847_c0	CTGGCTCAGAAGATCAGAACTCAT	TCGTCCTCCAACAGGCAACT	130
MYB20	comp82127_c0	CAAAGCAAAGAAGCGGAGAC	AAGATGTTGAATAGGGTACAAGGAT	181
MYB52/54	comp81079_c0	CTCCAAGTGAATGCTGACTCTAA	TGTGGTTCTACCGTCTGTTTCC	357
SND2/3	comp80942_c0	GCAAAAGTGTCATTGTCGTTATCT	ATAATGCTGGAAGCCAAAGTAG	181
KNAT7	comp93242_c0	TCCATCCCTCTCTCGTCTCT	AAACTTTCTGCACCTATGCTGTA	116
PAL	comp80867_c0	TTGTTTTCTGTACATCAATCGC	TGAGGAACATTTTGGTCTAGTGT	81
	comp82409_c1	TGTTTACGATCCTTGTATTTCTATC	AGTTTTATCCATAATTACACTTGTTG	90
4CL	comp80489_c0	ATGTTGAACTCATTGCTCGTAA	GTAAAATGGGTTGGCAGTTGTA	163
	comp85529_c0	CTTTCCAGGGTTCAATATACCAC	ACAAGCCCGTGACCTAAACT	167
	comp85502_c0	TCTCTCCCGCTAAAGTTCCC	TTGGTTCATCCACGTATCCTCT	88
CAD	comp67379_c0	CCTTGAATCGGTCTTCAAACAT	AGAACTCCCAACACGTCACATA	179
HCT	comp83765_c0	CCTGCATGTTAGGATGGATAAT	TGTGCATTTGTGGACAACTCTA	193
C3H	comp64828_c0	CTAAGGAGGCTCTAAGGTTGC	TCCAGGTTGTAGGATCACGA	150
CCoAOMT1	comp76851_c0	TTTAAGAACTGCCCTTCATCAG	ATCATCAAATCATGGCTCAGAA	226
	comp45078_c0	CTTTGATTTCGCTTTCGTTGA	GTTCCCATCCATAGCGTGTTA	120
F5H	comp81995_c0	TTTCGTGGTGGTATATAGTGAAAT	CGTCTGCTTTGTCCACTCTACT	269
CSE	comp52391_c0	AAGGGTTGGTTTGGCGTT	GCGTTTGTCAGTGCTAGGTGT	143
	comp83253_c0	CTTTGGCACCAGATAGAATGAG	GAAGCACGCAAGAAACCTTA	212
CESA	comp86337_c0	AATACCACCACACCATTACCAT	TACAAGCCACGAACAAGTCTC	221
	comp78663_c0	CCTCATCTCTCTCTACCTTGC	TGGAAACAGGGAAGAGTAAGAC	79
	comp48147_c0	ATCATCAAACTCTTGAACTGCAC	GACGTAAAAAGCTTCCAAAATAT	71
GPPS	comp81749_c0	AACTTGAACCCTAACCGTCCT	AGTAAAATGCCTATGTATGTATCCG	127
	comp80046_c0	GGAGGAAGAATGTAAAGGGTAGTT	CCAAGTAACATTGAAATACGGATAA	291
FPS	comp72548_c0	GCTGCCTCCAAAGAACAGAA	GGTGGAAGCCAGATTATCAAA	195
	comp75377_c1	CCCAAGGACGGAAGCAGA	CCCCTAATCAATAACAAAATACAAA	101
SQS	comp51787_c0	GAAGAATAGCCAGTATCACGAGG	CAATGTCAGATGTCTATGGTGCC	229
SQE	comp78798_c0	AGAATGTAGTTGGAGTCAGTAATGG	GCCAGACCTTCCACCAGATT	73
BAS	comp74800_c0	TTTGATCGCCATAAAATATACTTG	CCTCATGTGTGGTGGACAGG	251
	comp48203_c0	TTAAACCAACCAAGCCCAG	CCCAAAACGTCAATATGTGAAT	301
CAS	comp82132_c0	GGGTCCTTGATTCTTGAAGTGTAT	GTGCTAAGCCTTGACTACATCG	328
GES	comp62685_c0	CCAAGGCAACTCGTTCGTG	CAGTGGCGTCGCAATAGG	108
G10H	comp51727_c0	AAAGACTTGGACATGGAGGAGA	CAGAGCCAACCAAAGTAAGCA	149
SLS	comp76819_c0	GGTCTACCAAACCCGCCT	TTGATGTATTATCTATGTTCCGCTA	354
	comp67408_c0	CATCTAATCTGACAAGAATCTGCCA	AATGTTTCGCCATCTTATGTTCA	136
TS	comp81831_c0	TGTCATTAGATCGCATCCCC	CGTTTCCCCACATTTCCTC	258
TDC	comp80987_c0	TTTTAACTTTCAAGTCTCGACCCT	TCGTACCAGCATTCCACCTC	142
	comp56274_c0	CCTTCTGCCTAACCACTCCTC	TCATCCGTATCAATGCTGCC	91
STR	comp72639_c0	ATTGATCGGAAGTTGGGAGC	TTTTGGAGCCTGAAAGCATAT	93
	comp45686_c0	ACGGATTTACGGAAAGGGTG	GGAAGTTGTGGATTGGGTCTG	171
	comp84129_c0	TTTTGTTGGTGTGTTTAGTGGATTT	GACCCTATTATGGAAACTAACTCAAA	145
