# Supplementary material for: Transcriptomic Analysis of Multipurpose Timber Yielding Tree Neolamarckia cadamba during Xylogenesis Using RNA-Seq
Source: PLoS One. 2016 Jul 20;11(7):e0159407. doi: 10.1371/journal.pone.0159407 (PMC4954708; doi:10.1371/journal.pone.0159407)
Supplement: S3 File — (XLSX) [file pone.0159407.s007.xlsx]

## Sheet: Sheet1
species	UniGene number
Solanum lycopersicum	7949
Vitis vinifera	5965
Theobroma cacao	2610
Populus trichocarpa	1403
Prunus persica	1313
Ricinus communis	1272
Fragaria vesca subsp. vesca	502
Glycine max	502
Nicotiana tabacum	386
Cucumis sativus	370
Genlisea aurea	337
Medicago truncatula	236
Cicer arietinum	218
Arabidopsis thaliana	160
Zea mays	154
Solanum tuberosum	148
Coffea arabica	116
