# Supplementary material for: Transcriptomic Analysis of Multipurpose Timber Yielding Tree Neolamarckia cadamba during Xylogenesis Using RNA-Seq
Source: PLoS One. 2016 Jul 20;11(7):e0159407. doi: 10.1371/journal.pone.0159407 (PMC4954708; doi:10.1371/journal.pone.0159407)
Supplement: S4 File — (XLS) [file pone.0159407.s008.xls]

## Sheet: S5_File
#GO_classify	Number of UniGene
cellular component
extracellular region	2108
cell	17924
nucleoid	73
membrane	9048
virion	13
cell junction	2378
extracellular matrix	63
membrane-enclosed lumen	1307
macromolecular complex	3803
organelle	16397
extracellular matrix part	20
extracellular region part	205
organelle part	7665
virion part	10
membrane part	3609
synapse part	86
cell part	18156
synapse	141
molecular function
protein binding transcription factor activity	218
nucleic acid binding transcription factor activity	1129
catalytic activity	11293
receptor activity	385
structural molecule activity	526
transporter activity	1662
binding	13353
electron carrier activity	375
antioxidant activity	171
channel regulator activity	19
metallochaperone activity	17
enzyme regulator activity	477
receptor regulator activity	1
protein tag	3
chemoattractant activity	1
translation regulator activity	41
nutrient reservoir activity	35
molecular transducer activity	666
biological process
reproduction	5272
cell killing	14
immune system process	2396
metabolic process	16414
cell proliferation	436
cellular process	17099
carbon utilization	11
viral reproduction	301
death	716
nitrogen utilization	4
reproductive process	5133
biological adhesion	235
signaling	4135
multicellular organismal process	6968
developmental process	8799
phenotypic switching	8
growth	2523
locomotion	457
pigmentation	432
rhythmic process	329
response to stimulus	11636
localization	6908
establishment of localization	6439
multi-organism process	3910
biological regulation	11133
cellular component organization or biogenesis	8421
