# Supplementary material for: Transcriptomic Analysis of Multipurpose Timber Yielding Tree Neolamarckia cadamba during Xylogenesis Using RNA-Seq
Source: PLoS One. 2016 Jul 20;11(7):e0159407. doi: 10.1371/journal.pone.0159407 (PMC4954708; doi:10.1371/journal.pone.0159407)
Supplement: S5 File — (XLSX) [file pone.0159407.s009.xlsx]

## Sheet: Sheet1
UniGene ID	Apical	Middle	Basal	COG_class	COG_class_annotation	GO_annotation	KEGG_annotation	Swissprot_annotation	nr_annotation
cellulose biosynthetic process (GO:0030244)
comp1016378_c0	1.83	0	0	--	--	Biological Process: nuclear division (GO:0000280);; Biological Process: cytokinesis by cell plate formation (GO:0000911);; Molecular Function: protein serine/threonine kinase activity (GO:0004674);; Molecular Function: ATP binding (GO:0005524);; Cellular Component: extracellular region (GO:0005576);; Biological Process: glycolysis (GO:0006096);; Biological Process: protein phosphorylation (GO:000…	--	Receptor-like protein kinase THESEUS 1 OS=Arabidopsis thaliana GN=THE1 PE=1 SV=1	pto-like protein kinase, partial [Capsicum annuum]
comp144083_c0	0.81	0.75	0.78	--	--	Biological Process: MAPK cascade (GO:0000165);; Molecular Function: nucleotide binding (GO:0000166);; Biological Process: cell morphogenesis (GO:0000902);; Biological Process: response to molecule of bacterial origin (GO:0002237);; Molecular Function: protein kinase activity (GO:0004672);; Cellular Component: extracellular region (GO:0005576);; Cellular Component: plasma membrane (GO:0005886);; B…	--	Receptor-like protein kinase FERONIA OS=Arabidopsis thaliana GN=FER PE=1 SV=1	predicted protein [Populus trichocarpa]
comp148656_c0	6.35	1.23	2.22	--	--	Biological Process: microtubule cytoskeleton organization (GO:0000226);; Biological Process: double-strand break repair via homologous recombination (GO:0000724);; Biological Process: cell morphogenesis (GO:0000902);; Biological Process: cytokinesis by cell plate formation (GO:0000911);; Cellular Component: endosome (GO:0005768);; Cellular Component: endoplasmic reticulum (GO:0005783);; Cellular …	--	Cellulose synthase-like protein D3 OS=Arabidopsis thaliana GN=CSLD3 PE=1 SV=1	hypothetical protein VITISV_042740 [Vitis vinifera]
comp15332_c0	1.75	0	0	--	--	Cellular Component: cell wall (GO:0005618);; Cellular Component: plasma membrane (GO:0005886);; Biological Process: response to osmotic stress (GO:0006970);; Biological Process: response to water deprivation (GO:0009414);; Cellular Component: chloroplast (GO:0009507);; Biological Process: secondary cell wall biogenesis (GO:0009834);; Biological Process: salicylic acid mediated signaling pathway (…	--	Cellulose synthase-like protein G2 OS=Arabidopsis thaliana GN=CSLG2 PE=2 SV=1	unnamed protein product [Vitis vinifera]
comp162850_c0	0	0	0	[RTKL]	--	Biological Process: activation of MAPKK activity (GO:0000186);; Biological Process: alternative nuclear mRNA splicing, via spliceosome (GO:0000380);; Biological Process: respiratory burst involved in defense response (GO:0002679);; Biological Process: cell surface pattern recognition receptor signaling pathway (GO:0002752);; Molecular Function: transmembrane receptor protein serine/threonine kina…	--	Probable receptor protein kinase TMK1 OS=Arabidopsis thaliana GN=TMK1 PE=1 SV=1	predicted protein [Populus trichocarpa]
comp19150_c0	0.22	1.49	0.53	[M]	Cell wall/membrane/envelope biogenesis	Biological Process: microtubule cytoskeleton organization (GO:0000226);; Biological Process: double-strand break repair via homologous recombination (GO:0000724);; Biological Process: cytokinesis by cell plate formation (GO:0000911);; Cellular Component: cell wall (GO:0005618);; Cellular Component: endosome (GO:0005768);; Cellular Component: endoplasmic reticulum (GO:0005783);; Cellular Component…	--	Cellulose synthase-like protein D2 OS=Oryza sativa subsp. japonica GN=CSLD2 PE=2 SV=1	CSLD2 [Oryza sativa]
comp199207_c0	1.31	4.47	11.75	--	--	Biological Process: cell morphogenesis (GO:0000902);; Cellular Component: cell wall (GO:0005618);; Cellular Component: endosome (GO:0005768);; Cellular Component: Golgi apparatus (GO:0005794);; Cellular Component: trans-Golgi network (GO:0005802);; Cellular Component: plasma membrane (GO:0005886);; Biological Process: glycolysis (GO:0006096);; Biological Process: calcium ion transport (GO:0006816…	K10999|4e-76|vvi:100261696|hypothetical protein LOC100261696	Cellulose synthase A catalytic subunit 8 [UDP-forming] OS=Arabidopsis thaliana GN=CESA8 PE=1 SV=1	cellulose synthase, partial [Genlisea aurea]
comp234829_c0	3.86	0	0	--	--	Cellular Component: mitochondrion (GO:0005739);; Cellular Component: endoplasmic reticulum (GO:0005783);; Cellular Component: Golgi apparatus (GO:0005794);; Cellular Component: plasma membrane (GO:0005886);; Biological Process: purine nucleobase transport (GO:0006863);; Biological Process: response to stress (GO:0006950);; Biological Process: post-embryonic development (GO:0009791);; Biological P…	--	Cellulose synthase-like protein G3 OS=Arabidopsis thaliana GN=CSLG3 PE=2 SV=2	predicted protein [Populus trichocarpa]
comp338664_c0	1.47	0.23	0.89	[R]	General function prediction only	Molecular Function: nucleotide binding (GO:0000166);; Biological Process: defense response to insect (GO:0002213);; Molecular Function: glutamate-cysteine ligase activity (GO:0004357);; Cellular Component: mitochondrion (GO:0005739);; Biological Process: gluconeogenesis (GO:0006094);; Biological Process: glycolysis (GO:0006096);; Biological Process: glutathione biosynthetic process (GO:0006750);;…	K00083|8e-26|pop:POPTR_667694|SAD	Probable cinnamyl alcohol dehydrogenase 6 OS=Arabidopsis thaliana GN=CAD6 PE=2 SV=1	Cinnamyl alcohol dehydrogenase 6 [Theobroma cacao]
comp34448_c0	0	0.7	0.99	--	--	Biological Process: polysaccharide catabolic process (GO:0000272);; Biological Process: cytokinesis by cell plate formation (GO:0000911);; Biological Process: microtubule bundle formation (GO:0001578);; Molecular Function: DNA binding (GO:0003677);; Cellular Component: nucleus (GO:0005634);; Cellular Component: mitochondrion (GO:0005739);; Cellular Component: cytosol (GO:0005829);; Biological Pro…	--	65-kDa microtubule-associated protein 3 OS=Arabidopsis thaliana GN=MAP65-3 PE=1 SV=1	Microtubule associated protein (MAP65/ASE1) family protein isoform 5 [Theobroma cacao]
comp354281_c0	0.25	0.77	1.33	--	--	Biological Process: RNA methylation (GO:0001510);; Molecular Function: dolichyl-diphosphooligosaccharide-protein glycotransferase activity (GO:0004579);; Molecular Function: protein binding (GO:0005515);; Cellular Component: extracellular region (GO:0005576);; Cellular Component: nucleolus (GO:0005730);; Cellular Component: vacuolar membrane (GO:0005774);; Cellular Component: Golgi apparatus (GO:…	--	Dolichyl-diphosphooligosaccharide--protein glycosyltransferase 48 kDa subunit OS=Arabidopsis thaliana GN=OST48 PE=2 SV=1	predicted protein [Populus trichocarpa]
comp390355_c0	1.6	0.2	0.77	--	--	Biological Process: transition metal ion transport (GO:0000041);; Biological Process: MAPK cascade (GO:0000165);; Biological Process: microtubule cytoskeleton organization (GO:0000226);; Biological Process: cytokinesis by cell plate formation (GO:0000911);; Biological Process: cell fate specification (GO:0001708);; Biological Process: response to molecule of bacterial origin (GO:0002237);; Molecu…	--	Leucine-rich repeat receptor-like protein kinase PEPR2 OS=Arabidopsis thaliana GN=PEPR2 PE=1 SV=1	PREDICTED: probable leucine-rich repeat receptor-like protein kinase At1g35710-like [Vitis vinifera]
comp403088_c0	0.63	0.19	0.75	--	--	Cellular Component: endosome (GO:0005768);; Cellular Component: Golgi apparatus (GO:0005794);; Cellular Component: trans-Golgi network (GO:0005802);; Cellular Component: plasma membrane (GO:0005886);; Biological Process: purine nucleobase transport (GO:0006863);; Cellular Component: chloroplast (GO:0009507);; Biological Process: anatomical structure morphogenesis (GO:0009653);; Biological Process…	--	Cellulose synthase-like protein G3 OS=Arabidopsis thaliana GN=CSLG3 PE=2 SV=2	PREDICTED: cellulose synthase-like protein G3-like [Solanum lycopersicum]
comp41759_c0	2.21	1.91	4.97	[OC]	--	Biological Process: nuclear division (GO:0000280);; Molecular Function: protein disulfide isomerase activity (GO:0003756);; Molecular Function: catalytic activity (GO:0003824);; Molecular Function: protein binding (GO:0005515);; Cellular Component: endoplasmic reticulum membrane (GO:0005789);; Cellular Component: endoplasmic reticulum-Golgi intermediate compartment (GO:0005793);; Biological Proce…	--	Protein disulfide-isomerase 5-1 OS=Arabidopsis thaliana GN=PDIL5-1 PE=2 SV=1	unnamed protein product [Vitis vinifera]
comp41883_c0	2.69	2.14	0.88	[RTKL]	--	Biological Process: microtubule cytoskeleton organization (GO:0000226);; Biological Process: cytokinesis by cell plate formation (GO:0000911);; Biological Process: response to molecule of bacterial origin (GO:0002237);; Molecular Function: protein serine/threonine kinase activity (GO:0004674);; Molecular Function: ATP binding (GO:0005524);; Cellular Component: cell wall (GO:0005618);; Cellular Co…	--	Probable LRR receptor-like serine/threonine-protein kinase At4g36180 OS=Arabidopsis thaliana GN=At4g36180 PE=1 SV=1	PREDICTED: probable LRR receptor-like serine/threonine-protein kinase At4g36180-like [Vitis vinifera]
comp41887_c0	4.95	5.98	6.59	--	--	Molecular Function: copper ion transmembrane transporter activity (GO:0005375);; Molecular Function: zinc ion transmembrane transporter activity (GO:0005385);; Molecular Function: protein binding (GO:0005515);; Cellular Component: lysosome (GO:0005764);; Cellular Component: Golgi apparatus (GO:0005794);; Biological Process: protein targeting to lysosome (GO:0006622);; Biological Process: protein …	K12398|0.0|vvi:100251056|hypothetical protein LOC100251056	AP-3 complex subunit mu-2 OS=Homo sapiens GN=AP3M2 PE=1 SV=1	PREDICTED: AP-3 complex subunit mu-1-like [Solanum lycopersicum]
comp42887_c0	3.76	4.42	0.9	--	--	Biological Process: mitotic cell cycle (GO:0000278);; Biological Process: cytokinesis by cell plate formation (GO:0000911);; Biological Process: establishment of planar polarity (GO:0001736);; Biological Process: regionalization (GO:0003002);; Molecular Function: ARF guanyl-nucleotide exchange factor activity (GO:0005086);; Cellular Component: endosome (GO:0005768);; Cellular Component: Golgi app…	--	ARF guanine-nucleotide exchange factor GNOM OS=Arabidopsis thaliana GN=GN PE=1 SV=1	pattern formation protein, putative [Ricinus communis]
comp43336_c0	3.66	2.21	4.78	--	--	Cellular Component: plasma membrane (GO:0005886);; Biological Process: heat acclimation (GO:0010286);; Biological Process: cellulose biosynthetic process (GO:0030244);; Biological Process: Golgi vesicle transport (GO:0048193);;	--	Membrane-anchored ubiquitin-fold protein 3 OS=Oryza sativa subsp. japonica GN=MUB3 PE=2 SV=1	PREDICTED: membrane-anchored ubiquitin-fold protein 3 [Vitis vinifera]
comp43693_c0	15.68	9.03	4.59	--	--	Cellular Component: plasma membrane (GO:0005886);; Biological Process: cold acclimation (GO:0009631);; Biological Process: sterol metabolic process (GO:0016125);; Biological Process: cellulose biosynthetic process (GO:0030244);; Biological Process: lipid glycosylation (GO:0030259);; Biological Process: seed development (GO:0048316);; Molecular Function: beta-sitosterol UDP-glucosyltransferase act…	K05841|3e-27|vvi:100240956|hypothetical protein LOC100240956	Sterol 3-beta-glucosyltransferase UGT80A2 OS=Arabidopsis thaliana GN=UGT80A2 PE=2 SV=1	PREDICTED: sterol 3-beta-glucosyltransferase-like [Vitis vinifera]
comp44905_c0	2.59	0.79	0.61	--	--	Biological Process: microtubule cytoskeleton organization (GO:0000226);; Biological Process: cytokinesis by cell plate formation (GO:0000911);; Molecular Function: peptide receptor activity (GO:0001653);; Biological Process: response to molecule of bacterial origin (GO:0002237);; Molecular Function: protein serine/threonine kinase activity (GO:0004674);; Molecular Function: transmembrane signalin…	--	Probable LRR receptor-like serine/threonine-protein kinase At4g36180 OS=Arabidopsis thaliana GN=At4g36180 PE=1 SV=1	unnamed protein product [Vitis vinifera]
comp45116_c0	23.46	27.76	27.16	[OC]	--	Biological Process: RNA splicing, via endonucleolytic cleavage and ligation (GO:0000394);; Molecular Function: protein disulfide isomerase activity (GO:0003756);; Cellular Component: vacuolar membrane (GO:0005774);; Cellular Component: endoplasmic reticulum (GO:0005783);; Cellular Component: plasma membrane (GO:0005886);; Biological Process: protein folding (GO:0006457);; Biological Process: glyc…	--	Protein disulfide-isomerase 5-2 OS=Arabidopsis thaliana GN=PDIL5-2 PE=2 SV=1	PREDICTED: protein disulfide-isomerase 5-2-like [Solanum lycopersicum]
comp45404_c0	25.66	15.85	17.9	--	--	Molecular Function: protein binding (GO:0005515);; Cellular Component: endoplasmic reticulum (GO:0005783);; Biological Process: protein folding (GO:0006457);; Biological Process: response to heat (GO:0009408);; Biological Process: response to high light intensity (GO:0009644);; Biological Process: response to salt stress (GO:0009651);; Biological Process: cellulose biosynthetic process (GO:003024…	K10088|1e-160|rcu:RCOM_0934410|hypothetical protein	Protein OS-9 OS=Homo sapiens GN=OS9 PE=1 SV=1	PREDICTED: protein OS-9-like [Vitis vinifera]
comp46858_c0	30.38	28.33	44.79	[R]	General function prediction only	Cellular Component: Golgi membrane (GO:0000139);; Molecular Function: DNA binding (GO:0003677);; Molecular Function: sequence-specific DNA binding transcription factor activity (GO:0003700);; Molecular Function: GTPase activity (GO:0003924);; Molecular Function: transporter activity (GO:0005215);; Molecular Function: copper ion binding (GO:0005507);; Molecular Function: protein binding (GO:000551…	K07942|1e-124|vvi:100249651|hypothetical protein LOC100249651	ADP-ribosylation factor 1 OS=Brassica rapa subsp. pekinensis GN=ARF1 PE=2 SV=3	PREDICTED: ADP-ribosylation factor 1-like [Glycine max]
comp48147_c0	15.93	75.97	35.37	--	--	Cellular Component: endosome (GO:0005768);; Cellular Component: Golgi apparatus (GO:0005794);; Cellular Component: trans-Golgi network (GO:0005802);; Cellular Component: plasma membrane (GO:0005886);; Biological Process: defense response (GO:0006952);; Molecular Function: zinc ion binding (GO:0008270);; Cellular Component: chloroplast (GO:0009507);; Biological Process: anatomical structure morpho…	K10999|4e-49|vvi:100248512|hypothetical protein LOC100248512	Cellulose synthase A catalytic subunit 7 [UDP-forming] OS=Arabidopsis thaliana GN=CESA7 PE=1 SV=1	cellulose synthase, partial [Neolamarckia cadamba]
comp48255_c0	50.66	50.31	38.8	--	--	Biological Process: RNA splicing, via endonucleolytic cleavage and ligation (GO:0000394);; Cellular Component: endosome (GO:0005768);; Cellular Component: Golgi apparatus (GO:0005794);; Cellular Component: trans-Golgi network (GO:0005802);; Biological Process: methylation-dependent chromatin silencing (GO:0006346);; Biological Process: protein glycosylation (GO:0006486);; Biological Process: meth…	--	Beta-1,3-galactosyltransferase 7 OS=Arabidopsis thaliana GN=B3GALT7 PE=2 SV=1	Avr9 elicitor response protein [Nicotiana tabacum]
comp48660_c0	1.83	2.24	4.57	--	--	Cellular Component: mitochondrion (GO:0005739);; Cellular Component: Golgi apparatus (GO:0005794);; Cellular Component: plasma membrane (GO:0005886);; Biological Process: plant-type cell wall modification (GO:0009827);; Biological Process: meristem initiation (GO:0010014);; Biological Process: xylem development (GO:0010089);; Biological Process: glucuronoxylan metabolic process (GO:0010413);; Cel…	--	--	PREDICTED: uncharacterized protein LOC101212899 [Cucumis sativus]
comp48837_c0	1.21	1.98	0	--	--	Cellular Component: lytic vacuole within protein storage vacuole (GO:0000327);; Molecular Function: protein disulfide isomerase activity (GO:0003756);; Molecular Function: protein-glutamine gamma-glutamyltransferase activity (GO:0003810);; Molecular Function: dolichyl-diphosphooligosaccharide-protein glycotransferase activity (GO:0004579);; Molecular Function: protein binding (GO:0005515);; Cellu…	K09580|2e-35|pop:POPTR_723538|hypothetical protein	Protein disulfide isomerase-like 1-3 OS=Arabidopsis thaliana GN=PDIL1-3 PE=2 SV=1	PREDICTED: protein disulfide isomerase-like 1-4-like [Cicer arietinum]
comp49155_c1	1.27	0.19	0.76	--	--	Biological Process: microtubule cytoskeleton organization (GO:0000226);; Biological Process: cytokinesis by cell plate formation (GO:0000911);; Biological Process: response to molecule of bacterial origin (GO:0002237);; Molecular Function: protein serine/threonine kinase activity (GO:0004674);; Molecular Function: protein binding (GO:0005515);; Molecular Function: ATP binding (GO:0005524);; Cellu…	--	Probable LRR receptor-like serine/threonine-protein kinase At4g36180 OS=Arabidopsis thaliana GN=At4g36180 PE=1 SV=1	unnamed protein product [Vitis vinifera]
comp50746_c0	2.24	0.69	0	--	--	Cellular Component: nucleus (GO:0005634);; Cellular Component: vacuolar membrane (GO:0005774);; Cellular Component: plasma membrane (GO:0005886);; Biological Process: cold acclimation (GO:0009631);; Biological Process: flavonoid biosynthetic process (GO:0009813);; Biological Process: seed germination (GO:0009845);; Biological Process: seed coat development (GO:0010214);; Biological Process: stero…	K05841|7e-14|rcu:RCOM_1721370|transferase, transferring glycosyl groups, putative (EC:2.4.1.173)	Sterol 3-beta-glucosyltransferase UGT80A2 OS=Arabidopsis thaliana GN=UGT80A2 PE=2 SV=1	unknown [Medicago truncatula]
comp51214_c0	2.5	9.17	9.52	--	--	Cellular Component: Golgi apparatus (GO:0005794);; Cellular Component: plasma membrane (GO:0005886);; Biological Process: plant-type cell wall modification (GO:0009827);; Biological Process: tissue development (GO:0009888);; Biological Process: cellulose biosynthetic process (GO:0030244);; Biological Process: cell wall biogenesis (GO:0042546);; Biological Process: pectin biosynthetic process (GO:…	--	--	PREDICTED: uncharacterized protein LOC100777555 [Glycine max]
comp51837_c0	6.71	5.78	7.23	[R]	General function prediction only	Cellular Component: Golgi membrane (GO:0000139);; Molecular Function: DNA binding (GO:0003677);; Molecular Function: sequence-specific DNA binding transcription factor activity (GO:0003700);; Molecular Function: GTPase activity (GO:0003924);; Molecular Function: transporter activity (GO:0005215);; Molecular Function: copper ion binding (GO:0005507);; Molecular Function: protein binding (GO:000551…	K07942|1e-17|ath:AT2G24765|ARF3	ADP-ribosylation factor 3 OS=Arabidopsis thaliana GN=ARF3 PE=1 SV=2	hypothetical protein ZEAMMB73_984643 [Zea mays]
comp52418_c0	169.71	146.87	114.51	[R]	General function prediction only	Biological Process: defense response to insect (GO:0002213);; Molecular Function: glutamate-cysteine ligase activity (GO:0004357);; Cellular Component: mitochondrion (GO:0005739);; Biological Process: gluconeogenesis (GO:0006094);; Biological Process: glycolysis (GO:0006096);; Biological Process: glutathione biosynthetic process (GO:0006750);; Biological Process: amino acid transport (GO:0006865)…	--	8-hydroxygeraniol dehydrogenase OS=Catharanthus roseus GN=10HGO PE=1 SV=1	RecName: Full=8-hydroxygeraniol dehydrogenase; Short=Cr10HGO
comp52520_c0	0	0.78	1.23	[U]	Intracellular trafficking, secretion, and vesicular transport	Cellular Component: Golgi membrane (GO:0000139);; Molecular Function: transporter activity (GO:0005215);; Cellular Component: nucleus (GO:0005634);; Cellular Component: lysosomal membrane (GO:0005765);; Cellular Component: cytosol (GO:0005829);; Cellular Component: plasma membrane (GO:0005886);; Biological Process: protein N-linked glycosylation (GO:0006487);; Biological Process: intracellular pr…	--	Beta-adaptin-like protein A OS=Arabidopsis thaliana GN=BETAA-AD PE=1 SV=1	AP-2 complex subunit beta-1, putative [Ricinus communis]
comp52742_c0	29.16	3.64	0.76	--	--	Cellular Component: Golgi apparatus (GO:0005794);; Cellular Component: plasma membrane (GO:0005886);; Biological Process: defense response (GO:0006952);; Molecular Function: zinc ion binding (GO:0008270);; Cellular Component: chloroplast (GO:0009507);; Biological Process: primary cell wall biogenesis (GO:0009833);; Biological Process: secondary cell wall biogenesis (GO:0009834);; Biological Proce…	K10999|2e-44|pop:POPTR_819877|cellulose synthase A (EC:2.4.1.12)	Cellulose synthase A catalytic subunit 2 [UDP-forming] OS=Arabidopsis thaliana GN=CESA2 PE=1 SV=1	hypothetical protein M569_16283, partial [Genlisea aurea]
comp52817_c0	33.29	15.59	9.65	[MJ]	--	Molecular Function: mannose-1-phosphate guanylyltransferase activity (GO:0004475);; Molecular Function: protein binding (GO:0005515);; Molecular Function: GTP binding (GO:0005525);; Cellular Component: nucleus (GO:0005634);; Cellular Component: mitochondrion (GO:0005739);; Cellular Component: cytosol (GO:0005829);; Biological Process: glucose catabolic process (GO:0006007);; Biological Process: g…	--	Probable mannose-1-phosphate guanylyltransferase 2 OS=Arabidopsis thaliana GN=At3g55590 PE=2 SV=1	TPA: hypothetical protein ZEAMMB73_810828 [Zea mays]
comp52856_c0	54.67	80.93	93.8	--	--	Cellular Component: plasma membrane (GO:0005886);; Biological Process: heat acclimation (GO:0010286);; Biological Process: cellulose biosynthetic process (GO:0030244);; Biological Process: Golgi vesicle transport (GO:0048193);;	--	Membrane-anchored ubiquitin-fold protein 1 OS=Arabidopsis thaliana GN=MUB1 PE=1 SV=1	hypothetical protein PRUPE_ppa013551mg [Prunus persica]
comp53230_c0	47.01	43.66	24.35	--	--	Cellular Component: nucleus (GO:0005634);; Cellular Component: cytosol (GO:0005829);; Cellular Component: plasma membrane (GO:0005886);; Biological Process: endocytosis (GO:0006897);; Cellular Component: cell plate (GO:0009504);; Cellular Component: plasmodesma (GO:0009506);; Cellular Component: phragmoplast (GO:0009524);; Biological Process: pollen development (GO:0009555);; Biological Process: …	--	Protein TPLATE OS=Arabidopsis thaliana GN=TPLATE PE=1 SV=1	PREDICTED: protein TPLATE-like [Solanum lycopersicum]
comp543432_c0	1.56	0	0	--	--	Cellular Component: cell wall (GO:0005618);; Cellular Component: endosome (GO:0005768);; Cellular Component: Golgi apparatus (GO:0005794);; Cellular Component: trans-Golgi network (GO:0005802);; Cellular Component: plasma membrane (GO:0005886);; Biological Process: purine nucleobase transport (GO:0006863);; Biological Process: response to water deprivation (GO:0009414);; Cellular Component: chlor…	--	Cellulose synthase-like protein G3 OS=Arabidopsis thaliana GN=CSLG3 PE=2 SV=2	cellulose synthase-like protein CslG [Nicotiana tabacum]
comp55520_c0	4.32	0.95	0.8	[M]	Cell wall/membrane/envelope biogenesis	Biological Process: microtubule cytoskeleton organization (GO:0000226);; Biological Process: double-strand break repair via homologous recombination (GO:0000724);; Biological Process: cytokinesis by cell plate formation (GO:0000911);; Cellular Component: endosome (GO:0005768);; Cellular Component: endoplasmic reticulum (GO:0005783);; Cellular Component: trans-Golgi network (GO:0005802);; Cellular…	--	Cellulose synthase-like protein D3 OS=Arabidopsis thaliana GN=CSLD3 PE=1 SV=1	glycosyltransferase, CAZy family GT2 [Populus trichocarpa]
comp56375_c0	0	0.1	1.48	--	--	Biological Process: cell morphogenesis (GO:0000902);; Cellular Component: cell wall (GO:0005618);; Cellular Component: endosome (GO:0005768);; Cellular Component: Golgi apparatus (GO:0005794);; Cellular Component: trans-Golgi network (GO:0005802);; Cellular Component: plasma membrane (GO:0005886);; Biological Process: glycolysis (GO:0006096);; Biological Process: calcium ion transport (GO:0006816…	K10999|2e-70|vvi:100261696|hypothetical protein LOC100261696	Cellulose synthase A catalytic subunit 4 [UDP-forming] OS=Oryza sativa subsp. japonica GN=CESA4 PE=2 SV=1	cellulose synthase [Hibiscus cannabinus]
comp58083_c1	1.08	0	0.69	--	--	Biological Process: transition metal ion transport (GO:0000041);; Biological Process: microtubule cytoskeleton organization (GO:0000226);; Biological Process: cytokinesis by cell plate formation (GO:0000911);; Biological Process: regulation of cell growth (GO:0001558);; Biological Process: cell fate specification (GO:0001708);; Biological Process: response to molecule of bacterial origin (GO:0002…	--	Probable LRR receptor-like serine/threonine-protein kinase At4g36180 OS=Arabidopsis thaliana GN=At4g36180 PE=1 SV=1	PREDICTED: probable LRR receptor-like serine/threonine-protein kinase At4g36180-like [Solanum lycopersicum]
comp59503_c0	0.25	0	0.23	[S]	Function unknown	Molecular Function: nucleotide binding (GO:0000166);; Biological Process: microtubule cytoskeleton organization (GO:0000226);; Biological Process: cytokinesis by cell plate formation (GO:0000911);; Molecular Function: peptide receptor activity (GO:0001653);; Biological Process: response to molecule of bacterial origin (GO:0002237);; Molecular Function: protein serine/threonine kinase activity (GO…	--	Tyrosine-sulfated glycopeptide receptor 1 OS=Arabidopsis thaliana GN=PSYR1 PE=2 SV=1	unnamed protein product [Vitis vinifera]
comp59772_c0	0.27	0.58	1.03	--	--	Biological Process: microtubule cytoskeleton organization (GO:0000226);; Biological Process: polysaccharide catabolic process (GO:0000272);; Biological Process: cytokinesis (GO:0000910);; Biological Process: cytokinesis by cell plate formation (GO:0000911);; Biological Process: microtubule bundle formation (GO:0001578);; Molecular Function: binding (GO:0005488);; Cellular Component: nucleus (GO:0…	--	65-kDa microtubule-associated protein 3 OS=Arabidopsis thaliana GN=MAP65-3 PE=1 SV=1	Microtubule associated protein (MAP65/ASE1) family protein isoform 5 [Theobroma cacao]
comp60177_c1	2.38	0	0	[M]	Cell wall/membrane/envelope biogenesis	Cellular Component: cell wall (GO:0005618);; Cellular Component: mitochondrion (GO:0005739);; Cellular Component: endoplasmic reticulum (GO:0005783);; Cellular Component: Golgi apparatus (GO:0005794);; Cellular Component: plasma membrane (GO:0005886);; Biological Process: purine nucleobase transport (GO:0006863);; Biological Process: response to osmotic stress (GO:0006970);; Biological Process: r…	--	Cellulose synthase-like protein G3 OS=Arabidopsis thaliana GN=CSLG3 PE=2 SV=2	PREDICTED: cellulose synthase-like protein G3-like [Solanum lycopersicum]
comp61077_c0	0	0.81	1.05	[S]	Function unknown	Molecular Function: structural constituent of cytoskeleton (GO:0005200);; Molecular Function: protein binding (GO:0005515);; Cellular Component: nucleus (GO:0005634);; Cellular Component: early endosome (GO:0005769);; Cellular Component: late endosome (GO:0005770);; Cellular Component: cytosol (GO:0005829);; Biological Process: gluconeogenesis (GO:0006094);; Biological Process: protein folding (G…	K13989|2e-56|rcu:RCOM_2090490|Derlin-2, putative	Derlin-1 OS=Arabidopsis thaliana GN=DER1 PE=2 SV=1	hypothetical protein PRUPE_ppa014581mg [Prunus persica]
comp61920_c0	0	0	0	--	--	Cellular Component: extracellular region (GO:0005576);; Cellular Component: mitochondrion (GO:0005739);; Cellular Component: early endosome (GO:0005769);; Cellular Component: Golgi apparatus (GO:0005794);; Cellular Component: trans-Golgi network (GO:0005802);; Cellular Component: plasma membrane (GO:0005886);; Biological Process: glycolysis (GO:0006096);; Biological Process: water transport (GO:0…	--	Endoglucanase 24 OS=Oryza sativa subsp. japonica GN=Os09g0533900 PE=2 SV=1	PREDICTED: endoglucanase 24 [Vitis vinifera]
comp61920_c1	0.57	0.58	0.63	--	--	Biological Process: polysaccharide catabolic process (GO:0000272);; Biological Process: response to reactive oxygen species (GO:0000302);; Molecular Function: hydrolase activity, hydrolyzing O-glycosyl compounds (GO:0004553);; Cellular Component: extracellular region (GO:0005576);; Cellular Component: early endosome (GO:0005769);; Cellular Component: Golgi apparatus (GO:0005794);; Cellular Compon…	--	Endoglucanase 24 OS=Oryza sativa subsp. japonica GN=Os09g0533900 PE=2 SV=1	unnamed protein product [Vitis vinifera]
comp623225_c0	0.72	0.73	0	--	--	Biological Process: polysaccharide biosynthetic process (GO:0000271);; Cellular Component: mitochondrion (GO:0005739);; Cellular Component: endoplasmic reticulum (GO:0005783);; Cellular Component: Golgi apparatus (GO:0005794);; Cellular Component: plasma membrane (GO:0005886);; Biological Process: purine nucleobase transport (GO:0006863);; Cellular Component: integral to membrane (GO:0016021);; M…	--	Cellulose synthase-like protein G3 OS=Arabidopsis thaliana GN=CSLG3 PE=2 SV=2	hypothetical protein VITISV_011915 [Vitis vinifera]
comp64291_c0	6.26	1.1	1.31	--	--	Biological Process: microtubule cytoskeleton organization (GO:0000226);; Biological Process: double-strand break repair via homologous recombination (GO:0000724);; Biological Process: cytokinesis by cell plate formation (GO:0000911);; Cellular Component: endosome (GO:0005768);; Cellular Component: endoplasmic reticulum (GO:0005783);; Cellular Component: trans-Golgi network (GO:0005802);; Cellular…	--	Cellulose synthase-like protein D3 OS=Arabidopsis thaliana GN=CSLD3 PE=1 SV=1	PREDICTED: cellulose synthase-like protein D3-like [Solanum lycopersicum]
comp64537_c0	0	0	0.46	--	--	Molecular Function: calcium ion binding (GO:0005509);; Cellular Component: extracellular region (GO:0005576);; Cellular Component: mitochondrion (GO:0005739);; Cellular Component: early endosome (GO:0005769);; Cellular Component: Golgi apparatus (GO:0005794);; Cellular Component: trans-Golgi network (GO:0005802);; Cellular Component: plasma membrane (GO:0005886);; Biological Process: glycolysis (…	--	Endoglucanase 12 OS=Oryza sativa subsp. japonica GN=GLU3 PE=2 SV=2	endo-1,4-beta-glucanase [Dimocarpus longan]
comp65111_c0	0.13	3.18	5.06	[R]	General function prediction only	Biological Process: defense response to insect (GO:0002213);; Molecular Function: glutamate-cysteine ligase activity (GO:0004357);; Cellular Component: mitochondrion (GO:0005739);; Biological Process: gluconeogenesis (GO:0006094);; Biological Process: glycolysis (GO:0006096);; Biological Process: glutathione biosynthetic process (GO:0006750);; Biological Process: amino acid transport (GO:0006865)…	--	8-hydroxygeraniol dehydrogenase OS=Catharanthus roseus GN=10HGO PE=1 SV=1	RecName: Full=8-hydroxygeraniol dehydrogenase; Short=Cr10HGO
comp65689_c1	1.01	0	0	[S]	Function unknown	Biological Process: transition metal ion transport (GO:0000041);; Biological Process: MAPK cascade (GO:0000165);; Biological Process: microtubule cytoskeleton organization (GO:0000226);; Biological Process: cytokinesis by cell plate formation (GO:0000911);; Molecular Function: peptide receptor activity (GO:0001653);; Biological Process: response to molecule of bacterial origin (GO:0002237);; Biol…	--	Probable LRR receptor-like serine/threonine-protein kinase At4g36180 OS=Arabidopsis thaliana GN=At4g36180 PE=1 SV=1	PREDICTED: probable LRR receptor-like serine/threonine-protein kinase At4g36180-like [Solanum lycopersicum]
comp65689_c2	1.08	1.08	0.95	--	--	Biological Process: microtubule cytoskeleton organization (GO:0000226);; Biological Process: cytokinesis by cell plate formation (GO:0000911);; Biological Process: cell fate specification (GO:0001708);; Biological Process: response to molecule of bacterial origin (GO:0002237);; Molecular Function: protein serine/threonine kinase activity (GO:0004674);; Molecular Function: ATP binding (GO:0005524)…	--	Probable LRR receptor-like serine/threonine-protein kinase At4g36180 OS=Arabidopsis thaliana GN=At4g36180 PE=1 SV=1	PREDICTED: probable LRR receptor-like serine/threonine-protein kinase At4g36180-like [Solanum lycopersicum]
comp66300_c0	0.29	7.49	1.08	[M]	Cell wall/membrane/envelope biogenesis	Cellular Component: mitochondrion (GO:0005739);; Cellular Component: endoplasmic reticulum (GO:0005783);; Cellular Component: Golgi apparatus (GO:0005794);; Cellular Component: plasma membrane (GO:0005886);; Biological Process: plant-type cell wall biogenesis (GO:0009832);; Cellular Component: integral to membrane (GO:0016021);; Molecular Function: cellulose synthase activity (GO:0016759);; Molec…	--	Cellulose synthase-like protein E6 OS=Oryza sativa subsp. japonica GN=CSLE6 PE=2 SV=1	cellulose synthase-like protein CslE [Nicotiana tabacum]
comp66592_c0	0.9	0.31	1.03	[RTKL]	--	Biological Process: MAPK cascade (GO:0000165);; Molecular Function: protein kinase activity (GO:0004672);; Molecular Function: protein serine/threonine kinase activity (GO:0004674);; Molecular Function: protein tyrosine kinase activity (GO:0004713);; Molecular Function: ATP binding (GO:0005524);; Cellular Component: extracellular region (GO:0005576);; Biological Process: glycolysis (GO:0006096);;…	--	Putative receptor-like protein kinase At5g39000 OS=Arabidopsis thaliana GN=At5g39000 PE=3 SV=1	predicted protein [Hordeum vulgare subsp. vulgare]
comp67267_c1	0.25	0	1.21	--	--	Biological Process: microtubule cytoskeleton organization (GO:0000226);; Biological Process: cytokinesis by cell plate formation (GO:0000911);; Biological Process: regulation of cell growth (GO:0001558);; Biological Process: response to molecule of bacterial origin (GO:0002237);; Molecular Function: protein kinase activity (GO:0004672);; Molecular Function: protein binding (GO:0005515);; Cellular…	--	Leucine-rich repeat receptor-like protein kinase PXL2 OS=Arabidopsis thaliana GN=PXL2 PE=2 SV=1	Leucine-rich repeat protein kinase family protein, putative [Theobroma cacao]
comp67267_c2	0	0	0.21	--	--	Biological Process: maltose metabolic process (GO:0000023);; Molecular Function: nucleotide binding (GO:0000166);; Biological Process: microtubule cytoskeleton organization (GO:0000226);; Biological Process: cytokinesis by cell plate formation (GO:0000911);; Molecular Function: peptide receptor activity (GO:0001653);; Biological Process: response to molecule of bacterial origin (GO:0002237);; Mol…	--	Serine/threonine-protein kinase BRI1-like 2 OS=Arabidopsis thaliana GN=BRL2 PE=1 SV=1	unnamed protein product [Vitis vinifera]
comp67289_c0	3.38	3.8	1.81	--	--	Biological Process: mitotic cell cycle (GO:0000278);; Biological Process: cytokinesis by cell plate formation (GO:0000911);; Biological Process: establishment of planar polarity (GO:0001736);; Biological Process: regionalization (GO:0003002);; Molecular Function: ARF guanyl-nucleotide exchange factor activity (GO:0005086);; Cellular Component: endosome (GO:0005768);; Cellular Component: plasma me…	--	ARF guanine-nucleotide exchange factor GNL1 OS=Arabidopsis thaliana GN=GNL1 PE=3 SV=1	PREDICTED: ARF guanine-nucleotide exchange factor GNOM-like [Solanum lycopersicum]
comp67290_c0	1.73	1.05	0.87	[R]	General function prediction only	Molecular Function: nucleotide binding (GO:0000166);; Biological Process: defense response to insect (GO:0002213);; Molecular Function: glutamate-cysteine ligase activity (GO:0004357);; Cellular Component: mitochondrion (GO:0005739);; Biological Process: gluconeogenesis (GO:0006094);; Biological Process: glycolysis (GO:0006096);; Biological Process: glutathione biosynthetic process (GO:0006750);;…	--	Probable mannitol dehydrogenase OS=Fragaria ananassa GN=CAD PE=1 SV=1	10-hydroxygeraniol oxidoreductase [Camptotheca acuminata]
comp67432_c1	0	0.56	1.89	--	--	Biological Process: regionalization (GO:0003002);; Cellular Component: early endosome (GO:0005769);; Cellular Component: Golgi apparatus (GO:0005794);; Cellular Component: trans-Golgi network (GO:0005802);; Cellular Component: plasma membrane (GO:0005886);; Biological Process: carbohydrate metabolic process (GO:0005975);; Biological Process: glycolysis (GO:0006096);; Biological Process: water tra…	--	Endoglucanase 25 OS=Arabidopsis thaliana GN=KOR PE=1 SV=1	PREDICTED: endoglucanase 12-like isoform 2 [Solanum lycopersicum]
comp67432_c2	0	0.26	1.72	--	--	Biological Process: polysaccharide catabolic process (GO:0000272);; Biological Process: regionalization (GO:0003002);; Molecular Function: hydrolase activity, hydrolyzing O-glycosyl compounds (GO:0004553);; Cellular Component: early endosome (GO:0005769);; Cellular Component: Golgi apparatus (GO:0005794);; Cellular Component: trans-Golgi network (GO:0005802);; Cellular Component: plasma membrane …	--	Endoglucanase 12 OS=Oryza sativa subsp. japonica GN=GLU3 PE=2 SV=2	PREDICTED: endoglucanase 12-like, partial [Vitis vinifera]
comp67650_c0	49.99	50.28	50.63	--	--	Biological Process: reproduction (GO:0000003);; Biological Process: RNA methylation (GO:0001510);; Biological Process: nematode larval development (GO:0002119);; Molecular Function: dolichyl-diphosphooligosaccharide-protein glycotransferase activity (GO:0004579);; Molecular Function: protein binding (GO:0005515);; Cellular Component: extracellular region (GO:0005576);; Cellular Component: nucleol…	K12670|0.0|vvi:100250299|hypothetical protein LOC100250299	Dolichyl-diphosphooligosaccharide--protein glycosyltransferase 48 kDa subunit OS=Arabidopsis thaliana GN=OST48 PE=2 SV=1	PREDICTED: dolichyl-diphosphooligosaccharide--protein glycosyltransferase 48 kDa subunit [Vitis vinifera]
comp67742_c0	127.3	102.45	82.73	--	--	Molecular Function: DNA binding (GO:0003677);; Cellular Component: nucleus (GO:0005634);; Cellular Component: Golgi apparatus (GO:0005794);; Cellular Component: cytosol (GO:0005829);; Biological Process: glucose catabolic process (GO:0006007);; Biological Process: cellulose biosynthetic process (GO:0030244);; Molecular Function: metal ion binding (GO:0046872);; Biological Process: Golgi vesicle t…	K12492|2e-80|rcu:RCOM_1249540|arf gtpase-activating protein, putative	ADP-ribosylation factor GTPase-activating protein AGD7 OS=Arabidopsis thaliana GN=AGD7 PE=1 SV=1	PREDICTED: probable ADP-ribosylation factor GTPase-activating protein AGD6-like [Solanum lycopersicum]
comp68142_c0	0	0	1.4	--	--	Cellular Component: Golgi trans cisterna (GO:0000138);; Molecular Function: protein binding (GO:0005515);; Cellular Component: extracellular region (GO:0005576);; Cellular Component: cell wall (GO:0005618);; Cellular Component: nucleus (GO:0005634);; Cellular Component: vacuolar membrane (GO:0005774);; Cellular Component: Golgi apparatus (GO:0005794);; Cellular Component: cytosol (GO:0005829);; B…	K13379|4e-60|pop:POPTR_673066|hypothetical protein	Alpha-1,4-glucan-protein synthase [UDP-forming] OS=Pisum sativum GN=UPTG PE=1 SV=1	UDP-glucose protein transglucosylase [Solanum tuberosum]
comp68220_c0	0	0	0	--	--	Biological Process: polysaccharide catabolic process (GO:0000272);; Biological Process: cytokinesis (GO:0000910);; Biological Process: cytokinesis by cell plate formation (GO:0000911);; Biological Process: microtubule bundle formation (GO:0001578);; Cellular Component: nucleus (GO:0005634);; Cellular Component: mitochondrion (GO:0005739);; Cellular Component: spindle (GO:0005819);; Cellular Compo…	--	65-kDa microtubule-associated protein 1 OS=Arabidopsis thaliana GN=MAP65-1 PE=1 SV=1	hypothetical protein PRUPE_ppa005914mg [Prunus persica]
comp68220_c1	0.46	0	0	--	--	Biological Process: polysaccharide catabolic process (GO:0000272);; Biological Process: cytokinesis (GO:0000910);; Biological Process: cytokinesis by cell plate formation (GO:0000911);; Biological Process: microtubule bundle formation (GO:0001578);; Cellular Component: nucleus (GO:0005634);; Cellular Component: mitochondrion (GO:0005739);; Cellular Component: spindle (GO:0005819);; Cellular Compo…	--	65-kDa microtubule-associated protein 1 OS=Arabidopsis thaliana GN=MAP65-1 PE=1 SV=1	unnamed protein product [Vitis vinifera]
comp68441_c0	24.76	33.1	28.82	--	--	Cellular Component: endosome (GO:0005768);; Cellular Component: Golgi apparatus (GO:0005794);; Cellular Component: trans-Golgi network (GO:0005802);; Cellular Component: plasma membrane (GO:0005886);; Biological Process: acetyl-CoA metabolic process (GO:0006084);; Cellular Component: chloroplast thylakoid lumen (GO:0009543);; Biological Process: plasmodesma organization (GO:0009663);; Biological …	--	--	SDL-1 protein [Nicotiana plumbaginifolia]
comp68508_c0	29.75	29.07	29.73	--	--	Biological Process: cell morphogenesis (GO:0000902);; Molecular Function: protein binding (GO:0005515);; Cellular Component: multivesicular body (GO:0005771);; Cellular Component: cytosol (GO:0005829);; Biological Process: protein targeting to vacuole (GO:0006623);; Biological Process: cellular membrane fusion (GO:0006944);; Biological Process: endosome to lysosome transport (GO:0008333);; Molecu…	--	Vacuolar protein sorting-associated protein 26A OS=Arabidopsis thaliana GN=VPS26A PE=2 SV=1	PREDICTED: vacuolar protein sorting-associated protein 26A-like [Solanum lycopersicum]
comp70287_c0	9.74	6.85	6	--	--	Cellular Component: endosome (GO:0005768);; Cellular Component: Golgi apparatus (GO:0005794);; Cellular Component: trans-Golgi network (GO:0005802);; Biological Process: methylation-dependent chromatin silencing (GO:0006346);; Biological Process: protein glycosylation (GO:0006486);; Biological Process: pollen exine formation (GO:0010584);; Cellular Component: integral to membrane (GO:0016021);; B…	--	Probable beta-1,3-galactosyltransferase 6 OS=Arabidopsis thaliana GN=B3GALT6 PE=2 SV=1	Galactosyltransferase family protein isoform 2 [Theobroma cacao]
comp70398_c0	0.41	0	0	--	--	Biological Process: MAPK cascade (GO:0000165);; Biological Process: cell morphogenesis (GO:0000902);; Biological Process: response to molecule of bacterial origin (GO:0002237);; Molecular Function: protein kinase activity (GO:0004672);; Molecular Function: protein serine/threonine kinase activity (GO:0004674);; Cellular Component: plasma membrane (GO:0005886);; Biological Process: glycolysis (GO:…	--	Receptor-like protein kinase FERONIA OS=Arabidopsis thaliana GN=FER PE=1 SV=1	Malectin/receptor-like protein kinase family protein, putative [Theobroma cacao]
comp70421_c1	0.33	0.82	0	--	--	Molecular Function: hydrolase activity, hydrolyzing O-glycosyl compounds (GO:0004553);; Cellular Component: early endosome (GO:0005769);; Cellular Component: Golgi apparatus (GO:0005794);; Cellular Component: trans-Golgi network (GO:0005802);; Cellular Component: plasma membrane (GO:0005886);; Biological Process: glycolysis (GO:0006096);; Biological Process: water transport (GO:0006833);; Biologi…	--	Endoglucanase 7 OS=Arabidopsis thaliana GN=KOR2 PE=2 SV=1	endo-1,4-beta-glucanase [Dimocarpus longan]
comp70494_c0	33.62	18.63	14.08	--	--	Cellular Component: Golgi trans cisterna (GO:0000138);; Molecular Function: protein binding (GO:0005515);; Cellular Component: extracellular region (GO:0005576);; Cellular Component: cell wall (GO:0005618);; Cellular Component: nucleus (GO:0005634);; Cellular Component: vacuolar membrane (GO:0005774);; Cellular Component: Golgi apparatus (GO:0005794);; Biological Process: glucose catabolic proces…	K13379|3e-50|vvi:100250902|hypothetical protein LOC100250902	Alpha-1,4-glucan-protein synthase [UDP-forming] 2 OS=Solanum tuberosum GN=UPTG2 PE=1 SV=1	UDP-glucose protein transglucosylase [Solanum tuberosum]
comp70721_c0	9.08	5.93	9.46	[S]	Function unknown	Cellular Component: mitochondrion (GO:0005739);; Cellular Component: Golgi apparatus (GO:0005794);; Biological Process: glucose catabolic process (GO:0006007);; Cellular Component: chloroplast inner membrane (GO:0009706);; Cellular Component: endosome membrane (GO:0010008);; Cellular Component: integral to membrane (GO:0016021);; Cellular Component: cytoplasmic membrane-bounded vesicle (GO:001602…	--	GDT1-like protein 2, chloroplastic OS=Arabidopsis thaliana GN=At4g13590 PE=1 SV=2	PREDICTED: GDT1-like protein 2, chloroplastic [Vitis vinifera]
comp70908_c0	16.23	5.06	6.57	--	--	Biological Process: microtubule cytoskeleton organization (GO:0000226);; Biological Process: double-strand break repair via homologous recombination (GO:0000724);; Biological Process: cytokinesis by cell plate formation (GO:0000911);; Cellular Component: cell wall (GO:0005618);; Cellular Component: endosome (GO:0005768);; Cellular Component: endoplasmic reticulum (GO:0005783);; Cellular Component…	--	Cellulose synthase-like protein D2 OS=Oryza sativa subsp. japonica GN=CSLD2 PE=2 SV=1	cellulose synthase-like protein [Populus tomentosa]
comp72053_c1	2.04	1.4	0.91	--	--	Biological Process: RNA methylation (GO:0001510);; Molecular Function: dolichyl-diphosphooligosaccharide-protein glycotransferase activity (GO:0004579);; Molecular Function: protein binding (GO:0005515);; Cellular Component: extracellular region (GO:0005576);; Cellular Component: nucleolus (GO:0005730);; Cellular Component: vacuolar membrane (GO:0005774);; Cellular Component: Golgi apparatus (GO:…	--	Dolichyl-diphosphooligosaccharide--protein glycosyltransferase 48 kDa subunit OS=Arabidopsis thaliana GN=OST48 PE=2 SV=1	Dolichyl-diphosphooligosaccharide-protein glycosyltransferase 48kDa subunit family protein isoform 4, partial [Theobroma cacao]
comp72440_c1	0.3	0.34	1.7	--	--	Cellular Component: nucleus (GO:0005634);; Cellular Component: vacuolar membrane (GO:0005774);; Cellular Component: plasma membrane (GO:0005886);; Biological Process: cold acclimation (GO:0009631);; Biological Process: flavonoid biosynthetic process (GO:0009813);; Biological Process: seed germination (GO:0009845);; Biological Process: seed coat development (GO:0010214);; Biological Process: stero…	K05841|5e-28|ath:AT3G07020|UDP-glucose:sterol glucosyltransferase (UGT80A2)	Sterol 3-beta-glucosyltransferase UGT80A2 OS=Arabidopsis thaliana GN=UGT80A2 PE=2 SV=1	sterol 3-beta-glucosyltransferase, partial [Genlisea aurea]
comp72561_c0	0	0.21	0.16	--	--	Molecular Function: nucleotide binding (GO:0000166);; Molecular Function: protein kinase activity (GO:0004672);; Molecular Function: protein serine/threonine kinase activity (GO:0004674);; Cellular Component: extracellular region (GO:0005576);; Cellular Component: nucleus (GO:0005634);; Biological Process: glycolysis (GO:0006096);; Biological Process: N-terminal protein myristoylation (GO:0006499…	--	Receptor-like protein kinase THESEUS 1 OS=Arabidopsis thaliana GN=THE1 PE=1 SV=1	Pto-like kinase SG6 [Phaseolus vulgaris]
comp72820_c0	24.44	30.4	40.09	[H]	Coenzyme transport and metabolism	Biological Process: histidine biosynthetic process (GO:0000105);; Molecular Function: nucleotide binding (GO:0000166);; Molecular Function: methenyltetrahydrofolate cyclohydrolase activity (GO:0004477);; Molecular Function: methylenetetrahydrofolate dehydrogenase [NAD(P)+] activity (GO:0004486);; Molecular Function: methylenetetrahydrofolate dehydrogenase (NADP+) activity (GO:0004488);; Cellular …	--	Bifunctional protein FolD OS=Geobacter uraniireducens (strain Rf4) GN=folD PE=3 SV=1	PREDICTED: bifunctional protein FolD-like [Solanum lycopersicum]
comp73347_c0	60.2	50.21	32.52	[G]	Carbohydrate transport and metabolism	Molecular Function: alpha-glucosidase activity (GO:0004558);; Molecular Function: protein binding (GO:0005515);; Cellular Component: extracellular region (GO:0005576);; Cellular Component: endoplasmic reticulum (GO:0005783);; Biological Process: protein N-linked glycosylation (GO:0006487);; Biological Process: striated muscle contraction (GO:0006941);; Biological Process: oligosaccharide metaboli…	K05546|0.0|vvi:100248748|hypothetical protein LOC100248748	Neutral alpha-glucosidase AB OS=Dictyostelium discoideum GN=modA PE=3 SV=1	Glycosyl hydrolases family 31 protein isoform 1 [Theobroma cacao]
comp73709_c0	65.22	54.26	52.88	[M]	Cell wall/membrane/envelope biogenesis	Cellular Component: cell wall (GO:0005618);; Cellular Component: Golgi apparatus (GO:0005794);; Cellular Component: plasma membrane (GO:0005886);; Molecular Function: zinc ion binding (GO:0008270);; Biological Process: response to water deprivation (GO:0009414);; Cellular Component: chloroplast (GO:0009507);; Biological Process: primary cell wall biogenesis (GO:0009833);; Biological Process: seco…	--	Cellulose synthase A catalytic subunit 2 [UDP-forming] OS=Arabidopsis thaliana GN=CESA2 PE=1 SV=1	cellulose synthase 6A [Salix miyabeana]
comp73709_c1	58.39	35.44	22.82	--	--	Biological Process: cell morphogenesis (GO:0000902);; Cellular Component: endosome (GO:0005768);; Cellular Component: Golgi apparatus (GO:0005794);; Cellular Component: trans-Golgi network (GO:0005802);; Cellular Component: plasma membrane (GO:0005886);; Biological Process: glycolysis (GO:0006096);; Biological Process: calcium ion transport (GO:0006816);; Biological Process: water transport (GO:0…	K10999|4e-48|vvi:100255463|hypothetical protein LOC100255463	Cellulose synthase A catalytic subunit 6 [UDP-forming] OS=Arabidopsis thaliana GN=CESA6 PE=1 SV=2	Cellulose synthase 6 [Theobroma cacao]
comp73709_c2	68.02	55.67	92.88	--	--	Cellular Component: cell wall (GO:0005618);; Cellular Component: Golgi apparatus (GO:0005794);; Cellular Component: plasma membrane (GO:0005886);; Molecular Function: zinc ion binding (GO:0008270);; Biological Process: response to water deprivation (GO:0009414);; Cellular Component: chloroplast (GO:0009507);; Biological Process: primary cell wall biogenesis (GO:0009833);; Biological Process: seco…	--	Probable cellulose synthase A catalytic subunit 9 [UDP-forming] OS=Arabidopsis thaliana GN=CESA9 PE=2 SV=1	unknown [Populus trichocarpa]
comp73709_c3	62.72	46.93	43.56	[M]	Cell wall/membrane/envelope biogenesis	Biological Process: cell morphogenesis (GO:0000902);; Cellular Component: endosome (GO:0005768);; Cellular Component: Golgi apparatus (GO:0005794);; Cellular Component: trans-Golgi network (GO:0005802);; Cellular Component: plasma membrane (GO:0005886);; Biological Process: glycolysis (GO:0006096);; Biological Process: calcium ion transport (GO:0006816);; Biological Process: water transport (GO:0…	--	Probable cellulose synthase A catalytic subunit 9 [UDP-forming] OS=Arabidopsis thaliana GN=CESA9 PE=2 SV=1	cellulose synthase catalytic subunit [Gossypium hirsutum]
comp73709_c4	40.07	35.35	22.66	--	--	Biological Process: cell morphogenesis (GO:0000902);; Cellular Component: endosome (GO:0005768);; Cellular Component: Golgi apparatus (GO:0005794);; Cellular Component: trans-Golgi network (GO:0005802);; Cellular Component: plasma membrane (GO:0005886);; Biological Process: glycolysis (GO:0006096);; Biological Process: calcium ion transport (GO:0006816);; Biological Process: water transport (GO:0…	--	Cellulose synthase A catalytic subunit 2 [UDP-forming] OS=Arabidopsis thaliana GN=CESA2 PE=1 SV=1	hypothetical protein PRUPE_ppa000567mg [Prunus persica]
comp73945_c3	0.81	0	1.29	[RTKL]	--	Biological Process: nuclear division (GO:0000280);; Biological Process: RNA splicing, via endonucleolytic cleavage and ligation (GO:0000394);; Biological Process: cytokinesis by cell plate formation (GO:0000911);; Molecular Function: protein serine/threonine kinase activity (GO:0004674);; Molecular Function: receptor signaling protein serine/threonine kinase activity (GO:0004702);; Molecular Func…	--	Serine/threonine-protein kinase-like protein CCR4 OS=Arabidopsis thaliana GN=CCR4 PE=1 SV=1	kinase, putative [Ricinus communis]
comp74003_c0	42.63	27.43	16.74	[O]	Posttranslational modification, protein turnover, chaperones	Biological Process: protein peptidyl-prolyl isomerization (GO:0000413);; Molecular Function: peptidyl-prolyl cis-trans isomerase activity (GO:0003755);; Molecular Function: calmodulin binding (GO:0005516);; Molecular Function: FK506 binding (GO:0005528);; Cellular Component: nucleus (GO:0005634);; Cellular Component: plasma membrane (GO:0005886);; Biological Process: protein folding (GO:0006457);…	--	Peptidyl-prolyl cis-trans isomerase FKBP42 OS=Arabidopsis thaliana GN=FKBP42 PE=1 SV=1	FKBP-type peptidyl-prolyl cis-trans isomerase family protein [Theobroma cacao]
comp74248_c0	10.06	7.58	7	[T]	Signal transduction mechanisms	Molecular Function: protein serine/threonine phosphatase activity (GO:0004722);; Molecular Function: protein binding (GO:0005515);; Cellular Component: nucleus (GO:0005634);; Cellular Component: cytoplasm (GO:0005737);; Cellular Component: mitochondrion (GO:0005739);; Cellular Component: plasma membrane (GO:0005886);; Biological Process: glucose catabolic process (GO:0006007);; Biological Process…	--	Probable protein phosphatase 2C 34 OS=Arabidopsis thaliana GN=At3g05640 PE=2 SV=1	PREDICTED: probable protein phosphatase 2C 73-like [Solanum lycopersicum]
comp74303_c0	44.07	35.51	21.85	--	--	Biological Process: RNA splicing, via endonucleolytic cleavage and ligation (GO:0000394);; Molecular Function: protein binding (GO:0005515);; Molecular Function: calmodulin binding (GO:0005516);; Cellular Component: endoplasmic reticulum (GO:0005783);; Biological Process: methionine biosynthetic process (GO:0009086);; Cellular Component: chloroplast (GO:0009507);; Biological Process: gene express…	K08288|0.0|vvi:100255312|hypothetical protein LOC100255312	Glucosidase 2 subunit beta OS=Mus musculus GN=Prkcsh PE=1 SV=1	PREDICTED: glucosidase 2 subunit beta-like [Solanum lycopersicum]
comp74793_c0	4.26	4.87	10.2	--	--	Biological Process: nuclear division (GO:0000280);; Biological Process: nucleolus organization (GO:0007000);; Cellular Component: chloroplast (GO:0009507);; Cellular Component: cytoplasmic membrane-bounded vesicle (GO:0016023);; Molecular Function: isomerase activity (GO:0016853);; Biological Process: cellulose biosynthetic process (GO:0030244);; Biological Process: cell redox homeostasis (GO:004…	--	Protein disulfide-isomerase 5-1 OS=Arabidopsis thaliana GN=PDIL5-1 PE=2 SV=1	hypothetical protein PRUPE_ppa012914mg [Prunus persica]
comp74807_c0	33.9	28.73	45.36	[U]	Intracellular trafficking, secretion, and vesicular transport	Molecular Function: protein binding (GO:0005515);; Cellular Component: Golgi apparatus (GO:0005794);; Biological Process: ER to Golgi vesicle-mediated transport (GO:0006888);; Cellular Component: TRAPP complex (GO:0030008);; Biological Process: cellulose biosynthetic process (GO:0030244);; Cellular Component: host cell membrane (GO:0033644);;	--	Trafficking protein particle complex subunit 5 OS=Dictyostelium discoideum GN=trappc5 PE=3 SV=1	hypothetical protein PRUPE_ppa011818mg [Prunus persica]
comp75051_c0	54.28	66.6	41.99	[K]	Transcription	Biological Process: mRNA splicing, via spliceosome (GO:0000398);; Molecular Function: DNA binding (GO:0003677);; Molecular Function: binding (GO:0005488);; Cellular Component: nucleus (GO:0005634);; Biological Process: DNA-dependent transcription, initiation (GO:0006352);; Biological Process: regulation of transcription, DNA-dependent (GO:0006355);; Biological Process: positive regulation of cell…	--	RNA polymerase-associated protein RTF1 homolog OS=Homo sapiens GN=RTF1 PE=1 SV=4	PREDICTED: RNA polymerase-associated protein RTF1 homolog isoform 1 [Solanum lycopersicum]
comp75062_c0	0.23	0.72	1	--	--	Biological Process: maltose metabolic process (GO:0000023);; Biological Process: transition metal ion transport (GO:0000041);; Biological Process: activation of MAPKK activity (GO:0000186);; Biological Process: cytokinesis by cell plate formation (GO:0000911);; Biological Process: response to molecule of bacterial origin (GO:0002237);; Molecular Function: protein serine/threonine kinase activity …	--	Leucine-rich repeat receptor-like serine/threonine-protein kinase BAM3 OS=Arabidopsis thaliana GN=BAM3 PE=2 SV=3	PREDICTED: leucine-rich repeat receptor-like serine/threonine-protein kinase BAM1-like [Solanum lycopersicum]
comp75062_c2	0.91	0.42	2.17	--	--	Biological Process: maltose metabolic process (GO:0000023);; Biological Process: activation of MAPKK activity (GO:0000186);; Biological Process: polysaccharide biosynthetic process (GO:0000271);; Biological Process: cytokinesis by cell plate formation (GO:0000911);; Biological Process: response to molecule of bacterial origin (GO:0002237);; Molecular Function: protein serine/threonine kinase acti…	--	Leucine-rich repeat receptor-like serine/threonine-protein kinase BAM1 OS=Arabidopsis thaliana GN=BAM1 PE=1 SV=1	PREDICTED: leucine-rich repeat receptor-like serine/threonine-protein kinase BAM1-like [Solanum lycopersicum]
comp75163_c0	19.63	44.06	49.76	[R]	General function prediction only	Molecular Function: nucleotide binding (GO:0000166);; Biological Process: defense response to insect (GO:0002213);; Molecular Function: glutamate-cysteine ligase activity (GO:0004357);; Cellular Component: mitochondrion (GO:0005739);; Biological Process: gluconeogenesis (GO:0006094);; Biological Process: glycolysis (GO:0006096);; Biological Process: glutathione biosynthetic process (GO:0006750);;…	K00083|0.0|pop:POPTR_667694|SAD	Probable mannitol dehydrogenase OS=Fragaria ananassa GN=CAD PE=1 SV=1	hypothetical protein PRUPE_ppa007626mg [Prunus persica]
comp75443_c0	24.4	25.52	43.75	--	--	Cellular Component: plasma membrane (GO:0005886);; Biological Process: heat acclimation (GO:0010286);; Biological Process: cellulose biosynthetic process (GO:0030244);; Biological Process: Golgi vesicle transport (GO:0048193);;	--	Membrane-anchored ubiquitin-fold protein 3 OS=Arabidopsis thaliana GN=MUB3 PE=1 SV=1	PREDICTED: membrane-anchored ubiquitin-fold protein 4 [Vitis vinifera]
comp75492_c0	5.09	4.92	3.11	[M]	Cell wall/membrane/envelope biogenesis	Biological Process: microtubule cytoskeleton organization (GO:0000226);; Biological Process: double-strand break repair via homologous recombination (GO:0000724);; Biological Process: cytokinesis by cell plate formation (GO:0000911);; Cellular Component: endosome (GO:0005768);; Cellular Component: endoplasmic reticulum (GO:0005783);; Cellular Component: Golgi apparatus (GO:0005794);; Cellular Com…	K00770|0.0|vvi:100243459|hypothetical protein LOC100243459	Cellulose synthase-like protein D5 OS=Arabidopsis thaliana GN=CSLD5 PE=2 SV=1	PREDICTED: cellulose synthase-like protein D5-like [Solanum lycopersicum]
comp75946_c1	1.59	0.48	1.82	--	--	Molecular Function: dolichyl-diphosphooligosaccharide-protein glycotransferase activity (GO:0004579);; Cellular Component: mitochondrion (GO:0005739);; Cellular Component: vacuolar membrane (GO:0005774);; Cellular Component: Golgi apparatus (GO:0005794);; Cellular Component: plasma membrane (GO:0005886);; Biological Process: rRNA processing (GO:0006364);; Cellular Component: oligosaccharyltransfe…	--	Dolichyl-diphosphooligosaccharide--protein glycosyltransferase subunit 2 OS=Arabidopsis thaliana GN=RPN2 PE=2 SV=1	PREDICTED: dolichyl-diphosphooligosaccharide--protein glycosyltransferase subunit 2-like [Solanum lycopersicum]
comp75946_c2	2.15	2.65	5.7	--	--	Molecular Function: dolichyl-diphosphooligosaccharide-protein glycotransferase activity (GO:0004579);; Cellular Component: mitochondrion (GO:0005739);; Cellular Component: vacuolar membrane (GO:0005774);; Cellular Component: Golgi apparatus (GO:0005794);; Cellular Component: plasma membrane (GO:0005886);; Biological Process: rRNA processing (GO:0006364);; Cellular Component: oligosaccharyltransfe…	--	Dolichyl-diphosphooligosaccharide--protein glycosyltransferase subunit 2 OS=Oryza sativa subsp. japonica GN=RPN2 PE=2 SV=1	PREDICTED: dolichyl-diphosphooligosaccharide--protein glycosyltransferase subunit 2-like [Glycine max]
comp75995_c0	5.82	15.27	29.51	[R]	General function prediction only	Biological Process: defense response to insect (GO:0002213);; Molecular Function: glutamate-cysteine ligase activity (GO:0004357);; Cellular Component: mitochondrion (GO:0005739);; Biological Process: gluconeogenesis (GO:0006094);; Biological Process: glycolysis (GO:0006096);; Biological Process: glutathione biosynthetic process (GO:0006750);; Biological Process: amino acid transport (GO:0006865)…	--	Probable mannitol dehydrogenase OS=Mesembryanthemum crystallinum GN=ELI3 PE=2 SV=1	PREDICTED: probable mannitol dehydrogenase-like [Vitis vinifera]
comp76646_c2	9.58	7.96	4.37	--	--	Cellular Component: endosome (GO:0005768);; Cellular Component: Golgi apparatus (GO:0005794);; Cellular Component: trans-Golgi network (GO:0005802);; Cellular Component: plasma membrane (GO:0005886);; Biological Process: acetyl-CoA metabolic process (GO:0006084);; Cellular Component: chloroplast thylakoid lumen (GO:0009543);; Biological Process: plasmodesma organization (GO:0009663);; Biological …	--	--	Uncharacterized protein TCM_024494 [Theobroma cacao]
comp77112_c1	22.96	24.67	16.14	[L]	Replication, recombination and repair	Biological Process: microtubule cytoskeleton organization (GO:0000226);; Biological Process: mitotic cell cycle (GO:0000278);; Cellular Component: endosome (GO:0005768);; Cellular Component: Golgi apparatus (GO:0005794);; Cellular Component: plasma membrane (GO:0005886);; Biological Process: RNA processing (GO:0006396);; Biological Process: protein phosphorylation (GO:0006468);; Biological Proces…	--	Golgin candidate 4 OS=Arabidopsis thaliana GN=GC4 PE=2 SV=1	GRIP-related ARF-binding domain-containing protein 1 isoform 1 [Theobroma cacao]
comp77346_c0	265.47	297.95	279.88	--	--	Cellular Component: Golgi membrane (GO:0000139);; Molecular Function: DNA binding (GO:0003677);; Cellular Component: nucleus (GO:0005634);; Cellular Component: nucleolus (GO:0005730);; Cellular Component: cytosol (GO:0005829);; Cellular Component: plasma membrane (GO:0005886);; Biological Process: glucose catabolic process (GO:0006007);; Biological Process: intracellular protein transport (GO:000…	K12492|0.0|vvi:100251169|hypothetical protein LOC100251169	Probable ADP-ribosylation factor GTPase-activating protein AGD6 OS=Arabidopsis thaliana GN=AGD6 PE=1 SV=1	ARF-GAP domain 7 isoform 1 [Theobroma cacao]
comp77348_c0	102.52	41.73	40.75	--	--	Biological Process: polysaccharide catabolic process (GO:0000272);; Biological Process: cytokinesis (GO:0000910);; Biological Process: cytokinesis by cell plate formation (GO:0000911);; Biological Process: microtubule bundle formation (GO:0001578);; Cellular Component: nucleus (GO:0005634);; Cellular Component: mitochondrion (GO:0005739);; Cellular Component: spindle (GO:0005819);; Cellular Compo…	--	65-kDa microtubule-associated protein 1 OS=Arabidopsis thaliana GN=MAP65-1 PE=1 SV=1	PREDICTED: LOW QUALITY PROTEIN: 65-kDa microtubule-associated protein 1-like [Vitis vinifera]
comp77660_c0	19.97	22.69	30.49	--	--	Cellular Component: Golgi trans cisterna (GO:0000138);; Cellular Component: Golgi membrane (GO:0000139);; Molecular Function: SNARE binding (GO:0000149);; Molecular Function: SNAP receptor activity (GO:0005484);; Cellular Component: endosome (GO:0005768);; Cellular Component: vacuole (GO:0005773);; Cellular Component: cis-Golgi network (GO:0005801);; Cellular Component: trans-Golgi network (GO:00…	K08495|1e-149|vvi:100265981|hypothetical protein LOC100265981	Golgi SNAP receptor complex member 1-2 OS=Arabidopsis thaliana GN=GOS12 PE=1 SV=2	PREDICTED: Golgi SNAP receptor complex member 1-2-like [Solanum lycopersicum]
comp78217_c0	8.38	9.27	9.68	--	--	Cellular Component: nucleus (GO:0005634);; Biological Process: protein N-linked glycosylation (GO:0006487);; Biological Process: intracellular protein transport (GO:0006886);; Molecular Function: protein transporter activity (GO:0008565);; Cellular Component: clathrin adaptor complex (GO:0030131);; Biological Process: cellulose biosynthetic process (GO:0030244);; Molecular Function: protein histi…	--	Beta-adaptin-like protein A OS=Arabidopsis thaliana GN=BETAA-AD PE=1 SV=1	hypothetical protein PRUPE_ppa001366mg [Prunus persica]
comp78566_c0	41.62	50.08	42.6	[E]	Amino acid transport and metabolism	Molecular Function: metalloendopeptidase activity (GO:0004222);; Molecular Function: serine-type endopeptidase activity (GO:0004252);; Cellular Component: nucleus (GO:0005634);; Cellular Component: mitochondrial matrix (GO:0005759);; Cellular Component: cytosol (GO:0005829);; Biological Process: proteolysis (GO:0006508);; Molecular Function: serine-type peptidase activity (GO:0008236);; Cellular …	K01322|0.0|vvi:100267810|hypothetical protein LOC100267810	Prolyl endopeptidase OS=Mus musculus GN=Prep PE=2 SV=1	prolyl oligopeptidase [Coffea arabica]
comp78663_c0	119.67	410.68	247.6	[M]	Cell wall/membrane/envelope biogenesis	Biological Process: cell morphogenesis (GO:0000902);; Cellular Component: endosome (GO:0005768);; Cellular Component: Golgi apparatus (GO:0005794);; Cellular Component: trans-Golgi network (GO:0005802);; Cellular Component: plasma membrane (GO:0005886);; Biological Process: glycolysis (GO:0006096);; Biological Process: calcium ion transport (GO:0006816);; Biological Process: water transport (GO:0…	K10999|0.0|vvi:100241197|hypothetical protein LOC100241197	Cellulose synthase A catalytic subunit 4 [UDP-forming] OS=Arabidopsis thaliana GN=CESA4 PE=1 SV=1	PREDICTED: cellulose synthase A catalytic subunit 4 [UDP-forming]-like [Vitis vinifera]
comp79065_c0	15.53	12.69	13.28	--	--	Cellular Component: plasma membrane (GO:0005886);; Biological Process: heat acclimation (GO:0010286);; Biological Process: cellulose biosynthetic process (GO:0030244);; Biological Process: Golgi vesicle transport (GO:0048193);;	--	Membrane-anchored ubiquitin-fold protein 2 OS=Arabidopsis thaliana GN=MUB2 PE=1 SV=1	hypothetical protein PRUPE_ppa013551mg [Prunus persica]
comp79274_c0	19.79	15.21	19.8	--	--	Molecular Function: binding (GO:0005488);; Cellular Component: cytoplasm (GO:0005737);; Biological Process: organelle organization (GO:0006996);; Biological Process: cellulose biosynthetic process (GO:0030244);; Cellular Component: intracellular non-membrane-bounded organelle (GO:0043232);; Biological Process: Golgi vesicle transport (GO:0048193);;	--	Sporulation-specific protein 15 OS=Schizosaccharomyces pombe (strain 972 / ATCC 24843) GN=spo15 PE=1 SV=1	Uncharacterized protein isoform 1 [Theobroma cacao]
comp79341_c1	2.29	2.27	2.03	[R]	General function prediction only	Molecular Function: nucleotide binding (GO:0000166);; Biological Process: defense response to insect (GO:0002213);; Molecular Function: glutamate-cysteine ligase activity (GO:0004357);; Cellular Component: mitochondrion (GO:0005739);; Biological Process: gluconeogenesis (GO:0006094);; Biological Process: glycolysis (GO:0006096);; Biological Process: glutathione biosynthetic process (GO:0006750);;…	--	Probable mannitol dehydrogenase OS=Fragaria ananassa GN=CAD PE=1 SV=1	PREDICTED: probable mannitol dehydrogenase-like [Vitis vinifera]
comp79377_c2	172.03	133.65	112.66	--	--	Biological Process: response to reactive oxygen species (GO:0000302);; Cellular Component: extracellular region (GO:0005576);; Cellular Component: early endosome (GO:0005769);; Cellular Component: Golgi apparatus (GO:0005794);; Cellular Component: trans-Golgi network (GO:0005802);; Cellular Component: plasma membrane (GO:0005886);; Biological Process: carbohydrate metabolic process (GO:0005975);;…	--	Endoglucanase 2 OS=Arabidopsis thaliana GN=At1g19940 PE=2 SV=1	PREDICTED: endoglucanase 24-like [Glycine max]
comp79620_c0	11.96	21.13	21.66	[G]	Carbohydrate transport and metabolism	Cellular Component: nucleus (GO:0005634);; Cellular Component: integral to membrane (GO:0016021);; Molecular Function: cellulose synthase (UDP-forming) activity (GO:0016760);; Biological Process: cellulose biosynthetic process (GO:0030244);;	--	2-phosphoglycerate kinase OS=Pyrococcus horikoshii (strain ATCC 700860 / DSM 12428 / JCM 9974 / NBRC 100139 / OT-3) GN=pgk2 PE=3 SV=1	PREDICTED: uncharacterized protein LOC100257148 [Vitis vinifera]
comp80036_c0	121.08	153.65	168.98	[O]	Posttranslational modification, protein turnover, chaperones	Biological Process: protein polyubiquitination (GO:0000209);; Biological Process: defense response to insect (GO:0002213);; Biological Process: antigen processing and presentation of exogenous peptide antigen via MHC class I, TAP-dependent (GO:0002479);; Molecular Function: threonine-type endopeptidase activity (GO:0004298);; Molecular Function: glutamate-cysteine ligase activity (GO:0004357);; C…	K02731|1e-166|vvi:100257349|hypothetical protein LOC100257349	Proteasome subunit alpha type-7 OS=Cicer arietinum GN=PAD1 PE=1 SV=1	PREDICTED: proteasome subunit alpha type-7-like [Cucumis sativus]
comp80164_c0	35.24	30.93	34.13	--	--	Biological Process: RNA splicing, via endonucleolytic cleavage and ligation (GO:0000394);; Molecular Function: dolichyl-diphosphooligosaccharide-protein glycotransferase activity (GO:0004579);; Cellular Component: vacuolar membrane (GO:0005774);; Cellular Component: endoplasmic reticulum (GO:0005783);; Cellular Component: endoplasmic reticulum membrane (GO:0005789);; Cellular Component: rough end…	K12666|0.0|vvi:100249589|hypothetical protein LOC100249589	Dolichyl-diphosphooligosaccharide--protein glycosyltransferase subunit 1A OS=Arabidopsis thaliana GN=OST1A PE=2 SV=1	PREDICTED: dolichyl-diphosphooligosaccharide--protein glycosyltransferase subunit 1A-like [Solanum lycopersicum]
comp80323_c0	24.73	23.01	34.02	[OC]	--	Biological Process: nuclear division (GO:0000280);; Biological Process: antigen processing and presentation of peptide antigen via MHC class I (GO:0002474);; Molecular Function: catalytic activity (GO:0003824);; Cellular Component: vacuole (GO:0005773);; Cellular Component: endoplasmic reticulum (GO:0005783);; Biological Process: response to stress (GO:0006950);; Biological Process: nucleolus org…	--	Protein disulfide-isomerase 5-1 OS=Arabidopsis thaliana GN=PDIL5-1 PE=2 SV=1	hypothetical protein PRUPE_ppa012914mg [Prunus persica]
comp80371_c0	0.35	9.23	5.21	[M]	Cell wall/membrane/envelope biogenesis	Cellular Component: mitochondrion (GO:0005739);; Cellular Component: endoplasmic reticulum (GO:0005783);; Cellular Component: Golgi apparatus (GO:0005794);; Cellular Component: plasma membrane (GO:0005886);; Cellular Component: plastid (GO:0009536);; Biological Process: plant-type cell wall biogenesis (GO:0009832);; Cellular Component: integral to membrane (GO:0016021);; Molecular Function: cellu…	--	Cellulose synthase-like protein E1 OS=Arabidopsis thaliana GN=CSLE1 PE=1 SV=1	hypothetical protein PRUPE_ppa001941mg [Prunus persica]
comp80464_c0	257.46	224.62	368.99	[R]	General function prediction only	Molecular Function: nucleotide binding (GO:0000166);; Biological Process: defense response to insect (GO:0002213);; Molecular Function: glutamate-cysteine ligase activity (GO:0004357);; Cellular Component: mitochondrion (GO:0005739);; Biological Process: gluconeogenesis (GO:0006094);; Biological Process: glycolysis (GO:0006096);; Biological Process: glutathione biosynthetic process (GO:0006750);;…	K00083|0.0|pop:POPTR_667694|SAD	Probable mannitol dehydrogenase OS=Fragaria ananassa GN=CAD PE=1 SV=1	cinnamyl alcohol dehydrogenase [Neolamarckia cadamba]
comp80677_c1	973.47	1497.32	1957.5	[R]	General function prediction only	Molecular Function: chitinase activity (GO:0004568);; Cellular Component: Golgi apparatus (GO:0005794);; Cellular Component: plasma membrane (GO:0005886);; Biological Process: chitin catabolic process (GO:0006032);; Biological Process: glycolysis (GO:0006096);; Biological Process: calcium ion transport (GO:0006816);; Biological Process: water transport (GO:0006833);; Biological Process: hyperosmo…	--	Chitinase-like protein 2 OS=Arabidopsis thaliana GN=CTL2 PE=2 SV=1	class Ib chitinase [Acacia koa]
comp80688_c0	56.05	86.59	80	--	--	Cellular Component: Golgi apparatus (GO:0005794);; Cellular Component: plasma membrane (GO:0005886);; Biological Process: plant-type cell wall modification (GO:0009827);; Biological Process: meristem initiation (GO:0010014);; Biological Process: xylem development (GO:0010089);; Biological Process: glucuronoxylan metabolic process (GO:0010413);; Biological Process: cellulose biosynthetic process (…	--	--	unnamed protein product [Vitis vinifera]
comp80781_c0	34.41	50.67	89.4	--	--	Biological Process: reproduction (GO:0000003);; Cellular Component: Golgi membrane (GO:0000139);; Molecular Function: protein binding (GO:0005515);; Cellular Component: endoplasmic reticulum (GO:0005783);; Cellular Component: cytosol (GO:0005829);; Biological Process: ER to Golgi vesicle-mediated transport (GO:0006888);; Biological Process: apoptotic process (GO:0006915);; Biological Process: emb…	--	Trafficking protein particle complex subunit 3 OS=Gallus gallus GN=TRAPPC3 PE=2 SV=1	PREDICTED: trafficking protein particle complex subunit 3-like [Fragaria vesca subsp. vesca]
comp80933_c0	27.44	29.61	38.98	--	--	Biological Process: RNA splicing, via endonucleolytic cleavage and ligation (GO:0000394);; Molecular Function: oligosaccharyl transferase activity (GO:0004576);; Molecular Function: dolichyl-diphosphooligosaccharide-protein glycotransferase activity (GO:0004579);; Cellular Component: vacuolar membrane (GO:0005774);; Cellular Component: endoplasmic reticulum (GO:0005783);; Cellular Component: endo…	K12666|0.0|pop:POPTR_720702|hypothetical protein	Dolichyl-diphosphooligosaccharide--protein glycosyltransferase subunit 1B OS=Arabidopsis thaliana GN=OST1B PE=2 SV=1	PREDICTED: dolichyl-diphosphooligosaccharide--protein glycosyltransferase subunit 1B-like [Solanum lycopersicum]
comp80954_c0	17.01	20.29	19.76	[OC]	--	Molecular Function: protein disulfide isomerase activity (GO:0003756);; Molecular Function: protein binding (GO:0005515);; Cellular Component: nucleus (GO:0005634);; Cellular Component: endoplasmic reticulum (GO:0005783);; Biological Process: protein folding (GO:0006457);; Biological Process: protein secretion (GO:0009306);; Cellular Component: cell surface (GO:0009986);; Cellular Component: inte…	--	Protein disulfide isomerase-like 5-4 OS=Oryza sativa subsp. japonica GN=PDIL5-4 PE=2 SV=1	Thioredoxin domain-containing protein, putative isoform 1 [Theobroma cacao]
comp81147_c0	1.96	3.09	3.23	[T]	Signal transduction mechanisms	Molecular Function: phosphoprotein phosphatase activity (GO:0004721);; Molecular Function: protein serine/threonine phosphatase activity (GO:0004722);; Molecular Function: protein binding (GO:0005515);; Cellular Component: nucleus (GO:0005634);; Cellular Component: mitochondrion (GO:0005739);; Cellular Component: plasma membrane (GO:0005886);; Biological Process: glucose catabolic process (GO:000…	--	Probable protein phosphatase 2C 72 OS=Arabidopsis thaliana GN=At5g26010 PE=2 SV=2	PREDICTED: probable protein phosphatase 2C 72-like [Vitis vinifera]
comp81267_c1	7.03	6.29	3.85	[RTKL]	--	Molecular Function: nucleotide binding (GO:0000166);; Molecular Function: protein kinase activity (GO:0004672);; Molecular Function: protein serine/threonine kinase activity (GO:0004674);; Molecular Function: non-membrane spanning protein tyrosine kinase activity (GO:0004715);; Molecular Function: ATP binding (GO:0005524);; Cellular Component: extracellular region (GO:0005576);; Cellular Componen…	--	Probable receptor-like protein kinase At2g39360 OS=Arabidopsis thaliana GN=At2g39360 PE=1 SV=1	PREDICTED: receptor-like protein kinase HERK 1-like [Fragaria vesca subsp. vesca]
comp81348_c1	13.53	9.37	7.61	[MJ]	--	Biological Process: nematode larval development (GO:0002119);; Molecular Function: mannose-1-phosphate guanylyltransferase activity (GO:0004475);; Molecular Function: protein binding (GO:0005515);; Cellular Component: nucleus (GO:0005634);; Cellular Component: peroxisome (GO:0005777);; Cellular Component: cytosol (GO:0005829);; Biological Process: glucose metabolic process (GO:0006006);; Biologic…	--	Mannose-1-phosphate guanyltransferase alpha OS=Dictyostelium discoideum GN=gmppA PE=2 SV=1	hypothetical protein M569_14676, partial [Genlisea aurea]
comp81896_c0	89.56	122.64	137.49	[U]	Intracellular trafficking, secretion, and vesicular transport	Molecular Function: DNA binding (GO:0003677);; Molecular Function: GTPase activator activity (GO:0005096);; Cellular Component: nucleus (GO:0005634);; Cellular Component: Golgi apparatus (GO:0005794);; Cellular Component: cytosol (GO:0005829);; Molecular Function: ARF GTPase activator activity (GO:0008060);; Molecular Function: zinc ion binding (GO:0008270);; Biological Process: pollen developmen…	K12493|0.0|rcu:RCOM_1279410|arf gtpase-activating protein, putative	Probable ADP-ribosylation factor GTPase-activating protein AGD8 OS=Arabidopsis thaliana GN=AGD8 PE=1 SV=1	arf gtpase-activating protein, putative [Ricinus communis]
comp81910_c1	40.29	39.26	37.44	--	--	Biological Process: RNA splicing, via endonucleolytic cleavage and ligation (GO:0000394);; Cellular Component: endosome (GO:0005768);; Cellular Component: Golgi apparatus (GO:0005794);; Cellular Component: trans-Golgi network (GO:0005802);; Biological Process: methylation-dependent chromatin silencing (GO:0006346);; Biological Process: protein glycosylation (GO:0006486);; Biological Process: meth…	--	Probable beta-1,3-galactosyltransferase 11 OS=Arabidopsis thaliana GN=B3GALT11 PE=2 SV=1	hypothetical protein PRUPE_ppa008186mg [Prunus persica]
comp82025_c0	1.07	1	1.45	--	--	Biological Process: polysaccharide catabolic process (GO:0000272);; Biological Process: cytokinesis by cell plate formation (GO:0000911);; Biological Process: microtubule bundle formation (GO:0001578);; Cellular Component: nucleus (GO:0005634);; Cellular Component: mitochondrion (GO:0005739);; Cellular Component: cytosol (GO:0005829);; Biological Process: starch metabolic process (GO:0005982);; B…	--	65-kDa microtubule-associated protein 3 OS=Arabidopsis thaliana GN=MAP65-3 PE=1 SV=1	PREDICTED: 65-kDa microtubule-associated protein 3-like [Vitis vinifera]
comp82212_c0	71.38	81.17	91.28	[U]	Intracellular trafficking, secretion, and vesicular transport	Molecular Function: protein binding (GO:0005515);; Cellular Component: mitochondrion (GO:0005739);; Cellular Component: lysosomal membrane (GO:0005765);; Cellular Component: cytosol (GO:0005829);; Biological Process: postreplication repair (GO:0006301);; Biological Process: intracellular protein transport (GO:0006886);; Biological Process: post-Golgi vesicle-mediated transport (GO:0006892);; Biol…	--	AP-1 complex subunit sigma-2 OS=Arabidopsis thaliana GN=AAP19-2 PE=2 SV=1	unnamed protein product [Vitis vinifera]
comp824429_c0	0.75	0	0.72	--	--	Biological Process: cell morphogenesis (GO:0000902);; Molecular Function: protein kinase activity (GO:0004672);; Cellular Component: plasma membrane (GO:0005886);; Biological Process: glycolysis (GO:0006096);; Biological Process: water transport (GO:0006833);; Biological Process: hyperosmotic response (GO:0006972);; Biological Process: Golgi organization (GO:0007030);; Biological Process: respons…	--	Receptor-like protein kinase FERONIA OS=Arabidopsis thaliana GN=FER PE=1 SV=1	Malectin/receptor-like protein kinase family protein [Theobroma cacao]
comp82462_c0	41.01	40.97	15.86	[L]	Replication, recombination and repair	Biological Process: polysaccharide catabolic process (GO:0000272);; Biological Process: cytokinesis (GO:0000910);; Biological Process: cytokinesis by cell plate formation (GO:0000911);; Biological Process: microtubule bundle formation (GO:0001578);; Cellular Component: nucleus (GO:0005634);; Cellular Component: mitochondrion (GO:0005739);; Cellular Component: cytosol (GO:0005829);; Biological Pro…	--	65-kDa microtubule-associated protein 6 OS=Arabidopsis thaliana GN=MAP65-6 PE=1 SV=1	PREDICTED: 65-kDa microtubule-associated protein 6-like [Solanum lycopersicum]
comp82466_c0	7.29	21.71	25.74	--	--	Molecular Function: copper ion transmembrane transporter activity (GO:0005375);; Molecular Function: iron ion transmembrane transporter activity (GO:0005381);; Molecular Function: zinc ion transmembrane transporter activity (GO:0005385);; Molecular Function: protein binding (GO:0005515);; Cellular Component: plasma membrane (GO:0005886);; Biological Process: protein targeting to vacuole (GO:00066…	K14709|0.0|vvi:100244130|hypothetical protein LOC100244130	Zinc transporter 4, chloroplastic OS=Arabidopsis thaliana GN=ZIP4 PE=2 SV=1	ZIP family metal transporter [Chengiopanax sciadophylloides]
comp82512_c0	53.34	61.76	70.2	--	--	Cellular Component: plasma membrane (GO:0005886);; Biological Process: heat acclimation (GO:0010286);; Biological Process: cellulose biosynthetic process (GO:0030244);; Biological Process: Golgi vesicle transport (GO:0048193);;	--	Membrane-anchored ubiquitin-fold protein 3 OS=Oryza sativa subsp. japonica GN=MUB3 PE=2 SV=1	NTGP5 [Nicotiana tabacum]
comp82577_c0	5.05	7.74	4.45	--	--	Cellular Component: nucleus (GO:0005634);; Biological Process: protein glycosylation (GO:0006486);; Biological Process: cellulose biosynthetic process (GO:0030244);; Biological Process: Golgi vesicle transport (GO:0048193);;	--	Trafficking protein particle complex subunit 11 OS=Homo sapiens GN=TRAPPC11 PE=1 SV=2	PREDICTED: trafficking protein particle complex subunit 11-like [Solanum lycopersicum]
comp82609_c0	130.76	407.74	248.29	[M]	Cell wall/membrane/envelope biogenesis	Biological Process: cell morphogenesis (GO:0000902);; Cellular Component: cell wall (GO:0005618);; Cellular Component: endosome (GO:0005768);; Cellular Component: Golgi apparatus (GO:0005794);; Cellular Component: trans-Golgi network (GO:0005802);; Cellular Component: plasma membrane (GO:0005886);; Biological Process: glycolysis (GO:0006096);; Biological Process: calcium ion transport (GO:0006816…	K10999|0.0|vvi:100261696|hypothetical protein LOC100261696	Cellulose synthase A catalytic subunit 8 [UDP-forming] OS=Arabidopsis thaliana GN=CESA8 PE=1 SV=1	cellulose synthase [Gossypium thurberi]
comp82609_c1	51.38	136.74	145.15	--	--	Biological Process: cell morphogenesis (GO:0000902);; Cellular Component: cell wall (GO:0005618);; Cellular Component: endosome (GO:0005768);; Cellular Component: Golgi apparatus (GO:0005794);; Cellular Component: trans-Golgi network (GO:0005802);; Cellular Component: plasma membrane (GO:0005886);; Biological Process: glycolysis (GO:0006096);; Biological Process: calcium ion transport (GO:0006816…	K10999|8e-24|vvi:100261696|hypothetical protein LOC100261696	Cellulose synthase A catalytic subunit 8 [UDP-forming] OS=Arabidopsis thaliana GN=CESA8 PE=1 SV=1	cellulose synthase, partial [Nicotiana tabacum]
comp82648_c0	35.51	47.42	43.38	[O]	Posttranslational modification, protein turnover, chaperones	Cellular Component: nucleus (GO:0005634);; Cellular Component: Golgi stack (GO:0005795);; Cellular Component: plasma membrane (GO:0005886);; Biological Process: protein folding (GO:0006457);; Molecular Function: cytoskeletal protein binding (GO:0008092);; Biological Process: response to heat (GO:0009408);; Biological Process: phototropism (GO:0009638);; Biological Process: response to abscisic ac…	--	Chaperone protein dnaJ 15 OS=Arabidopsis thaliana GN=ATJ15 PE=1 SV=1	PREDICTED: chaperone protein dnaJ 15-like [Solanum lycopersicum]
comp82683_c0	9.76	8.9	9.06	[S]	Function unknown	Molecular Function: structural constituent of cytoskeleton (GO:0005200);; Molecular Function: protein binding (GO:0005515);; Cellular Component: nucleus (GO:0005634);; Cellular Component: early endosome (GO:0005769);; Cellular Component: late endosome (GO:0005770);; Cellular Component: cytosol (GO:0005829);; Biological Process: gluconeogenesis (GO:0006094);; Biological Process: protein folding (G…	K13989|1e-116|pop:POPTR_819280|hypothetical protein	Derlin-1 OS=Arabidopsis thaliana GN=DER1 PE=2 SV=1	PREDICTED: derlin-1-like [Solanum lycopersicum]
comp82818_c0	1.83	3.72	13.82	[T]	Signal transduction mechanisms	Molecular Function: phosphoprotein phosphatase activity (GO:0004721);; Molecular Function: protein serine/threonine phosphatase activity (GO:0004722);; Molecular Function: protein binding (GO:0005515);; Cellular Component: nucleus (GO:0005634);; Cellular Component: cytoplasm (GO:0005737);; Cellular Component: mitochondrion (GO:0005739);; Cellular Component: plasma membrane (GO:0005886);; Biologic…	--	Probable protein phosphatase 2C 34 OS=Arabidopsis thaliana GN=At3g05640 PE=2 SV=1	PREDICTED: probable protein phosphatase 2C 73-like [Solanum lycopersicum]
comp82867_c0	51.82	50.36	50.72	--	--	Cellular Component: Golgi trans cisterna (GO:0000138);; Molecular Function: protein binding (GO:0005515);; Cellular Component: cell wall (GO:0005618);; Cellular Component: nucleus (GO:0005634);; Cellular Component: vacuolar membrane (GO:0005774);; Cellular Component: Golgi apparatus (GO:0005794);; Cellular Component: cytosol (GO:0005829);; Biological Process: glucose catabolic process (GO:0006007…	K13379|0.0|pop:POPTR_675590|hypothetical protein	Probable UDP-arabinopyranose mutase 5 OS=Arabidopsis thaliana GN=RGP5 PE=1 SV=1	PREDICTED: probable UDP-arabinopyranose mutase 5-like isoform 1 [Solanum lycopersicum]
comp83242_c0	410.76	522.13	409.64	--	--	Biological Process: regionalization (GO:0003002);; Cellular Component: early endosome (GO:0005769);; Cellular Component: Golgi apparatus (GO:0005794);; Cellular Component: trans-Golgi network (GO:0005802);; Cellular Component: plasma membrane (GO:0005886);; Biological Process: carbohydrate metabolic process (GO:0005975);; Biological Process: glycolysis (GO:0006096);; Biological Process: water tra…	--	Endoglucanase 25 OS=Arabidopsis thaliana GN=KOR PE=1 SV=1	endo-1,4-beta-glucanase [Solanum lycopersicum]
comp83242_c1	229.42	245.39	128.52	--	--	Cellular Component: early endosome (GO:0005769);; Cellular Component: Golgi apparatus (GO:0005794);; Cellular Component: trans-Golgi network (GO:0005802);; Cellular Component: plasma membrane (GO:0005886);; Biological Process: carbohydrate metabolic process (GO:0005975);; Biological Process: glycolysis (GO:0006096);; Biological Process: water transport (GO:0006833);; Biological Process: Golgi org…	--	Endoglucanase 25 OS=Arabidopsis thaliana GN=KOR PE=1 SV=1	hypothetical protein VITISV_025978 [Vitis vinifera]
comp83294_c0	38.81	27.16	18.38	[GC]	--	Cellular Component: vacuolar membrane (GO:0005774);; Cellular Component: plasma membrane (GO:0005886);; Biological Process: cold acclimation (GO:0009631);; Biological Process: flavonoid biosynthetic process (GO:0009813);; Biological Process: seed germination (GO:0009845);; Biological Process: seed coat development (GO:0010214);; Biological Process: sterol metabolic process (GO:0016125);; Biologic…	K05841|0.0|vvi:100240956|hypothetical protein LOC100240956	Sterol 3-beta-glucosyltransferase UGT80A2 OS=Arabidopsis thaliana GN=UGT80A2 PE=2 SV=1	PREDICTED: sterol 3-beta-glucosyltransferase-like [Vitis vinifera]
comp83328_c0	0.71	0.73	0.79	--	--	Molecular Function: protein kinase activity (GO:0004672);; Biological Process: glycolysis (GO:0006096);; Biological Process: water transport (GO:0006833);; Biological Process: hyperosmotic response (GO:0006972);; Biological Process: Golgi organization (GO:0007030);; Biological Process: sister chromatid cohesion (GO:0007062);; Biological Process: reciprocal meiotic recombination (GO:0007131);; Bio…	--	Probable receptor-like protein kinase At2g23200 OS=Arabidopsis thaliana GN=At2g23200 PE=2 SV=1	Malectin/receptor-like protein kinase family protein, putative [Theobroma cacao]
comp83784_c0	28.94	30.37	32.54	--	--	Molecular Function: protein binding (GO:0005515);; Cellular Component: endoplasmic reticulum (GO:0005783);; Biological Process: cellulose biosynthetic process (GO:0030244);; Biological Process: Golgi vesicle transport (GO:0048193);;	--	DDRGK domain-containing protein 1 OS=Arabidopsis thaliana GN=At4g27120 PE=2 SV=1	hypothetical protein PRUPE_ppa009288mg [Prunus persica]
comp83869_c0	26.61	24.92	33.4	[T]	Signal transduction mechanisms	Molecular Function: protein serine/threonine phosphatase activity (GO:0004722);; Molecular Function: protein binding (GO:0005515);; Cellular Component: nucleus (GO:0005634);; Cellular Component: mitochondrion (GO:0005739);; Cellular Component: plasma membrane (GO:0005886);; Biological Process: glucose catabolic process (GO:0006007);; Biological Process: protein dephosphorylation (GO:0006470);; Bi…	--	Probable protein phosphatase 2C 6 OS=Arabidopsis thaliana GN=At1g16220 PE=2 SV=1	PREDICTED: probable protein phosphatase 2C 6-like [Solanum lycopersicum]
comp84104_c0	218.54	124.49	119.43	[O]	Posttranslational modification, protein turnover, chaperones	Cellular Component: Golgi trans cisterna (GO:0000138);; Cellular Component: acrosomal vesicle (GO:0001669);; Cellular Component: extracellular region (GO:0005576);; Cellular Component: cell wall (GO:0005618);; Cellular Component: nucleus (GO:0005634);; Cellular Component: vacuolar membrane (GO:0005774);; Cellular Component: Golgi apparatus (GO:0005794);; Cellular Component: centrosome (GO:0005813…	K13379|1e-163|vvi:100246811|hypothetical protein LOC100246811	Alpha-1,4-glucan-protein synthase [UDP-forming] 2 OS=Solanum tuberosum GN=UPTG2 PE=1 SV=1	UDP-glucose:protein transglucosylase-like [Solanum tuberosum]
comp84104_c1	19.55	25.27	29.71	--	--	Cellular Component: Golgi trans cisterna (GO:0000138);; Molecular Function: protein binding (GO:0005515);; Cellular Component: extracellular region (GO:0005576);; Cellular Component: cell wall (GO:0005618);; Cellular Component: nucleus (GO:0005634);; Cellular Component: vacuolar membrane (GO:0005774);; Cellular Component: Golgi apparatus (GO:0005794);; Cellular Component: cytosol (GO:0005829);; B…	K13379|1e-78|vvi:100246811|hypothetical protein LOC100246811	UDP-arabinopyranose mutase 3 OS=Oryza sativa subsp. japonica GN=UAM3 PE=1 SV=1	unnamed protein product [Vitis vinifera]
comp84119_c0	37.91	32.93	25.63	[OC]	--	Cellular Component: protein storage vacuole (GO:0000326);; Biological Process: gastrulation with mouth forming first (GO:0001703);; Biological Process: nematode larval development (GO:0002119);; Molecular Function: protein disulfide isomerase activity (GO:0003756);; Molecular Function: protein-glutamine gamma-glutamyltransferase activity (GO:0003810);; Molecular Function: dolichyl-diphosphooligos…	K09580|0.0|rcu:RCOM_0154150|protein disulfide isomerase, putative (EC:2.4.1.119)	Protein disulfide isomerase-like 1-4 OS=Arabidopsis thaliana GN=PDIL1-4 PE=1 SV=1	protein disulfide isomerase, putative [Ricinus communis]
comp84192_c0	191.14	195.49	246.74	[C]	Energy production and conversion	Molecular Function: ATP citrate synthase activity (GO:0003878);; Molecular Function: succinate-CoA ligase (ADP-forming) activity (GO:0004775);; Molecular Function: protein binding (GO:0005515);; Molecular Function: ATP binding (GO:0005524);; Cellular Component: nucleolus (GO:0005730);; Cellular Component: mitochondrion (GO:0005739);; Cellular Component: cytosol (GO:0005829);; Cellular Component: …	K01648|0.0|pop:POPTR_827990|ATP citrate (pro-S)-lyase (EC:2.3.3.8)	ATP-citrate synthase alpha chain protein 2 OS=Oryza sativa subsp. japonica GN=ACLA-2 PE=2 SV=2	PREDICTED: ATP-citrate synthase alpha chain protein 3-like [Solanum lycopersicum]
comp84473_c1	6.05	8.86	5.16	[RTKL]	--	Molecular Function: protein kinase activity (GO:0004672);; Molecular Function: protein serine/threonine kinase activity (GO:0004674);; Cellular Component: extracellular region (GO:0005576);; Biological Process: glycolysis (GO:0006096);; Biological Process: water transport (GO:0006833);; Biological Process: hyperosmotic response (GO:0006972);; Biological Process: Golgi organization (GO:0007030);; …	--	Putative receptor-like protein kinase At5g39000 OS=Arabidopsis thaliana GN=At5g39000 PE=3 SV=1	Malectin/receptor protein kinase family protein, putative [Theobroma cacao]
comp84524_c0	32.52	16.67	19.65	[RTKL]	--	Biological Process: RNA splicing, via endonucleolytic cleavage and ligation (GO:0000394);; Molecular Function: protein serine/threonine kinase activity (GO:0004674);; Molecular Function: non-membrane spanning protein tyrosine kinase activity (GO:0004715);; Molecular Function: ATP binding (GO:0005524);; Cellular Component: extracellular region (GO:0005576);; Cellular Component: plasma membrane (GO…	--	Probable receptor-like protein kinase At1g30570 OS=Arabidopsis thaliana GN=At1g30570 PE=1 SV=1	unnamed protein product [Vitis vinifera]
comp84551_c0	70.96	12.58	58.54	[G]	Carbohydrate transport and metabolism	Molecular Function: ribose-5-phosphate isomerase activity (GO:0004751);; Cellular Component: cytoplasm (GO:0005737);; Cellular Component: cytosol (GO:0005829);; Biological Process: cell death (GO:0008219);; Biological Process: pentose-phosphate shunt, non-oxidative branch (GO:0009052);; Biological Process: response to wounding (GO:0009611);; Biological Process: response to fungus (GO:0009620);; B…	--	Probable ribose-5-phosphate isomerase OS=Arabidopsis thaliana GN=At2g01290 PE=2 SV=1	PREDICTED: probable ribose-5-phosphate isomerase-like [Solanum lycopersicum]
comp84580_c0	2.19	11.03	12	[R]	General function prediction only	Biological Process: defense response to insect (GO:0002213);; Molecular Function: glutamate-cysteine ligase activity (GO:0004357);; Cellular Component: mitochondrion (GO:0005739);; Biological Process: gluconeogenesis (GO:0006094);; Biological Process: glycolysis (GO:0006096);; Biological Process: glutathione biosynthetic process (GO:0006750);; Biological Process: amino acid transport (GO:0006865)…	--	8-hydroxygeraniol dehydrogenase OS=Catharanthus roseus GN=10HGO PE=1 SV=1	PREDICTED: probable mannitol dehydrogenase-like isoform 2 [Vitis vinifera]
comp84588_c0	1.27	1.57	2	--	--	Molecular Function: DNA binding (GO:0003677);; Molecular Function: nuclease activity (GO:0004518);; Cellular Component: nucleus (GO:0005634);; Cellular Component: mitochondrion (GO:0005739);; Cellular Component: endoplasmic reticulum membrane (GO:0005789);; Cellular Component: cytosol (GO:0005829);; Biological Process: C-terminal protein lipidation (GO:0006501);; Biological Process: GPI anchor bi…	K05284|2e-44|rcu:RCOM_1264560|hypothetical protein	GPI mannosyltransferase 1 OS=Arabidopsis thaliana GN=PIGM PE=2 SV=1	PREDICTED: GPI mannosyltransferase 1-like [Solanum lycopersicum]
comp84588_c1	3.83	3.97	6.08	--	--	Molecular Function: DNA binding (GO:0003677);; Molecular Function: nuclease activity (GO:0004518);; Cellular Component: nucleus (GO:0005634);; Cellular Component: mitochondrion (GO:0005739);; Cellular Component: endoplasmic reticulum membrane (GO:0005789);; Cellular Component: cytosol (GO:0005829);; Biological Process: C-terminal protein lipidation (GO:0006501);; Biological Process: GPI anchor bi…	K05284|1e-108|vvi:100265195|hypothetical protein LOC100265195	GPI mannosyltransferase 1 OS=Arabidopsis thaliana GN=PIGM PE=2 SV=1	Mannosyltransferase family protein isoform 3 [Theobroma cacao]
comp84706_c0	69.44	58.05	36.09	[OC]	--	Biological Process: gastrulation with mouth forming first (GO:0001703);; Biological Process: nematode larval development (GO:0002119);; Molecular Function: protein disulfide isomerase activity (GO:0003756);; Molecular Function: protein-glutamine gamma-glutamyltransferase activity (GO:0003810);; Molecular Function: dolichyl-diphosphooligosaccharide-protein glycotransferase activity (GO:0004579);; …	K09580|0.0|vvi:100246809|hypothetical protein LOC100246809	Protein disulfide isomerase-like 1-4 OS=Arabidopsis thaliana GN=PDIL1-4 PE=1 SV=1	protein disulfide isomerase precursor [Oldenlandia affinis]
comp84721_c0	16.79	14.12	14.5	--	--	Biological Process: reproduction (GO:0000003);; Biological Process: RNA methylation (GO:0001510);; Biological Process: nematode larval development (GO:0002119);; Molecular Function: dolichyl-diphosphooligosaccharide-protein glycotransferase activity (GO:0004579);; Molecular Function: protein binding (GO:0005515);; Cellular Component: extracellular region (GO:0005576);; Cellular Component: nucleol…	K12670|0.0|vvi:100250299|hypothetical protein LOC100250299	Dolichyl-diphosphooligosaccharide--protein glycosyltransferase 48 kDa subunit OS=Arabidopsis thaliana GN=OST48 PE=2 SV=1	hypothetical protein PRUPE_ppa005938mg [Prunus persica]
comp84829_c0	45.75	82.41	93.74	[O]	Posttranslational modification, protein turnover, chaperones	Cellular Component: nucleus (GO:0005634);; Cellular Component: Golgi stack (GO:0005795);; Cellular Component: plasma membrane (GO:0005886);; Biological Process: protein folding (GO:0006457);; Molecular Function: cytoskeletal protein binding (GO:0008092);; Biological Process: response to heat (GO:0009408);; Biological Process: phototropism (GO:0009638);; Biological Process: response to abscisic ac…	--	Chaperone protein dnaJ 16 OS=Arabidopsis thaliana GN=ATJ16 PE=2 SV=1	unnamed protein product [Vitis vinifera]
comp84995_c0	179.62	150.82	100.46	[RTKL]	--	Biological Process: cell morphogenesis (GO:0000902);; Molecular Function: protein kinase activity (GO:0004672);; Molecular Function: protein serine/threonine kinase activity (GO:0004674);; Molecular Function: non-membrane spanning protein tyrosine kinase activity (GO:0004715);; Molecular Function: ATP binding (GO:0005524);; Cellular Component: extracellular region (GO:0005576);; Cellular Componen…	--	Receptor-like protein kinase FERONIA OS=Arabidopsis thaliana GN=FER PE=1 SV=1	PREDICTED: receptor-like protein kinase FERONIA-like [Solanum lycopersicum]
comp85188_c0	100.63	64.6	67.25	[MJ]	--	Molecular Function: mannose-1-phosphate guanylyltransferase activity (GO:0004475);; Molecular Function: protein binding (GO:0005515);; Molecular Function: GTP binding (GO:0005525);; Cellular Component: nucleus (GO:0005634);; Cellular Component: mitochondrion (GO:0005739);; Cellular Component: cytosol (GO:0005829);; Biological Process: glucose catabolic process (GO:0006007);; Biological Process: g…	K00971|0.0|vvi:100233006|GDP-D-mannose pyrophosphorylase	Mannose-1-phosphate guanylyltransferase 1 OS=Arabidopsis thaliana GN=CYT1 PE=1 SV=1	GDP-D-mannose pyrophosphorylase [Actinidia latifolia]
comp85210_c0	103.15	60.28	17.95	--	--	Cellular Component: endosome (GO:0005768);; Cellular Component: Golgi apparatus (GO:0005794);; Cellular Component: trans-Golgi network (GO:0005802);; Biological Process: plant-type cell wall modification (GO:0009827);; Biological Process: secondary cell wall biogenesis (GO:0009834);; Biological Process: cellulose biosynthetic process (GO:0030244);; Biological Process: pectin biosynthetic process …	--	Uncharacterized protein DDB_G0271670 OS=Dictyostelium discoideum GN=DDB_G0271670 PE=4 SV=1	PREDICTED: uncharacterized protein LOC101255642 [Solanum lycopersicum]
comp85227_c0	19.33	19.67	14.81	--	--	Molecular Function: nucleotide binding (GO:0000166);; Cellular Component: nucleus (GO:0005634);; Cellular Component: cytoplasm (GO:0005737);; Cellular Component: heterotrimeric G-protein complex (GO:0005834);; Cellular Component: integral to membrane (GO:0016021);; Molecular Function: cellulose synthase (UDP-forming) activity (GO:0016760);; Biological Process: cellulose biosynthetic process (GO:0…	--	--	PREDICTED: WD repeat-containing protein 53-like [Solanum lycopersicum]
comp85369_c0	6.01	5.11	5.36	[GC]	--	Cellular Component: nucleus (GO:0005634);; Cellular Component: vacuolar membrane (GO:0005774);; Cellular Component: plasma membrane (GO:0005886);; Biological Process: cold acclimation (GO:0009631);; Biological Process: flavonoid biosynthetic process (GO:0009813);; Biological Process: seed germination (GO:0009845);; Biological Process: seed coat development (GO:0010214);; Biological Process: stero…	K05841|0.0|vvi:100250270|hypothetical protein LOC100250270	Sterol 3-beta-glucosyltransferase UGT80B1 OS=Arabidopsis thaliana GN=UGT80B1 PE=2 SV=1	sterol glucosyltransferase [Withania somnifera]
comp85393_c0	58.11	31.09	14.27	[O]	Posttranslational modification, protein turnover, chaperones	Molecular Function: protein binding (GO:0005515);; Molecular Function: ATP binding (GO:0005524);; Cellular Component: vacuolar membrane (GO:0005774);; Cellular Component: endoplasmic reticulum (GO:0005783);; Cellular Component: Golgi apparatus (GO:0005794);; Cellular Component: cytosol (GO:0005829);; Cellular Component: plasma membrane (GO:0005886);; Biological Process: protein folding (GO:000645…	K09486|0.0|vvi:100259994|hypothetical protein LOC100259994	Heat shock 70 kDa protein 17 OS=Arabidopsis thaliana GN=HSP70-17 PE=2 SV=1	PREDICTED: heat shock 70 kDa protein 17-like [Solanum lycopersicum]
comp85401_c1	77.24	55.47	50.81	[R]	General function prediction only	Molecular Function: nucleotide binding (GO:0000166);; Biological Process: defense response to insect (GO:0002213);; Molecular Function: glutamate-cysteine ligase activity (GO:0004357);; Cellular Component: mitochondrion (GO:0005739);; Biological Process: gluconeogenesis (GO:0006094);; Biological Process: glycolysis (GO:0006096);; Biological Process: glutathione biosynthetic process (GO:0006750);;…	--	8-hydroxygeraniol dehydrogenase OS=Catharanthus roseus GN=10HGO PE=1 SV=1	RecName: Full=8-hydroxygeraniol dehydrogenase; Short=Cr10HGO
comp85409_c0	97.11	132.17	166.97	[O]	Posttranslational modification, protein turnover, chaperones	Biological Process: protein polyubiquitination (GO:0000209);; Biological Process: antigen processing and presentation of exogenous peptide antigen via MHC class I, TAP-dependent (GO:0002479);; Molecular Function: ATP binding (GO:0005524);; Cellular Component: cell wall (GO:0005618);; Cellular Component: nucleoplasm (GO:0005654);; Cellular Component: nucleolus (GO:0005730);; Cellular Component: cy…	--	26S protease regulatory subunit S10B homolog B OS=Arabidopsis thaliana GN=RPT4B PE=1 SV=1	PREDICTED: 26S protease regulatory subunit S10B homolog B isoform 1 [Vitis vinifera]
comp85443_c0	53.6	45.87	43.22	--	--	Molecular Function: dolichyl-diphosphooligosaccharide-protein glycotransferase activity (GO:0004579);; Cellular Component: mitochondrion (GO:0005739);; Cellular Component: vacuolar membrane (GO:0005774);; Cellular Component: endoplasmic reticulum membrane (GO:0005789);; Cellular Component: Golgi apparatus (GO:0005794);; Cellular Component: plasma membrane (GO:0005886);; Biological Process: rRNA p…	--	Dolichyl-diphosphooligosaccharide--protein glycosyltransferase subunit 2 OS=Arabidopsis thaliana GN=RPN2 PE=2 SV=1	PREDICTED: dolichyl-diphosphooligosaccharide--protein glycosyltransferase subunit 2-like [Solanum lycopersicum]
comp85450_c0	23.23	24	13.36	--	--	Cellular Component: Golgi apparatus (GO:0005794);; Cellular Component: cytosol (GO:0005829);; Biological Process: cellulose biosynthetic process (GO:0030244);; Biological Process: D-xylose metabolic process (GO:0042732);; Biological Process: Golgi vesicle transport (GO:0048193);;	--	Vacuolar protein sorting-associated protein 51 homolog OS=Danio rerio GN=vps51 PE=2 SV=1	PREDICTED: vacuolar protein sorting-associated protein 51 homolog [Solanum lycopersicum]
comp85484_c1	22.42	63.73	60.54	--	--	Biological Process: microtubule cytoskeleton organization (GO:0000226);; Biological Process: polysaccharide catabolic process (GO:0000272);; Biological Process: cytokinesis (GO:0000910);; Biological Process: cytokinesis by cell plate formation (GO:0000911);; Biological Process: microtubule bundle formation (GO:0001578);; Cellular Component: nucleus (GO:0005634);; Cellular Component: mitochondrion…	--	65-kDa microtubule-associated protein 8 OS=Arabidopsis thaliana GN=MAP65-8 PE=1 SV=2	PREDICTED: 65-kDa microtubule-associated protein 8-like isoform 1 [Vitis vinifera]
comp85744_c0	84.94	63.98	55.26	--	--	Biological Process: reproduction (GO:0000003);; Biological Process: RNA splicing, via endonucleolytic cleavage and ligation (GO:0000394);; Cellular Component: endosome (GO:0005768);; Cellular Component: Golgi apparatus (GO:0005794);; Cellular Component: trans-Golgi network (GO:0005802);; Biological Process: glycosaminoglycan biosynthetic process (GO:0006024);; Biological Process: proteoglycan met…	--	Probable beta-1,3-galactosyltransferase 2 OS=Arabidopsis thaliana GN=B3GALT2 PE=2 SV=1	PREDICTED: probable beta-1,3-galactosyltransferase 2 [Vitis vinifera]
comp85810_c0	95.2	85.37	62.92	--	--	Molecular Function: binding (GO:0005488);; Cellular Component: extracellular region (GO:0005576);; Cellular Component: endoplasmic reticulum (GO:0005783);; Cellular Component: Golgi apparatus (GO:0005794);; Biological Process: cellulose biosynthetic process (GO:0030244);; Biological Process: Golgi vesicle transport (GO:0048193);;	--	Uncharacterized protein At5g49945 OS=Arabidopsis thaliana GN=At5g49945 PE=1 SV=1	PREDICTED: uncharacterized protein At5g49945-like [Solanum lycopersicum]
comp85822_c1	9.2	18.8	17.87	[GC]	--	Cellular Component: nucleus (GO:0005634);; Cellular Component: vacuolar membrane (GO:0005774);; Cellular Component: plasma membrane (GO:0005886);; Biological Process: cold acclimation (GO:0009631);; Biological Process: flavonoid biosynthetic process (GO:0009813);; Biological Process: seed germination (GO:0009845);; Biological Process: seed coat development (GO:0010214);; Biological Process: stero…	K05841|7e-62|rcu:RCOM_1721370|transferase, transferring glycosyl groups, putative (EC:2.4.1.173)	Sterol 3-beta-glucosyltransferase UGT80A2 OS=Arabidopsis thaliana GN=UGT80A2 PE=2 SV=1	PREDICTED: LOW QUALITY PROTEIN: UDP-sugar-dependent glycosyltransferase 52-like [Glycine max]
comp85885_c0	32.04	59.52	31.37	[T]	Signal transduction mechanisms	Molecular Function: protein serine/threonine phosphatase activity (GO:0004722);; Molecular Function: protein binding (GO:0005515);; Cellular Component: nucleus (GO:0005634);; Cellular Component: mitochondrion (GO:0005739);; Cellular Component: plasma membrane (GO:0005886);; Biological Process: glucose catabolic process (GO:0006007);; Biological Process: protein dephosphorylation (GO:0006470);; Bi…	--	Probable protein phosphatase 2C 33 OS=Arabidopsis thaliana GN=PPC6-1 PE=1 SV=1	PREDICTED: probable protein phosphatase 2C 33-like [Solanum lycopersicum]
comp85980_c0	13.48	16.39	14.94	[L]	Replication, recombination and repair	Biological Process: microtubule cytoskeleton organization (GO:0000226);; Biological Process: polysaccharide catabolic process (GO:0000272);; Biological Process: cytokinesis (GO:0000910);; Biological Process: cytokinesis by cell plate formation (GO:0000911);; Biological Process: microtubule bundle formation (GO:0001578);; Molecular Function: DNA binding (GO:0003677);; Cellular Component: nucleus (…	--	65-kDa microtubule-associated protein 3 OS=Arabidopsis thaliana GN=MAP65-3 PE=1 SV=1	PREDICTED: 65-kDa microtubule-associated protein 3-like [Solanum lycopersicum]
comp86042_c0	17.16	31.38	21.06	--	--	Biological Process: reproduction (GO:0000003);; Molecular Function: nucleotide binding (GO:0000166);; Biological Process: cell morphogenesis (GO:0000902);; Biological Process: system process (GO:0003008);; Molecular Function: protein binding (GO:0005515);; Cellular Component: cell cortex (GO:0005938);; Biological Process: cellular component movement (GO:0006928);; Biological Process: brain develo…	--	Myosin-11 OS=Homo sapiens GN=MYH11 PE=1 SV=3	PREDICTED: uncharacterized protein LOC100243231 [Vitis vinifera]
comp86123_c1	29.41	85.38	62.8	[RTKL]	--	Biological Process: cell morphogenesis (GO:0000902);; Molecular Function: protein kinase activity (GO:0004672);; Molecular Function: protein serine/threonine kinase activity (GO:0004674);; Cellular Component: plasma membrane (GO:0005886);; Biological Process: glycolysis (GO:0006096);; Biological Process: water transport (GO:0006833);; Biological Process: hyperosmotic response (GO:0006972);; Biolo…	--	Receptor-like protein kinase FERONIA OS=Arabidopsis thaliana GN=FER PE=1 SV=1	predicted protein [Populus trichocarpa]
comp86250_c0	17.64	17.16	9.68	--	--	Molecular Function: galactokinase activity (GO:0004335);; Molecular Function: ATP binding (GO:0005524);; Cellular Component: cytoplasm (GO:0005737);; Biological Process: phosphorylation (GO:0016310);; Biological Process: cellulose biosynthetic process (GO:0030244);; Biological Process: GDP-L-fucose salvage (GO:0042352);; Molecular Function: fucose-1-phosphate guanylyltransferase activity (GO:0047…	K05305|0.0|vvi:100258719|hypothetical protein LOC100258719	Bifunctional fucokinase/fucose pyrophosphorylase OS=Arabidopsis thaliana GN=FKGP PE=1 SV=2	Hypothetical protein [Arabidopsis thaliana]
comp86265_c0	60.13	55.03	85.66	[S]	Function unknown	Cellular Component: lysosomal membrane (GO:0005765);; Cellular Component: Golgi apparatus (GO:0005794);; Cellular Component: plasma membrane (GO:0005886);; Biological Process: glucose catabolic process (GO:0006007);; Biological Process: protein N-linked glycosylation (GO:0006487);; Biological Process: cellular calcium ion homeostasis (GO:0006874);; Cellular Component: endosome membrane (GO:001000…	--	GDT1-like protein 3 OS=Arabidopsis thaliana GN=At5g36290 PE=2 SV=1	PREDICTED: GDT1-like protein 3-like [Cicer arietinum]
comp86273_c0	49.02	23.86	32.11	[T]	Signal transduction mechanisms	Molecular Function: protein serine/threonine phosphatase activity (GO:0004722);; Molecular Function: protein binding (GO:0005515);; Cellular Component: nucleus (GO:0005634);; Cellular Component: cytoplasm (GO:0005737);; Cellular Component: plasma membrane (GO:0005886);; Biological Process: glucose catabolic process (GO:0006007);; Biological Process: protein dephosphorylation (GO:0006470);; Biolog…	--	Probable protein phosphatase 2C 52 OS=Arabidopsis thaliana GN=At4g03415 PE=2 SV=1	PREDICTED: probable protein phosphatase 2C 52-like [Solanum lycopersicum]
comp86337_c0	128.55	522.62	291.57	[M]	Cell wall/membrane/envelope biogenesis	Biological Process: cell morphogenesis (GO:0000902);; Cellular Component: endosome (GO:0005768);; Cellular Component: Golgi apparatus (GO:0005794);; Cellular Component: trans-Golgi network (GO:0005802);; Cellular Component: plasma membrane (GO:0005886);; Biological Process: glycolysis (GO:0006096);; Biological Process: calcium ion transport (GO:0006816);; Biological Process: water transport (GO:0…	K10999|0.0|vvi:100248512|hypothetical protein LOC100248512	Cellulose synthase A catalytic subunit 7 [UDP-forming] OS=Arabidopsis thaliana GN=CESA7 PE=1 SV=1	cellulose synthase A1 [Neolamarckia cadamba]
comp86349_c0	44.73	72.58	66.87	[H]	Coenzyme transport and metabolism	Biological Process: defense response to insect (GO:0002213);; Molecular Function: glutamate-cysteine ligase activity (GO:0004357);; Molecular Function: ATP binding (GO:0005524);; Cellular Component: mitochondrion (GO:0005739);; Biological Process: gluconeogenesis (GO:0006094);; Biological Process: glycolysis (GO:0006096);; Biological Process: glutathione biosynthetic process (GO:0006750);; Biolog…	K01919|0.0|vvi:100266723|hypothetical protein LOC100266723	Glutamate--cysteine ligase, chloroplastic OS=Nicotiana tabacum GN=GSH1 PE=1 SV=2	RecName: Full=Glutamate--cysteine ligase, chloroplastic; AltName: Full=Gamma-ECS; Short=GCS; AltName: Full=Gamma-glutamylcysteine synthetase; Flags: Precursor
comp86417_c0	62.25	104.85	83.94	--	--	Biological Process: reproduction (GO:0000003);; Biological Process: RNA splicing, via endonucleolytic cleavage and ligation (GO:0000394);; Cellular Component: endosome (GO:0005768);; Cellular Component: Golgi apparatus (GO:0005794);; Cellular Component: trans-Golgi network (GO:0005802);; Biological Process: glycosaminoglycan biosynthetic process (GO:0006024);; Biological Process: methylation-depe…	--	Probable beta-1,3-galactosyltransferase 2 OS=Arabidopsis thaliana GN=B3GALT2 PE=2 SV=1	Beta-1,3-galactosyltransferase sqv-2, putative [Ricinus communis]
comp86459_c1	34.33	51.21	36.26	[U]	Intracellular trafficking, secretion, and vesicular transport	Biological Process: immune system process (GO:0002376);; Molecular Function: transporter activity (GO:0005215);; Cellular Component: nucleus (GO:0005634);; Cellular Component: Golgi apparatus (GO:0005794);; Cellular Component: trans-Golgi network (GO:0005802);; Cellular Component: plasma membrane (GO:0005886);; Biological Process: protein N-linked glycosylation (GO:0006487);; Biological Process: …	--	Beta-adaptin-like protein A OS=Arabidopsis thaliana GN=BETAA-AD PE=1 SV=1	PREDICTED: beta-adaptin-like protein A [Vitis vinifera]
comp86567_c0	545.03	126.93	96.47	[M]	Cell wall/membrane/envelope biogenesis	Biological Process: cell morphogenesis (GO:0000902);; Cellular Component: endosome (GO:0005768);; Cellular Component: Golgi apparatus (GO:0005794);; Cellular Component: trans-Golgi network (GO:0005802);; Cellular Component: plasma membrane (GO:0005886);; Biological Process: glycolysis (GO:0006096);; Biological Process: calcium ion transport (GO:0006816);; Biological Process: water transport (GO:0…	K10999|0.0|pop:POPTR_818594|cellulose synthase A (EC:2.4.1.12)	Probable cellulose synthase A catalytic subunit 9 [UDP-forming] OS=Arabidopsis thaliana GN=CESA9 PE=2 SV=1	cellulose synthase [Populus tomentosa]
comp86567_c1	796.61	160.64	46.03	--	--	Biological Process: cell morphogenesis (GO:0000902);; Cellular Component: endosome (GO:0005768);; Cellular Component: Golgi apparatus (GO:0005794);; Cellular Component: trans-Golgi network (GO:0005802);; Cellular Component: plasma membrane (GO:0005886);; Biological Process: glycolysis (GO:0006096);; Biological Process: calcium ion transport (GO:0006816);; Biological Process: water transport (GO:0…	K10999|0.0|vvi:100255463|hypothetical protein LOC100255463	Cellulose synthase A catalytic subunit 2 [UDP-forming] OS=Arabidopsis thaliana GN=CESA2 PE=1 SV=1	cellulose synthase Z632 [Zinnia elegans]
comp86885_c0	135.93	109.91	82.1	[L]	Replication, recombination and repair	Biological Process: microtubule cytoskeleton organization (GO:0000226);; Biological Process: double-strand break repair via homologous recombination (GO:0000724);; Biological Process: cytokinesis by cell plate formation (GO:0000911);; Cellular Component: endosome (GO:0005768);; Cellular Component: endoplasmic reticulum (GO:0005783);; Cellular Component: trans-Golgi network (GO:0005802);; Cellular…	--	Cellulose synthase-like protein D2 OS=Oryza sativa subsp. japonica GN=CSLD2 PE=2 SV=1	PREDICTED: cellulose synthase-like protein D3-like [Solanum lycopersicum]
comp86904_c0	22.79	27.92	12.71	[R]	General function prediction only	Biological Process: mitotic cell cycle (GO:0000278);; Biological Process: cytokinesis by cell plate formation (GO:0000911);; Biological Process: establishment of planar polarity (GO:0001736);; Biological Process: regionalization (GO:0003002);; Molecular Function: ARF guanyl-nucleotide exchange factor activity (GO:0005086);; Cellular Component: nucleus (GO:0005634);; Cellular Component: endosome (…	--	ARF guanine-nucleotide exchange factor GNOM OS=Arabidopsis thaliana GN=GN PE=1 SV=1	GNOM-like 1 protein [Nicotiana tabacum]
comp86949_c0	63.66	74.36	48.44	[U]	Intracellular trafficking, secretion, and vesicular transport	Cellular Component: Golgi membrane (GO:0000139);; Molecular Function: transporter activity (GO:0005215);; Cellular Component: nucleus (GO:0005634);; Cellular Component: lysosomal membrane (GO:0005765);; Cellular Component: cytosol (GO:0005829);; Cellular Component: plasma membrane (GO:0005886);; Biological Process: intracellular protein transport (GO:0006886);; Biological Process: post-Golgi vesi…	K12392|0.0|vvi:100241708|hypothetical protein LOC100241708	Beta-adaptin-like protein B OS=Arabidopsis thaliana GN=BETAB-AD PE=1 SV=1	PREDICTED: beta-adaptin-like protein C-like [Solanum lycopersicum]
comp86965_c0	704.17	401	180.39	[M]	Cell wall/membrane/envelope biogenesis	Biological Process: cell morphogenesis (GO:0000902);; Cellular Component: endosome (GO:0005768);; Cellular Component: Golgi apparatus (GO:0005794);; Cellular Component: trans-Golgi network (GO:0005802);; Cellular Component: plasma membrane (GO:0005886);; Biological Process: glycolysis (GO:0006096);; Biological Process: calcium ion transport (GO:0006816);; Biological Process: water transport (GO:0…	K10999|0.0|pop:POPTR_835809|cellulose synthase (EC:2.4.1.12)	Cellulose synthase A catalytic subunit 1 [UDP-forming] OS=Arabidopsis thaliana GN=CESA1 PE=1 SV=1	PREDICTED: LOW QUALITY PROTEIN: cellulose synthase A catalytic subunit 1 [UDP-forming]-like [Vitis vinifera]
comp86965_c1	116.08	90.05	70.74	--	--	Cellular Component: cell wall (GO:0005618);; Cellular Component: Golgi apparatus (GO:0005794);; Cellular Component: plasma membrane (GO:0005886);; Molecular Function: zinc ion binding (GO:0008270);; Biological Process: response to water deprivation (GO:0009414);; Cellular Component: chloroplast (GO:0009507);; Biological Process: primary cell wall biogenesis (GO:0009833);; Biological Process: seco…	K10999|6e-32|vvi:100256811|hypothetical protein LOC100256811	Probable cellulose synthase A catalytic subunit 2 [UDP-forming] OS=Oryza sativa subsp. japonica GN=CESA2 PE=2 SV=1	unknown [Zea mays]
comp86993_c1	17.9	16.53	12.49	--	--	Biological Process: protein targeting to Golgi (GO:0000042);; Biological Process: microtubule cytoskeleton organization (GO:0000226);; Biological Process: mitotic cell cycle (GO:0000278);; Molecular Function: protein binding (GO:0005515);; Cellular Component: Golgi apparatus (GO:0005794);; Cellular Component: trans-Golgi network (GO:0005802);; Cellular Component: microtubule (GO:0005874);; Biolog…	--	Protein GRIP OS=Arabidopsis thaliana GN=GRIP PE=1 SV=2	PREDICTED: protein GRIP [Vitis vinifera]
comp87052_c0	61.82	74.46	59.16	--	--	Biological Process: mitotic cell cycle (GO:0000278);; Molecular Function: protein binding (GO:0005515);; Cellular Component: nucleolus (GO:0005730);; Cellular Component: endosome (GO:0005768);; Cellular Component: trans-Golgi network (GO:0005802);; Cellular Component: cytosol (GO:0005829);; Cellular Component: plasma membrane (GO:0005886);; Biological Process: chromatin silencing (GO:0006342);; B…	K09313|0.0|vvi:100259260|hypothetical protein LOC100259260	Protein CASP OS=Arabidopsis thaliana GN=CASP PE=1 SV=2	PREDICTED: protein CASP-like [Solanum lycopersicum]
comp87199_c0	21.53	28.68	19.45	[R]	General function prediction only	Biological Process: mitotic cell cycle (GO:0000278);; Biological Process: cytokinesis by cell plate formation (GO:0000911);; Biological Process: establishment of planar polarity (GO:0001736);; Biological Process: regionalization (GO:0003002);; Molecular Function: ARF guanyl-nucleotide exchange factor activity (GO:0005086);; Cellular Component: nucleus (GO:0005634);; Cellular Component: endosome (…	--	ARF guanine-nucleotide exchange factor GNOM OS=Arabidopsis thaliana GN=GN PE=1 SV=1	pattern formation protein, putative [Ricinus communis]
comp87253_c1	11.69	16.56	14.46	[M]	Cell wall/membrane/envelope biogenesis	Molecular Function: mannosyltransferase activity (GO:0000030);; Molecular Function: chitobiosyldiphosphodolichol beta-mannosyltransferase activity (GO:0004578);; Cellular Component: endoplasmic reticulum (GO:0005783);; Biological Process: protein N-linked glycosylation (GO:0006487);; Biological Process: dolichol-linked oligosaccharide biosynthetic process (GO:0006488);; Biological Process: sterol…	K03842|0.0|pop:POPTR_583054|transferase, transferring glycosyl groups (EC:2.4.1.142)	Chitobiosyldiphosphodolichol beta-mannosyltransferase OS=Homo sapiens GN=ALG1 PE=1 SV=2	PREDICTED: chitobiosyldiphosphodolichol beta-mannosyltransferase-like [Solanum lycopersicum]
comp87694_c0	126.49	104.45	89.18	--	--	Cellular Component: extracellular region (GO:0005576);; Cellular Component: early endosome (GO:0005769);; Cellular Component: Golgi apparatus (GO:0005794);; Cellular Component: trans-Golgi network (GO:0005802);; Cellular Component: plasma membrane (GO:0005886);; Biological Process: carbohydrate metabolic process (GO:0005975);; Biological Process: glycolysis (GO:0006096);; Biological Process: wate…	--	Endoglucanase 25 OS=Arabidopsis thaliana GN=KOR PE=1 SV=1	hypothetical protein VITISV_025978 [Vitis vinifera]
comp87756_c0	159.17	97.06	86.52	--	--	Biological Process: regionalization (GO:0003002);; Cellular Component: early endosome (GO:0005769);; Cellular Component: Golgi apparatus (GO:0005794);; Cellular Component: trans-Golgi network (GO:0005802);; Cellular Component: plasma membrane (GO:0005886);; Biological Process: carbohydrate metabolic process (GO:0005975);; Biological Process: glycolysis (GO:0006096);; Biological Process: water tra…	--	Endoglucanase 9 OS=Oryza sativa subsp. japonica GN=GLU1 PE=2 SV=1	PREDICTED: endoglucanase 25-like [Solanum lycopersicum]
comp87826_c0	5.89	5.21	4.08	--	--	Cellular Component: early endosome (GO:0005769);; Cellular Component: Golgi apparatus (GO:0005794);; Cellular Component: trans-Golgi network (GO:0005802);; Cellular Component: plasma membrane (GO:0005886);; Biological Process: carbohydrate metabolic process (GO:0005975);; Biological Process: glycolysis (GO:0006096);; Biological Process: water transport (GO:0006833);; Biological Process: Golgi org…	--	Endoglucanase 21 OS=Arabidopsis thaliana GN=KOR3 PE=2 SV=1	endo-1,4-beta-D-glucanase [Pyrus communis]
comp89569_c0	31.93	25.09	10.2	[M]	Cell wall/membrane/envelope biogenesis	Biological Process: cell morphogenesis (GO:0000902);; Cellular Component: endosome (GO:0005768);; Cellular Component: Golgi apparatus (GO:0005794);; Cellular Component: trans-Golgi network (GO:0005802);; Cellular Component: plasma membrane (GO:0005886);; Biological Process: glycolysis (GO:0006096);; Biological Process: calcium ion transport (GO:0006816);; Biological Process: water transport (GO:0…	K10999|5e-63|vvi:100254408|hypothetical protein LOC100254408	Probable cellulose synthase A catalytic subunit 10 [UDP-forming] OS=Arabidopsis thaliana GN=CESA10 PE=2 SV=1	predicted protein [Hordeum vulgare subsp. vulgare]
comp89658_c0	27.62	28.03	31.28	[U]	Intracellular trafficking, secretion, and vesicular transport	Cellular Component: mitochondrion (GO:0005739);; Cellular Component: lysosomal membrane (GO:0005765);; Cellular Component: cytosol (GO:0005829);; Biological Process: postreplication repair (GO:0006301);; Biological Process: intracellular protein transport (GO:0006886);; Biological Process: post-Golgi vesicle-mediated transport (GO:0006892);; Biological Process: synaptic transmission (GO:0007268);…	K11827|2e-97|vvi:100260827|hypothetical protein LOC100260827	AP-2 complex subunit sigma OS=Arabidopsis thaliana GN=AP17 PE=2 SV=1	PREDICTED: AP-2 complex subunit sigma-like [Vitis vinifera]
comp9188_c0	0	0.26	0	--	--	Biological Process: microtubule cytoskeleton organization (GO:0000226);; Biological Process: cytokinesis by cell plate formation (GO:0000911);; Molecular Function: peptide receptor activity (GO:0001653);; Biological Process: response to molecule of bacterial origin (GO:0002237);; Biological Process: regionalization (GO:0003002);; Molecular Function: protein serine/threonine kinase activity (GO:00…	--	Probable LRR receptor-like serine/threonine-protein kinase At2g24230 OS=Arabidopsis thaliana GN=At2g24230 PE=2 SV=1	PREDICTED: probable LRR receptor-like serine/threonine-protein kinase At2g24230 [Vitis vinifera]
comp93573_c0	11.56	14.22	19.84	[M]	Cell wall/membrane/envelope biogenesis	Molecular Function: dolichyl-phosphate-mannose-protein mannosyltransferase activity (GO:0004169);; Molecular Function: dolichyl-phosphate beta-D-mannosyltransferase activity (GO:0004582);; Molecular Function: elongation factor-2 kinase activity (GO:0004686);; Molecular Function: protein binding (GO:0005515);; Molecular Function: mannose binding (GO:0005537);; Cellular Component: endoplasmic retic…	--	Dolichol-phosphate mannosyltransferase OS=Homo sapiens GN=DPM1 PE=1 SV=1	PREDICTED: dolichol-phosphate mannosyltransferase-like [Glycine max]
comp93626_c0	3.09	1.48	3.3	--	--	Biological Process: microtubule cytoskeleton organization (GO:0000226);; Biological Process: double-strand break repair via homologous recombination (GO:0000724);; Biological Process: cytokinesis by cell plate formation (GO:0000911);; Cellular Component: endosome (GO:0005768);; Cellular Component: endoplasmic reticulum (GO:0005783);; Cellular Component: trans-Golgi network (GO:0005802);; Cellular…	--	Cellulose synthase-like protein D3 OS=Arabidopsis thaliana GN=CSLD3 PE=1 SV=1	PREDICTED: cellulose synthase-like protein D3-like [Solanum lycopersicum]
comp94121_c0	10.45	18.85	15.2	[R]	General function prediction only	Biological Process: defense response to insect (GO:0002213);; Molecular Function: glutamate-cysteine ligase activity (GO:0004357);; Cellular Component: mitochondrion (GO:0005739);; Biological Process: gluconeogenesis (GO:0006094);; Biological Process: glycolysis (GO:0006096);; Biological Process: glutathione biosynthetic process (GO:0006750);; Biological Process: amino acid transport (GO:0006865)…	--	Probable cinnamyl alcohol dehydrogenase 6 OS=Oryza sativa subsp. japonica GN=CAD6 PE=2 SV=2	putative cinnamyl alcohol dehydrogenase [Camellia sinensis]
comp9556_c0	0	0	0	--	--	Biological Process: maltose metabolic process (GO:0000023);; Biological Process: microtubule cytoskeleton organization (GO:0000226);; Biological Process: cytokinesis by cell plate formation (GO:0000911);; Biological Process: response to molecule of bacterial origin (GO:0002237);; Molecular Function: protein serine/threonine kinase activity (GO:0004674);; Molecular Function: steroid binding (GO:00…	--	Probable LRR receptor-like serine/threonine-protein kinase At4g36180 OS=Arabidopsis thaliana GN=At4g36180 PE=1 SV=1	unnamed protein product [Vitis vinifera]
lignin biosynthetic process (GO:0009809)
comp105658_c0	0.5	0.31	0	--	--	Biological Process: MAPK cascade (GO:0000165);; Biological Process: respiratory burst involved in defense response (GO:0002679);; Molecular Function: transporter activity (GO:0005215);; Molecular Function: copper ion binding (GO:0005507);; Cellular Component: cytosol (GO:0005829);; Biological Process: protein targeting to membrane (GO:0006612);; Biological Process: fatty acid beta-oxidation (GO:0…	--	MACPF domain-containing protein CAD1 OS=Arabidopsis thaliana GN=CAD1 PE=2 SV=1	MAC/Perforin domain-containing protein [Theobroma cacao]
comp106157_c0	6.38	6.96	5.15	[Q]	Secondary metabolites biosynthesis, transport and catabolism	Molecular Function: copper ion binding (GO:0005507);; Cellular Component: mitochondrion (GO:0005739);; Molecular Function: L-ascorbate oxidase activity (GO:0008447);; Biological Process: response to water deprivation (GO:0009414);; Biological Process: lignin biosynthetic process (GO:0009809);; Biological Process: plant-type cell wall biogenesis (GO:0009832);; Biological Process: glucuronoxylan me…	--	Laccase-11 OS=Arabidopsis thaliana GN=LAC11 PE=2 SV=1	Laccase 11 [Theobroma cacao]
comp111558_c0	0	0	0	--	--	Biological Process: very long-chain fatty acid metabolic process (GO:0000038);; Molecular Function: monooxygenase activity (GO:0004497);; Molecular Function: iron ion binding (GO:0005506);; Cellular Component: endoplasmic reticulum (GO:0005783);; Biological Process: intra-Golgi vesicle-mediated transport (GO:0006891);; Biological Process: cellular membrane fusion (GO:0006944);; Molecular Function…	K09755|2e-12|sbi:SORBI_01g017270|hypothetical protein	Cytochrome P450 84A1 OS=Arabidopsis thaliana GN=CYP84A1 PE=2 SV=1	hypothetical protein M569_00952, partial [Genlisea aurea]
comp127163_c0	3.48	3.87	3.08	[Q]	Secondary metabolites biosynthesis, transport and catabolism	Molecular Function: copper ion binding (GO:0005507);; Cellular Component: extracellular region (GO:0005576);; Cellular Component: mitochondrion (GO:0005739);; Molecular Function: L-ascorbate oxidase activity (GO:0008447);; Biological Process: response to water deprivation (GO:0009414);; Biological Process: lignin biosynthetic process (GO:0009809);; Biological Process: plant-type cell wall biogene…	--	Laccase-2 OS=Arabidopsis thaliana GN=LAC2 PE=2 SV=1	Laccase 2 [Theobroma cacao]
comp131255_c0	0.57	4.82	4.81	--	--	Biological Process: transition metal ion transport (GO:0000041);; Biological Process: defense response to nematode (GO:0002215);; Molecular Function: peroxidase activity (GO:0004601);; Molecular Function: protein binding (GO:0005515);; Cellular Component: vacuolar membrane (GO:0005774);; Cellular Component: Golgi apparatus (GO:0005794);; Cellular Component: cytosol (GO:0005829);; Biological Proce…	K00430|1e-102|pop:POPTR_719600|hypothetical protein	Peroxidase 72 OS=Arabidopsis thaliana GN=PER72 PE=1 SV=1	predicted protein [Populus trichocarpa]
comp15315_c0	1.47	0	0	--	--	Molecular Function: protein binding (GO:0005515);; Cellular Component: cytosol (GO:0005829);; Biological Process: protein targeting to membrane (GO:0006612);; Biological Process: response to wounding (GO:0009611);; Biological Process: coumarin biosynthetic process (GO:0009805);; Biological Process: lignin biosynthetic process (GO:0009809);; Biological Process: positive regulation of flavonoid bio…	--	Shikimate O-hydroxycinnamoyltransferase OS=Nicotiana tabacum GN=HST PE=1 SV=1	hydroxycinnamoyl-CoA shikimate/quinate hydroxycinnamoyl transferase [Coffea arabica]
comp162850_c0	0	0	0	[RTKL]	--	Biological Process: activation of MAPKK activity (GO:0000186);; Biological Process: alternative nuclear mRNA splicing, via spliceosome (GO:0000380);; Biological Process: respiratory burst involved in defense response (GO:0002679);; Biological Process: cell surface pattern recognition receptor signaling pathway (GO:0002752);; Molecular Function: transmembrane receptor protein serine/threonine kina…	--	Probable receptor protein kinase TMK1 OS=Arabidopsis thaliana GN=TMK1 PE=1 SV=1	predicted protein [Populus trichocarpa]
comp221091_c0	0	0.31	0	--	--	Biological Process: alternative nuclear mRNA splicing, via spliceosome (GO:0000380);; Molecular Function: double-stranded DNA binding (GO:0003690);; Molecular Function: single-stranded DNA binding (GO:0003697);; Molecular Function: RNA binding (GO:0003723);; Molecular Function: mRNA binding (GO:0003729);; Molecular Function: protein kinase activity (GO:0004672);; Cellular Component: cell wall (GO…	--	Serine/threonine-protein kinase-like protein CCR1 OS=Arabidopsis thaliana GN=CCR1 PE=1 SV=1	PREDICTED: serine/threonine-protein kinase-like protein CCR1-like isoform 1 [Solanum lycopersicum]
comp239993_c0	0.6	0.92	0.57	--	--	Molecular Function: nucleotide binding (GO:0000166);; Biological Process: alternative nuclear mRNA splicing, via spliceosome (GO:0000380);; Molecular Function: nucleic acid binding (GO:0003676);; Molecular Function: double-stranded DNA binding (GO:0003690);; Molecular Function: single-stranded DNA binding (GO:0003697);; Molecular Function: mRNA binding (GO:0003729);; Molecular Function: protein k…	--	Glycine-rich RNA-binding protein 2 OS=Sorghum bicolor GN=GRP2 PE=2 SV=1	hypothetical protein M569_08040 [Genlisea aurea]
comp338664_c0	1.47	0.23	0.89	[R]	General function prediction only	Molecular Function: nucleotide binding (GO:0000166);; Biological Process: defense response to insect (GO:0002213);; Molecular Function: glutamate-cysteine ligase activity (GO:0004357);; Cellular Component: mitochondrion (GO:0005739);; Biological Process: gluconeogenesis (GO:0006094);; Biological Process: glycolysis (GO:0006096);; Biological Process: glutathione biosynthetic process (GO:0006750);;…	K00083|8e-26|pop:POPTR_667694|SAD	Probable cinnamyl alcohol dehydrogenase 6 OS=Arabidopsis thaliana GN=CAD6 PE=2 SV=1	Cinnamyl alcohol dehydrogenase 6 [Theobroma cacao]
comp36823_c0	0	0	0	--	--	Molecular Function: copper ion binding (GO:0005507);; Cellular Component: extracellular region (GO:0005576);; Cellular Component: mitochondrion (GO:0005739);; Biological Process: iron ion transport (GO:0006826);; Molecular Function: L-ascorbate oxidase activity (GO:0008447);; Biological Process: response to water deprivation (GO:0009414);; Biological Process: lignin biosynthetic process (GO:00098…	--	Laccase-9 OS=Arabidopsis thaliana GN=LAC9 PE=2 SV=1	PREDICTED: laccase-7-like [Solanum lycopersicum]
comp42051_c0	1.01	2.07	0.49	--	--	Biological Process: MAPK cascade (GO:0000165);; Biological Process: mRNA splicing, via spliceosome (GO:0000398);; Biological Process: RNA methylation (GO:0001510);; Molecular Function: DNA binding (GO:0003677);; Molecular Function: sequence-specific DNA binding transcription factor activity (GO:0003700);; Cellular Component: nucleus (GO:0005634);; Cellular Component: small nucleolar ribonucleopro…	--	NAC domain-containing protein 7 OS=Arabidopsis thaliana GN=NAC007 PE=2 SV=2	PREDICTED: NAC domain-containing protein 7-like [Glycine max]
comp428651_c0	2.06	0	0	--	--	Biological Process: very long-chain fatty acid metabolic process (GO:0000038);; Biological Process: sebaceous gland cell differentiation (GO:0001949);; Molecular Function: iron ion binding (GO:0005506);; Molecular Function: protein binding (GO:0005515);; Cellular Component: extracellular region (GO:0005576);; Cellular Component: mitochondrion (GO:0005739);; Cellular Component: endoplasmic reticul…	--	Fatty acid 2-hydroxylase 1 OS=Arabidopsis thaliana GN=FAH1 PE=1 SV=1	PREDICTED: fatty acid 2-hydroxylase [Vitis vinifera]
comp42920_c0	5.94	0.24	0	[Q]	Secondary metabolites biosynthesis, transport and catabolism	Molecular Function: copper ion binding (GO:0005507);; Cellular Component: mitochondrion (GO:0005739);; Molecular Function: L-ascorbate oxidase activity (GO:0008447);; Biological Process: response to water deprivation (GO:0009414);; Biological Process: lignin biosynthetic process (GO:0009809);; Biological Process: secondary cell wall biogenesis (GO:0009834);; Biological Process: proanthocyanidin b…	--	Laccase-17 OS=Arabidopsis thaliana GN=LAC17 PE=2 SV=1	PREDICTED: laccase-17-like [Cucumis sativus]
comp42936_c0	1.1	1.31	1.71	[MG]	--	Biological Process: alternative nuclear mRNA splicing, via spliceosome (GO:0000380);; Molecular Function: double-stranded DNA binding (GO:0003690);; Molecular Function: single-stranded DNA binding (GO:0003697);; Molecular Function: mRNA binding (GO:0003729);; Molecular Function: protein kinase activity (GO:0004672);; Molecular Function: calmodulin binding (GO:0005516);; Cellular Component: cell w…	--	Cinnamoyl-CoA reductase 1 OS=Arabidopsis thaliana GN=CCR1 PE=1 SV=1	PREDICTED: dihydroflavonol-4-reductase [Vitis vinifera]
comp43255_c0	0.33	0	0	--	--	Cellular Component: cytosol (GO:0005829);; Biological Process: protein targeting to membrane (GO:0006612);; Molecular Function: zinc ion binding (GO:0008270);; Biological Process: response to wounding (GO:0009611);; Biological Process: coumarin biosynthetic process (GO:0009805);; Biological Process: lignin biosynthetic process (GO:0009809);; Biological Process: positive regulation of flavonoid bi…	K00083|4e-14|vvi:100257308|hypothetical protein LOC100257308	Cinnamyl alcohol dehydrogenase 1 OS=Ocimum basilicum GN=CAD1 PE=1 SV=1	RecName: Full=Cinnamyl alcohol dehydrogenase 1; Short=CAD 1; Short=ObaCAD1
comp43511_c0	2.88	1.75	8.66	[Q]	Secondary metabolites biosynthesis, transport and catabolism	Molecular Function: iron ion binding (GO:0005506);; Cellular Component: extracellular region (GO:0005576);; Cellular Component: mitochondrion (GO:0005739);; Cellular Component: endoplasmic reticulum (GO:0005783);; Cellular Component: plasma membrane (GO:0005886);; Molecular Function: electron carrier activity (GO:0009055);; Cellular Component: chloroplast (GO:0009507);; Biological Process: respon…	--	Cytochrome P450 76C4 OS=Arabidopsis thaliana GN=CYP76C4 PE=3 SV=1	hypothetical protein VITISV_021888 [Vitis vinifera]
comp44104_c0	1.32	1.21	0.47	--	--	Cellular Component: vacuolar proton-transporting V-type ATPase, V1 domain (GO:0000221);; Cellular Component: plant-type vacuole (GO:0000325);; Cellular Component: Golgi apparatus (GO:0005794);; Cellular Component: cytosol (GO:0005829);; Cellular Component: plasma membrane (GO:0005886);; Biological Process: glucose catabolic process (GO:0006007);; Biological Process: ubiquitin-dependent protein ca…	K02148|1e-12|vvi:100266332|hypothetical protein LOC100266332	V-type proton ATPase subunit C OS=Arabidopsis thaliana GN=VHA-C PE=1 SV=1	PREDICTED: V-type proton ATPase subunit C-like [Solanum lycopersicum]
comp44496_c0	5.97	19.81	28.05	--	--	Biological Process: MAPK cascade (GO:0000165);; Biological Process: response to hypoxia (GO:0001666);; Molecular Function: DNA binding (GO:0003677);; Molecular Function: sequence-specific DNA binding transcription factor activity (GO:0003700);; Cellular Component: nucleus (GO:0005634);; Cellular Component: cytosol (GO:0005829);; Biological Process: regulation of transcription, DNA-dependent (GO:0…	--	NAC domain-containing protein 7 OS=Arabidopsis thaliana GN=NAC007 PE=2 SV=2	PREDICTED: NAC domain-containing protein 7-like [Vitis vinifera]
comp46497_c0	46.31	109.07	34.74	[Q]	Secondary metabolites biosynthesis, transport and catabolism	Molecular Function: copper ion binding (GO:0005507);; Cellular Component: mitochondrion (GO:0005739);; Molecular Function: L-ascorbate oxidase activity (GO:0008447);; Biological Process: response to water deprivation (GO:0009414);; Biological Process: lignin biosynthetic process (GO:0009809);; Biological Process: plant-type cell wall biogenesis (GO:0009832);; Biological Process: glucuronoxylan me…	--	Laccase-17 OS=Arabidopsis thaliana GN=LAC17 PE=2 SV=1	laccase, putative [Ricinus communis]
comp46600_c0	0.68	0.28	0.54	--	--	Molecular Function: protein binding (GO:0005515);; Cellular Component: cytoplasm (GO:0005737);; Cellular Component: cytosol (GO:0005829);; Biological Process: response to stress (GO:0006950);; Biological Process: lignin biosynthetic process (GO:0009809);; Biological Process: alkaloid biosynthetic process (GO:0009821);; Biological Process: positive regulation of flavonoid biosynthetic process (GO:…	--	Omega-hydroxypalmitate O-feruloyl transferase OS=Arabidopsis thaliana GN=HHT1 PE=1 SV=1	hypothetical protein PRUPE_ppa017132mg, partial [Prunus persica]
comp47118_c0	0.38	0.86	0.54	--	--	Molecular Function: nucleotide binding (GO:0000166);; Biological Process: alternative nuclear mRNA splicing, via spliceosome (GO:0000380);; Molecular Function: double-stranded DNA binding (GO:0003690);; Molecular Function: single-stranded DNA binding (GO:0003697);; Molecular Function: mRNA binding (GO:0003729);; Molecular Function: protein kinase activity (GO:0004672);; Cellular Component: cell w…	--	Cinnamoyl-CoA reductase 1 OS=Arabidopsis thaliana GN=CCR1 PE=1 SV=1	hypothetical protein VITISV_012676 [Vitis vinifera]
comp48799_c0	2.07	4.42	0.79	--	--	Molecular Function: monooxygenase activity (GO:0004497);; Molecular Function: iron ion binding (GO:0005506);; Cellular Component: mitochondrion (GO:0005739);; Cellular Component: endoplasmic reticulum (GO:0005783);; Cellular Component: plasma membrane (GO:0005886);; Biological Process: defense response (GO:0006952);; Biological Process: spermidine metabolic process (GO:0008216);; Molecular Functi…	K09754|2e-29|pop:POPTR_685839|CYP98A27	Cytochrome P450 98A2 OS=Glycine max GN=CYP98A2 PE=2 SV=1	p-coumaroyl quinate/shikimate 3&apos;-hydroxylase [Coffea canephora]
comp50161_c0	3.11	5.37	11.39	--	--	Biological Process: MAPK cascade (GO:0000165);; Biological Process: respiratory burst involved in defense response (GO:0002679);; Molecular Function: copper ion binding (GO:0005507);; Cellular Component: cytosol (GO:0005829);; Biological Process: protein targeting to membrane (GO:0006612);; Biological Process: fatty acid beta-oxidation (GO:0006635);; Biological Process: cellular membrane fusion (…	--	MACPF domain-containing protein CAD1 OS=Arabidopsis thaliana GN=CAD1 PE=2 SV=1	PREDICTED: MACPF domain-containing protein CAD1-like [Fragaria vesca subsp. vesca]
comp50161_c1	0.5	0.62	0.98	--	--	Biological Process: MAPK cascade (GO:0000165);; Biological Process: respiratory burst involved in defense response (GO:0002679);; Molecular Function: copper ion binding (GO:0005507);; Cellular Component: cytosol (GO:0005829);; Biological Process: protein targeting to membrane (GO:0006612);; Biological Process: fatty acid beta-oxidation (GO:0006635);; Biological Process: cellular membrane fusion (…	--	MACPF domain-containing protein CAD1 OS=Arabidopsis thaliana GN=CAD1 PE=2 SV=1	hypothetical protein VITISV_012748 [Vitis vinifera]
comp50796_c0	1.68	1.02	0.44	[RTKL]	--	Molecular Function: nucleotide binding (GO:0000166);; Biological Process: alternative nuclear mRNA splicing, via spliceosome (GO:0000380);; Molecular Function: double-stranded DNA binding (GO:0003690);; Molecular Function: single-stranded DNA binding (GO:0003697);; Molecular Function: mRNA binding (GO:0003729);; Molecular Function: protein serine/threonine kinase activity (GO:0004674);; Molecular…	--	Putative serine/threonine-protein kinase-like protein CCR3 OS=Arabidopsis thaliana GN=CCR3 PE=2 SV=1	PREDICTED: putative serine/threonine-protein kinase-like protein CCR3-like [Vitis vinifera]
comp51144_c0	0.6	0.56	0	--	--	Molecular Function: peroxidase activity (GO:0004601);; Molecular Function: protein binding (GO:0005515);; Cellular Component: vacuole (GO:0005773);; Cellular Component: Golgi apparatus (GO:0005794);; Cellular Component: cytosol (GO:0005829);; Biological Process: iron ion transport (GO:0006826);; Biological Process: response to oxidative stress (GO:0006979);; Biological Process: response to desicc…	K00430|3e-47|pop:POPTR_714789|hypothetical protein	Peroxidase 12 OS=Arabidopsis thaliana GN=PER12 PE=1 SV=1	Peroxidase [Theobroma cacao]
comp51784_c0	19.63	19.15	31.3	[QR]	--	Cellular Component: nucleus (GO:0005634);; Cellular Component: cytosol (GO:0005829);; Cellular Component: plasma membrane (GO:0005886);; Biological Process: polyamine catabolic process (GO:0006598);; Molecular Function: O-methyltransferase activity (GO:0008171);; Molecular Function: S-adenosylmethionine-dependent methyltransferase activity (GO:0008757);; Cellular Component: plasmodesma (GO:000950…	K05279|1e-144|pop:POPTR_834247|COMT2	Caffeic acid 3-O-methyltransferase OS=Prunus dulcis GN=COMT1 PE=2 SV=1	Caffeic acid 3-O-methyltransferase 1 isoform 1 [Theobroma cacao]
comp52220_c0	410.12	835.62	1087.9	[R]	General function prediction only	Cellular Component: cytosol (GO:0005829);; Biological Process: protein targeting to membrane (GO:0006612);; Molecular Function: zinc ion binding (GO:0008270);; Biological Process: response to wounding (GO:0009611);; Biological Process: coumarin biosynthetic process (GO:0009805);; Biological Process: lignin biosynthetic process (GO:0009809);; Biological Process: positive regulation of flavonoid bi…	K00083|0.0|vvi:100257308|hypothetical protein LOC100257308	Cinnamyl alcohol dehydrogenase 1 OS=Ocimum basilicum GN=CAD1 PE=1 SV=1	RecName: Full=Cinnamyl alcohol dehydrogenase 1; Short=CAD 1; Short=ObaCAD1
comp52267_c0	89.88	170.81	144.84	[G]	Carbohydrate transport and metabolism	Biological Process: protein peptidyl-prolyl isomerization (GO:0000413);; Molecular Function: peptidyl-prolyl cis-trans isomerase activity (GO:0003755);; Molecular Function: sedoheptulose-7-phosphate:D-glyceraldehyde-3-phosphate glyceronetransferase activity (GO:0004801);; Molecular Function: FK506 binding (GO:0005528);; Cellular Component: mitochondrion (GO:0005739);; Biological Process: glycolys…	K00616|0.0|rcu:RCOM_1438460|Transaldolase, putative (EC:2.2.1.2)	Peptidyl-prolyl cis-trans isomerase FKBP19, chloroplastic OS=Arabidopsis thaliana GN=FKBP19 PE=1 SV=1	Transaldolase, putative [Ricinus communis]
comp52418_c0	169.71	146.87	114.51	[R]	General function prediction only	Biological Process: defense response to insect (GO:0002213);; Molecular Function: glutamate-cysteine ligase activity (GO:0004357);; Cellular Component: mitochondrion (GO:0005739);; Biological Process: gluconeogenesis (GO:0006094);; Biological Process: glycolysis (GO:0006096);; Biological Process: glutathione biosynthetic process (GO:0006750);; Biological Process: amino acid transport (GO:0006865)…	--	8-hydroxygeraniol dehydrogenase OS=Catharanthus roseus GN=10HGO PE=1 SV=1	RecName: Full=8-hydroxygeraniol dehydrogenase; Short=Cr10HGO
comp52631_c0	15.08	13.29	7.81	[Q]	Secondary metabolites biosynthesis, transport and catabolism	Molecular Function: copper ion binding (GO:0005507);; Cellular Component: mitochondrion (GO:0005739);; Biological Process: response to water deprivation (GO:0009414);; Biological Process: lignin biosynthetic process (GO:0009809);; Biological Process: secondary cell wall biogenesis (GO:0009834);; Biological Process: glucuronoxylan metabolic process (GO:0010413);; Cellular Component: cytoplasmic me…	--	Laccase-17 OS=Arabidopsis thaliana GN=LAC17 PE=2 SV=1	predicted protein [Populus trichocarpa]
comp52781_c0	37.26	61.4	48.51	--	--	Biological Process: MAPK cascade (GO:0000165);; Biological Process: respiratory burst involved in defense response (GO:0002679);; Molecular Function: copper ion binding (GO:0005507);; Cellular Component: extracellular region (GO:0005576);; Cellular Component: cytosol (GO:0005829);; Cellular Component: plasma membrane (GO:0005886);; Biological Process: protein targeting to membrane (GO:0006612);; …	--	MACPF domain-containing protein At4g24290 OS=Arabidopsis thaliana GN=At4g24290 PE=2 SV=1	PREDICTED: MACPF domain-containing protein At4g24290-like isoform 2 [Solanum lycopersicum]
comp53239_c0	34.78	34.62	50.08	[R]	General function prediction only	Biological Process: alternative nuclear mRNA splicing, via spliceosome (GO:0000380);; Molecular Function: RNA binding transcription antitermination factor activity (GO:0001072);; Molecular Function: double-stranded DNA binding (GO:0003690);; Molecular Function: single-stranded DNA binding (GO:0003697);; Molecular Function: mRNA binding (GO:0003729);; Molecular Function: protein kinase activity (G…	--	Glycine-rich RNA-binding protein 3, mitochondrial OS=Arabidopsis thaliana GN=RBG3 PE=2 SV=1	PREDICTED: uncharacterized protein LOC100256940 [Vitis vinifera]
comp53524_c0	0	0	0	--	--	Molecular Function: copper ion binding (GO:0005507);; Biological Process: lignin biosynthetic process (GO:0009809);; Biological Process: secondary cell wall biogenesis (GO:0009834);; Biological Process: glucuronoxylan metabolic process (GO:0010413);; Cellular Component: cytoplasmic membrane-bounded vesicle (GO:0016023);; Biological Process: xylan biosynthetic process (GO:0045492);; Biological Pro…	--	Laccase-4 OS=Arabidopsis thaliana GN=IRX12 PE=2 SV=2	PREDICTED: laccase-4-like [Solanum lycopersicum]
comp54189_c0	14.41	4.34	1.09	--	--	Molecular Function: monooxygenase activity (GO:0004497);; Molecular Function: iron ion binding (GO:0005506);; Cellular Component: mitochondrion (GO:0005739);; Cellular Component: endoplasmic reticulum (GO:0005783);; Cellular Component: plasma membrane (GO:0005886);; Biological Process: ion transport (GO:0006811);; Biological Process: spermidine metabolic process (GO:0008216);; Molecular Function:…	K09754|5e-39|vvi:100263633|hypothetical protein LOC100263633	Cytochrome P450 98A2 OS=Glycine max GN=CYP98A2 PE=2 SV=1	4-coumaric acid 3`-hydroxylase 25 [Coffea arabica]
comp54193_c0	0.89	0.55	0.57	--	--	Molecular Function: copper ion binding (GO:0005507);; Cellular Component: mitochondrion (GO:0005739);; Biological Process: iron ion transport (GO:0006826);; Biological Process: response to water deprivation (GO:0009414);; Biological Process: lignin biosynthetic process (GO:0009809);; Biological Process: plant-type cell wall biogenesis (GO:0009832);; Biological Process: cellular response to iron i…	--	Laccase-17 OS=Arabidopsis thaliana GN=LAC17 PE=2 SV=1	hypothetical protein VITISV_025911 [Vitis vinifera]
comp54307_c0	0	0.26	0	--	--	Biological Process: nuclear division (GO:0000280);; Biological Process: alternative nuclear mRNA splicing, via spliceosome (GO:0000380);; Biological Process: cytokinesis by cell plate formation (GO:0000911);; Molecular Function: double-stranded DNA binding (GO:0003690);; Molecular Function: single-stranded DNA binding (GO:0003697);; Molecular Function: mRNA binding (GO:0003729);; Molecular Functi…	--	Serine/threonine-protein kinase-like protein CCR2 OS=Arabidopsis thaliana GN=CCR2 PE=1 SV=1	PREDICTED: serine/threonine-protein kinase-like protein CCR1-like [Vitis vinifera]
comp54749_c0	0.88	1.07	1.33	[Q]	Secondary metabolites biosynthesis, transport and catabolism	Molecular Function: copper ion binding (GO:0005507);; Cellular Component: extracellular region (GO:0005576);; Molecular Function: L-ascorbate oxidase activity (GO:0008447);; Biological Process: lignin biosynthetic process (GO:0009809);; Biological Process: plant-type cell wall biogenesis (GO:0009832);; Biological Process: glucuronoxylan metabolic process (GO:0010413);; Cellular Component: cytopla…	--	Laccase-6 OS=Arabidopsis thaliana GN=LAC6 PE=2 SV=1	PREDICTED: laccase-6-like [Solanum lycopersicum]
comp55182_c0	0	2.06	0	[Q]	Secondary metabolites biosynthesis, transport and catabolism	Molecular Function: copper ion binding (GO:0005507);; Cellular Component: mitochondrion (GO:0005739);; Molecular Function: L-ascorbate oxidase activity (GO:0008447);; Biological Process: response to water deprivation (GO:0009414);; Biological Process: lignin biosynthetic process (GO:0009809);; Biological Process: plant-type cell wall biogenesis (GO:0009832);; Biological Process: proanthocyanidin …	--	Laccase-15 OS=Arabidopsis thaliana GN=TT10 PE=1 SV=1	unnamed protein product [Vitis vinifera]
comp55508_c0	0	0.27	0	--	--	Molecular Function: protein binding (GO:0005515);; Cellular Component: cytosol (GO:0005829);; Biological Process: protein targeting to membrane (GO:0006612);; Biological Process: response to wounding (GO:0009611);; Biological Process: coumarin biosynthetic process (GO:0009805);; Biological Process: lignin biosynthetic process (GO:0009809);; Biological Process: alkaloid biosynthetic process (GO:00…	--	Benzyl alcohol O-benzoyltransferase OS=Nicotiana tabacum GN=HSR201 PE=1 SV=1	Taxadien-5-alpha-ol O-acetyltransferase [Medicago truncatula]
comp55511_c0	0.76	0.31	0	--	--	Molecular Function: iron ion binding (GO:0005506);; Cellular Component: mitochondrion (GO:0005739);; Cellular Component: endoplasmic reticulum (GO:0005783);; Cellular Component: plasma membrane (GO:0005886);; Biological Process: spermidine metabolic process (GO:0008216);; Biological Process: positive regulation of cell proliferation (GO:0008284);; Molecular Function: electron carrier activity (GO…	--	Cytochrome P450 78A5 OS=Arabidopsis thaliana GN=CYP78A5 PE=2 SV=1	hypothetical protein PRUPE_ppa024213mg [Prunus persica]
comp55595_c0	0	1.11	1.13	[MG]	--	Molecular Function: nucleotide binding (GO:0000166);; Biological Process: alternative nuclear mRNA splicing, via spliceosome (GO:0000380);; Molecular Function: double-stranded DNA binding (GO:0003690);; Molecular Function: single-stranded DNA binding (GO:0003697);; Molecular Function: mRNA binding (GO:0003729);; Molecular Function: catalytic activity (GO:0003824);; Molecular Function: protein kin…	--	Cinnamoyl-CoA reductase 1 OS=Arabidopsis thaliana GN=CCR1 PE=1 SV=1	unnamed protein product [Vitis vinifera]
comp57836_c0	0.66	0.3	1.24	--	--	Biological Process: defense response to nematode (GO:0002215);; Molecular Function: peroxidase activity (GO:0004601);; Cellular Component: extracellular region (GO:0005576);; Cellular Component: cell wall (GO:0005618);; Cellular Component: nucleus (GO:0005634);; Cellular Component: cytoplasm (GO:0005737);; Cellular Component: vacuolar membrane (GO:0005774);; Cellular Component: Golgi apparatus (G…	--	Peroxidase N OS=Armoracia rusticana GN=HRPN PE=2 SV=1	Peroxidase N precursor, putative [Ricinus communis]
comp59560_c1	0	0	0	--	--	Molecular Function: glucan exo-1,3-beta-glucosidase activity (GO:0004338);; Molecular Function: beta-galactosidase activity (GO:0004565);; Molecular Function: beta-mannosidase activity (GO:0004567);; Cellular Component: extracellular region (GO:0005576);; Cellular Component: Golgi apparatus (GO:0005794);; Biological Process: metabolic process (GO:0008152);; Cellular Component: plant-type cell wal…	--	Beta-glucosidase 45 OS=Arabidopsis thaliana GN=BGLU45 PE=1 SV=1	PREDICTED: beta-glucosidase 18-like [Solanum lycopersicum]
comp59990_c0	0	0	1.03	--	--	Cellular Component: nucleus (GO:0005634);; Cellular Component: cytosol (GO:0005829);; Cellular Component: plasma membrane (GO:0005886);; Biological Process: polyamine catabolic process (GO:0006598);; Molecular Function: methyltransferase activity (GO:0008168);; Cellular Component: plasmodesma (GO:0009506);; Biological Process: response to wounding (GO:0009611);; Biological Process: coumarin biosy…	--	Caffeic acid 3-O-methyltransferase OS=Medicago sativa PE=1 SV=1	S-methyltransferase [Catharanthus roseus]
comp61970_c0	0.79	0.87	0.52	--	--	Biological Process: mRNA splicing, via spliceosome (GO:0000398);; Biological Process: RNA methylation (GO:0001510);; Molecular Function: DNA binding (GO:0003677);; Molecular Function: sequence-specific DNA binding transcription factor activity (GO:0003700);; Cellular Component: cytosol (GO:0005829);; Biological Process: regulation of transcription, DNA-dependent (GO:0006355);; Biological Process:…	--	NAC domain-containing protein 89 OS=Arabidopsis thaliana GN=NAC089 PE=1 SV=1	NAC domain protein, IPR003441, putative isoform 1 [Theobroma cacao]
comp64470_c0	5.67	8.17	6.5	--	--	Molecular Function: peroxidase activity (GO:0004601);; Cellular Component: extracellular region (GO:0005576);; Cellular Component: cytosol (GO:0005829);; Biological Process: water transport (GO:0006833);; Biological Process: response to oxidative stress (GO:0006979);; Cellular Component: plant-type cell wall (GO:0009505);; Biological Process: response to salt stress (GO:0009651);; Biological Proc…	K00430|7e-59|pop:POPTR_647567|hypothetical protein	Peroxidase 42 OS=Arabidopsis thaliana GN=PER42 PE=1 SV=2	secretory peroxidase [Catharanthus roseus]
comp64828_c0	1.08	18.28	5.31	[Q]	Secondary metabolites biosynthesis, transport and catabolism	Molecular Function: monooxygenase activity (GO:0004497);; Molecular Function: iron ion binding (GO:0005506);; Cellular Component: extracellular region (GO:0005576);; Cellular Component: mitochondrion (GO:0005739);; Cellular Component: endoplasmic reticulum (GO:0005783);; Cellular Component: plasma membrane (GO:0005886);; Biological Process: spermidine metabolic process (GO:0008216);; Molecular Fu…	K09754|7e-55|pop:POPTR_685839|CYP98A27	Cytochrome P450 98A2 OS=Glycine max GN=CYP98A2 PE=2 SV=1	putative p-coumaroyl 3&apos;-hydroxylase CYP98A-C1 [Coffea canephora]
comp65111_c0	0.13	3.18	5.06	[R]	General function prediction only	Biological Process: defense response to insect (GO:0002213);; Molecular Function: glutamate-cysteine ligase activity (GO:0004357);; Cellular Component: mitochondrion (GO:0005739);; Biological Process: gluconeogenesis (GO:0006094);; Biological Process: glycolysis (GO:0006096);; Biological Process: glutathione biosynthetic process (GO:0006750);; Biological Process: amino acid transport (GO:0006865)…	--	8-hydroxygeraniol dehydrogenase OS=Catharanthus roseus GN=10HGO PE=1 SV=1	RecName: Full=8-hydroxygeraniol dehydrogenase; Short=Cr10HGO
comp65680_c1	0	0.26	1.03	[Q]	Secondary metabolites biosynthesis, transport and catabolism	Molecular Function: iron ion binding (GO:0005506);; Cellular Component: cell wall (GO:0005618);; Cellular Component: mitochondrion (GO:0005739);; Cellular Component: endoplasmic reticulum (GO:0005783);; Cellular Component: plasma membrane (GO:0005886);; Biological Process: spermidine metabolic process (GO:0008216);; Molecular Function: electron carrier activity (GO:0009055);; Biological Process: …	--	Cytochrome P450 98A3 OS=Arabidopsis thaliana GN=CYP98A3 PE=1 SV=1	hypothetical protein PRUPE_ppa005322mg [Prunus persica]
comp65991_c1	2.06	2.18	3.05	[G]	Carbohydrate transport and metabolism	Molecular Function: glucan exo-1,3-beta-glucosidase activity (GO:0004338);; Molecular Function: beta-galactosidase activity (GO:0004565);; Molecular Function: beta-mannosidase activity (GO:0004567);; Cellular Component: mitochondrion (GO:0005739);; Cellular Component: cytosol (GO:0005829);; Cellular Component: chloroplast (GO:0009507);; Biological Process: lignin biosynthetic process (GO:0009809)…	--	Putative beta-glucosidase 15 OS=Oryza sativa subsp. japonica GN=BGLU15 PE=5 SV=2	PREDICTED: beta-glucosidase 18-like [Solanum lycopersicum]
comp65996_c0	10.23	9.48	35.67	[R]	General function prediction only	Molecular Function: nucleotide binding (GO:0000166);; Biological Process: regulation of alternative nuclear mRNA splicing, via spliceosome (GO:0000381);; Molecular Function: core promoter binding (GO:0001047);; Molecular Function: RNA binding transcription antitermination factor activity (GO:0001072);; Molecular Function: chromatin binding (GO:0003682);; Molecular Function: double-stranded DNA bi…	--	Glycine-rich RNA-binding protein 6, mitochondrial OS=Arabidopsis thaliana GN=RBG6 PE=2 SV=1	PREDICTED: glycine-rich RNA-binding protein 2, mitochondrial-like [Cucumis sativus]
comp6621_c0	0	0.23	0	--	--	Molecular Function: protein binding (GO:0005515);; Cellular Component: cytosol (GO:0005829);; Biological Process: response to stress (GO:0006950);; Biological Process: lignin biosynthetic process (GO:0009809);; Biological Process: positive regulation of flavonoid biosynthetic process (GO:0009963);; Biological Process: auxin homeostasis (GO:0010252);; Biological Process: suberin biosynthetic proce…	--	Shikimate O-hydroxycinnamoyltransferase OS=Arabidopsis thaliana GN=HST PE=2 SV=1	hypothetical protein PRUPE_ppa005452mg [Prunus persica]
comp66333_c1	3.11	0.38	0.3	[Q]	Secondary metabolites biosynthesis, transport and catabolism	Molecular Function: iron ion binding (GO:0005506);; Cellular Component: mitochondrion (GO:0005739);; Cellular Component: endoplasmic reticulum (GO:0005783);; Cellular Component: plasma membrane (GO:0005886);; Biological Process: spermidine metabolic process (GO:0008216);; Biological Process: positive regulation of cell proliferation (GO:0008284);; Molecular Function: electron carrier activity (GO…	--	Cytochrome P450 78A9 OS=Arabidopsis thaliana GN=CYP78A9 PE=2 SV=1	PREDICTED: cytochrome P450 78A3-like [Solanum lycopersicum]
comp67257_c0	1.72	118.78	227.36	[P]	Inorganic ion transport and metabolism	Molecular Function: peroxidase activity (GO:0004601);; Cellular Component: extracellular region (GO:0005576);; Cellular Component: vacuole (GO:0005773);; Cellular Component: cytosol (GO:0005829);; Biological Process: ion transport (GO:0006811);; Biological Process: response to oxidative stress (GO:0006979);; Cellular Component: plant-type cell wall (GO:0009505);; Cellular Component: plasmodesma (…	K00430|0.0|vvi:100256842|hypothetical protein LOC100256842	Peroxidase 21 OS=Arabidopsis thaliana GN=PER21 PE=1 SV=1	PREDICTED: peroxidase 21 [Vitis vinifera]
comp67290_c0	1.73	1.05	0.87	[R]	General function prediction only	Molecular Function: nucleotide binding (GO:0000166);; Biological Process: defense response to insect (GO:0002213);; Molecular Function: glutamate-cysteine ligase activity (GO:0004357);; Cellular Component: mitochondrion (GO:0005739);; Biological Process: gluconeogenesis (GO:0006094);; Biological Process: glycolysis (GO:0006096);; Biological Process: glutathione biosynthetic process (GO:0006750);;…	--	Probable mannitol dehydrogenase OS=Fragaria ananassa GN=CAD PE=1 SV=1	10-hydroxygeraniol oxidoreductase [Camptotheca acuminata]
comp67379_c0	0.57	4.05	7.88	[R]	General function prediction only	Cellular Component: mitochondrion (GO:0005739);; Biological Process: amino acid transport (GO:0006865);; Molecular Function: zinc ion binding (GO:0008270);; Biological Process: toxin catabolic process (GO:0009407);; Biological Process: response to bacterium (GO:0009617);; Biological Process: plant-type hypersensitive response (GO:0009626);; Biological Process: lignin biosynthetic process (GO:0009…	--	Mannitol dehydrogenase (Fragment) OS=Petroselinum crispum GN=ELI3 PE=2 SV=1	sinapyl alcohol dehydrogenase-like 3 [Nicotiana tabacum]
comp67481_c0	78.52	192.71	239.37	[QR]	--	Cellular Component: nucleus (GO:0005634);; Cellular Component: cytoplasm (GO:0005737);; Cellular Component: plasma membrane (GO:0005886);; Cellular Component: plasmodesma (GO:0009506);; Biological Process: lignin biosynthetic process (GO:0009809);; Biological Process: alkaloid biosynthetic process (GO:0009821);; Molecular Function: luteolin O-methyltransferase activity (GO:0030744);; Molecular Fu…	--	(RS)-norcoclaurine 6-O-methyltransferase OS=Coptis japonica PE=1 SV=1	o-methyltransferase, putative [Ricinus communis]
comp68769_c0	37.61	26.2	28.07	--	--	Biological Process: very long-chain fatty acid metabolic process (GO:0000038);; Biological Process: sebaceous gland cell differentiation (GO:0001949);; Molecular Function: iron ion binding (GO:0005506);; Molecular Function: protein binding (GO:0005515);; Cellular Component: mitochondrion (GO:0005739);; Cellular Component: endoplasmic reticulum (GO:0005783);; Biological Process: fatty acid biosynt…	--	Fatty acid 2-hydroxylase 1 OS=Arabidopsis thaliana GN=FAH1 PE=1 SV=1	Fatty acid hydroxylase 1 isoform 2 [Theobroma cacao]
comp68999_c0	41.51	26.86	36.93	[R]	General function prediction only	Biological Process: alternative nuclear mRNA splicing, via spliceosome (GO:0000380);; Molecular Function: RNA binding transcription antitermination factor activity (GO:0001072);; Molecular Function: double-stranded DNA binding (GO:0003690);; Molecular Function: single-stranded DNA binding (GO:0003697);; Molecular Function: RNA binding (GO:0003723);; Molecular Function: protein kinase activity (GO…	--	Glycine-rich RNA-binding protein 6, mitochondrial OS=Arabidopsis thaliana GN=RBG6 PE=2 SV=1	PREDICTED: nucleolin-like isoform 1 [Solanum lycopersicum]
comp70619_c1	0.64	2.42	1.42	[R]	General function prediction only	Cellular Component: mitochondrion (GO:0005739);; Biological Process: amino acid transport (GO:0006865);; Molecular Function: zinc ion binding (GO:0008270);; Biological Process: toxin catabolic process (GO:0009407);; Biological Process: response to bacterium (GO:0009617);; Biological Process: plant-type hypersensitive response (GO:0009626);; Biological Process: lignin biosynthetic process (GO:0009…	--	Probable mannitol dehydrogenase OS=Mesembryanthemum crystallinum GN=ELI3 PE=2 SV=1	unnamed protein product [Vitis vinifera]
comp70953_c0	5.38	2.43	1.39	[MG]	--	Molecular Function: nucleotide binding (GO:0000166);; Biological Process: alternative nuclear mRNA splicing, via spliceosome (GO:0000380);; Molecular Function: double-stranded DNA binding (GO:0003690);; Molecular Function: single-stranded DNA binding (GO:0003697);; Molecular Function: mRNA binding (GO:0003729);; Molecular Function: protein kinase activity (GO:0004672);; Molecular Function: calmod…	--	Cinnamoyl-CoA reductase 2 OS=Arabidopsis thaliana GN=CCR2 PE=1 SV=1	PREDICTED: cinnamoyl-CoA reductase 1-like [Solanum lycopersicum]
comp70953_c1	3.37	3.19	4.86	[MG]	--	Molecular Function: nucleotide binding (GO:0000166);; Biological Process: alternative nuclear mRNA splicing, via spliceosome (GO:0000380);; Molecular Function: RNA binding (GO:0003723);; Molecular Function: protein kinase activity (GO:0004672);; Molecular Function: calmodulin binding (GO:0005516);; Cellular Component: cell wall (GO:0005618);; Cellular Component: nucleolus (GO:0005730);; Cellular …	--	Cinnamoyl-CoA reductase 1 OS=Arabidopsis thaliana GN=CCR1 PE=1 SV=1	PREDICTED: cinnamoyl-CoA reductase 1-like [Fragaria vesca subsp. vesca]
comp71220_c0	4.78	0	0.09	[Q]	Secondary metabolites biosynthesis, transport and catabolism	Molecular Function: copper ion binding (GO:0005507);; Cellular Component: mitochondrion (GO:0005739);; Molecular Function: L-ascorbate oxidase activity (GO:0008447);; Biological Process: response to water deprivation (GO:0009414);; Biological Process: lignin biosynthetic process (GO:0009809);; Biological Process: secondary cell wall biogenesis (GO:0009834);; Biological Process: glucuronoxylan met…	--	Laccase-11 OS=Arabidopsis thaliana GN=LAC11 PE=2 SV=1	predicted protein [Populus trichocarpa]
comp71220_c1	5.59	0.15	0	[Q]	Secondary metabolites biosynthesis, transport and catabolism	Molecular Function: copper ion binding (GO:0005507);; Cellular Component: mitochondrion (GO:0005739);; Molecular Function: L-ascorbate oxidase activity (GO:0008447);; Biological Process: response to water deprivation (GO:0009414);; Biological Process: lignin biosynthetic process (GO:0009809);; Biological Process: plant-type cell wall biogenesis (GO:0009832);; Biological Process: glucuronoxylan me…	--	Laccase-11 OS=Arabidopsis thaliana GN=LAC11 PE=2 SV=1	laccase, putative [Ricinus communis]
comp71323_c0	0	0.18	2.53	--	--	Biological Process: MAPK cascade (GO:0000165);; Biological Process: respiratory burst involved in defense response (GO:0002679);; Molecular Function: copper ion binding (GO:0005507);; Cellular Component: extracellular region (GO:0005576);; Cellular Component: nucleus (GO:0005634);; Cellular Component: cytosol (GO:0005829);; Cellular Component: plasma membrane (GO:0005886);; Biological Process: pr…	--	MACPF domain-containing protein NSL1 OS=Arabidopsis thaliana GN=NSL1 PE=1 SV=1	hypothetical protein PRUPE_ppa003413mg [Prunus persica]
comp71323_c1	0	0.4	3.29	--	--	Molecular Function: copper ion binding (GO:0005507);; Cellular Component: extracellular region (GO:0005576);; Cellular Component: cytosol (GO:0005829);; Cellular Component: plasma membrane (GO:0005886);; Biological Process: amino acid transport (GO:0006865);; Biological Process: plant-type hypersensitive response (GO:0009626);; Biological Process: systemic acquired resistance (GO:0009627);; Biolo…	--	MACPF domain-containing protein NSL1 OS=Arabidopsis thaliana GN=NSL1 PE=1 SV=1	hypothetical protein PRUPE_ppa003413mg [Prunus persica]
comp71323_c2	0.14	0.89	2.66	--	--	Biological Process: MAPK cascade (GO:0000165);; Biological Process: respiratory burst involved in defense response (GO:0002679);; Molecular Function: copper ion binding (GO:0005507);; Cellular Component: extracellular region (GO:0005576);; Cellular Component: nucleus (GO:0005634);; Cellular Component: cytosol (GO:0005829);; Cellular Component: plasma membrane (GO:0005886);; Biological Process: pr…	--	MACPF domain-containing protein NSL1 OS=Arabidopsis thaliana GN=NSL1 PE=1 SV=1	predicted protein [Populus trichocarpa]
comp71323_c3	0.43	1.04	1.81	--	--	Biological Process: MAPK cascade (GO:0000165);; Biological Process: respiratory burst involved in defense response (GO:0002679);; Molecular Function: copper ion binding (GO:0005507);; Cellular Component: extracellular region (GO:0005576);; Cellular Component: nucleus (GO:0005634);; Cellular Component: cytosol (GO:0005829);; Cellular Component: plasma membrane (GO:0005886);; Biological Process: pr…	--	MACPF domain-containing protein NSL1 OS=Arabidopsis thaliana GN=NSL1 PE=1 SV=1	PREDICTED: MACPF domain-containing protein NSL1-like [Solanum lycopersicum]
comp71352_c0	1.77	1.53	0.51	[R]	General function prediction only	Molecular Function: nucleotide binding (GO:0000166);; Biological Process: alternative nuclear mRNA splicing, via spliceosome (GO:0000380);; Molecular Function: RNA binding transcription antitermination factor activity (GO:0001072);; Molecular Function: double-stranded DNA binding (GO:0003690);; Molecular Function: single-stranded DNA binding (GO:0003697);; Molecular Function: RNA binding (GO:0003…	--	Glycine-rich RNA-binding protein GRP1A OS=Sinapis alba PE=2 SV=1	hypothetical protein OsI_12955 [Oryza sativa Indica Group]
comp713996_c0	0	0	0.65	--	--	Molecular Function: copper ion binding (GO:0005507);; Molecular Function: L-ascorbate oxidase activity (GO:0008447);; Biological Process: response to water deprivation (GO:0009414);; Biological Process: lignin biosynthetic process (GO:0009809);; Biological Process: proanthocyanidin biosynthetic process (GO:0010023);; Biological Process: vegetative to reproductive phase transition of meristem (GO:…	--	Laccase-3 OS=Arabidopsis thaliana GN=LAC3 PE=2 SV=2	PREDICTED: laccase-3-like [Solanum lycopersicum]
comp71707_c0	8.66	9.68	13.95	[R]	General function prediction only	Molecular Function: nucleotide binding (GO:0000166);; Biological Process: alternative nuclear mRNA splicing, via spliceosome (GO:0000380);; Biological Process: protein peptidyl-prolyl isomerization (GO:0000413);; Molecular Function: RNA binding transcription antitermination factor activity (GO:0001072);; Molecular Function: nucleic acid binding (GO:0003676);; Molecular Function: double-stranded D…	--	Peptidyl-prolyl cis-trans isomerase E OS=Pongo abelii GN=PPIE PE=2 SV=1	PREDICTED: peptidyl-prolyl cis-trans isomerase E-like [Cucumis sativus]
comp71739_c0	0.2	0.25	1.34	--	--	Molecular Function: copper ion binding (GO:0005507);; Cellular Component: extracellular region (GO:0005576);; Biological Process: iron ion transport (GO:0006826);; Biological Process: phenylpropanoid biosynthetic process (GO:0009699);; Biological Process: lignin biosynthetic process (GO:0009809);; Biological Process: proanthocyanidin biosynthetic process (GO:0010023);; Biological Process: cellula…	--	Laccase-15 OS=Arabidopsis thaliana GN=TT10 PE=1 SV=1	PREDICTED: LOW QUALITY PROTEIN: laccase-15-like, partial [Vitis vinifera]
comp71739_c1	0	0.36	1.85	[Q]	Secondary metabolites biosynthesis, transport and catabolism	Molecular Function: copper ion binding (GO:0005507);; Cellular Component: extracellular region (GO:0005576);; Biological Process: response to water deprivation (GO:0009414);; Biological Process: lignin biosynthetic process (GO:0009809);; Biological Process: proanthocyanidin biosynthetic process (GO:0010023);; Biological Process: glucuronoxylan metabolic process (GO:0010413);; Cellular Component: …	--	Laccase-15 OS=Arabidopsis thaliana GN=TT10 PE=1 SV=1	unnamed protein product [Vitis vinifera]
comp72365_c0	1.84	5.14	3.99	--	--	Cellular Component: plant-type vacuole (GO:0000325);; Molecular Function: hydrolase activity, hydrolyzing O-glycosyl compounds (GO:0004553);; Cellular Component: cell wall (GO:0005618);; Cellular Component: mitochondrion (GO:0005739);; Biological Process: carbohydrate metabolic process (GO:0005975);; Biological Process: calcium ion transport (GO:0006816);; Biological Process: Golgi organization (…	--	Beta-glucosidase 18 OS=Oryza sativa subsp. japonica GN=BGLU18 PE=2 SV=2	unnamed protein product [Vitis vinifera]
comp72365_c2	4.1	5.99	4.37	[G]	Carbohydrate transport and metabolism	Molecular Function: glucan exo-1,3-beta-glucosidase activity (GO:0004338);; Molecular Function: hydrolase activity, hydrolyzing O-glycosyl compounds (GO:0004553);; Molecular Function: beta-galactosidase activity (GO:0004565);; Molecular Function: beta-mannosidase activity (GO:0004567);; Cellular Component: mitochondrion (GO:0005739);; Biological Process: carbohydrate metabolic process (GO:0005975…	--	Beta-glucosidase 18 OS=Oryza sativa subsp. japonica GN=BGLU18 PE=2 SV=2	PREDICTED: lactase-phlorizin hydrolase [Vitis vinifera]
comp72365_c3	0	0.63	0	[G]	Carbohydrate transport and metabolism	Cellular Component: plant-type vacuole (GO:0000325);; Molecular Function: beta-mannosidase activity (GO:0004567);; Cellular Component: extracellular region (GO:0005576);; Biological Process: carbohydrate metabolic process (GO:0005975);; Cellular Component: plant-type cell wall (GO:0009505);; Cellular Component: chloroplast (GO:0009507);; Biological Process: anthocyanin-containing compound biosynt…	--	Beta-glucosidase 46 OS=Arabidopsis thaliana GN=BGLU46 PE=1 SV=2	Beta-glucosidase 45, putative [Theobroma cacao]
comp72499_c0	57.84	2.5	4.17	[MG]	--	Molecular Function: nucleotide binding (GO:0000166);; Biological Process: alternative nuclear mRNA splicing, via spliceosome (GO:0000380);; Molecular Function: double-stranded DNA binding (GO:0003690);; Molecular Function: single-stranded DNA binding (GO:0003697);; Molecular Function: mRNA binding (GO:0003729);; Molecular Function: protein kinase activity (GO:0004672);; Molecular Function: calmod…	K13082|0.0|pop:POPTR_710083|DFR1	Dihydroflavonol-4-reductase OS=Antirrhinum majus GN=DFRA PE=2 SV=1	dihydroflavonol 4-reductase [Vaccinium ashei]
comp72631_c0	4.9	1.92	0.57	[R]	General function prediction only	Biological Process: defense response to insect (GO:0002213);; Molecular Function: glutamate-cysteine ligase activity (GO:0004357);; Biological Process: glucose catabolic process (GO:0006007);; Biological Process: glutathione biosynthetic process (GO:0006750);; Biological Process: amino acid transport (GO:0006865);; Biological Process: toxin catabolic process (GO:0009407);; Biological Process: res…	--	8-hydroxygeraniol dehydrogenase OS=Catharanthus roseus GN=10HGO PE=1 SV=1	hypothetical protein PRUPE_ppa007605mg [Prunus persica]
comp72835_c0	2.2	0.97	0	[MG]	--	Molecular Function: nucleotide binding (GO:0000166);; Biological Process: alternative nuclear mRNA splicing, via spliceosome (GO:0000380);; Molecular Function: double-stranded DNA binding (GO:0003690);; Molecular Function: single-stranded DNA binding (GO:0003697);; Molecular Function: mRNA binding (GO:0003729);; Molecular Function: protein kinase activity (GO:0004672);; Molecular Function: calmod…	--	Dihydroflavonol-4-reductase OS=Petunia hybrida GN=DFRA PE=2 SV=2	predicted protein [Populus trichocarpa]
comp73764_c0	108.54	206.64	165.46	[MG]	--	Biological Process: alternative nuclear mRNA splicing, via spliceosome (GO:0000380);; Molecular Function: double-stranded DNA binding (GO:0003690);; Molecular Function: single-stranded DNA binding (GO:0003697);; Molecular Function: mRNA binding (GO:0003729);; Molecular Function: protein kinase activity (GO:0004672);; Molecular Function: calmodulin binding (GO:0005516);; Cellular Component: cell w…	K09753|0.0|vvi:100251623|hypothetical protein LOC100251623	Cinnamoyl-CoA reductase 1 OS=Arabidopsis thaliana GN=CCR1 PE=1 SV=1	cinnamoyl-CoA reductase [Solanum lycopersicum]
comp74185_c0	6.36	11.07	14.84	--	--	Biological Process: MAPK cascade (GO:0000165);; Biological Process: respiratory burst involved in defense response (GO:0002679);; Molecular Function: copper ion binding (GO:0005507);; Cellular Component: extracellular region (GO:0005576);; Cellular Component: nucleus (GO:0005634);; Cellular Component: cytosol (GO:0005829);; Cellular Component: plasma membrane (GO:0005886);; Biological Process: pr…	--	MACPF domain-containing protein NSL1 OS=Arabidopsis thaliana GN=NSL1 PE=1 SV=1	PREDICTED: MACPF domain-containing protein NSL1-like [Solanum lycopersicum]
comp74407_c0	1.9	0.77	0.07	--	--	Cellular Component: cytoplasm (GO:0005737);; Biological Process: amino acid transport (GO:0006865);; Molecular Function: zinc ion binding (GO:0008270);; Biological Process: toxin catabolic process (GO:0009407);; Biological Process: response to bacterium (GO:0009617);; Biological Process: plant-type hypersensitive response (GO:0009626);; Biological Process: lignin biosynthetic process (GO:0009809)…	--	8-hydroxygeraniol dehydrogenase OS=Catharanthus roseus GN=10HGO PE=1 SV=1	RecName: Full=8-hydroxygeraniol dehydrogenase; Short=Cr10HGO
comp74503_c0	18.16	22.41	26.3	--	--	Biological Process: MAPK cascade (GO:0000165);; Biological Process: respiratory burst involved in defense response (GO:0002679);; Molecular Function: copper ion binding (GO:0005507);; Cellular Component: cytosol (GO:0005829);; Cellular Component: plasma membrane (GO:0005886);; Biological Process: protein targeting to membrane (GO:0006612);; Biological Process: fatty acid beta-oxidation (GO:000663…	--	MACPF domain-containing protein CAD1 OS=Arabidopsis thaliana GN=CAD1 PE=2 SV=1	PREDICTED: MACPF domain-containing protein CAD1-like isoform 1 [Solanum lycopersicum]
comp74785_c0	7.15	42.55	33.51	--	--	Biological Process: mRNA splicing, via spliceosome (GO:0000398);; Biological Process: RNA methylation (GO:0001510);; Molecular Function: sequence-specific DNA binding transcription factor activity (GO:0003700);; Cellular Component: nucleus (GO:0005634);; Cellular Component: small nucleolar ribonucleoprotein complex (GO:0005732);; Cellular Component: cytosol (GO:0005829);; Biological Process: resp…	--	NAC domain-containing protein 43 OS=Arabidopsis thaliana GN=NAC043 PE=2 SV=2	unknown [Glycine max]
comp75163_c0	19.63	44.06	49.76	[R]	General function prediction only	Molecular Function: nucleotide binding (GO:0000166);; Biological Process: defense response to insect (GO:0002213);; Molecular Function: glutamate-cysteine ligase activity (GO:0004357);; Cellular Component: mitochondrion (GO:0005739);; Biological Process: gluconeogenesis (GO:0006094);; Biological Process: glycolysis (GO:0006096);; Biological Process: glutathione biosynthetic process (GO:0006750);;…	K00083|0.0|pop:POPTR_667694|SAD	Probable mannitol dehydrogenase OS=Fragaria ananassa GN=CAD PE=1 SV=1	hypothetical protein PRUPE_ppa007626mg [Prunus persica]
comp75401_c2	0	0.38	1.4	--	--	Biological Process: transition metal ion transport (GO:0000041);; Biological Process: defense response to nematode (GO:0002215);; Molecular Function: peroxidase activity (GO:0004601);; Cellular Component: extracellular region (GO:0005576);; Cellular Component: vacuolar membrane (GO:0005774);; Cellular Component: Golgi apparatus (GO:0005794);; Biological Process: response to oxidative stress (GO:0…	K00430|7e-40|rcu:RCOM_0774200|Peroxidase 10 precursor, putative (EC:1.11.1.7)	Peroxidase 10 OS=Arabidopsis thaliana GN=PER10 PE=1 SV=1	putative class III peroxidase [Coffea arabica x Coffea canephora]
comp75462_c1	0.59	0.11	1.72	[R]	General function prediction only	Molecular Function: nucleotide binding (GO:0000166);; Biological Process: alternative nuclear mRNA splicing, via spliceosome (GO:0000380);; Molecular Function: nucleic acid binding (GO:0003676);; Molecular Function: mRNA 3'-UTR binding (GO:0003730);; Molecular Function: protein kinase activity (GO:0004672);; Molecular Function: copper ion binding (GO:0005507);; Molecular Function: ATP binding (GO…	--	Transformer-2 protein homolog alpha OS=Mus musculus GN=Tra2a PE=1 SV=1	hypothetical protein PRUPE_ppb022899mg [Prunus persica]
comp75936_c0	5.99	5.64	7.48	[R]	General function prediction only	Molecular Function: nucleotide binding (GO:0000166);; Biological Process: alternative nuclear mRNA splicing, via spliceosome (GO:0000380);; Molecular Function: nucleic acid binding (GO:0003676);; Molecular Function: double-stranded DNA binding (GO:0003690);; Molecular Function: single-stranded DNA binding (GO:0003697);; Molecular Function: mRNA binding (GO:0003729);; Molecular Function: protein k…	--	RNA-binding protein 38 OS=Mus musculus GN=Rbm38 PE=1 SV=2	PREDICTED: uncharacterized protein LOC100253997 [Vitis vinifera]
comp75995_c0	5.82	15.27	29.51	[R]	General function prediction only	Biological Process: defense response to insect (GO:0002213);; Molecular Function: glutamate-cysteine ligase activity (GO:0004357);; Cellular Component: mitochondrion (GO:0005739);; Biological Process: gluconeogenesis (GO:0006094);; Biological Process: glycolysis (GO:0006096);; Biological Process: glutathione biosynthetic process (GO:0006750);; Biological Process: amino acid transport (GO:0006865)…	--	Probable mannitol dehydrogenase OS=Mesembryanthemum crystallinum GN=ELI3 PE=2 SV=1	PREDICTED: probable mannitol dehydrogenase-like [Vitis vinifera]
comp75995_c1	5.11	8.08	10.54	[R]	General function prediction only	Cellular Component: mitochondrion (GO:0005739);; Biological Process: amino acid transport (GO:0006865);; Molecular Function: zinc ion binding (GO:0008270);; Biological Process: toxin catabolic process (GO:0009407);; Biological Process: response to bacterium (GO:0009617);; Biological Process: plant-type hypersensitive response (GO:0009626);; Biological Process: lignin biosynthetic process (GO:0009…	--	8-hydroxygeraniol dehydrogenase OS=Catharanthus roseus GN=10HGO PE=1 SV=1	RecName: Full=8-hydroxygeraniol dehydrogenase; Short=Cr10HGO
comp76333_c0	667.66	1452.57	1631.06	[QR]	--	Cellular Component: nucleus (GO:0005634);; Cellular Component: cytosol (GO:0005829);; Cellular Component: plasma membrane (GO:0005886);; Biological Process: polyamine catabolic process (GO:0006598);; Cellular Component: plasmodesma (GO:0009506);; Biological Process: response to wounding (GO:0009611);; Biological Process: coumarin biosynthetic process (GO:0009805);; Biological Process: lignin bios…	K05279|0.0|vvi:100258977|hypothetical protein LOC100258977	Caffeic acid 3-O-methyltransferase OS=Coffea canephora PE=2 SV=1	caffeic acid O-methyltransferase [Coffea canephora]
comp76425_c0	4.01	12.24	23.27	--	--	Biological Process: mRNA splicing, via spliceosome (GO:0000398);; Biological Process: RNA methylation (GO:0001510);; Molecular Function: sequence-specific DNA binding transcription factor activity (GO:0003700);; Cellular Component: small nucleolar ribonucleoprotein complex (GO:0005732);; Cellular Component: cytosol (GO:0005829);; Biological Process: trehalose biosynthetic process (GO:0005992);; B…	--	NAC domain-containing protein 43 OS=Arabidopsis thaliana GN=NAC043 PE=2 SV=2	Transcription factor [Theobroma cacao]
comp76484_c0	26.67	34.28	100.52	[R]	General function prediction only	Molecular Function: nucleotide binding (GO:0000166);; Biological Process: alternative nuclear mRNA splicing, via spliceosome (GO:0000380);; Molecular Function: RNA binding transcription antitermination factor activity (GO:0001072);; Molecular Function: nucleic acid binding (GO:0003676);; Molecular Function: double-stranded DNA binding (GO:0003690);; Molecular Function: single-stranded DNA binding…	--	Glycine-rich RNA-binding protein 4, mitochondrial OS=Arabidopsis thaliana GN=RBG4 PE=2 SV=1	putative glycine-rich RNA-binding protein [Tamarix hispida]
comp76514_c0	110.01	337.95	276.54	[Q]	Secondary metabolites biosynthesis, transport and catabolism	Molecular Function: iron ion binding (GO:0005506);; Cellular Component: mitochondrion (GO:0005739);; Cellular Component: endoplasmic reticulum (GO:0005783);; Cellular Component: plasma membrane (GO:0005886);; Biological Process: spermidine metabolic process (GO:0008216);; Molecular Function: electron carrier activity (GO:0009055);; Biological Process: response to UV (GO:0009411);; Biological Proc…	K09754|0.0|pop:POPTR_685839|CYP98A27	Cytochrome P450 98A2 OS=Glycine max GN=CYP98A2 PE=2 SV=1	4-coumaric acid 3`-hydroxylase 34 [Coffea arabica]
comp76518_c0	4.15	20.52	16.97	--	--	Biological Process: response to hypoxia (GO:0001666);; Molecular Function: DNA binding (GO:0003677);; Molecular Function: sequence-specific DNA binding transcription factor activity (GO:0003700);; Cellular Component: nucleus (GO:0005634);; Cellular Component: cytosol (GO:0005829);; Biological Process: trehalose biosynthetic process (GO:0005992);; Biological Process: proline biosynthetic process (…	--	NAC domain-containing protein 7 OS=Arabidopsis thaliana GN=NAC007 PE=2 SV=2	NAC domain protein, IPR003441 [Theobroma cacao]
comp76851_c0	567.42	2682.27	3419.5	[R]	General function prediction only	Cellular Component: nucleus (GO:0005634);; Cellular Component: cytosol (GO:0005829);; Biological Process: polyamine catabolic process (GO:0006598);; Biological Process: response to wounding (GO:0009611);; Biological Process: coumarin biosynthetic process (GO:0009805);; Biological Process: lignin biosynthetic process (GO:0009809);; Biological Process: positive regulation of flavonoid biosynthetic …	K00588|1e-166|vvi:100243978|hypothetical protein LOC100243978	Caffeoyl-CoA O-methyltransferase OS=Populus tremuloides PE=2 SV=1	caffeoyl-CoA 3-O methyltransferase [Coffea canephora]
comp77200_c0	11.61	7.39	8.35	--	--	Biological Process: transition metal ion transport (GO:0000041);; Biological Process: defense response to nematode (GO:0002215);; Molecular Function: peroxidase activity (GO:0004601);; Cellular Component: extracellular region (GO:0005576);; Cellular Component: vacuolar membrane (GO:0005774);; Cellular Component: Golgi apparatus (GO:0005794);; Biological Process: response to oxidative stress (GO:0…	K00430|1e-158|rcu:RCOM_0533480|Peroxidase 72 precursor, putative (EC:1.11.1.7)	Peroxidase 72 OS=Arabidopsis thaliana GN=PER72 PE=1 SV=1	Peroxidase 72 precursor, putative [Ricinus communis]
comp77230_c2	12.27	13.03	13.02	--	--	Biological Process: MAPK cascade (GO:0000165);; Biological Process: respiratory burst involved in defense response (GO:0002679);; Molecular Function: copper ion binding (GO:0005507);; Cellular Component: extracellular region (GO:0005576);; Cellular Component: nucleus (GO:0005634);; Cellular Component: cytosol (GO:0005829);; Cellular Component: plasma membrane (GO:0005886);; Biological Process: pr…	--	MACPF domain-containing protein At4g24290 OS=Arabidopsis thaliana GN=At4g24290 PE=2 SV=1	hypothetical protein PRUPE_ppa003112mg [Prunus persica]
comp77283_c0	4.44	17.82	18.78	--	--	Molecular Function: copper ion binding (GO:0005507);; Cellular Component: cytosol (GO:0005829);; Cellular Component: plasma membrane (GO:0005886);; Biological Process: plant-type hypersensitive response (GO:0009626);; Biological Process: systemic acquired resistance (GO:0009627);; Biological Process: response to abiotic stimulus (GO:0009628);; Biological Process: response to endogenous stimulus (…	--	MACPF domain-containing protein At1g14780 OS=Arabidopsis thaliana GN=At1g14780 PE=2 SV=1	PREDICTED: MACPF domain-containing protein At1g14780-like [Solanum lycopersicum]
comp77623_c0	41.06	134.53	106.27	--	--	Molecular Function: peroxidase activity (GO:0004601);; Cellular Component: extracellular region (GO:0005576);; Cellular Component: vacuole (GO:0005773);; Cellular Component: vacuolar membrane (GO:0005774);; Biological Process: ion transport (GO:0006811);; Biological Process: response to oxidative stress (GO:0006979);; Biological Process: response to desiccation (GO:0009269);; Biological Process: …	K00430|1e-178|pop:POPTR_714789|hypothetical protein	Peroxidase 12 OS=Arabidopsis thaliana GN=PER12 PE=1 SV=1	Peroxidase [Theobroma cacao]
comp77751_c0	238.1	5.9	2.96	[MG]	--	Molecular Function: nucleotide binding (GO:0000166);; Molecular Function: RNA binding (GO:0003723);; Molecular Function: 3-beta-hydroxy-delta5-steroid dehydrogenase activity (GO:0003854);; Molecular Function: protein binding (GO:0005515);; Cellular Component: nucleus (GO:0005634);; Cellular Component: endoplasmic reticulum (GO:0005783);; Biological Process: RNA processing (GO:0006396);; Biologica…	--	Bifunctional dihydroflavonol 4-reductase/flavanone 4-reductase OS=Malus domestica GN=DFR PE=1 SV=1	NAD(P)-binding Rossmann-fold superfamily protein [Theobroma cacao]
comp77993_c0	92.22	158.48	85.11	[Q]	Secondary metabolites biosynthesis, transport and catabolism	Molecular Function: copper ion binding (GO:0005507);; Cellular Component: mitochondrion (GO:0005739);; Molecular Function: L-ascorbate oxidase activity (GO:0008447);; Biological Process: response to water deprivation (GO:0009414);; Biological Process: lignin biosynthetic process (GO:0009809);; Biological Process: plant-type cell wall biogenesis (GO:0009832);; Biological Process: glucuronoxylan me…	--	Laccase-17 OS=Arabidopsis thaliana GN=LAC17 PE=2 SV=1	laccase 110c [Populus trichocarpa]
comp78114_c0	1154.92	4471.95	6371.7	--	--	Molecular Function: nucleotide binding (GO:0000166);; Biological Process: alternative nuclear mRNA splicing, via spliceosome (GO:0000380);; Molecular Function: RNA binding transcription antitermination factor activity (GO:0001072);; Molecular Function: nucleic acid binding (GO:0003676);; Molecular Function: double-stranded DNA binding (GO:0003690);; Molecular Function: single-stranded DNA binding…	--	Glycine-rich RNA-binding protein GRP1A OS=Sinapis alba PE=2 SV=1	putative glycine-rich RNA binding protein 3 [Catharanthus roseus]
comp78238_c0	4.27	2.51	2.31	[MG]	--	Molecular Function: RNA binding (GO:0003723);; Molecular Function: binding (GO:0005488);; Molecular Function: protein binding (GO:0005515);; Cellular Component: nucleus (GO:0005634);; Cellular Component: endoplasmic reticulum (GO:0005783);; Biological Process: RNA processing (GO:0006396);; Biological Process: response to osmotic stress (GO:0006970);; Biological Process: circadian rhythm (GO:00076…	--	Cinnamoyl-CoA reductase 2 OS=Arabidopsis thaliana GN=CCR2 PE=1 SV=1	PREDICTED: cinnamoyl-CoA reductase 1-like [Solanum lycopersicum]
comp78853_c0	47.69	42.06	37.48	[R]	General function prediction only	Molecular Function: nucleotide binding (GO:0000166);; Biological Process: alternative nuclear mRNA splicing, via spliceosome (GO:0000380);; Molecular Function: double-stranded DNA binding (GO:0003690);; Molecular Function: single-stranded DNA binding (GO:0003697);; Molecular Function: RNA binding (GO:0003723);; Molecular Function: mRNA binding (GO:0003729);; Molecular Function: protein kinase act…	--	31 kDa ribonucleoprotein, chloroplastic OS=Nicotiana sylvestris PE=1 SV=1	RecName: Full=31 kDa ribonucleoprotein, chloroplastic; Flags: Precursor
comp79128_c0	4.76	0.87	0.78	[Q]	Secondary metabolites biosynthesis, transport and catabolism	Molecular Function: copper ion binding (GO:0005507);; Cellular Component: mitochondrion (GO:0005739);; Molecular Function: L-ascorbate oxidase activity (GO:0008447);; Biological Process: response to water deprivation (GO:0009414);; Biological Process: lignin biosynthetic process (GO:0009809);; Biological Process: secondary cell wall biogenesis (GO:0009834);; Biological Process: glucuronoxylan met…	--	Laccase-4 OS=Arabidopsis thaliana GN=IRX12 PE=2 SV=2	laccase, putative [Ricinus communis]
comp79128_c1	3.58	0.24	1.32	[Q]	Secondary metabolites biosynthesis, transport and catabolism	Molecular Function: copper ion binding (GO:0005507);; Cellular Component: mitochondrion (GO:0005739);; Molecular Function: L-ascorbate oxidase activity (GO:0008447);; Biological Process: response to water deprivation (GO:0009414);; Biological Process: lignin biosynthetic process (GO:0009809);; Biological Process: secondary cell wall biogenesis (GO:0009834);; Biological Process: proanthocyanidin b…	--	Laccase-4 OS=Arabidopsis thaliana GN=IRX12 PE=2 SV=2	diphenol oxidase, partial [Nicotiana tabacum]
comp79341_c0	1.51	3.52	1.83	[R]	General function prediction only	Cellular Component: mitochondrion (GO:0005739);; Molecular Function: zinc ion binding (GO:0008270);; Biological Process: lignin biosynthetic process (GO:0009809);; Biological Process: cellular process (GO:0009987);; Molecular Function: oxidoreductase activity, acting on the CH-OH group of donors, NAD or NADP as acceptor (GO:0016616);; Molecular Function: cinnamyl-alcohol dehydrogenase activity (G…	--	8-hydroxygeraniol dehydrogenase OS=Catharanthus roseus GN=10HGO PE=1 SV=1	RecName: Full=8-hydroxygeraniol dehydrogenase; Short=Cr10HGO
comp79341_c1	2.29	2.27	2.03	[R]	General function prediction only	Molecular Function: nucleotide binding (GO:0000166);; Biological Process: defense response to insect (GO:0002213);; Molecular Function: glutamate-cysteine ligase activity (GO:0004357);; Cellular Component: mitochondrion (GO:0005739);; Biological Process: gluconeogenesis (GO:0006094);; Biological Process: glycolysis (GO:0006096);; Biological Process: glutathione biosynthetic process (GO:0006750);;…	--	Probable mannitol dehydrogenase OS=Fragaria ananassa GN=CAD PE=1 SV=1	PREDICTED: probable mannitol dehydrogenase-like [Vitis vinifera]
comp79596_c1	3.31	1.56	1.08	--	--	Biological Process: mRNA splicing, via spliceosome (GO:0000398);; Biological Process: RNA methylation (GO:0001510);; Biological Process: response to hypoxia (GO:0001666);; Molecular Function: DNA binding (GO:0003677);; Molecular Function: sequence-specific DNA binding transcription factor activity (GO:0003700);; Molecular Function: protein binding (GO:0005515);; Cellular Component: small nucleola…	--	NAC domain-containing protein 7 OS=Arabidopsis thaliana GN=NAC007 PE=2 SV=2	NAC domain protein, IPR003441 isoform 1 [Theobroma cacao]
comp796085_c0	0.25	0.75	0.12	[MG]	--	Biological Process: alternative nuclear mRNA splicing, via spliceosome (GO:0000380);; Molecular Function: double-stranded DNA binding (GO:0003690);; Molecular Function: single-stranded DNA binding (GO:0003697);; Molecular Function: mRNA binding (GO:0003729);; Molecular Function: protein kinase activity (GO:0004672);; Cellular Component: cell wall (GO:0005618);; Cellular Component: nucleolus (GO:0…	--	Cinnamoyl-CoA reductase 1 OS=Arabidopsis thaliana GN=CCR1 PE=1 SV=1	cinnamyl alcohol dehydrogenase [Pyrus pyrifolia]
comp79832_c0	1.86	15.31	10.63	[R]	General function prediction only	Cellular Component: mitochondrion (GO:0005739);; Biological Process: amino acid transport (GO:0006865);; Molecular Function: zinc ion binding (GO:0008270);; Biological Process: toxin catabolic process (GO:0009407);; Biological Process: response to bacterium (GO:0009617);; Biological Process: plant-type hypersensitive response (GO:0009626);; Biological Process: lignin biosynthetic process (GO:0009…	K00083|1e-57|pop:POPTR_667694|SAD	8-hydroxygeraniol dehydrogenase OS=Catharanthus roseus GN=10HGO PE=1 SV=1	RecName: Full=8-hydroxygeraniol dehydrogenase; Short=Cr10HGO
comp80318_c0	3.45	6.8	5.02	[R]	General function prediction only	Biological Process: maltose metabolic process (GO:0000023);; Molecular Function: nucleotide binding (GO:0000166);; Biological Process: alternative nuclear mRNA splicing, via spliceosome (GO:0000380);; Molecular Function: RNA binding transcription antitermination factor activity (GO:0001072);; Molecular Function: double-stranded DNA binding (GO:0003690);; Molecular Function: single-stranded DNA bi…	--	Glycine-rich RNA-binding protein 2, mitochondrial OS=Arabidopsis thaliana GN=RBG2 PE=1 SV=1	PREDICTED: uncharacterized protein LOC101246778 [Solanum lycopersicum]
comp80464_c0	257.46	224.62	368.99	[R]	General function prediction only	Molecular Function: nucleotide binding (GO:0000166);; Biological Process: defense response to insect (GO:0002213);; Molecular Function: glutamate-cysteine ligase activity (GO:0004357);; Cellular Component: mitochondrion (GO:0005739);; Biological Process: gluconeogenesis (GO:0006094);; Biological Process: glycolysis (GO:0006096);; Biological Process: glutathione biosynthetic process (GO:0006750);;…	K00083|0.0|pop:POPTR_667694|SAD	Probable mannitol dehydrogenase OS=Fragaria ananassa GN=CAD PE=1 SV=1	cinnamyl alcohol dehydrogenase [Neolamarckia cadamba]
comp80677_c1	973.47	1497.32	1957.5	[R]	General function prediction only	Molecular Function: chitinase activity (GO:0004568);; Cellular Component: Golgi apparatus (GO:0005794);; Cellular Component: plasma membrane (GO:0005886);; Biological Process: chitin catabolic process (GO:0006032);; Biological Process: glycolysis (GO:0006096);; Biological Process: calcium ion transport (GO:0006816);; Biological Process: water transport (GO:0006833);; Biological Process: hyperosmo…	--	Chitinase-like protein 2 OS=Arabidopsis thaliana GN=CTL2 PE=2 SV=1	class Ib chitinase [Acacia koa]
comp80771_c0	98.22	114.39	174.35	[MG]	--	Molecular Function: nucleotide binding (GO:0000166);; Biological Process: alternative nuclear mRNA splicing, via spliceosome (GO:0000380);; Molecular Function: double-stranded DNA binding (GO:0003690);; Molecular Function: single-stranded DNA binding (GO:0003697);; Molecular Function: mRNA binding (GO:0003729);; Molecular Function: catalytic activity (GO:0003824);; Molecular Function: protein kin…	--	Cinnamoyl-CoA reductase 1 OS=Arabidopsis thaliana GN=CCR1 PE=1 SV=1	putative cinnamyl alcohol dehydrogenase [Malus domestica]
comp80772_c0	39.87	4.46	0.64	[Q]	Secondary metabolites biosynthesis, transport and catabolism	Molecular Function: copper ion binding (GO:0005507);; Cellular Component: extracellular region (GO:0005576);; Biological Process: lignin metabolic process (GO:0009808);; Biological Process: lignin biosynthetic process (GO:0009809);; Biological Process: proanthocyanidin biosynthetic process (GO:0010023);; Biological Process: glucuronoxylan metabolic process (GO:0010413);; Cellular Component: cytop…	--	Laccase-15 OS=Arabidopsis thaliana GN=TT10 PE=1 SV=1	PREDICTED: laccase-14-like [Vitis vinifera]
comp81571_c0	5.46	3.01	2.62	--	--	Biological Process: defense response to nematode (GO:0002215);; Molecular Function: peroxidase activity (GO:0004601);; Cellular Component: extracellular region (GO:0005576);; Cellular Component: cell wall (GO:0005618);; Cellular Component: vacuolar membrane (GO:0005774);; Cellular Component: Golgi apparatus (GO:0005794);; Cellular Component: cytosol (GO:0005829);; Biological Process: response to …	K00430|0.0|vvi:100242338|hypothetical protein LOC100242338	Peroxidase 17 OS=Arabidopsis thaliana GN=PER17 PE=2 SV=1	Peroxidase superfamily protein [Theobroma cacao]
comp81693_c0	1.47	1.79	5.83	[R]	General function prediction only	Molecular Function: nucleotide binding (GO:0000166);; Biological Process: alternative nuclear mRNA splicing, via spliceosome (GO:0000380);; Molecular Function: RNA binding transcription antitermination factor activity (GO:0001072);; Molecular Function: nucleic acid binding (GO:0003676);; Molecular Function: double-stranded DNA binding (GO:0003690);; Molecular Function: single-stranded DNA binding…	--	Glycine-rich RNA-binding protein 2, mitochondrial OS=Arabidopsis thaliana GN=RBG2 PE=1 SV=1	PREDICTED: glycine-rich RNA-binding protein 2, mitochondrial-like [Solanum lycopersicum]
comp81826_c0	433.98	1420.74	1258.32	[Q]	Secondary metabolites biosynthesis, transport and catabolism	Molecular Function: iron ion binding (GO:0005506);; Cellular Component: extracellular region (GO:0005576);; Cellular Component: mitochondrion (GO:0005739);; Cellular Component: vacuolar membrane (GO:0005774);; Cellular Component: endoplasmic reticulum (GO:0005783);; Cellular Component: Golgi apparatus (GO:0005794);; Cellular Component: plasma membrane (GO:0005886);; Molecular Function: electron c…	K00487|0.0|pop:POPTR_823837|C4H2, CYP73A42	Trans-cinnamate 4-monooxygenase OS=Catharanthus roseus GN=CYP73A4 PE=2 SV=1	cinnamate 4-hydroxylase [Neolamarckia cadamba]
comp81916_c0	5.49	4.5	4.51	[R]	General function prediction only	Molecular Function: nucleotide binding (GO:0000166);; Biological Process: alternative nuclear mRNA splicing, via spliceosome (GO:0000380);; Molecular Function: RNA binding transcription antitermination factor activity (GO:0001072);; Molecular Function: double-stranded DNA binding (GO:0003690);; Molecular Function: single-stranded DNA binding (GO:0003697);; Molecular Function: RNA binding (GO:0003…	--	Glycine-rich RNA-binding protein 4, mitochondrial OS=Arabidopsis thaliana GN=RBG4 PE=2 SV=1	PREDICTED: glycine-rich RNA-binding protein 4, mitochondrial-like [Cicer arietinum]
comp81995_c0	132.23	674.42	694.5	[Q]	Secondary metabolites biosynthesis, transport and catabolism	Biological Process: very long-chain fatty acid metabolic process (GO:0000038);; Molecular Function: binding (GO:0005488);; Molecular Function: iron ion binding (GO:0005506);; Cellular Component: endoplasmic reticulum (GO:0005783);; Biological Process: intra-Golgi vesicle-mediated transport (GO:0006891);; Biological Process: cellular membrane fusion (GO:0006944);; Molecular Function: electron carr…	K09755|0.0|vvi:100267863|hypothetical protein LOC100267863	Cytochrome P450 84A1 OS=Arabidopsis thaliana GN=CYP84A1 PE=2 SV=1	coniferylalcohol 5-hydroxylase [Centaurium erythraea]
comp82007_c1	14.17	14.63	9.46	[MG]	--	Molecular Function: nucleotide binding (GO:0000166);; Biological Process: alternative nuclear mRNA splicing, via spliceosome (GO:0000380);; Molecular Function: double-stranded DNA binding (GO:0003690);; Molecular Function: single-stranded DNA binding (GO:0003697);; Molecular Function: mRNA binding (GO:0003729);; Molecular Function: protein kinase activity (GO:0004672);; Molecular Function: calmod…	--	Cinnamoyl-CoA reductase 1 OS=Arabidopsis thaliana GN=CCR1 PE=1 SV=1	PREDICTED: cinnamoyl-CoA reductase 1-like [Solanum lycopersicum]
comp82184_c0	22.34	22.83	22.74	[R]	General function prediction only	Molecular Function: nucleotide binding (GO:0000166);; Biological Process: alternative nuclear mRNA splicing, via spliceosome (GO:0000380);; Biological Process: nematode larval development (GO:0002119);; Molecular Function: RNA binding (GO:0003723);; Molecular Function: mRNA binding (GO:0003729);; Molecular Function: protein kinase activity (GO:0004672);; Molecular Function: copper ion binding (GO…	--	U1 small nuclear ribonucleoprotein 70 kDa OS=Xenopus tropicalis GN=snrnp70 PE=2 SV=1	unnamed protein product [Vitis vinifera]
comp823373_c0	0	0	0.45	[G]	Carbohydrate transport and metabolism	Biological Process: polysaccharide catabolic process (GO:0000272);; Molecular Function: beta-galactosidase activity (GO:0004565);; Cellular Component: extracellular region (GO:0005576);; Cellular Component: cell wall (GO:0005618);; Cellular Component: mitochondrion (GO:0005739);; Biological Process: carbohydrate metabolic process (GO:0005975);; Molecular Function: beta-glucosidase activity (GO:00…	K05350|5e-21|rcu:RCOM_0905360|beta-glucosidase, putative (EC:3.2.1.21)	Beta-glucosidase 18 OS=Oryza sativa subsp. japonica GN=BGLU18 PE=2 SV=2	PREDICTED: beta-glucosidase 47-like [Glycine max]
comp82355_c0	60.07	2.37	1.75	[Q]	Secondary metabolites biosynthesis, transport and catabolism	Biological Process: very long-chain fatty acid metabolic process (GO:0000038);; Molecular Function: monooxygenase activity (GO:0004497);; Molecular Function: iron ion binding (GO:0005506);; Cellular Component: extracellular region (GO:0005576);; Cellular Component: endoplasmic reticulum membrane (GO:0005789);; Molecular Function: electron carrier activity (GO:0009055);; Biological Process: anthoc…	K05280|0.0|vvi:100232999|F3'H, VvF3'h4	Flavonoid 3&apos;-monooxygenase OS=Petunia hybrida GN=CYP75B2 PE=2 SV=1	flavonoid-3&apos;-hydroxylase [Camellia nitidissima]
comp8244_c0	1.11	0	0	--	--	Molecular Function: protein binding (GO:0005515);; Cellular Component: cytosol (GO:0005829);; Biological Process: protein targeting to membrane (GO:0006612);; Biological Process: response to wounding (GO:0009611);; Biological Process: coumarin biosynthetic process (GO:0009805);; Biological Process: lignin biosynthetic process (GO:0009809);; Biological Process: positive regulation of flavonoid bio…	--	Shikimate O-hydroxycinnamoyltransferase OS=Arabidopsis thaliana GN=HST PE=2 SV=1	PREDICTED: hydroxycinnamoyl-Coenzyme A shikimate/quinate hydroxycinnamoyltransferase-like [Vitis vinifera]
comp82801_c1	9.31	7.15	2.23	[G]	Carbohydrate transport and metabolism	Cellular Component: plant-type vacuole (GO:0000325);; Molecular Function: beta-galactosidase activity (GO:0004565);; Cellular Component: extracellular region (GO:0005576);; Biological Process: carbohydrate metabolic process (GO:0005975);; Cellular Component: chloroplast (GO:0009507);; Biological Process: anthocyanin-containing compound biosynthetic process (GO:0009718);; Biological Process: ligni…	K05350|1e-132|pop:POPTR_555358|hypothetical protein	Beta-glucosidase 46 OS=Arabidopsis thaliana GN=BGLU46 PE=1 SV=2	hypothetical protein PRUPE_ppa004523mg [Prunus persica]
comp82922_c0	117.75	178.55	168.91	[Q]	Secondary metabolites biosynthesis, transport and catabolism	Molecular Function: copper ion binding (GO:0005507);; Biological Process: iron ion transport (GO:0006826);; Molecular Function: L-ascorbate oxidase activity (GO:0008447);; Biological Process: response to water deprivation (GO:0009414);; Biological Process: lignin biosynthetic process (GO:0009809);; Biological Process: plant-type cell wall biogenesis (GO:0009832);; Biological Process: cellular res…	--	Laccase-12 OS=Arabidopsis thaliana GN=LAC12 PE=2 SV=1	PREDICTED: laccase-12-like [Solanum lycopersicum]
comp83326_c0	153.52	64.92	177.44	--	--	Biological Process: MAPK cascade (GO:0000165);; Biological Process: mRNA splicing, via spliceosome (GO:0000398);; Biological Process: RNA methylation (GO:0001510);; Biological Process: regionalization (GO:0003002);; Molecular Function: sequence-specific DNA binding transcription factor activity (GO:0003700);; Cellular Component: small nucleolar ribonucleoprotein complex (GO:0005732);; Cellular Co…	--	Protein BEARSKIN1 OS=Arabidopsis thaliana GN=BRN1 PE=2 SV=1	nam-like protein 1 [Petunia x hybrida]
comp83447_c0	28.93	13.17	12.33	[G]	Carbohydrate transport and metabolism	Cellular Component: plant-type vacuole (GO:0000325);; Molecular Function: hydrolase activity, hydrolyzing O-glycosyl compounds (GO:0004553);; Molecular Function: beta-galactosidase activity (GO:0004565);; Biological Process: carbohydrate metabolic process (GO:0005975);; Cellular Component: chloroplast (GO:0009507);; Biological Process: anthocyanin-containing compound biosynthetic process (GO:0009…	--	Beta-glucosidase 18 OS=Oryza sativa subsp. japonica GN=BGLU18 PE=2 SV=2	PREDICTED: beta-glucosidase 18-like [Solanum lycopersicum]
comp83486_c0	19.38	11.7	8.51	[RTKL]	--	Biological Process: alternative nuclear mRNA splicing, via spliceosome (GO:0000380);; Molecular Function: protein serine/threonine kinase activity (GO:0004674);; Molecular Function: ATP binding (GO:0005524);; Cellular Component: cell wall (GO:0005618);; Cellular Component: nucleolus (GO:0005730);; Cellular Component: peroxisome (GO:0005777);; Cellular Component: Golgi apparatus (GO:0005794);; Cel…	--	Putative receptor-like protein kinase At1g80870 OS=Arabidopsis thaliana GN=At1g80870 PE=1 SV=1	PREDICTED: putative receptor-like protein kinase At1g80870-like [Solanum lycopersicum]
comp83709_c0	4.35	8.82	8.2	--	--	Molecular Function: iron ion binding (GO:0005506);; Cellular Component: mitochondrion (GO:0005739);; Cellular Component: endoplasmic reticulum (GO:0005783);; Cellular Component: plasma membrane (GO:0005886);; Molecular Function: electron carrier activity (GO:0009055);; Biological Process: response to wounding (GO:0009611);; Biological Process: coumarin biosynthetic process (GO:0009805);; Biologic…	K09754|5e-52|vvi:100263633|hypothetical protein LOC100263633	Cytochrome P450 98A3 OS=Arabidopsis thaliana GN=CYP98A3 PE=1 SV=1	cytochrome P450 98A3 [Coffea arabica]
comp83765_c0	97.01	328.51	333.95	--	--	Molecular Function: protein binding (GO:0005515);; Cellular Component: cytosol (GO:0005829);; Biological Process: protein targeting to membrane (GO:0006612);; Biological Process: response to wounding (GO:0009611);; Biological Process: coumarin biosynthetic process (GO:0009805);; Biological Process: lignin biosynthetic process (GO:0009809);; Biological Process: positive regulation of flavonoid bio…	K13065|0.0|pop:POPTR_554899|HCQ7	Shikimate O-hydroxycinnamoyltransferase OS=Nicotiana tabacum GN=HST PE=1 SV=1	hydroxycinnamoyl transferase [Coffea arabica]
comp83786_c0	6.4	3.9	3.67	[R]	General function prediction only	Biological Process: alternative nuclear mRNA splicing, via spliceosome (GO:0000380);; Molecular Function: RNA binding transcription antitermination factor activity (GO:0001072);; Molecular Function: nucleic acid binding (GO:0003676);; Molecular Function: double-stranded DNA binding (GO:0003690);; Molecular Function: single-stranded DNA binding (GO:0003697);; Molecular Function: mRNA binding (GO:0…	--	Glycine-rich RNA-binding protein OS=Daucus carota PE=2 SV=1	PREDICTED: RNA-binding motif protein, Y chromosome, family 1 member B-like [Solanum lycopersicum]
comp83968_c0	47.1	61.9	30.1	[Q]	Secondary metabolites biosynthesis, transport and catabolism	Molecular Function: copper ion binding (GO:0005507);; Cellular Component: mitochondrion (GO:0005739);; Biological Process: iron ion transport (GO:0006826);; Biological Process: response to water deprivation (GO:0009414);; Biological Process: lignin biosynthetic process (GO:0009809);; Biological Process: plant-type cell wall biogenesis (GO:0009832);; Biological Process: cellular response to iron i…	--	Laccase-2 OS=Arabidopsis thaliana GN=LAC2 PE=2 SV=1	PREDICTED: laccase-17-like [Vitis vinifera]
comp84460_c0	40.13	44.58	77.32	[R]	General function prediction only	Biological Process: alternative nuclear mRNA splicing, via spliceosome (GO:0000380);; Molecular Function: RNA binding transcription antitermination factor activity (GO:0001072);; Molecular Function: double-stranded DNA binding (GO:0003690);; Molecular Function: single-stranded DNA binding (GO:0003697);; Molecular Function: RNA binding (GO:0003723);; Molecular Function: protein kinase activity (GO…	--	Glycine-rich RNA-binding protein 6, mitochondrial OS=Arabidopsis thaliana GN=RBG6 PE=2 SV=1	hypothetical protein M569_08025, partial [Genlisea aurea]
comp84491_c0	414.17	119.64	130.39	[R]	General function prediction only	Biological Process: alternative nuclear mRNA splicing, via spliceosome (GO:0000380);; Molecular Function: RNA binding transcription antitermination factor activity (GO:0001072);; Molecular Function: double-stranded DNA binding (GO:0003690);; Molecular Function: single-stranded DNA binding (GO:0003697);; Molecular Function: mRNA binding (GO:0003729);; Molecular Function: protein kinase activity (G…	--	Glycine-rich RNA-binding protein 3, mitochondrial OS=Arabidopsis thaliana GN=RBG3 PE=2 SV=1	RNA-binding protein precursor [Nicotiana tabacum]
comp84580_c0	2.19	11.03	12	[R]	General function prediction only	Biological Process: defense response to insect (GO:0002213);; Molecular Function: glutamate-cysteine ligase activity (GO:0004357);; Cellular Component: mitochondrion (GO:0005739);; Biological Process: gluconeogenesis (GO:0006094);; Biological Process: glycolysis (GO:0006096);; Biological Process: glutathione biosynthetic process (GO:0006750);; Biological Process: amino acid transport (GO:0006865)…	--	8-hydroxygeraniol dehydrogenase OS=Catharanthus roseus GN=10HGO PE=1 SV=1	PREDICTED: probable mannitol dehydrogenase-like isoform 2 [Vitis vinifera]
comp84642_c0	6.82	4.77	1.25	[RTKL]	--	Biological Process: alternative nuclear mRNA splicing, via spliceosome (GO:0000380);; Molecular Function: double-stranded DNA binding (GO:0003690);; Molecular Function: single-stranded DNA binding (GO:0003697);; Molecular Function: RNA binding (GO:0003723);; Molecular Function: mRNA binding (GO:0003729);; Molecular Function: protein serine/threonine kinase activity (GO:0004674);; Molecular Functi…	--	Serine/threonine-protein kinase-like protein CCR1 OS=Arabidopsis thaliana GN=CCR1 PE=1 SV=1	PREDICTED: serine/threonine-protein kinase-like protein CCR1-like isoform 1 [Solanum lycopersicum]
comp84833_c1	4.2	5.23	5.92	[R]	General function prediction only	Molecular Function: nucleotide binding (GO:0000166);; Biological Process: alternative nuclear mRNA splicing, via spliceosome (GO:0000380);; Molecular Function: RNA binding transcription antitermination factor activity (GO:0001072);; Molecular Function: double-stranded DNA binding (GO:0003690);; Molecular Function: single-stranded DNA binding (GO:0003697);; Molecular Function: RNA binding (GO:0003…	--	Glycine-rich RNA-binding protein 4, mitochondrial OS=Arabidopsis thaliana GN=RBG4 PE=2 SV=1	PREDICTED: cold-inducible RNA-binding protein-like isoform 1 [Solanum lycopersicum]
comp84867_c0	239.66	150	214.9	[MG]	--	Molecular Function: nucleotide binding (GO:0000166);; Biological Process: alternative nuclear mRNA splicing, via spliceosome (GO:0000380);; Molecular Function: double-stranded DNA binding (GO:0003690);; Molecular Function: single-stranded DNA binding (GO:0003697);; Molecular Function: mRNA binding (GO:0003729);; Molecular Function: protein kinase activity (GO:0004672);; Molecular Function: calmod…	--	Cinnamoyl-CoA reductase 1 OS=Arabidopsis thaliana GN=CCR1 PE=1 SV=1	PREDICTED: dihydroflavonol-4-reductase [Vitis vinifera]
comp84919_c0	83.74	87.02	98.85	[C]	Energy production and conversion	Cellular Component: vacuolar proton-transporting V-type ATPase, V1 domain (GO:0000221);; Cellular Component: plant-type vacuole (GO:0000325);; Biological Process: nematode larval development (GO:0002119);; Molecular Function: protein binding (GO:0005515);; Cellular Component: Golgi apparatus (GO:0005794);; Cellular Component: cytosol (GO:0005829);; Cellular Component: plasma membrane (GO:0005886)…	K02148|0.0|rcu:RCOM_1445580|vacuolar ATP synthase subunit C, putative (EC:3.6.3.14)	V-type proton ATPase subunit C OS=Arabidopsis thaliana GN=VHA-C PE=1 SV=1	PREDICTED: V-type proton ATPase subunit C-like [Solanum lycopersicum]
comp84990_c0	135.71	155.69	131.64	--	--	Biological Process: alternative nuclear mRNA splicing, via spliceosome (GO:0000380);; Molecular Function: nucleic acid binding (GO:0003676);; Molecular Function: RNA binding (GO:0003723);; Molecular Function: protein kinase activity (GO:0004672);; Cellular Component: cell wall (GO:0005618);; Cellular Component: nucleolus (GO:0005730);; Cellular Component: peroxisome (GO:0005777);; Cellular Compon…	--	Ribonuclease P protein subunit p25-like protein OS=Homo sapiens GN=RPP25L PE=1 SV=1	Alba DNA/RNA-binding protein isoform 1 [Theobroma cacao]
comp85159_c0	176.37	243.74	172.95	[Q]	Secondary metabolites biosynthesis, transport and catabolism	Molecular Function: iron ion binding (GO:0005506);; Cellular Component: mitochondrion (GO:0005739);; Cellular Component: endoplasmic reticulum (GO:0005783);; Cellular Component: plasma membrane (GO:0005886);; Biological Process: spermidine metabolic process (GO:0008216);; Molecular Function: electron carrier activity (GO:0009055);; Biological Process: response to UV (GO:0009411);; Biological Proc…	K09754|0.0|rcu:RCOM_1106600|cytochrome P450, putative (EC:1.14.13.21)	Cytochrome P450 98A2 OS=Glycine max GN=CYP98A2 PE=2 SV=1	p-coumaroyl quinate/shikimate 3&apos;-hydroxylase [Coffea canephora]
comp85395_c0	12.03	16.52	23.69	[R]	General function prediction only	Biological Process: MAPK cascade (GO:0000165);; Molecular Function: nucleotide binding (GO:0000166);; Biological Process: respiratory burst involved in defense response (GO:0002679);; Molecular Function: copper ion binding (GO:0005507);; Cellular Component: mitochondrion (GO:0005739);; Cellular Component: cytosol (GO:0005829);; Biological Process: protein targeting to membrane (GO:0006612);; Biol…	--	Probable cinnamyl alcohol dehydrogenase 1 OS=Arabidopsis thaliana GN=CAD1 PE=2 SV=1	unnamed protein product [Vitis vinifera]
comp85401_c0	33.91	27.02	35.21	[R]	General function prediction only	Cellular Component: mitochondrion (GO:0005739);; Biological Process: amino acid transport (GO:0006865);; Molecular Function: zinc ion binding (GO:0008270);; Biological Process: toxin catabolic process (GO:0009407);; Biological Process: response to bacterium (GO:0009617);; Biological Process: plant-type hypersensitive response (GO:0009626);; Biological Process: lignin biosynthetic process (GO:0009…	--	Probable mannitol dehydrogenase OS=Fragaria ananassa GN=CAD PE=1 SV=1	PREDICTED: probable mannitol dehydrogenase [Vitis vinifera]
comp85401_c1	77.24	55.47	50.81	[R]	General function prediction only	Molecular Function: nucleotide binding (GO:0000166);; Biological Process: defense response to insect (GO:0002213);; Molecular Function: glutamate-cysteine ligase activity (GO:0004357);; Cellular Component: mitochondrion (GO:0005739);; Biological Process: gluconeogenesis (GO:0006094);; Biological Process: glycolysis (GO:0006096);; Biological Process: glutathione biosynthetic process (GO:0006750);;…	--	8-hydroxygeraniol dehydrogenase OS=Catharanthus roseus GN=10HGO PE=1 SV=1	RecName: Full=8-hydroxygeraniol dehydrogenase; Short=Cr10HGO
comp85496_c0	11.63	16.72	18.61	--	--	Biological Process: MAPK cascade (GO:0000165);; Biological Process: respiratory burst involved in defense response (GO:0002679);; Molecular Function: copper ion binding (GO:0005507);; Cellular Component: cytosol (GO:0005829);; Cellular Component: plasma membrane (GO:0005886);; Biological Process: protein targeting to membrane (GO:0006612);; Biological Process: fatty acid beta-oxidation (GO:000663…	--	MACPF domain-containing protein CAD1 OS=Arabidopsis thaliana GN=CAD1 PE=2 SV=1	hypothetical protein PRUPE_ppa003545mg [Prunus persica]
comp85648_c0	71.43	184.88	130.25	[Q]	Secondary metabolites biosynthesis, transport and catabolism	Molecular Function: copper ion binding (GO:0005507);; Cellular Component: mitochondrion (GO:0005739);; Molecular Function: L-ascorbate oxidase activity (GO:0008447);; Biological Process: response to water deprivation (GO:0009414);; Biological Process: lignin biosynthetic process (GO:0009809);; Biological Process: secondary cell wall biogenesis (GO:0009834);; Biological Process: glucuronoxylan met…	--	Laccase-22 OS=Oryza sativa subsp. japonica GN=LAC22 PE=2 SV=2	Laccase/Diphenol oxidase family protein [Theobroma cacao]
comp85739_c0	2267.92	4717.44	4686.69	[H]	Coenzyme transport and metabolism	Molecular Function: methionine adenosyltransferase activity (GO:0004478);; Molecular Function: ATP binding (GO:0005524);; Cellular Component: cell wall (GO:0005618);; Cellular Component: nucleolus (GO:0005730);; Cellular Component: cytoplasm (GO:0005737);; Cellular Component: plasma membrane (GO:0005886);; Biological Process: methionine metabolic process (GO:0006555);; Biological Process: S-adeno…	K00789|0.0|rcu:RCOM_1436370|s-adenosylmethionine synthetase, putative (EC:2.5.1.6)	S-adenosylmethionine synthase 2 OS=Vitis vinifera GN=METK2 PE=2 SV=1	s-adenosylmethionine synthetase, putative [Ricinus communis]
comp85820_c0	0.37	5.16	64.11	[Q]	Secondary metabolites biosynthesis, transport and catabolism	Molecular Function: monooxygenase activity (GO:0004497);; Molecular Function: iron ion binding (GO:0005506);; Cellular Component: mitochondrion (GO:0005739);; Cellular Component: endoplasmic reticulum (GO:0005783);; Cellular Component: plasma membrane (GO:0005886);; Molecular Function: electron carrier activity (GO:0009055);; Biological Process: response to wounding (GO:0009611);; Biological Proc…	--	Cytochrome P450 98A3 OS=Arabidopsis thaliana GN=CYP98A3 PE=1 SV=1	CYP92B2v3 [Nicotiana tabacum]
comp85877_c0	39.92	6.25	2.47	--	--	Molecular Function: protein binding (GO:0005515);; Cellular Component: cytosol (GO:0005829);; Biological Process: response to stress (GO:0006950);; Biological Process: lignin biosynthetic process (GO:0009809);; Biological Process: alkaloid biosynthetic process (GO:0009821);; Biological Process: positive regulation of flavonoid biosynthetic process (GO:0009963);; Biological Process: auxin homeosta…	--	Spermidine hydroxycinnamoyl transferase OS=Arabidopsis thaliana GN=SHT PE=1 SV=1	hydroxycinnamoyl-CoA shikimate/quinate hydroxycinnamoyl transferase [Coffea arabica]
comp86067_c0	49.86	50.63	59.38	--	--	Molecular Function: protein binding (GO:0005515);; Cellular Component: cytosol (GO:0005829);; Biological Process: protein targeting to membrane (GO:0006612);; Biological Process: response to wounding (GO:0009611);; Biological Process: coumarin biosynthetic process (GO:0009805);; Biological Process: lignin biosynthetic process (GO:0009809);; Biological Process: positive regulation of flavonoid bio…	--	Shikimate O-hydroxycinnamoyltransferase OS=Nicotiana tabacum GN=HST PE=1 SV=1	hydroxycinnamoyl-CoA shikimate/quinate hydroxycinnamoyl transferase [Coffea arabica]
comp86378_c0	2.45	4.41	6.76	--	--	Molecular Function: copper ion binding (GO:0005507);; Cellular Component: nucleus (GO:0005634);; Cellular Component: cytosol (GO:0005829);; Cellular Component: plasma membrane (GO:0005886);; Biological Process: plant-type hypersensitive response (GO:0009626);; Biological Process: systemic acquired resistance (GO:0009627);; Biological Process: response to abiotic stimulus (GO:0009628);; Biological…	--	MACPF domain-containing protein At1g14780 OS=Arabidopsis thaliana GN=At1g14780 PE=2 SV=1	PREDICTED: MACPF domain-containing protein At1g14780-like [Solanum lycopersicum]
comp86450_c0	17.5	3.49	1.75	[Q]	Secondary metabolites biosynthesis, transport and catabolism	Molecular Function: copper ion binding (GO:0005507);; Cellular Component: mitochondrion (GO:0005739);; Molecular Function: L-ascorbate oxidase activity (GO:0008447);; Biological Process: response to water deprivation (GO:0009414);; Biological Process: lignin biosynthetic process (GO:0009809);; Biological Process: plant-type cell wall biogenesis (GO:0009832);; Biological Process: glucuronoxylan me…	--	Laccase-17 OS=Arabidopsis thaliana GN=LAC17 PE=2 SV=1	PREDICTED: laccase-17 [Vitis vinifera]
comp86456_c0	17.45	31.5	51.92	[QR]	--	Cellular Component: nucleus (GO:0005634);; Cellular Component: cytosol (GO:0005829);; Cellular Component: plasma membrane (GO:0005886);; Biological Process: polyamine catabolic process (GO:0006598);; Molecular Function: O-methyltransferase activity (GO:0008171);; Cellular Component: plasmodesma (GO:0009506);; Biological Process: response to wounding (GO:0009611);; Biological Process: coumarin bio…	--	Caffeic acid 3-O-methyltransferase OS=Medicago sativa PE=1 SV=1	Caffeic acid 3-O-methyltransferase 1 isoform 1 [Theobroma cacao]
comp86465_c0	80.71	126.24	100.6	[Q]	Secondary metabolites biosynthesis, transport and catabolism	Molecular Function: copper ion binding (GO:0005507);; Cellular Component: mitochondrion (GO:0005739);; Molecular Function: L-ascorbate oxidase activity (GO:0008447);; Biological Process: response to water deprivation (GO:0009414);; Biological Process: lignin biosynthetic process (GO:0009809);; Biological Process: secondary cell wall biogenesis (GO:0009834);; Biological Process: glucuronoxylan met…	--	Laccase-4 OS=Arabidopsis thaliana GN=IRX12 PE=2 SV=2	laccase 1a [Populus trichocarpa]
comp86672_c1	23.29	31.12	30.93	--	--	Biological Process: MAPK cascade (GO:0000165);; Biological Process: respiratory burst involved in defense response (GO:0002679);; Molecular Function: copper ion binding (GO:0005507);; Cellular Component: cytosol (GO:0005829);; Biological Process: protein targeting to membrane (GO:0006612);; Biological Process: fatty acid beta-oxidation (GO:0006635);; Biological Process: cellular membrane fusion (…	--	Glutathione gamma-glutamylcysteinyltransferase 1 OS=Lotus japonicus GN=PCS1 PE=2 SV=1	phytochelatin synthase [Solanum tuberosum]
comp89250_c0	23.04	17.1	31.53	[RTKL]	--	Biological Process: nuclear division (GO:0000280);; Biological Process: alternative nuclear mRNA splicing, via spliceosome (GO:0000380);; Biological Process: cytokinesis by cell plate formation (GO:0000911);; Molecular Function: protein serine/threonine kinase activity (GO:0004674);; Molecular Function: ATP binding (GO:0005524);; Cellular Component: extracellular region (GO:0005576);; Cellular Co…	--	Serine/threonine-protein kinase-like protein At3g51990 OS=Arabidopsis thaliana GN=At3g51990 PE=2 SV=1	PREDICTED: serine/threonine-protein kinase-like protein At3g51990-like [Solanum lycopersicum]
comp90984_c0	8.64	16.51	8.81	--	--	Molecular Function: copper ion binding (GO:0005507);; Cellular Component: mitochondrion (GO:0005739);; Biological Process: response to water deprivation (GO:0009414);; Biological Process: lignin biosynthetic process (GO:0009809);; Biological Process: plant-type cell wall biogenesis (GO:0009832);; Biological Process: glucuronoxylan metabolic process (GO:0010413);; Cellular Component: cytoplasmic m…	--	Laccase-2 OS=Arabidopsis thaliana GN=LAC2 PE=2 SV=1	laccase 110c [Populus trichocarpa]
comp93287_c0	20.69	13.13	9.58	[R]	General function prediction only	Cellular Component: nucleus (GO:0005634);; Cellular Component: mitochondrion (GO:0005739);; Cellular Component: cytosol (GO:0005829);; Biological Process: polyamine catabolic process (GO:0006598);; Biological Process: response to wounding (GO:0009611);; Biological Process: anthocyanin-containing compound biosynthetic process (GO:0009718);; Biological Process: coumarin biosynthetic process (GO:000…	K00588|1e-102|rcu:RCOM_1148460|o-methyltransferase, putative (EC:2.1.1.104)	Caffeoyl-CoA O-methyltransferase OS=Populus kitakamiensis PE=2 SV=1	o-methyltransferase, putative [Ricinus communis]
comp94121_c0	10.45	18.85	15.2	[R]	General function prediction only	Biological Process: defense response to insect (GO:0002213);; Molecular Function: glutamate-cysteine ligase activity (GO:0004357);; Cellular Component: mitochondrion (GO:0005739);; Biological Process: gluconeogenesis (GO:0006094);; Biological Process: glycolysis (GO:0006096);; Biological Process: glutathione biosynthetic process (GO:0006750);; Biological Process: amino acid transport (GO:0006865)…	--	Probable cinnamyl alcohol dehydrogenase 6 OS=Oryza sativa subsp. japonica GN=CAD6 PE=2 SV=2	putative cinnamyl alcohol dehydrogenase [Camellia sinensis]
xylan biosynthetic process (GO:0045492)
comp1016378_c0	1.83	0	0	--	--	Biological Process: nuclear division (GO:0000280);; Biological Process: cytokinesis by cell plate formation (GO:0000911);; Molecular Function: protein serine/threonine kinase activity (GO:0004674);; Molecular Function: ATP binding (GO:0005524);; Cellular Component: extracellular region (GO:0005576);; Biological Process: glycolysis (GO:0006096);; Biological Process: protein phosphorylation (GO:000…	--	Receptor-like protein kinase THESEUS 1 OS=Arabidopsis thaliana GN=THE1 PE=1 SV=1	pto-like protein kinase, partial [Capsicum annuum]
comp104673_c0	0	1.25	7.93	[R]	General function prediction only	Biological Process: cytokinesis (GO:0000910);; Molecular Function: GTPase activity (GO:0003924);; Molecular Function: GTP binding (GO:0005525);; Cellular Component: nucleus (GO:0005634);; Cellular Component: mitochondrion (GO:0005739);; Cellular Component: vacuole (GO:0005773);; Cellular Component: trans-Golgi network (GO:0005802);; Cellular Component: cytosol (GO:0005829);; Cellular Component: p…	--	Ras-related protein RABA6b OS=Arabidopsis thaliana GN=RABA6B PE=2 SV=2	PREDICTED: ras-related protein RABA6a-like [Glycine max]
comp106157_c0	6.38	6.96	5.15	[Q]	Secondary metabolites biosynthesis, transport and catabolism	Molecular Function: copper ion binding (GO:0005507);; Cellular Component: mitochondrion (GO:0005739);; Molecular Function: L-ascorbate oxidase activity (GO:0008447);; Biological Process: response to water deprivation (GO:0009414);; Biological Process: lignin biosynthetic process (GO:0009809);; Biological Process: plant-type cell wall biogenesis (GO:0009832);; Biological Process: glucuronoxylan me…	--	Laccase-11 OS=Arabidopsis thaliana GN=LAC11 PE=2 SV=1	Laccase 11 [Theobroma cacao]
comp108028_c0	4.66	2.15	0.75	[C]	Energy production and conversion	Molecular Function: nucleotide binding (GO:0000166);; Biological Process: response to hypoxia (GO:0001666);; Molecular Function: alcohol dehydrogenase (NAD) activity (GO:0004022);; Cellular Component: cytoplasm (GO:0005737);; Cellular Component: cytosol (GO:0005829);; Cellular Component: plasma membrane (GO:0005886);; Biological Process: iron ion transport (GO:0006826);; Molecular Function: zinc …	K00121|9e-37|vvi:100264420|hypothetical protein LOC100264420	Alcohol dehydrogenase-like 7 OS=Arabidopsis thaliana GN=At5g42250 PE=2 SV=1	PREDICTED: alcohol dehydrogenase-like 7 [Vitis vinifera]
comp1182239_c0	0	0	0.64	--	--	Molecular Function: protein serine/threonine kinase activity (GO:0004674);; Molecular Function: ATP binding (GO:0005524);; Cellular Component: nucleus (GO:0005634);; Cellular Component: plasma membrane (GO:0005886);; Biological Process: protein phosphorylation (GO:0006468);; Biological Process: response to chitin (GO:0010200);; Biological Process: glucuronoxylan metabolic process (GO:0010413);; C…	--	Probable LRR receptor-like serine/threonine-protein kinase At5g48740 OS=Arabidopsis thaliana GN=At5g48740 PE=2 SV=1	unnamed protein product [Vitis vinifera]
comp12024_c0	0	0.24	0	--	--	Molecular Function: ubiquitin-protein ligase activity (GO:0004842);; Cellular Component: cytoplasm (GO:0005737);; Cellular Component: kinesin complex (GO:0005871);; Biological Process: plant-type cell wall biogenesis (GO:0009832);; Biological Process: meristem initiation (GO:0010014);; Biological Process: xylem development (GO:0010089);; Biological Process: glucuronoxylan metabolic process (GO:00…	--	U-box domain-containing protein 4 OS=Arabidopsis thaliana GN=PUB4 PE=1 SV=3	predicted protein [Populus trichocarpa]
comp127163_c0	3.48	3.87	3.08	[Q]	Secondary metabolites biosynthesis, transport and catabolism	Molecular Function: copper ion binding (GO:0005507);; Cellular Component: extracellular region (GO:0005576);; Cellular Component: mitochondrion (GO:0005739);; Molecular Function: L-ascorbate oxidase activity (GO:0008447);; Biological Process: response to water deprivation (GO:0009414);; Biological Process: lignin biosynthetic process (GO:0009809);; Biological Process: plant-type cell wall biogene…	--	Laccase-2 OS=Arabidopsis thaliana GN=LAC2 PE=2 SV=1	Laccase 2 [Theobroma cacao]
comp153589_c0	1.17	1.8	1.98	--	--	Biological Process: nuclear-transcribed mRNA catabolic process (GO:0000956);; Cellular Component: nucleus (GO:0005634);; Biological Process: glucuronoxylan metabolic process (GO:0010413);; Biological Process: xylan biosynthetic process (GO:0045492);; Biological Process: photoperiodism, flowering (GO:0048573);;	--	--	unnamed protein product [Vitis vinifera]
comp17151_c0	0	0.44	0.52	--	--	Biological Process: maltose metabolic process (GO:0000023);; Biological Process: MAPK cascade (GO:0000165);; Biological Process: respiratory burst involved in defense response (GO:0002679);; Biological Process: cell surface pattern recognition receptor signaling pathway (GO:0002752);; Molecular Function: protein serine/threonine kinase activity (GO:0004674);; Molecular Function: ATP binding (GO:0…	--	Chitin elicitor receptor kinase 1 OS=Arabidopsis thaliana GN=CERK1 PE=1 SV=1	putative serine/threonine receptor protein kinase STK1, partial [Cucumis melo]
comp1807_c0	0.52	0	0	--	--	Molecular Function: catalytic activity (GO:0003824);; Cellular Component: Golgi apparatus (GO:0005794);; Biological Process: glucuronoxylan metabolic process (GO:0010413);; Cellular Component: membrane (GO:0016020);; Biological Process: xylan biosynthetic process (GO:0045492);;	--	Probable glycosyltransferase At5g03795 OS=Arabidopsis thaliana GN=At5g03795 PE=3 SV=2	PREDICTED: probable glycosyltransferase At5g03795-like [Solanum lycopersicum]
comp19150_c0	0.22	1.49	0.53	[M]	Cell wall/membrane/envelope biogenesis	Biological Process: microtubule cytoskeleton organization (GO:0000226);; Biological Process: double-strand break repair via homologous recombination (GO:0000724);; Biological Process: cytokinesis by cell plate formation (GO:0000911);; Cellular Component: cell wall (GO:0005618);; Cellular Component: endosome (GO:0005768);; Cellular Component: endoplasmic reticulum (GO:0005783);; Cellular Component…	--	Cellulose synthase-like protein D2 OS=Oryza sativa subsp. japonica GN=CSLD2 PE=2 SV=1	CSLD2 [Oryza sativa]
comp199207_c0	1.31	4.47	11.75	--	--	Biological Process: cell morphogenesis (GO:0000902);; Cellular Component: cell wall (GO:0005618);; Cellular Component: endosome (GO:0005768);; Cellular Component: Golgi apparatus (GO:0005794);; Cellular Component: trans-Golgi network (GO:0005802);; Cellular Component: plasma membrane (GO:0005886);; Biological Process: glycolysis (GO:0006096);; Biological Process: calcium ion transport (GO:0006816…	K10999|4e-76|vvi:100261696|hypothetical protein LOC100261696	Cellulose synthase A catalytic subunit 8 [UDP-forming] OS=Arabidopsis thaliana GN=CESA8 PE=1 SV=1	cellulose synthase, partial [Genlisea aurea]
comp204144_c0	0	0.25	1.37	[O]	Posttranslational modification, protein turnover, chaperones	Biological Process: MAPK cascade (GO:0000165);; Biological Process: response to molecule of fungal origin (GO:0002238);; Molecular Function: ubiquitin-protein ligase activity (GO:0004842);; Cellular Component: extracellular region (GO:0005576);; Cellular Component: nucleolus (GO:0005730);; Cellular Component: vacuole (GO:0005773);; Cellular Component: plasma membrane (GO:0005886);; Biological Pro…	--	RING-H2 finger protein ATL54 OS=Arabidopsis thaliana GN=ATL54 PE=2 SV=2	PREDICTED: RING-H2 finger protein ATL52-like [Solanum lycopersicum]
comp20562_c0	1.27	0	0.48	--	--	Molecular Function: enzyme inhibitor activity (GO:0004857);; Cellular Component: extracellular region (GO:0005576);; Cellular Component: nucleus (GO:0005634);; Biological Process: protein targeting to membrane (GO:0006612);; Biological Process: water transport (GO:0006833);; Cellular Component: plant-type cell wall (GO:0009505);; Biological Process: response to salt stress (GO:0009651);; Biologic…	K01051|8e-39|pop:POPTR_799194|hypothetical protein	Probable pectinesterase/pectinesterase inhibitor 40 OS=Arabidopsis thaliana GN=PME40 PE=2 SV=1	pectin methylesterase [Coffea arabica]
comp25817_c0	0.43	0.2	1.28	[Q]	Secondary metabolites biosynthesis, transport and catabolism	Molecular Function: copper ion binding (GO:0005507);; Cellular Component: extracellular region (GO:0005576);; Biological Process: iron ion transport (GO:0006826);; Molecular Function: L-ascorbate oxidase activity (GO:0008447);; Biological Process: response to water deprivation (GO:0009414);; Biological Process: cellular response to iron ion starvation (GO:0010106);; Biological Process: response t…	--	Laccase-7 OS=Arabidopsis thaliana GN=LAC7 PE=2 SV=1	laccase precursor [Solanum lycopersicum]
comp292247_c0	2.61	0	0	[C]	Energy production and conversion	Molecular Function: binding (GO:0005488);; Cellular Component: cytosol (GO:0005829);; Biological Process: iron ion transport (GO:0006826);; Molecular Function: zinc ion binding (GO:0008270);; Biological Process: response to abiotic stimulus (GO:0009628);; Biological Process: cellular response to iron ion starvation (GO:0010106);; Biological Process: response to nitrate (GO:0010167);; Biological P…	K00121|1e-35|vvi:100264420|hypothetical protein LOC100264420	Alcohol dehydrogenase-like 7 OS=Arabidopsis thaliana GN=At5g42250 PE=2 SV=1	PREDICTED: alcohol dehydrogenase-like 7-like [Solanum lycopersicum]
comp321310_c0	3.28	0.29	0	--	--	Molecular Function: carboxylesterase activity (GO:0004091);; Cellular Component: extracellular region (GO:0005576);; Cellular Component: cell wall (GO:0005618);; Cellular Component: vacuole (GO:0005773);; Biological Process: protein targeting to membrane (GO:0006612);; Cellular Component: chloroplast stroma (GO:0009570);; Biological Process: plant-type cell wall biogenesis (GO:0009832);; Biologic…	--	GDSL esterase/lipase At1g28610 OS=Arabidopsis thaliana GN=At1g28610 PE=2 SV=2	PREDICTED: LOW QUALITY PROTEIN: GDSL esterase/lipase At1g28580-like [Glycine max]
comp403212_c0	0	0.19	1.75	--	--	Biological Process: RNA splicing, via endonucleolytic cleavage and ligation (GO:0000394);; Molecular Function: protein serine/threonine kinase activity (GO:0004674);; Molecular Function: protein tyrosine kinase activity (GO:0004713);; Molecular Function: binding (GO:0005488);; Molecular Function: ATP binding (GO:0005524);; Cellular Component: extracellular region (GO:0005576);; Cellular Component…	--	Putative proline-rich receptor-like protein kinase PERK11 OS=Arabidopsis thaliana GN=PERK11 PE=2 SV=2	PREDICTED: proline-rich receptor-like protein kinase PERK12-like [Solanum lycopersicum]
comp42013_c1	0	0	0	--	--	Cellular Component: Golgi membrane (GO:0000139);; Molecular Function: phosphatidylinositol-4,5-bisphosphate 5-phosphatase activity (GO:0004439);; Molecular Function: protein binding (GO:0005515);; Cellular Component: nucleus (GO:0005634);; Cellular Component: mitochondrion (GO:0005739);; Biological Process: protein N-linked glycosylation (GO:0006487);; Biological Process: vacuole organization (GO…	--	Phosphoinositide phosphatase SAC2 OS=Arabidopsis thaliana GN=SAC2 PE=2 SV=1	hypothetical protein M569_04998, partial [Genlisea aurea]
comp42051_c0	1.01	2.07	0.49	--	--	Biological Process: MAPK cascade (GO:0000165);; Biological Process: mRNA splicing, via spliceosome (GO:0000398);; Biological Process: RNA methylation (GO:0001510);; Molecular Function: DNA binding (GO:0003677);; Molecular Function: sequence-specific DNA binding transcription factor activity (GO:0003700);; Cellular Component: nucleus (GO:0005634);; Cellular Component: small nucleolar ribonucleopro…	--	NAC domain-containing protein 7 OS=Arabidopsis thaliana GN=NAC007 PE=2 SV=2	PREDICTED: NAC domain-containing protein 7-like [Glycine max]
comp427060_c0	0	0.27	0	[RTKL]	--	Biological Process: respiratory burst involved in defense response (GO:0002679);; Molecular Function: protein serine/threonine kinase activity (GO:0004674);; Molecular Function: ATP binding (GO:0005524);; Cellular Component: extracellular region (GO:0005576);; Cellular Component: nucleus (GO:0005634);; Cellular Component: plasma membrane (GO:0005886);; Biological Process: protein phosphorylation …	--	G-type lectin S-receptor-like serine/threonine-protein kinase At4g27290 OS=Arabidopsis thaliana GN=At4g27290 PE=3 SV=4	S-locus lectin protein kinase family protein, putative [Theobroma cacao]
comp42920_c0	5.94	0.24	0	[Q]	Secondary metabolites biosynthesis, transport and catabolism	Molecular Function: copper ion binding (GO:0005507);; Cellular Component: mitochondrion (GO:0005739);; Molecular Function: L-ascorbate oxidase activity (GO:0008447);; Biological Process: response to water deprivation (GO:0009414);; Biological Process: lignin biosynthetic process (GO:0009809);; Biological Process: secondary cell wall biogenesis (GO:0009834);; Biological Process: proanthocyanidin b…	--	Laccase-17 OS=Arabidopsis thaliana GN=LAC17 PE=2 SV=1	PREDICTED: laccase-17-like [Cucumis sativus]
comp430687_c0	0.41	1.25	0.39	[L]	Replication, recombination and repair	Biological Process: regulation of cyclin-dependent protein kinase activity (GO:0000079);; Biological Process: mitotic cell cycle (GO:0000278);; Molecular Function: Y-form DNA binding (GO:0000403);; Molecular Function: bubble DNA binding (GO:0000405);; Biological Process: telomere maintenance (GO:0000723);; Biological Process: DNA double-strand break processing (GO:0000729);; Biological Process: D…	K10901|3e-62|vvi:100252922|hypothetical protein LOC100252922	ATP-dependent DNA helicase Q-like 1 OS=Arabidopsis thaliana GN=RECQL1 PE=2 SV=1	Bloom syndrome protein-like protein [Medicago truncatula]
comp4335_c0	2.82	0	0	[R]	General function prediction only	Biological Process: microtubule cytoskeleton organization (GO:0000226);; Biological Process: RNA splicing, via endonucleolytic cleavage and ligation (GO:0000394);; Molecular Function: GTPase activity (GO:0003924);; Molecular Function: sphingomyelin phosphodiesterase activity (GO:0004767);; Molecular Function: GTP binding (GO:0005525);; Cellular Component: extracellular region (GO:0005576);; Cellu…	K04392|4e-58|zma:542739|rop4	Rac-like GTP-binding protein 5 OS=Oryza sativa subsp. japonica GN=RAC5 PE=2 SV=2	unknown [Zea mays]
comp43688_c0	0.87	3.94	2.3	[RTKL]	--	Biological Process: RNA splicing, via endonucleolytic cleavage and ligation (GO:0000394);; Biological Process: respiratory burst involved in defense response (GO:0002679);; Molecular Function: protein serine/threonine kinase activity (GO:0004674);; Molecular Function: non-membrane spanning protein tyrosine kinase activity (GO:0004715);; Molecular Function: protein binding (GO:0005515);; Molecular…	--	Serine/threonine-protein kinase At5g01020 OS=Arabidopsis thaliana GN=At5g01020 PE=1 SV=1	PREDICTED: serine/threonine-protein kinase At5g01020-like [Vitis vinifera]
comp43931_c0	4.66	3.65	5.29	--	--	Biological Process: glucuronoxylan metabolic process (GO:0010413);; Biological Process: xylan biosynthetic process (GO:0045492);;	--	--	PREDICTED: uncharacterized protein LOC101249597 [Solanum lycopersicum]
comp44991_c0	8.94	20.35	29.74	--	--	Cellular Component: plant-type vacuole (GO:0000325);; Molecular Function: cysteine-type endopeptidase activity (GO:0004197);; Molecular Function: phospholipase A2 activity (GO:0004623);; Molecular Function: protein binding (GO:0005515);; Cellular Component: cell wall (GO:0005618);; Cellular Component: vacuole (GO:0005773);; Cellular Component: endoplasmic reticulum (GO:0005783);; Cellular Compone…	--	Cysteine proteinase RD21a OS=Arabidopsis thaliana GN=RD21A PE=1 SV=1	PREDICTED: cysteine proteinase RD21a-like [Solanum lycopersicum]
comp45257_c0	0	0	0	[KAD]	--	Biological Process: cell fate specification (GO:0001708);; Molecular Function: DNA binding (GO:0003677);; Molecular Function: chromatin binding (GO:0003682);; Molecular Function: sequence-specific DNA binding transcription factor activity (GO:0003700);; Molecular Function: protein binding (GO:0005515);; Cellular Component: nucleus (GO:0005634);; Biological Process: regulation of transcription, DN…	K09422|6e-46|pop:POPTR_574261|MYB168	Myb-related protein 308 OS=Antirrhinum majus GN=MYB308 PE=2 SV=1	MYB-like protein [Vitis vinifera]
comp46497_c0	46.31	109.07	34.74	[Q]	Secondary metabolites biosynthesis, transport and catabolism	Molecular Function: copper ion binding (GO:0005507);; Cellular Component: mitochondrion (GO:0005739);; Molecular Function: L-ascorbate oxidase activity (GO:0008447);; Biological Process: response to water deprivation (GO:0009414);; Biological Process: lignin biosynthetic process (GO:0009809);; Biological Process: plant-type cell wall biogenesis (GO:0009832);; Biological Process: glucuronoxylan me…	--	Laccase-17 OS=Arabidopsis thaliana GN=LAC17 PE=2 SV=1	laccase, putative [Ricinus communis]
comp465538_c0	0	0.96	0.37	[C]	Energy production and conversion	Molecular Function: alcohol dehydrogenase activity, zinc-dependent (GO:0004024);; Cellular Component: cytosol (GO:0005829);; Biological Process: iron ion transport (GO:0006826);; Molecular Function: zinc ion binding (GO:0008270);; Biological Process: cellular response to iron ion starvation (GO:0010106);; Biological Process: response to nitrate (GO:0010167);; Biological Process: regulation of ani…	K00121|9e-31|vvi:100245520|hypothetical protein LOC100245520	Alcohol dehydrogenase-like 2 OS=Arabidopsis thaliana GN=At1g22440 PE=2 SV=1	Alcohol dehydrogenase-like protein [Medicago truncatula]
comp46567_c0	66.38	58.82	80.06	[C]	Energy production and conversion	Molecular Function: magnesium ion binding (GO:0000287);; Molecular Function: isocitrate dehydrogenase (NADP+) activity (GO:0004450);; Molecular Function: copper ion binding (GO:0005507);; Cellular Component: mitochondrion (GO:0005739);; Cellular Component: peroxisome (GO:0005777);; Cellular Component: cytosol (GO:0005829);; Cellular Component: plasma membrane (GO:0005886);; Biological Process: gl…	K00031|3e-20|pop:POPTR_648243|isocitrate dehydrogenase (NADP+)	Isocitrate dehydrogenase [NADP] OS=Nicotiana tabacum PE=2 SV=1	NADP-dependent isocitrate dehydrogenase [Passiflora edulis]
comp46841_c0	11.83	32.66	45.78	--	--	Cellular Component: extracellular region (GO:0005576);; Cellular Component: mitochondrion (GO:0005739);; Cellular Component: Golgi apparatus (GO:0005794);; Biological Process: lignin metabolic process (GO:0009808);; Biological Process: secondary cell wall biogenesis (GO:0009834);; Biological Process: trichoblast differentiation (GO:0010054);; Biological Process: glucuronoxylan metabolic process (…	--	Glucuronoxylan 4-O-methyltransferase 3 OS=Arabidopsis thaliana GN=GXM3 PE=1 SV=1	PREDICTED: uncharacterized protein LOC100255018 [Vitis vinifera]
comp47630_c0	16.22	21.42	13.3	--	--	Molecular Function: phosphatidylinositol-4,5-bisphosphate 5-phosphatase activity (GO:0004439);; Molecular Function: protein binding (GO:0005515);; Cellular Component: nucleus (GO:0005634);; Cellular Component: endoplasmic reticulum (GO:0005783);; Cellular Component: Golgi apparatus (GO:0005794);; Cellular Component: plasma membrane (GO:0005886);; Biological Process: protein N-linked glycosylation…	--	Phosphoinositide phosphatase SAC1 OS=Arabidopsis thaliana GN=SAC1 PE=1 SV=1	PREDICTED: polyphosphoinositide phosphatase-like [Solanum lycopersicum]
comp48147_c0	15.93	75.97	35.37	--	--	Cellular Component: endosome (GO:0005768);; Cellular Component: Golgi apparatus (GO:0005794);; Cellular Component: trans-Golgi network (GO:0005802);; Cellular Component: plasma membrane (GO:0005886);; Biological Process: defense response (GO:0006952);; Molecular Function: zinc ion binding (GO:0008270);; Cellular Component: chloroplast (GO:0009507);; Biological Process: anatomical structure morpho…	K10999|4e-49|vvi:100248512|hypothetical protein LOC100248512	Cellulose synthase A catalytic subunit 7 [UDP-forming] OS=Arabidopsis thaliana GN=CESA7 PE=1 SV=1	cellulose synthase, partial [Neolamarckia cadamba]
comp48660_c0	1.83	2.24	4.57	--	--	Cellular Component: mitochondrion (GO:0005739);; Cellular Component: Golgi apparatus (GO:0005794);; Cellular Component: plasma membrane (GO:0005886);; Biological Process: plant-type cell wall modification (GO:0009827);; Biological Process: meristem initiation (GO:0010014);; Biological Process: xylem development (GO:0010089);; Biological Process: glucuronoxylan metabolic process (GO:0010413);; Cel…	--	--	PREDICTED: uncharacterized protein LOC101212899 [Cucumis sativus]
comp48876_c0	0.98	0.73	0.7	--	--	Biological Process: RNA splicing, via endonucleolytic cleavage and ligation (GO:0000394);; Molecular Function: endoribonuclease activity (GO:0004521);; Molecular Function: ribonuclease activity (GO:0004540);; Molecular Function: protein serine/threonine kinase activity (GO:0004674);; Molecular Function: ATP binding (GO:0005524);; Biological Process: mRNA processing (GO:0006397);; Biological Proce…	--	Serine/threonine-protein kinase/endoribonuclease IRE1a OS=Arabidopsis thaliana GN=IRE1A PE=1 SV=1	PREDICTED: uncharacterized protein LOC100785363 [Glycine max]
comp49123_c0	4.54	7.71	9.89	[R]	General function prediction only	Biological Process: G2 phase of mitotic cell cycle (GO:0000085);; Molecular Function: protein binding (GO:0005515);; Cellular Component: nucleus (GO:0005634);; Biological Process: RNA processing (GO:0006396);; Biological Process: sister chromatid cohesion (GO:0007062);; Biological Process: reciprocal meiotic recombination (GO:0007131);; Biological Process: signal transduction (GO:0007165);; Biolo…	K03354|0.0|vvi:100242558|hypothetical protein LOC100242558	Anaphase-promoting complex subunit 7 OS=Arabidopsis thaliana GN=APC7 PE=2 SV=1	PREDICTED: anaphase-promoting complex subunit 7 [Vitis vinifera]
comp49564_c1	0	1.7	0.7	--	--	Molecular Function: protein serine/threonine kinase activity (GO:0004674);; Molecular Function: calcium-dependent protein serine/threonine phosphatase activity (GO:0004723);; Molecular Function: calcium ion binding (GO:0005509);; Molecular Function: calmodulin binding (GO:0005516);; Molecular Function: ATP binding (GO:0005524);; Cellular Component: extracellular region (GO:0005576);; Cellular Com…	--	Cysteine-rich receptor-like protein kinase 42 OS=Arabidopsis thaliana GN=CRK42 PE=2 SV=1	hypothetical protein VITISV_038880 [Vitis vinifera]
comp50182_c0	6.82	7.08	4.75	--	--	Biological Process: glucuronoxylan metabolic process (GO:0010413);; Biological Process: cysteine biosynthetic process (GO:0019344);; Cellular Component: anchored to membrane (GO:0031225);; Cellular Component: cell part (GO:0044464);; Biological Process: xylan biosynthetic process (GO:0045492);;	--	Classical arabinogalactan protein 27 OS=Arabidopsis thaliana GN=AGP27 PE=2 SV=1	Uncharacterized protein TCM_021121 [Theobroma cacao]
comp50200_c0	20.93	19.91	8.48	--	--	Cellular Component: plasma membrane (GO:0005886);; Cellular Component: chloroplast (GO:0009507);; Cellular Component: secondary cell wall (GO:0009531);; Biological Process: plant-type cell wall organization (GO:0009664);; Biological Process: xylem development (GO:0010089);; Biological Process: glucuronoxylan metabolic process (GO:0010413);; Molecular Function: Rac GTPase activator activity (GO:00…	--	Rho GTPase-activating protein 3 OS=Arabidopsis thaliana GN=ROPGAP3 PE=2 SV=1	Rho GTPase activating protein with PAK-box/P21-Rho-binding domain [Theobroma cacao]
comp50796_c0	1.68	1.02	0.44	[RTKL]	--	Molecular Function: nucleotide binding (GO:0000166);; Biological Process: alternative nuclear mRNA splicing, via spliceosome (GO:0000380);; Molecular Function: double-stranded DNA binding (GO:0003690);; Molecular Function: single-stranded DNA binding (GO:0003697);; Molecular Function: mRNA binding (GO:0003729);; Molecular Function: protein serine/threonine kinase activity (GO:0004674);; Molecular…	--	Putative serine/threonine-protein kinase-like protein CCR3 OS=Arabidopsis thaliana GN=CCR3 PE=2 SV=1	PREDICTED: putative serine/threonine-protein kinase-like protein CCR3-like [Vitis vinifera]
comp50890_c0	3.02	2.47	3.12	[R]	General function prediction only	Biological Process: cytokinesis (GO:0000910);; Molecular Function: DNA binding (GO:0003677);; Molecular Function: GTPase activity (GO:0003924);; Molecular Function: GTP binding (GO:0005525);; Cellular Component: nucleus (GO:0005634);; Cellular Component: mitochondrion (GO:0005739);; Cellular Component: vacuolar membrane (GO:0005774);; Cellular Component: Golgi stack (GO:0005795);; Cellular Compon…	--	Ras-related protein RABA5b OS=Arabidopsis thaliana GN=RABA5B PE=2 SV=1	hypothetical protein M569_07446, partial [Genlisea aurea]
comp51350_c0	4.72	10.9	2.39	--	--	Biological Process: negative regulation of transcription from RNA polymerase II promoter (GO:0000122);; Biological Process: nuclear-transcribed mRNA catabolic process (GO:0000956);; Molecular Function: RNA polymerase II activating transcription factor binding (GO:0001102);; Biological Process: activation of innate immune response (GO:0002218);; Biological Process: positive regulation of defense r…	K11644|5e-51|rcu:RCOM_0852800|hypothetical protein	Paired amphipathic helix protein Sin3-like 1 OS=Arabidopsis thaliana GN=SNL1 PE=1 SV=2	PREDICTED: paired amphipathic helix protein Sin3-like 2-like [Solanum lycopersicum]
comp51930_c0	35.98	71.01	78.02	--	--	Cellular Component: mitochondrion (GO:0005739);; Cellular Component: Golgi apparatus (GO:0005794);; Cellular Component: chloroplast (GO:0009507);; Biological Process: secondary cell wall biogenesis (GO:0009834);; Biological Process: glucuronoxylan metabolic process (GO:0010413);; Molecular Function: O-acetyltransferase activity (GO:0016413);; Biological Process: xylan biosynthetic process (GO:004…	--	CAS1 domain-containing protein 1 OS=Homo sapiens GN=CASD1 PE=2 SV=1	PREDICTED: probable O-acetyltransferase CAS1-like isoform 2 [Solanum lycopersicum]
comp52010_c0	3.34	5.23	6.25	--	--	Biological Process: microtubule cytoskeleton organization (GO:0000226);; Biological Process: cytokinesis by cell plate formation (GO:0000911);; Molecular Function: binding (GO:0005488);; Cellular Component: cytoplasm (GO:0005737);; Cellular Component: plasma membrane (GO:0005886);; Biological Process: cell proliferation (GO:0008283);; Cellular Component: chloroplast (GO:0009507);; Cellular Compon…	--	Rho GTPase-activating protein 2 OS=Arabidopsis thaliana GN=ROPGAP2 PE=1 SV=1	Rho GTPase activating protein with PAK-box/P21-Rho-binding domain [Theobroma cacao]
comp52057_c0	1.51	1.27	1.44	--	--	Molecular Function: DNA binding (GO:0003677);; Molecular Function: chromatin binding (GO:0003682);; Molecular Function: sequence-specific DNA binding transcription factor activity (GO:0003700);; Molecular Function: protein binding (GO:0005515);; Cellular Component: nucleus (GO:0005634);; Biological Process: gravitropism (GO:0009630);; Biological Process: glucuronoxylan metabolic process (GO:00104…	--	Protein ALWAYS EARLY 3 OS=Arabidopsis thaliana GN=ALY3 PE=1 SV=1	always early, putative [Ricinus communis]
comp52076_c1	0	1.12	2.1	--	--	Biological Process: glucuronoxylan metabolic process (GO:0010413);; Biological Process: xylan biosynthetic process (GO:0045492);;	--	--	predicted protein [Populus trichocarpa]
comp52144_c0	4.73	4.37	3.2	--	--	Cellular Component: plant-type vacuole (GO:0000325);; Molecular Function: cysteine-type endopeptidase activity (GO:0004197);; Molecular Function: phospholipase A2 activity (GO:0004623);; Molecular Function: protein binding (GO:0005515);; Cellular Component: extracellular region (GO:0005576);; Cellular Component: nucleus (GO:0005634);; Cellular Component: vacuole (GO:0005773);; Cellular Component:…	--	Cysteine proteinase RD19a OS=Arabidopsis thaliana GN=RD19A PE=2 SV=1	Papain family cysteine protease [Theobroma cacao]
comp52228_c0	69.57	113.24	251.87	[R]	General function prediction only	Biological Process: microtubule cytoskeleton organization (GO:0000226);; Biological Process: RNA splicing, via endonucleolytic cleavage and ligation (GO:0000394);; Molecular Function: GTPase activity (GO:0003924);; Molecular Function: sphingomyelin phosphodiesterase activity (GO:0004767);; Molecular Function: GTP binding (GO:0005525);; Cellular Component: extracellular region (GO:0005576);; Cellu…	K04392|1e-125|pop:POPTR_828631|hypothetical protein	Rac-like GTP-binding protein RAC13 OS=Gossypium hirsutum GN=RAC13 PE=2 SV=1	PREDICTED: rac-like GTP-binding protein 7-like [Solanum lycopersicum]
comp52240_c1	31.12	56.82	84.42	--	--	Cellular Component: cytoplasm (GO:0005737);; Biological Process: L-phenylalanine catabolic process (GO:0006559);; Biological Process: response to oxidative stress (GO:0006979);; Biological Process: metabolic process (GO:0008152);; Biological Process: pollen development (GO:0009555);; Biological Process: cinnamic acid biosynthetic process (GO:0009800);; Biological Process: drought recovery (GO:000…	K10775|2e-16|ath:AT3G53260|PAL2	Phenylalanine ammonia-lyase 2 OS=Arabidopsis thaliana GN=PAL2 PE=1 SV=2	phenylalanine ammonia-lyase, partial [Populus nigra]
comp52318_c0	72.92	136.65	92.49	[G]	Carbohydrate transport and metabolism	Molecular Function: hydrolase activity, hydrolyzing O-glycosyl compounds (GO:0004553);; Cellular Component: extracellular region (GO:0005576);; Cellular Component: plasma membrane (GO:0005886);; Biological Process: carbohydrate metabolic process (GO:0005975);; Biological Process: iron ion transport (GO:0006826);; Biological Process: cellular iron ion homeostasis (GO:0006879);; Biological Process:…	--	Mannan endo-1,4-beta-mannosidase 6 OS=Arabidopsis thaliana GN=MAN6 PE=2 SV=1	endo-1,4-beta-mannanase [Populus trichocarpa]
comp52431_c0	122.59	292.34	193.1	[E]	Amino acid transport and metabolism	Cellular Component: cytoplasm (GO:0005737);; Biological Process: L-phenylalanine catabolic process (GO:0006559);; Biological Process: cinnamic acid biosynthetic process (GO:0009800);; Biological Process: glucuronoxylan metabolic process (GO:0010413);; Biological Process: xylan biosynthetic process (GO:0045492);; Molecular Function: phenylalanine ammonia-lyase activity (GO:0045548);;	K10775|8e-95|vvi:100241377|hypothetical protein LOC100241377	Phenylalanine ammonia-lyase (Fragment) OS=Vitis vinifera GN=PAL PE=2 SV=1	phenylalanine ammonia lyase [Pyrus x bretschneideri]
comp52457_c1	5.11	10.7	5.98	--	--	Biological Process: G2 phase of mitotic cell cycle (GO:0000085);; Biological Process: nuclear-transcribed mRNA catabolic process (GO:0000956);; Biological Process: regionalization (GO:0003002);; Molecular Function: RNA binding (GO:0003723);; Molecular Function: RNA-directed DNA polymerase activity (GO:0003964);; Molecular Function: ubiquitin-protein ligase activity (GO:0004842);; Cellular Compone…	K10696|2e-46|pop:POPTR_830340|HUPA902	E3 ubiquitin-protein ligase BRE1-like 1 OS=Oryza sativa subsp. japonica GN=BRE1A PE=2 SV=3	PREDICTED: LOW QUALITY PROTEIN: E3 ubiquitin-protein ligase BRE1-like 1-like [Solanum lycopersicum]
comp52519_c0	38.38	48.19	49.28	[E]	Amino acid transport and metabolism	Molecular Function: aminopeptidase activity (GO:0004177);; Cellular Component: cytoplasm (GO:0005737);; Cellular Component: vacuolar membrane (GO:0005774);; Cellular Component: cytosol (GO:0005829);; Cellular Component: plasma membrane (GO:0005886);; Biological Process: proteolysis (GO:0006508);; Biological Process: peptide metabolic process (GO:0006518);; Biological Process: fatty acid beta-oxid…	K01267|0.0|vvi:100249091|hypothetical protein LOC100249091	Probable aspartyl aminopeptidase OS=Ricinus communis GN=RCOM_1506700 PE=2 SV=2	PREDICTED: aspartyl aminopeptidase [Vitis vinifera]
comp52524_c1	1.33	1.94	9.18	--	--	Molecular Function: DNA binding (GO:0003677);; Molecular Function: sequence-specific DNA binding transcription factor activity (GO:0003700);; Cellular Component: nucleus (GO:0005634);; Cellular Component: plasma membrane (GO:0005886);; Biological Process: regulation of transcription, DNA-dependent (GO:0006355);; Biological Process: regulation of vegetative phase change (GO:0010321);; Biological P…	--	Squamosa promoter-binding-like protein 4 OS=Arabidopsis thaliana GN=SPL4 PE=1 SV=1	putative squamosa promoter-binding protein [Betula platyphylla]
comp52620_c1	23.24	24.97	35.18	--	--	Molecular Function: protein binding (GO:0005515);; Cellular Component: nucleus (GO:0005634);; Cellular Component: cytoplasm (GO:0005737);; Biological Process: ubiquitin-dependent protein catabolic process (GO:0006511);; Biological Process: proximal/distal pattern formation (GO:0009954);; Biological Process: floral organ abscission (GO:0010227);; Biological Process: glucuronoxylan metabolic proces…	--	BTB/POZ domain-containing protein At3g56230 OS=Arabidopsis thaliana GN=At3g56230 PE=2 SV=1	PREDICTED: BTB/POZ domain-containing protein At3g56230-like [Solanum lycopersicum]
comp52631_c0	15.08	13.29	7.81	[Q]	Secondary metabolites biosynthesis, transport and catabolism	Molecular Function: copper ion binding (GO:0005507);; Cellular Component: mitochondrion (GO:0005739);; Biological Process: response to water deprivation (GO:0009414);; Biological Process: lignin biosynthetic process (GO:0009809);; Biological Process: secondary cell wall biogenesis (GO:0009834);; Biological Process: glucuronoxylan metabolic process (GO:0010413);; Cellular Component: cytoplasmic me…	--	Laccase-17 OS=Arabidopsis thaliana GN=LAC17 PE=2 SV=1	predicted protein [Populus trichocarpa]
comp52690_c0	24.7	22.54	6.77	--	--	Cellular Component: ubiquitin ligase complex (GO:0000151);; Cellular Component: cytosol (GO:0005829);; Biological Process: ubiquitin-dependent protein catabolic process (GO:0006511);; Biological Process: glucuronoxylan metabolic process (GO:0010413);; Biological Process: protein ubiquitination (GO:0016567);; Molecular Function: ubiquitin-ubiquitin ligase activity (GO:0034450);; Biological Process…	K10597|2e-42|ath:AT5G15400|U-box domain-containing protein	Probable ubiquitin conjugation factor E4 OS=Arabidopsis thaliana GN=PUB1 PE=2 SV=1	PREDICTED: probable ubiquitin conjugation factor E4-like [Solanum lycopersicum]
comp52742_c0	29.16	3.64	0.76	--	--	Cellular Component: Golgi apparatus (GO:0005794);; Cellular Component: plasma membrane (GO:0005886);; Biological Process: defense response (GO:0006952);; Molecular Function: zinc ion binding (GO:0008270);; Cellular Component: chloroplast (GO:0009507);; Biological Process: primary cell wall biogenesis (GO:0009833);; Biological Process: secondary cell wall biogenesis (GO:0009834);; Biological Proce…	K10999|2e-44|pop:POPTR_819877|cellulose synthase A (EC:2.4.1.12)	Cellulose synthase A catalytic subunit 2 [UDP-forming] OS=Arabidopsis thaliana GN=CESA2 PE=1 SV=1	hypothetical protein M569_16283, partial [Genlisea aurea]
comp52788_c0	12.26	27.4	35.83	--	--	Molecular Function: protein binding (GO:0005515);; Cellular Component: mitochondrion (GO:0005739);; Biological Process: anatomical structure morphogenesis (GO:0009653);; Biological Process: pollen tube growth (GO:0009860);; Biological Process: epidermal cell differentiation (GO:0009913);; Biological Process: cellulose microfibril organization (GO:0010215);; Biological Process: glucuronoxylan meta…	--	CRIB domain-containing protein RIC4 OS=Arabidopsis thaliana GN=RIC4 PE=1 SV=1	predicted protein [Populus trichocarpa]
comp53052_c0	39.23	36.81	22.72	[P]	Inorganic ion transport and metabolism	Molecular Function: calcium-transporting ATPase activity (GO:0005388);; Molecular Function: binding (GO:0005488);; Molecular Function: ATP binding (GO:0005524);; Cellular Component: nucleus (GO:0005634);; Cellular Component: endoplasmic reticulum (GO:0005783);; Cellular Component: plasma membrane (GO:0005886);; Biological Process: ATP catabolic process (GO:0006200);; Biological Process: cation tr…	K01552|0.0|vvi:100257916|hypothetical protein LOC100257916	Probable cation-transporting ATPase OS=Arabidopsis thaliana GN=At5g23630 PE=2 SV=1	PREDICTED: probable cation-transporting ATPase-like isoform 2 [Vitis vinifera]
comp53093_c0	3.25	6.24	8.32	[O]	Posttranslational modification, protein turnover, chaperones	Molecular Function: ubiquitin-protein ligase activity (GO:0004842);; Cellular Component: nucleus (GO:0005634);; Molecular Function: zinc ion binding (GO:0008270);; Cellular Component: chloroplast (GO:0009507);; Biological Process: pollen development (GO:0009555);; Biological Process: ethylene biosynthetic process (GO:0009693);; Biological Process: embryo development ending in seed dormancy (GO:00…	--	RING-H2 finger protein ATL73 OS=Arabidopsis thaliana GN=ATL73 PE=2 SV=1	PREDICTED: RING-H2 finger protein ATL72 [Vitis vinifera]
comp53173_c0	1.01	1.88	1.23	--	--	Molecular Function: superoxide dismutase activity (GO:0004784);; Cellular Component: cell wall (GO:0005618);; Biological Process: oligopeptide transport (GO:0006857);; Cellular Component: plant-type cell wall (GO:0009505);; Cellular Component: plasmodesma (GO:0009506);; Biological Process: glucuronoxylan metabolic process (GO:0010413);; Biological Process: plasmodesmata-mediated intercellular tra…	--	Rhicadhesin receptor OS=Pisum sativum GN=GER1 PE=1 SV=2	Rhicadhesin receptor precursor, putative [Ricinus communis]
comp53238_c1	8.42	9.98	8.18	--	--	Biological Process: telomere maintenance (GO:0000723);; Cellular Component: nucleosome (GO:0000786);; Biological Process: cytokinesis by cell plate formation (GO:0000911);; Molecular Function: DNA binding (GO:0003677);; Molecular Function: chromatin binding (GO:0003682);; Molecular Function: double-stranded telomeric DNA binding (GO:0003691);; Molecular Function: sequence-specific DNA binding tra…	K09422|1e-31|vvi:100254369|hypothetical protein LOC100254369	Telomere repeat-binding factor 4 OS=Arabidopsis thaliana GN=At1g17520 PE=2 SV=2	PREDICTED: telomere repeat-binding factor 4-like [Solanum lycopersicum]
comp53455_c0	1.28	0.68	1.82	--	--	Molecular Function: magnesium ion binding (GO:0000287);; Biological Process: defense response (GO:0006952);; Molecular Function: S-adenosylmethionine-dependent methyltransferase activity (GO:0008757);; Biological Process: response to wounding (GO:0009611);; Biological Process: polarity specification of adaxial/abaxial axis (GO:0009944);; Biological Process: auxin homeostasis (GO:0010252);; Biolog…	--	Indole-3-acetate O-methyltransferase 1 OS=Arabidopsis thaliana GN=IAMT1 PE=1 SV=1	PREDICTED: indole-3-acetate O-methyltransferase 1-like [Cucumis sativus]
comp53524_c0	0	0	0	--	--	Molecular Function: copper ion binding (GO:0005507);; Biological Process: lignin biosynthetic process (GO:0009809);; Biological Process: secondary cell wall biogenesis (GO:0009834);; Biological Process: glucuronoxylan metabolic process (GO:0010413);; Cellular Component: cytoplasmic membrane-bounded vesicle (GO:0016023);; Biological Process: xylan biosynthetic process (GO:0045492);; Biological Pro…	--	Laccase-4 OS=Arabidopsis thaliana GN=IRX12 PE=2 SV=2	PREDICTED: laccase-4-like [Solanum lycopersicum]
comp53534_c1	0	0.8	0	[RTKL]	--	Molecular Function: nucleotide binding (GO:0000166);; Biological Process: regulation of cell growth (GO:0001558);; Biological Process: response to molecule of bacterial origin (GO:0002237);; Molecular Function: protein kinase activity (GO:0004672);; Molecular Function: protein serine/threonine kinase activity (GO:0004674);; Molecular Function: ATP binding (GO:0005524);; Cellular Component: nucleu…	--	G-type lectin S-receptor-like serine/threonine-protein kinase RLK1 OS=Arabidopsis thaliana GN=RLK1 PE=2 SV=2	kinase-like protein pac.Erf.2B.210 [Platanus x acerifolia]
comp53760_c0	3.27	2.77	0	--	--	Molecular Function: DNA binding (GO:0003677);; Molecular Function: chromatin binding (GO:0003682);; Molecular Function: sequence-specific DNA binding transcription factor activity (GO:0003700);; Molecular Function: protein binding (GO:0005515);; Cellular Component: nucleus (GO:0005634);; Biological Process: gravitropism (GO:0009630);; Biological Process: glucuronoxylan metabolic process (GO:00104…	--	Protein ALWAYS EARLY 1 OS=Arabidopsis thaliana GN=ALY1 PE=2 SV=2	PREDICTED: protein ALWAYS EARLY 3-like [Solanum lycopersicum]
comp54193_c0	0.89	0.55	0.57	--	--	Molecular Function: copper ion binding (GO:0005507);; Cellular Component: mitochondrion (GO:0005739);; Biological Process: iron ion transport (GO:0006826);; Biological Process: response to water deprivation (GO:0009414);; Biological Process: lignin biosynthetic process (GO:0009809);; Biological Process: plant-type cell wall biogenesis (GO:0009832);; Biological Process: cellular response to iron i…	--	Laccase-17 OS=Arabidopsis thaliana GN=LAC17 PE=2 SV=1	hypothetical protein VITISV_025911 [Vitis vinifera]
comp54307_c0	0	0.26	0	--	--	Biological Process: nuclear division (GO:0000280);; Biological Process: alternative nuclear mRNA splicing, via spliceosome (GO:0000380);; Biological Process: cytokinesis by cell plate formation (GO:0000911);; Molecular Function: double-stranded DNA binding (GO:0003690);; Molecular Function: single-stranded DNA binding (GO:0003697);; Molecular Function: mRNA binding (GO:0003729);; Molecular Functi…	--	Serine/threonine-protein kinase-like protein CCR2 OS=Arabidopsis thaliana GN=CCR2 PE=1 SV=1	PREDICTED: serine/threonine-protein kinase-like protein CCR1-like [Vitis vinifera]
comp543432_c0	1.56	0	0	--	--	Cellular Component: cell wall (GO:0005618);; Cellular Component: endosome (GO:0005768);; Cellular Component: Golgi apparatus (GO:0005794);; Cellular Component: trans-Golgi network (GO:0005802);; Cellular Component: plasma membrane (GO:0005886);; Biological Process: purine nucleobase transport (GO:0006863);; Biological Process: response to water deprivation (GO:0009414);; Cellular Component: chlor…	--	Cellulose synthase-like protein G3 OS=Arabidopsis thaliana GN=CSLG3 PE=2 SV=2	cellulose synthase-like protein CslG [Nicotiana tabacum]
comp54578_c0	0	0	0	--	--	Biological Process: response to molecule of bacterial origin (GO:0002237);; Cellular Component: extracellular region (GO:0005576);; Biological Process: iron ion transport (GO:0006826);; Biological Process: plant-type hypersensitive response (GO:0009626);; Biological Process: response to salicylic acid stimulus (GO:0009751);; Biological Process: cellular response to iron ion starvation (GO:0010106…	--	Cysteine-rich receptor-like protein kinase 25 OS=Arabidopsis thaliana GN=CRK25 PE=2 SV=1	unnamed protein product [Vitis vinifera]
comp54749_c0	0.88	1.07	1.33	[Q]	Secondary metabolites biosynthesis, transport and catabolism	Molecular Function: copper ion binding (GO:0005507);; Cellular Component: extracellular region (GO:0005576);; Molecular Function: L-ascorbate oxidase activity (GO:0008447);; Biological Process: lignin biosynthetic process (GO:0009809);; Biological Process: plant-type cell wall biogenesis (GO:0009832);; Biological Process: glucuronoxylan metabolic process (GO:0010413);; Cellular Component: cytopla…	--	Laccase-6 OS=Arabidopsis thaliana GN=LAC6 PE=2 SV=1	PREDICTED: laccase-6-like [Solanum lycopersicum]
comp55182_c0	0	2.06	0	[Q]	Secondary metabolites biosynthesis, transport and catabolism	Molecular Function: copper ion binding (GO:0005507);; Cellular Component: mitochondrion (GO:0005739);; Molecular Function: L-ascorbate oxidase activity (GO:0008447);; Biological Process: response to water deprivation (GO:0009414);; Biological Process: lignin biosynthetic process (GO:0009809);; Biological Process: plant-type cell wall biogenesis (GO:0009832);; Biological Process: proanthocyanidin …	--	Laccase-15 OS=Arabidopsis thaliana GN=TT10 PE=1 SV=1	unnamed protein product [Vitis vinifera]
comp55252_c0	0.14	1.79	0.66	--	--	Cellular Component: cytosol (GO:0005829);; Biological Process: iron ion transport (GO:0006826);; Biological Process: cellular response to iron ion starvation (GO:0010106);; Biological Process: response to nitrate (GO:0010167);; Biological Process: regulation of anion channel activity (GO:0010359);; Biological Process: glucuronoxylan metabolic process (GO:0010413);; Biological Process: nitrate tra…	--	Alcohol dehydrogenase-like 1 OS=Arabidopsis thaliana GN=At1g22430 PE=2 SV=1	alcohol dehydrogenase 1 [Artemisia annua]
comp55554_c0	0.12	1.29	2.05	--	--	Molecular Function: ubiquitin-protein ligase activity (GO:0004842);; Cellular Component: nucleus (GO:0005634);; Cellular Component: plasma membrane (GO:0005886);; Molecular Function: zinc ion binding (GO:0008270);; Biological Process: pollen development (GO:0009555);; Biological Process: anther dehiscence (GO:0009901);; Biological Process: response to chitin (GO:0010200);; Biological Process: glu…	--	Putative RING-H2 finger protein ATL61 OS=Arabidopsis thaliana GN=ATL61 PE=3 SV=1	PREDICTED: RING-H2 finger protein ATL60-like [Cucumis sativus]
comp56075_c0	0	0	0	[O]	Posttranslational modification, protein turnover, chaperones	Cellular Component: nucleus (GO:0005634);; Biological Process: glucuronoxylan metabolic process (GO:0010413);; Molecular Function: transferase activity (GO:0016740);; Biological Process: xylan biosynthetic process (GO:0045492);;	K07393|9e-18|vvi:100268002|hypothetical protein LOC100268002	Glutathionyl-hydroquinone reductase YqjG OS=Escherichia coli (strain K12) GN=yqjG PE=1 SV=1	PREDICTED: uncharacterized protein yqjG-like [Glycine max]
comp56146_c0	1.25	2.21	2.07	[RTKL]	--	Molecular Function: nucleotide binding (GO:0000166);; Molecular Function: protein kinase activity (GO:0004672);; Molecular Function: transmembrane receptor protein serine/threonine kinase activity (GO:0004675);; Cellular Component: extracellular region (GO:0005576);; Cellular Component: nucleus (GO:0005634);; Cellular Component: vacuole (GO:0005773);; Cellular Component: plasma membrane (GO:00058…	--	Receptor-like serine/threonine-protein kinase SD1-8 OS=Arabidopsis thaliana GN=SD18 PE=1 SV=1	hypothetical protein PRUPE_ppa016680mg [Prunus persica]
comp56375_c0	0	0.1	1.48	--	--	Biological Process: cell morphogenesis (GO:0000902);; Cellular Component: cell wall (GO:0005618);; Cellular Component: endosome (GO:0005768);; Cellular Component: Golgi apparatus (GO:0005794);; Cellular Component: trans-Golgi network (GO:0005802);; Cellular Component: plasma membrane (GO:0005886);; Biological Process: glycolysis (GO:0006096);; Biological Process: calcium ion transport (GO:0006816…	K10999|2e-70|vvi:100261696|hypothetical protein LOC100261696	Cellulose synthase A catalytic subunit 4 [UDP-forming] OS=Oryza sativa subsp. japonica GN=CESA4 PE=2 SV=1	cellulose synthase [Hibiscus cannabinus]
comp56696_c0	0	0.96	0	--	--	Biological Process: transition metal ion transport (GO:0000041);; Biological Process: MAPK cascade (GO:0000165);; Molecular Function: nucleotide binding (GO:0000166);; Biological Process: respiratory burst involved in defense response (GO:0002679);; Molecular Function: protein kinase activity (GO:0004672);; Cellular Component: plasma membrane (GO:0005886);; Biological Process: protein targeting t…	--	Nodulation receptor kinase OS=Medicago truncatula GN=NORK PE=1 SV=2	PREDICTED: nodulation receptor kinase-like isoform 2 [Glycine max]
comp56723_c0	0.18	0	2.93	--	--	Molecular Function: DNA binding (GO:0003677);; Molecular Function: sequence-specific DNA binding transcription factor activity (GO:0003700);; Cellular Component: nucleus (GO:0005634);; Cellular Component: cytoplasm (GO:0005737);; Biological Process: regulation of transcription, DNA-dependent (GO:0006355);; Biological Process: cellular membrane fusion (GO:0006944);; Biological Process: cell adhesi…	--	MADS-box transcription factor ANR1 OS=Arabidopsis thaliana GN=ANR1 PE=1 SV=1	MADS-box family transcription factor [Medicago truncatula]
comp5700_c0	0	0	0	--	--	Molecular Function: polygalacturonase activity (GO:0004650);; Molecular Function: protein binding (GO:0005515);; Cellular Component: extracellular region (GO:0005576);; Biological Process: metabolic process (GO:0008152);; Cellular Component: plant-type cell wall (GO:0009505);; Biological Process: plant-type cell wall modification (GO:0009827);; Biological Process: organ morphogenesis (GO:0009887)…	--	Polygalacturonase ADPG1 OS=Arabidopsis thaliana GN=ADPG1 PE=2 SV=1	PREDICTED: probable polygalacturonase At1g80170-like [Vitis vinifera]
comp57393_c1	0.72	0	0.57	[M]	Cell wall/membrane/envelope biogenesis	Cellular Component: nucleus (GO:0005634);; Biological Process: galactose metabolic process (GO:0006012);; Biological Process: response to heat (GO:0009408);; Biological Process: response to high light intensity (GO:0009644);; Biological Process: response to salt stress (GO:0009651);; Biological Process: response to abscisic acid stimulus (GO:0009737);; Biological Process: raffinose family oligosa…	--	Galactinol synthase 1 OS=Arabidopsis thaliana GN=GOLS1 PE=1 SV=1	galactinol synthase [Coffea arabica]
comp57688_c0	0	0	0.35	[G]	Carbohydrate transport and metabolism	Molecular Function: hydrolase activity, hydrolyzing O-glycosyl compounds (GO:0004553);; Cellular Component: extracellular region (GO:0005576);; Cellular Component: plasma membrane (GO:0005886);; Biological Process: carbohydrate metabolic process (GO:0005975);; Biological Process: iron ion transport (GO:0006826);; Biological Process: cellular iron ion homeostasis (GO:0006879);; Biological Process:…	--	Mannan endo-1,4-beta-mannosidase 1 OS=Oryza sativa subsp. japonica GN=MAN1 PE=2 SV=2	hydrolase, hydrolyzing O-glycosyl compounds, putative [Ricinus communis]
comp581994_c0	2.18	0.11	0	--	--	Molecular Function: sequence-specific DNA binding transcription factor activity (GO:0003700);; Molecular Function: protein binding (GO:0005515);; Cellular Component: nucleus (GO:0005634);; Cellular Component: plasma membrane (GO:0005886);; Biological Process: regulation of transcription, DNA-dependent (GO:0006355);; Biological Process: response to oxidative stress (GO:0006979);; Biological Proces…	--	Eugenol synthase 1 OS=Ocimum basilicum GN=EGS1 PE=1 SV=1	RecName: Full=Eugenol synthase 1
comp58313_c0	0.86	0.53	0	[L]	Replication, recombination and repair	Biological Process: mitotic cell cycle (GO:0000278);; Molecular Function: magnesium ion binding (GO:0000287);; Molecular Function: Y-form DNA binding (GO:0000403);; Molecular Function: bubble DNA binding (GO:0000405);; Biological Process: telomere maintenance (GO:0000723);; Biological Process: DNA synthesis involved in DNA repair (GO:0000731);; Biological Process: strand displacement (GO:0000732)…	K10730|7e-53|vvi:100256355|hypothetical protein LOC100256355	ATP-dependent DNA helicase Q-like 5 OS=Arabidopsis thaliana GN=RECQL5 PE=2 SV=2	unnamed protein product [Vitis vinifera]
comp58733_c0	0.23	1.53	0.11	--	--	Biological Process: maltose metabolic process (GO:0000023);; Biological Process: maltose biosynthetic process (GO:0000024);; Biological Process: activation of MAPKK activity (GO:0000186);; Biological Process: polysaccharide biosynthetic process (GO:0000271);; Biological Process: response to molecule of bacterial origin (GO:0002237);; Molecular Function: protein serine/threonine kinase activity (G…	--	Leucine-rich repeat receptor-like serine/threonine-protein kinase BAM3 OS=Arabidopsis thaliana GN=BAM3 PE=2 SV=3	PREDICTED: leucine-rich repeat receptor-like serine/threonine-protein kinase BAM3 [Vitis vinifera]
comp58960_c0	0	0	0.64	[C]	Energy production and conversion	Molecular Function: nucleotide binding (GO:0000166);; Molecular Function: alcohol dehydrogenase (NAD) activity (GO:0004022);; Cellular Component: cytoplasm (GO:0005737);; Cellular Component: cytosol (GO:0005829);; Biological Process: iron ion transport (GO:0006826);; Biological Process: response to osmotic stress (GO:0006970);; Molecular Function: zinc ion binding (GO:0008270);; Biological Proces…	K00121|4e-39|vvi:100245520|hypothetical protein LOC100245520	Alcohol dehydrogenase-like 7 OS=Arabidopsis thaliana GN=At5g42250 PE=2 SV=1	unnamed protein product [Vitis vinifera]
comp60035_c0	0.2	1.86	0.74	[RTKL]	--	Biological Process: respiratory burst involved in defense response (GO:0002679);; Molecular Function: protein kinase activity (GO:0004672);; Molecular Function: protein serine/threonine kinase activity (GO:0004674);; Molecular Function: ATP binding (GO:0005524);; Cellular Component: extracellular region (GO:0005576);; Cellular Component: plasma membrane (GO:0005886);; Biological Process: protein …	--	G-type lectin S-receptor-like serine/threonine-protein kinase RKS1 OS=Arabidopsis thaliana GN=RKS1 PE=2 SV=3	Serine/threonine kinases,protein kinases,ATP binding,sugar binding,kinases,carbohydrate binding, putative isoform 1 [Theobroma cacao]
comp60138_c0	0.25	1.05	1.52	--	--	Molecular Function: sequence-specific DNA binding transcription factor activity (GO:0003700);; Molecular Function: protein binding (GO:0005515);; Cellular Component: nucleus (GO:0005634);; Cellular Component: cytoplasm (GO:0005737);; Cellular Component: plasma membrane (GO:0005886);; Biological Process: regulation of transcription, DNA-dependent (GO:0006355);; Biological Process: response to oxid…	--	Isoflavone reductase homolog A622 OS=Nicotiana tabacum PE=2 SV=1	isoflavone reductase-like protein [Coffea arabica]
comp60525_c0	1.13	0	0	--	--	Molecular Function: peroxidase activity (GO:0004601);; Molecular Function: protein binding (GO:0005515);; Cellular Component: extracellular region (GO:0005576);; Biological Process: ion transport (GO:0006811);; Biological Process: response to oxidative stress (GO:0006979);; Biological Process: response to desiccation (GO:0009269);; Biological Process: response to cold (GO:0009409);; Cellular Comp…	--	Peroxidase 66 OS=Arabidopsis thaliana GN=PER66 PE=2 SV=1	hypothetical protein VITISV_042486 [Vitis vinifera]
comp60731_c0	32.76	4.05	0.6	[P]	Inorganic ion transport and metabolism	Biological Process: transition metal ion transport (GO:0000041);; Biological Process: defense response to nematode (GO:0002215);; Molecular Function: peroxidase activity (GO:0004601);; Cellular Component: extracellular region (GO:0005576);; Cellular Component: nucleus (GO:0005634);; Cellular Component: vacuolar membrane (GO:0005774);; Cellular Component: Golgi apparatus (GO:0005794);; Biological …	K00430|1e-135|rcu:RCOM_1176840|Peroxidase 47 precursor, putative (EC:1.11.1.7)	Peroxidase 47 OS=Arabidopsis thaliana GN=PER47 PE=2 SV=2	peroxidase 2 [Rubia cordifolia]
comp61064_c0	0	0	0.8	--	--	Cellular Component: nucleus (GO:0005634);; Biological Process: transcription, DNA-dependent (GO:0006351);; Biological Process: cellular membrane fusion (GO:0006944);; Biological Process: multicellular organismal development (GO:0007275);; Biological Process: response to nutrient (GO:0007584);; Molecular Function: transcription factor binding (GO:0008134);; Biological Process: microsporogenesis (G…	--	MADS-box transcription factor 27 OS=Oryza sativa subsp. japonica GN=MADS27 PE=2 SV=2	MADS-box protein AGL17 subfamily [Coffea arabica]
comp61206_c1	0.95	0.97	0.98	--	--	Molecular Function: superoxide dismutase activity (GO:0004784);; Molecular Function: ATP binding (GO:0005524);; Cellular Component: extracellular region (GO:0005576);; Biological Process: iron ion transport (GO:0006826);; Biological Process: folic acid-containing compound biosynthetic process (GO:0009396);; Cellular Component: plant-type cell wall (GO:0009505);; Cellular Component: plasmodesma (G…	--	Germin-like protein subfamily T member 1 OS=Arabidopsis thaliana GN=GLP1 PE=2 SV=2	predicted protein [Populus trichocarpa]
comp61206_c2	0.38	1.37	1.12	--	--	Molecular Function: superoxide dismutase activity (GO:0004784);; Cellular Component: extracellular region (GO:0005576);; Biological Process: iron ion transport (GO:0006826);; Cellular Component: plant-type cell wall (GO:0009505);; Cellular Component: plasmodesma (GO:0009506);; Biological Process: cellular response to iron ion starvation (GO:0010106);; Biological Process: response to nitrate (GO:0…	--	Germin-like protein subfamily T member 2 OS=Arabidopsis thaliana GN=At1g18980 PE=2 SV=1	hypothetical protein PRUPE_ppa011491mg [Prunus persica]
comp61970_c0	0.79	0.87	0.52	--	--	Biological Process: mRNA splicing, via spliceosome (GO:0000398);; Biological Process: RNA methylation (GO:0001510);; Molecular Function: DNA binding (GO:0003677);; Molecular Function: sequence-specific DNA binding transcription factor activity (GO:0003700);; Cellular Component: cytosol (GO:0005829);; Biological Process: regulation of transcription, DNA-dependent (GO:0006355);; Biological Process:…	--	NAC domain-containing protein 89 OS=Arabidopsis thaliana GN=NAC089 PE=1 SV=1	NAC domain protein, IPR003441, putative isoform 1 [Theobroma cacao]
comp63302_c1	0.9	1.32	0.51	--	--	Cellular Component: vacuole (GO:0005773);; Molecular Function: xylan 1,4-beta-xylosidase activity (GO:0009044);; Cellular Component: plant-type cell wall (GO:0009505);; Biological Process: glucuronoxylan metabolic process (GO:0010413);; Biological Process: xylan biosynthetic process (GO:0045492);; Biological Process: xylan catabolic process (GO:0045493);; Biological Process: L-arabinose metabolic…	--	Alpha-L-arabinofuranosidase 1 OS=Arabidopsis thaliana GN=ASD1 PE=1 SV=1	alpha-L-arabinofuranosidase precursor [Solanum lycopersicum]
comp64665_c0	5.4	1.46	0.06	--	--	Molecular Function: transporter activity (GO:0005215);; Molecular Function: protein binding (GO:0005515);; Cellular Component: plasma membrane (GO:0005886);; Biological Process: nitrogen compound metabolic process (GO:0006807);; Biological Process: cation transport (GO:0006812);; Biological Process: oligopeptide transport (GO:0006857);; Biological Process: response to water deprivation (GO:000941…	--	Probable nitrate excretion transporter 2 OS=Arabidopsis thaliana GN=At3g45660 PE=2 SV=1	PREDICTED: probable nitrate excretion transporter 2-like [Vitis vinifera]
comp64729_c0	0.38	1.29	2.92	[RTKL]	--	Molecular Function: protein serine/threonine kinase activity (GO:0004674);; Molecular Function: protein tyrosine kinase activity (GO:0004713);; Molecular Function: ATP binding (GO:0005524);; Cellular Component: extracellular region (GO:0005576);; Cellular Component: plasma membrane (GO:0005886);; Biological Process: protein phosphorylation (GO:0006468);; Biological Process: sister chromatid cohes…	--	Probable LRR receptor-like serine/threonine-protein kinase At1g06840 OS=Arabidopsis thaliana GN=At1g06840 PE=1 SV=2	PREDICTED: probable LRR receptor-like serine/threonine-protein kinase At1g06840-like [Glycine max]
comp65047_c0	0	0	1.51	[RTKL]	--	Molecular Function: protein kinase activity (GO:0004672);; Molecular Function: protein serine/threonine kinase activity (GO:0004674);; Molecular Function: protein tyrosine kinase activity (GO:0004713);; Molecular Function: ATP binding (GO:0005524);; Cellular Component: extracellular region (GO:0005576);; Cellular Component: nucleus (GO:0005634);; Cellular Component: mitochondrion (GO:0005739);; C…	--	LysM domain receptor-like kinase 3 OS=Arabidopsis thaliana GN=LYK3 PE=2 SV=1	predicted protein [Populus trichocarpa]
comp65066_c0	2.79	2.13	0	[C]	Energy production and conversion	Cellular Component: cytosol (GO:0005829);; Biological Process: iron ion transport (GO:0006826);; Molecular Function: zinc ion binding (GO:0008270);; Biological Process: cellular response to iron ion starvation (GO:0010106);; Biological Process: response to nitrate (GO:0010167);; Biological Process: regulation of anion channel activity (GO:0010359);; Biological Process: glucuronoxylan metabolic pr…	K00121|3e-60|vvi:100264420|hypothetical protein LOC100264420	Alcohol dehydrogenase-like 7 OS=Arabidopsis thaliana GN=At5g42250 PE=2 SV=1	PREDICTED: alcohol dehydrogenase-like 7-like isoform 1 [Glycine max]
comp65128_c1	2.6	0.71	0.41	--	--	Molecular Function: DNA binding (GO:0003677);; Molecular Function: sequence-specific DNA binding transcription factor activity (GO:0003700);; Cellular Component: nucleus (GO:0005634);; Biological Process: regulation of transcription, DNA-dependent (GO:0006355);; Biological Process: positive regulation of flower development (GO:0009911);; Biological Process: inflorescence development (GO:0010229);…	--	Squamosa promoter-binding protein 2 OS=Antirrhinum majus GN=SBP2 PE=2 SV=1	SPL3-like protein [Eucalyptus globulus]
comp65848_c0	0	1	2.66	[R]	General function prediction only	Cellular Component: spindle pole (GO:0000922);; Cellular Component: nucleolus (GO:0005730);; Cellular Component: centrosome (GO:0005813);; Cellular Component: plasma membrane (GO:0005886);; Biological Process: transport (GO:0006810);; Biological Process: negative regulation of microtubule depolymerization (GO:0007026);; Biological Process: sister chromatid cohesion (GO:0007062);; Biological Proce…	--	WD repeat-containing protein 26 homolog OS=Drosophila melanogaster GN=CG7611 PE=1 SV=1	wd-repeat protein 26 [Oryza sativa Indica Group]
comp65861_c1	0.92	0.57	0.3	[G]	Carbohydrate transport and metabolism	Molecular Function: enzyme inhibitor activity (GO:0004857);; Cellular Component: extracellular region (GO:0005576);; Cellular Component: plant-type cell wall (GO:0009505);; Biological Process: plant-type cell wall biogenesis (GO:0009832);; Biological Process: glucuronoxylan metabolic process (GO:0010413);; Biological Process: sterol biosynthetic process (GO:0016126);; Biological Process: actin fi…	--	Probable pectinesterase/pectinesterase inhibitor 36 OS=Arabidopsis thaliana GN=PME36 PE=2 SV=2	pectinesterase-like protein [Arabidopsis thaliana]
comp65964_c0	5.82	0.12	1.45	--	--	Biological Process: mitotic cell cycle (GO:0000278);; Molecular Function: DNA binding (GO:0003677);; Molecular Function: sequence-specific DNA binding transcription factor activity (GO:0003700);; Molecular Function: protein binding (GO:0005515);; Cellular Component: nucleus (GO:0005634);; Cellular Component: mitochondrion (GO:0005739);; Biological Process: RNA processing (GO:0006396);; Biological…	--	Transcription factor HEC1 OS=Arabidopsis thaliana GN=HEC1 PE=1 SV=1	PREDICTED: transcription factor HEC1 [Vitis vinifera]
comp66336_c0	0.49	2.5	1.44	--	--	Biological Process: maltose metabolic process (GO:0000023);; Biological Process: mRNA splicing, via spliceosome (GO:0000398);; Molecular Function: DNA binding (GO:0003677);; Molecular Function: sequence-specific DNA binding transcription factor activity (GO:0003700);; Molecular Function: motor activity (GO:0003774);; Molecular Function: enzyme inhibitor activity (GO:0004857);; Molecular Function:…	--	Myosin-1 OS=Arabidopsis thaliana GN=VIII-1 PE=2 SV=1	hypothetical protein VITISV_032704 [Vitis vinifera]
comp66456_c0	1.84	3.08	3.2	--	--	Biological Process: cytokinesis by cell plate formation (GO:0000911);; Molecular Function: DNA binding (GO:0003677);; Molecular Function: double-stranded telomeric DNA binding (GO:0003691);; Molecular Function: sequence-specific DNA binding transcription factor activity (GO:0003700);; Molecular Function: glucokinase activity (GO:0004340);; Molecular Function: ATP binding (GO:0005524);; Cellular C…	--	Telomere repeat-binding factor 2 OS=Arabidopsis thaliana GN=TRB2 PE=1 SV=1	Pinus taeda anonymous locus UMN_3361_01 genomic sequence
comp66592_c0	0.9	0.31	1.03	[RTKL]	--	Biological Process: MAPK cascade (GO:0000165);; Molecular Function: protein kinase activity (GO:0004672);; Molecular Function: protein serine/threonine kinase activity (GO:0004674);; Molecular Function: protein tyrosine kinase activity (GO:0004713);; Molecular Function: ATP binding (GO:0005524);; Cellular Component: extracellular region (GO:0005576);; Biological Process: glycolysis (GO:0006096);;…	--	Putative receptor-like protein kinase At5g39000 OS=Arabidopsis thaliana GN=At5g39000 PE=3 SV=1	predicted protein [Hordeum vulgare subsp. vulgare]
comp66595_c0	1.23	2.89	1.95	--	--	Cellular Component: ubiquitin ligase complex (GO:0000151);; Cellular Component: cytosol (GO:0005829);; Biological Process: ubiquitin-dependent protein catabolic process (GO:0006511);; Biological Process: glucuronoxylan metabolic process (GO:0010413);; Biological Process: protein ubiquitination (GO:0016567);; Molecular Function: ubiquitin-ubiquitin ligase activity (GO:0034450);; Biological Process…	K10597|3e-23|ath:AT5G15400|U-box domain-containing protein	Probable ubiquitin conjugation factor E4 OS=Arabidopsis thaliana GN=PUB1 PE=2 SV=1	PREDICTED: probable ubiquitin conjugation factor E4-like [Solanum lycopersicum]
comp66613_c0	23.89	46.62	28.77	--	--	Molecular Function: binding (GO:0005488);; Biological Process: regulation of transcription, DNA-dependent (GO:0006355);; Biological Process: regulation of vegetative phase change (GO:0010321);; Biological Process: glucuronoxylan metabolic process (GO:0010413);; Cellular Component: cell part (GO:0044464);; Biological Process: xylan biosynthetic process (GO:0045492);; Biological Process: anther dev…	--	Squamosa promoter-binding-like protein 1 OS=Arabidopsis thaliana GN=SPL1 PE=1 SV=2	PREDICTED: squamosa promoter-binding-like protein 12-like isoform 1 [Vitis vinifera]
comp67442_c0	13.79	12.52	8.64	--	--	Molecular Function: transporter activity (GO:0005215);; Cellular Component: vacuole (GO:0005773);; Cellular Component: plasma membrane (GO:0005886);; Biological Process: glycolysis (GO:0006096);; Biological Process: transport (GO:0006810);; Biological Process: calcium ion transport (GO:0006816);; Biological Process: iron ion transport (GO:0006826);; Biological Process: water transport (GO:0006833…	--	Aquaporin PIP2-7 OS=Zea mays GN=PIP2-7 PE=1 SV=1	plasma membrane major intrinsic protein 1 [Beta vulgaris]
comp67442_c1	226.06	391.11	302.81	[G]	Carbohydrate transport and metabolism	Cellular Component: vacuole (GO:0005773);; Cellular Component: plasma membrane (GO:0005886);; Biological Process: glycolysis (GO:0006096);; Biological Process: calcium ion transport (GO:0006816);; Biological Process: iron ion transport (GO:0006826);; Biological Process: water transport (GO:0006833);; Biological Process: hyperosmotic response (GO:0006972);; Biological Process: Golgi organization (…	K09872|1e-131|ath:AT2G37170|PIP2B	Aquaporin PIP2-2 OS=Arabidopsis thaliana GN=PIP2-2 PE=1 SV=2	major intrinsic protein 2-like [Solanum tuberosum]
comp67442_c2	77.32	131.67	135.59	--	--	Molecular Function: transporter activity (GO:0005215);; Cellular Component: vacuole (GO:0005773);; Cellular Component: plasma membrane (GO:0005886);; Biological Process: glycolysis (GO:0006096);; Biological Process: calcium ion transport (GO:0006816);; Biological Process: iron ion transport (GO:0006826);; Biological Process: water transport (GO:0006833);; Biological Process: response to osmotic s…	--	Probable aquaporin PIP2-1 OS=Oryza sativa subsp. japonica GN=PIP2-1 PE=2 SV=1	plasma membrane intrinsic protein [Hevea brasiliensis]
comp67500_c0	52.4	213.91	197.64	--	--	Biological Process: transition metal ion transport (GO:0000041);; Molecular Function: aspartic-type endopeptidase activity (GO:0004190);; Cellular Component: extracellular region (GO:0005576);; Cellular Component: endoplasmic reticulum (GO:0005783);; Biological Process: proteolysis (GO:0006508);; Biological Process: defense response (GO:0006952);; Biological Process: response to water deprivation…	--	Aspartic proteinase nepenthesin-1 OS=Nepenthes gracilis GN=nep1 PE=1 SV=1	predicted protein [Populus trichocarpa]
comp67563_c0	25.32	83.46	103.44	--	--	Cellular Component: extracellular region (GO:0005576);; Cellular Component: cell wall (GO:0005618);; Cellular Component: vacuole (GO:0005773);; Biological Process: signal transduction (GO:0007165);; Biological Process: response to virus (GO:0009615);; Biological Process: systemic acquired resistance (GO:0009627);; Biological Process: response to organic substance (GO:0010033);; Biological Process…	--	Thaumatin-like protein OS=Arabidopsis thaliana GN=At1g18250 PE=2 SV=2	PREDICTED: osmotin-like protein-like [Solanum lycopersicum]
comp67889_c0	0	0.88	0.69	[KAD]	--	Molecular Function: DNA binding (GO:0003677);; Molecular Function: chromatin binding (GO:0003682);; Molecular Function: sequence-specific DNA binding transcription factor activity (GO:0003700);; Cellular Component: nucleus (GO:0005634);; Biological Process: polyamine catabolic process (GO:0006598);; Biological Process: oligopeptide transport (GO:0006857);; Biological Process: response to wounding…	K09422|1e-42|pop:POPTR_646666|MYB128	Transcription factor MYB86 OS=Arabidopsis thaliana GN=MYB86 PE=2 SV=1	hypothetical protein M569_15742, partial [Genlisea aurea]
comp68061_c0	27.69	70.6	55.47	--	--	Molecular Function: calmodulin binding (GO:0005516);; Cellular Component: nucleus (GO:0005634);; Cellular Component: cytosol (GO:0005829);; Cellular Component: plasma membrane (GO:0005886);; Biological Process: acetyl-CoA metabolic process (GO:0006084);; Biological Process: microtubule nucleation (GO:0007020);; Biological Process: regulation of meristem growth (GO:0010075);; Biological Process: g…	--	Protein IQ-DOMAIN 14 OS=Arabidopsis thaliana GN=IQD14 PE=1 SV=1	PREDICTED: protein IQ-DOMAIN 14-like [Solanum lycopersicum]
comp68078_c0	37.38	16.1	17.7	[V]	Defense mechanisms	Cellular Component: plasma membrane (GO:0005886);; Biological Process: iron ion transport (GO:0006826);; Biological Process: drug transmembrane transport (GO:0006855);; Biological Process: cellular iron ion homeostasis (GO:0006879);; Biological Process: cellular response to iron ion starvation (GO:0010106);; Biological Process: response to nitrate (GO:0010167);; Biological Process: glucuronoxylan…	--	MATE efflux family protein FRD3 OS=Arabidopsis thaliana GN=FRD3 PE=1 SV=1	DNA-damage-inducible protein f, putative [Ricinus communis]
comp68374_c2	4.92	3.35	1.06	--	--	Molecular Function: DNA binding (GO:0003677);; Molecular Function: sequence-specific DNA binding transcription factor activity (GO:0003700);; Molecular Function: binding (GO:0005488);; Molecular Function: protein binding (GO:0005515);; Cellular Component: nucleus (GO:0005634);; Biological Process: gravitropism (GO:0009630);; Biological Process: glucuronoxylan metabolic process (GO:0010413);; Biol…	--	Protein ALWAYS EARLY 3 OS=Arabidopsis thaliana GN=ALY3 PE=1 SV=1	unnamed protein product [Vitis vinifera]
comp68416_c2	2.84	1.14	0.33	--	--	Biological Process: glucuronoxylan metabolic process (GO:0010413);; Biological Process: xylan biosynthetic process (GO:0045492);;	K13144|3e-24|vvi:100265170|hypothetical protein LOC100265170	--	PREDICTED: uncharacterized protein LOC100265170 [Vitis vinifera]
comp68692_c0	0	0.29	0.67	--	--	Biological Process: MAPK cascade (GO:0000165);; Molecular Function: nucleotide binding (GO:0000166);; Biological Process: respiratory burst involved in defense response (GO:0002679);; Biological Process: cell surface pattern recognition receptor signaling pathway (GO:0002752);; Molecular Function: protein serine/threonine kinase activity (GO:0004674);; Molecular Function: transmembrane receptor p…	--	Chitin elicitor receptor kinase 1 OS=Oryza sativa subsp. japonica GN=CERK1 PE=1 SV=1	PREDICTED: lysM domain receptor-like kinase 4-like [Fragaria vesca subsp. vesca]
comp68807_c0	12.35	27.54	28.68	[RTKL]	--	Biological Process: activation of MAPKK activity (GO:0000186);; Molecular Function: protein serine/threonine kinase activity (GO:0004674);; Molecular Function: MAP kinase kinase kinase activity (GO:0004709);; Molecular Function: ATP binding (GO:0005524);; Cellular Component: plasma membrane (GO:0005886);; Biological Process: protein targeting to membrane (GO:0006612);; Biological Process: cellula…	--	Probable leucine-rich repeat receptor-like serine/threonine-protein kinase At5g15730 OS=Arabidopsis thaliana GN=At5g15730 PE=2 SV=1	Serine/threonine-protein kinase PBS1 isoform 1 [Theobroma cacao]
comp68850_c0	17.34	18.6	27.83	[C]	Energy production and conversion	Molecular Function: alcohol dehydrogenase (NAD) activity (GO:0004022);; Cellular Component: cytosol (GO:0005829);; Biological Process: iron ion transport (GO:0006826);; Molecular Function: zinc ion binding (GO:0008270);; Biological Process: cellular response to iron ion starvation (GO:0010106);; Biological Process: response to nitrate (GO:0010167);; Biological Process: regulation of anion channel…	--	Alcohol dehydrogenase-like 1 OS=Arabidopsis thaliana GN=At1g22430 PE=2 SV=1	alcohol dehydrogenase [Olea europaea]
comp68950_c0	0.72	0.44	0	--	--	Molecular Function: protein binding (GO:0005515);; Cellular Component: Golgi apparatus (GO:0005794);; Cellular Component: plasma membrane (GO:0005886);; Biological Process: transport (GO:0006810);; Biological Process: response to water deprivation (GO:0009414);; Biological Process: response to wounding (GO:0009611);; Biological Process: response to nematode (GO:0009624);; Biological Process: plan…	--	Nitrate excretion transporter 1 OS=Arabidopsis thaliana GN=NAXT1 PE=1 SV=1	hypothetical protein PRUPE_ppa026947mg [Prunus persica]
comp69203_c0	0.9	0.71	2.72	[G]	Carbohydrate transport and metabolism	Cellular Component: protein storage vacuole (GO:0000326);; Cellular Component: plasma membrane (GO:0005886);; Biological Process: glycolysis (GO:0006096);; Biological Process: polyamine catabolic process (GO:0006598);; Biological Process: calcium ion transport (GO:0006816);; Biological Process: iron ion transport (GO:0006826);; Biological Process: water transport (GO:0006833);; Biological Process…	--	Probable aquaporin TIP-type RB7-5A OS=Nicotiana tabacum PE=1 SV=1	membrane channel protein [Solanum tuberosum]
comp69606_c2	0.71	3.07	5.32	[KAD]	--	Molecular Function: DNA binding (GO:0003677);; Molecular Function: chromatin binding (GO:0003682);; Molecular Function: sequence-specific DNA binding transcription factor activity (GO:0003700);; Molecular Function: protein binding (GO:0005515);; Cellular Component: nucleus (GO:0005634);; Biological Process: polyamine catabolic process (GO:0006598);; Biological Process: oligopeptide transport (GO:…	K09422|5e-43|pop:POPTR_640446|MYB010	Transcription factor MYB86 OS=Arabidopsis thaliana GN=MYB86 PE=2 SV=1	hypothetical protein M569_15742, partial [Genlisea aurea]
comp69781_c0	0.75	0.69	1.98	--	--	Molecular Function: copper ion binding (GO:0005507);; Molecular Function: electron carrier activity (GO:0009055);; Biological Process: glucuronoxylan metabolic process (GO:0010413);; Cellular Component: anchored to membrane (GO:0031225);; Biological Process: xylan biosynthetic process (GO:0045492);;	--	--	PREDICTED: mavicyanin [Vitis vinifera]
comp70005_c0	7.07	8.48	5.92	--	--	Molecular Function: polygalacturonase activity (GO:0004650);; Molecular Function: protein binding (GO:0005515);; Cellular Component: extracellular region (GO:0005576);; Biological Process: proteolysis (GO:0006508);; Cellular Component: plant-type cell wall (GO:0009505);; Biological Process: plant-type cell wall modification (GO:0009827);; Biological Process: organ morphogenesis (GO:0009887);; Bio…	--	Probable polygalacturonase At1g80170 OS=Arabidopsis thaliana GN=At1g80170 PE=1 SV=1	PREDICTED: probable polygalacturonase At1g80170-like [Vitis vinifera]
comp70172_c0	2.27	2.83	1.15	--	--	Biological Process: glucuronoxylan metabolic process (GO:0010413);; Cellular Component: intracellular organelle (GO:0043229);; Biological Process: xylan biosynthetic process (GO:0045492);; Biological Process: cellular response to stimulus (GO:0051716);;	K13144|6e-69|rcu:RCOM_0122800|hypothetical protein	Integrator complex subunit 7 homolog OS=Dictyostelium discoideum GN=ints7 PE=3 SV=1	PREDICTED: uncharacterized protein LOC101266905 [Solanum lycopersicum]
comp70537_c0	0.36	1.3	1.72	--	--	Cellular Component: nucleus (GO:0005634);; Biological Process: proteolysis (GO:0006508);; Biological Process: cell adhesion (GO:0007155);; Biological Process: response to salt stress (GO:0009651);; Biological Process: embryo development ending in seed dormancy (GO:0009793);; Biological Process: trichome morphogenesis (GO:0010090);; Biological Process: vegetative to reproductive phase transition o…	--	Ubiquitin-like-specific protease 1D OS=Arabidopsis thaliana GN=ULP1D PE=1 SV=1	PREDICTED: ubiquitin-like-specific protease 1D-like [Solanum lycopersicum]
comp70908_c0	16.23	5.06	6.57	--	--	Biological Process: microtubule cytoskeleton organization (GO:0000226);; Biological Process: double-strand break repair via homologous recombination (GO:0000724);; Biological Process: cytokinesis by cell plate formation (GO:0000911);; Cellular Component: cell wall (GO:0005618);; Cellular Component: endosome (GO:0005768);; Cellular Component: endoplasmic reticulum (GO:0005783);; Cellular Component…	--	Cellulose synthase-like protein D2 OS=Oryza sativa subsp. japonica GN=CSLD2 PE=2 SV=1	cellulose synthase-like protein [Populus tomentosa]
comp71032_c0	10.73	5.93	3.37	--	--	Biological Process: polysaccharide biosynthetic process (GO:0000271);; Biological Process: polysaccharide catabolic process (GO:0000272);; Cellular Component: mitochondrial respiratory chain complex III (GO:0005750);; Cellular Component: vacuolar membrane (GO:0005774);; Biological Process: starch metabolic process (GO:0005982);; Biological Process: glycolysis (GO:0006096);; Biological Process: ca…	--	COBRA-like protein 6 OS=Oryza sativa subsp. japonica GN=BC1L7 PE=3 SV=1	unknown [Glycine max]
comp71145_c0	0.3	1.67	0.43	[RTKL]	--	Biological Process: respiratory burst involved in defense response (GO:0002679);; Molecular Function: protein serine/threonine kinase activity (GO:0004674);; Molecular Function: calcium-dependent protein serine/threonine phosphatase activity (GO:0004723);; Molecular Function: calcium ion binding (GO:0005509);; Molecular Function: calmodulin binding (GO:0005516);; Molecular Function: ATP binding (…	--	Cysteine-rich receptor-like protein kinase 42 OS=Arabidopsis thaliana GN=CRK42 PE=2 SV=1	PREDICTED: cysteine-rich receptor-like protein kinase 42-like [Solanum lycopersicum]
comp71220_c0	4.78	0	0.09	[Q]	Secondary metabolites biosynthesis, transport and catabolism	Molecular Function: copper ion binding (GO:0005507);; Cellular Component: mitochondrion (GO:0005739);; Molecular Function: L-ascorbate oxidase activity (GO:0008447);; Biological Process: response to water deprivation (GO:0009414);; Biological Process: lignin biosynthetic process (GO:0009809);; Biological Process: secondary cell wall biogenesis (GO:0009834);; Biological Process: glucuronoxylan met…	--	Laccase-11 OS=Arabidopsis thaliana GN=LAC11 PE=2 SV=1	predicted protein [Populus trichocarpa]
comp71220_c1	5.59	0.15	0	[Q]	Secondary metabolites biosynthesis, transport and catabolism	Molecular Function: copper ion binding (GO:0005507);; Cellular Component: mitochondrion (GO:0005739);; Molecular Function: L-ascorbate oxidase activity (GO:0008447);; Biological Process: response to water deprivation (GO:0009414);; Biological Process: lignin biosynthetic process (GO:0009809);; Biological Process: plant-type cell wall biogenesis (GO:0009832);; Biological Process: glucuronoxylan me…	--	Laccase-11 OS=Arabidopsis thaliana GN=LAC11 PE=2 SV=1	laccase, putative [Ricinus communis]
comp713996_c0	0	0	0.65	--	--	Molecular Function: copper ion binding (GO:0005507);; Molecular Function: L-ascorbate oxidase activity (GO:0008447);; Biological Process: response to water deprivation (GO:0009414);; Biological Process: lignin biosynthetic process (GO:0009809);; Biological Process: proanthocyanidin biosynthetic process (GO:0010023);; Biological Process: vegetative to reproductive phase transition of meristem (GO:…	--	Laccase-3 OS=Arabidopsis thaliana GN=LAC3 PE=2 SV=2	PREDICTED: laccase-3-like [Solanum lycopersicum]
comp71580_c0	19.03	26.49	16.01	[RTKL]	--	Biological Process: activation of MAPKK activity (GO:0000186);; Molecular Function: MAP kinase kinase kinase activity (GO:0004709);; Molecular Function: ATP binding (GO:0005524);; Cellular Component: plasma membrane (GO:0005886);; Biological Process: cation transport (GO:0006812);; Biological Process: response to stress (GO:0006950);; Biological Process: tissue development (GO:0009888);; Biologic…	--	Probable LRR receptor-like serine/threonine-protein kinase At5g48740 OS=Arabidopsis thaliana GN=At5g48740 PE=2 SV=1	PREDICTED: probable LRR receptor-like serine/threonine-protein kinase At5g48740-like [Solanum lycopersicum]
comp71629_c0	14.98	13.37	19.43	--	--	Cellular Component: plasma membrane (GO:0005886);; Cellular Component: chloroplast (GO:0009507);; Cellular Component: secondary cell wall (GO:0009531);; Cellular Component: plastid (GO:0009536);; Biological Process: plant-type cell wall organization (GO:0009664);; Biological Process: auxin polar transport (GO:0009926);; Biological Process: xylem development (GO:0010089);; Biological Process: resp…	--	Rho GTPase-activating protein 1 OS=Arabidopsis thaliana GN=ROPGAP1 PE=2 SV=1	PREDICTED: uncharacterized protein LOC101262176 isoform 1 [Solanum lycopersicum]
comp71642_c0	35.28	63.01	91.29	[C]	Energy production and conversion	Molecular Function: nucleotide binding (GO:0000166);; Molecular Function: binding (GO:0005488);; Cellular Component: cytoplasm (GO:0005737);; Cellular Component: cytosol (GO:0005829);; Biological Process: iron ion transport (GO:0006826);; Molecular Function: zinc ion binding (GO:0008270);; Biological Process: response to abiotic stimulus (GO:0009628);; Biological Process: cellular response to iro…	K00121|0.0|vvi:100264420|hypothetical protein LOC100264420	Alcohol dehydrogenase-like 7 OS=Arabidopsis thaliana GN=At5g42250 PE=2 SV=1	PREDICTED: alcohol dehydrogenase-like 7 [Vitis vinifera]
comp71739_c0	0.2	0.25	1.34	--	--	Molecular Function: copper ion binding (GO:0005507);; Cellular Component: extracellular region (GO:0005576);; Biological Process: iron ion transport (GO:0006826);; Biological Process: phenylpropanoid biosynthetic process (GO:0009699);; Biological Process: lignin biosynthetic process (GO:0009809);; Biological Process: proanthocyanidin biosynthetic process (GO:0010023);; Biological Process: cellula…	--	Laccase-15 OS=Arabidopsis thaliana GN=TT10 PE=1 SV=1	PREDICTED: LOW QUALITY PROTEIN: laccase-15-like, partial [Vitis vinifera]
comp71739_c1	0	0.36	1.85	[Q]	Secondary metabolites biosynthesis, transport and catabolism	Molecular Function: copper ion binding (GO:0005507);; Cellular Component: extracellular region (GO:0005576);; Biological Process: response to water deprivation (GO:0009414);; Biological Process: lignin biosynthetic process (GO:0009809);; Biological Process: proanthocyanidin biosynthetic process (GO:0010023);; Biological Process: glucuronoxylan metabolic process (GO:0010413);; Cellular Component: …	--	Laccase-15 OS=Arabidopsis thaliana GN=TT10 PE=1 SV=1	unnamed protein product [Vitis vinifera]
comp71801_c0	1.53	2.2	2.22	--	--	Cellular Component: Golgi apparatus (GO:0005794);; Biological Process: glucuronoxylan metabolic process (GO:0010413);; Biological Process: xylan biosynthetic process (GO:0045492);;	--	--	PREDICTED: uncharacterized protein LOC100261884 [Vitis vinifera]
comp71945_c0	9.96	8	5.51	--	--	Molecular Function: transporter activity (GO:0005215);; Cellular Component: vacuole (GO:0005773);; Cellular Component: plasma membrane (GO:0005886);; Biological Process: glycolysis (GO:0006096);; Biological Process: transport (GO:0006810);; Biological Process: calcium ion transport (GO:0006816);; Biological Process: iron ion transport (GO:0006826);; Biological Process: water transport (GO:0006833…	K09872|1e-37|pop:POPTR_735495|aquaporin, MIP family, PIP subfamily	Aquaporin PIP2-7 OS=Zea mays GN=PIP2-7 PE=1 SV=1	PREDICTED: aquaporin PIP2-7-like [Cicer arietinum]
comp72504_c0	3.78	6.28	7.87	--	--	Biological Process: mitotic cell cycle (GO:0000278);; Biological Process: RNA processing (GO:0006396);; Biological Process: sister chromatid cohesion (GO:0007062);; Biological Process: synapsis (GO:0007129);; Biological Process: reciprocal meiotic recombination (GO:0007131);; Biological Process: positive regulation of cell proliferation (GO:0008284);; Biological Process: response to gamma radiati…	--	--	PREDICTED: uncharacterized protein LOC100250176 [Vitis vinifera]
comp72561_c0	0	0.21	0.16	--	--	Molecular Function: nucleotide binding (GO:0000166);; Molecular Function: protein kinase activity (GO:0004672);; Molecular Function: protein serine/threonine kinase activity (GO:0004674);; Cellular Component: extracellular region (GO:0005576);; Cellular Component: nucleus (GO:0005634);; Biological Process: glycolysis (GO:0006096);; Biological Process: N-terminal protein myristoylation (GO:0006499…	--	Receptor-like protein kinase THESEUS 1 OS=Arabidopsis thaliana GN=THE1 PE=1 SV=1	Pto-like kinase SG6 [Phaseolus vulgaris]
comp72601_c0	0.97	2.47	0.69	--	--	Cellular Component: cell wall (GO:0005618);; Biological Process: glucuronoxylan metabolic process (GO:0010413);; Molecular Function: endo-1,4-beta-xylanase activity (GO:0031176);; Biological Process: xylan biosynthetic process (GO:0045492);;	--	--	putative xylanase Xyn2 [Nicotiana tabacum]
comp72690_c0	3.61	17.34	14.81	--	--	Cellular Component: vacuole (GO:0005773);; Molecular Function: xylan 1,4-beta-xylosidase activity (GO:0009044);; Cellular Component: plant-type cell wall (GO:0009505);; Biological Process: glucuronoxylan metabolic process (GO:0010413);; Biological Process: xylan biosynthetic process (GO:0045492);; Biological Process: xylan catabolic process (GO:0045493);; Biological Process: L-arabinose metabolic…	--	Alpha-L-arabinofuranosidase 1 OS=Arabidopsis thaliana GN=ASD1 PE=1 SV=1	unknown [Medicago truncatula]
comp72871_c0	175.46	295.5	485.83	--	--	Molecular Function: copper ion binding (GO:0005507);; Cellular Component: extracellular region (GO:0005576);; Cellular Component: plasma membrane (GO:0005886);; Molecular Function: electron carrier activity (GO:0009055);; Cellular Component: plasmodesma (GO:0009506);; Biological Process: glucuronoxylan metabolic process (GO:0010413);; Cellular Component: anchored to membrane (GO:0031225);; Cellul…	--	Blue copper protein OS=Pisum sativum PE=2 SV=1	PREDICTED: blue copper protein [Vitis vinifera]
comp73233_c0	35.31	44.4	30.04	[O]	Posttranslational modification, protein turnover, chaperones	Biological Process: mitotic anaphase (GO:0000090);; Biological Process: protein polyubiquitination (GO:0000209);; Biological Process: mitotic cell cycle (GO:0000278);; Biological Process: cytokinesis by cell plate formation (GO:0000911);; Biological Process: trophectodermal cellular morphogenesis (GO:0001831);; Molecular Function: ubiquitin-protein ligase activity (GO:0004842);; Cellular Componen…	K10609|0.0|vvi:100233055|CUL4	Cullin-4 OS=Arabidopsis thaliana GN=CUL4 PE=1 SV=1	cullin 4 [Solanum lycopersicum]
comp73235_c0	4.85	1.75	0.6	--	--	Molecular Function: polygalacturonase activity (GO:0004650);; Cellular Component: extracellular region (GO:0005576);; Biological Process: response to stress (GO:0006950);; Biological Process: response to abiotic stimulus (GO:0009628);; Biological Process: tissue development (GO:0009888);; Biological Process: root morphogenesis (GO:0010015);; Biological Process: glucuronoxylan metabolic process (G…	--	Probable polygalacturonase non-catalytic subunit JP630 OS=Arabidopsis thaliana GN=JP630 PE=2 SV=2	PREDICTED: probable polygalacturonase non-catalytic subunit JP650-like [Solanum lycopersicum]
comp73237_c0	0.51	1.14	1.77	--	--	Molecular Function: protein kinase activity (GO:0004672);; Molecular Function: ATP binding (GO:0005524);; Cellular Component: plasma membrane (GO:0005886);; Biological Process: protein phosphorylation (GO:0006468);; Biological Process: plant-type cell wall biogenesis (GO:0009832);; Biological Process: glucuronoxylan metabolic process (GO:0010413);; Biological Process: xylan biosynthetic process (…	--	--	PREDICTED: cell surface receptor daf-1 [Vitis vinifera]
comp73614_c0	22.09	58.23	56.44	[RTKL]	--	Biological Process: activation of MAPKK activity (GO:0000186);; Biological Process: RNA splicing, via endonucleolytic cleavage and ligation (GO:0000394);; Molecular Function: protein serine/threonine kinase activity (GO:0004674);; Molecular Function: MAP kinase kinase kinase activity (GO:0004709);; Molecular Function: protein tyrosine kinase activity (GO:0004713);; Molecular Function: protein bin…	--	Serine/threonine-protein kinase PBS1 OS=Arabidopsis thaliana GN=PBS1 PE=1 SV=1	PREDICTED: serine/threonine-protein kinase PBS1-like [Solanum lycopersicum]
comp73682_c1	6.29	1.54	2.83	--	--	Cellular Component: Golgi apparatus (GO:0005794);; Biological Process: secondary cell wall biogenesis (GO:0009834);; Biological Process: glucuronoxylan metabolic process (GO:0010413);; Biological Process: xylan biosynthetic process (GO:0045492);; Biological Process: nucleic acid metabolic process (GO:0090304);;	--	Protein IRX15-LIKE OS=Arabidopsis thaliana GN=IRX15-L PE=2 SV=1	PREDICTED: protein IRX15-like isoform 2 [Solanum lycopersicum]
comp73701_c0	956.54	677.82	190.41	[G]	Carbohydrate transport and metabolism	Molecular Function: transporter activity (GO:0005215);; Cellular Component: vacuole (GO:0005773);; Cellular Component: plasma membrane (GO:0005886);; Biological Process: glycolysis (GO:0006096);; Biological Process: calcium ion transport (GO:0006816);; Biological Process: iron ion transport (GO:0006826);; Biological Process: water transport (GO:0006833);; Biological Process: response to osmotic s…	K09872|1e-180|pop:POPTR_735495|aquaporin, MIP family, PIP subfamily	Aquaporin PIP2-2 OS=Arabidopsis thaliana GN=PIP2-2 PE=1 SV=2	aquaporin, MIP family, PIP subfamily [Populus trichocarpa]
comp73709_c0	65.22	54.26	52.88	[M]	Cell wall/membrane/envelope biogenesis	Cellular Component: cell wall (GO:0005618);; Cellular Component: Golgi apparatus (GO:0005794);; Cellular Component: plasma membrane (GO:0005886);; Molecular Function: zinc ion binding (GO:0008270);; Biological Process: response to water deprivation (GO:0009414);; Cellular Component: chloroplast (GO:0009507);; Biological Process: primary cell wall biogenesis (GO:0009833);; Biological Process: seco…	--	Cellulose synthase A catalytic subunit 2 [UDP-forming] OS=Arabidopsis thaliana GN=CESA2 PE=1 SV=1	cellulose synthase 6A [Salix miyabeana]
comp73709_c1	58.39	35.44	22.82	--	--	Biological Process: cell morphogenesis (GO:0000902);; Cellular Component: endosome (GO:0005768);; Cellular Component: Golgi apparatus (GO:0005794);; Cellular Component: trans-Golgi network (GO:0005802);; Cellular Component: plasma membrane (GO:0005886);; Biological Process: glycolysis (GO:0006096);; Biological Process: calcium ion transport (GO:0006816);; Biological Process: water transport (GO:0…	K10999|4e-48|vvi:100255463|hypothetical protein LOC100255463	Cellulose synthase A catalytic subunit 6 [UDP-forming] OS=Arabidopsis thaliana GN=CESA6 PE=1 SV=2	Cellulose synthase 6 [Theobroma cacao]
comp73709_c2	68.02	55.67	92.88	--	--	Cellular Component: cell wall (GO:0005618);; Cellular Component: Golgi apparatus (GO:0005794);; Cellular Component: plasma membrane (GO:0005886);; Molecular Function: zinc ion binding (GO:0008270);; Biological Process: response to water deprivation (GO:0009414);; Cellular Component: chloroplast (GO:0009507);; Biological Process: primary cell wall biogenesis (GO:0009833);; Biological Process: seco…	--	Probable cellulose synthase A catalytic subunit 9 [UDP-forming] OS=Arabidopsis thaliana GN=CESA9 PE=2 SV=1	unknown [Populus trichocarpa]
comp73709_c3	62.72	46.93	43.56	[M]	Cell wall/membrane/envelope biogenesis	Biological Process: cell morphogenesis (GO:0000902);; Cellular Component: endosome (GO:0005768);; Cellular Component: Golgi apparatus (GO:0005794);; Cellular Component: trans-Golgi network (GO:0005802);; Cellular Component: plasma membrane (GO:0005886);; Biological Process: glycolysis (GO:0006096);; Biological Process: calcium ion transport (GO:0006816);; Biological Process: water transport (GO:0…	--	Probable cellulose synthase A catalytic subunit 9 [UDP-forming] OS=Arabidopsis thaliana GN=CESA9 PE=2 SV=1	cellulose synthase catalytic subunit [Gossypium hirsutum]
comp73709_c4	40.07	35.35	22.66	--	--	Biological Process: cell morphogenesis (GO:0000902);; Cellular Component: endosome (GO:0005768);; Cellular Component: Golgi apparatus (GO:0005794);; Cellular Component: trans-Golgi network (GO:0005802);; Cellular Component: plasma membrane (GO:0005886);; Biological Process: glycolysis (GO:0006096);; Biological Process: calcium ion transport (GO:0006816);; Biological Process: water transport (GO:0…	--	Cellulose synthase A catalytic subunit 2 [UDP-forming] OS=Arabidopsis thaliana GN=CESA2 PE=1 SV=1	hypothetical protein PRUPE_ppa000567mg [Prunus persica]
comp73865_c0	100.06	188.19	219.51	[GR]	--	Molecular Function: superoxide dismutase activity (GO:0004784);; Cellular Component: extracellular region (GO:0005576);; Biological Process: iron ion transport (GO:0006826);; Cellular Component: plant-type cell wall (GO:0009505);; Cellular Component: plasmodesma (GO:0009506);; Biological Process: cellular response to iron ion starvation (GO:0010106);; Biological Process: response to nitrate (GO:0…	--	Nectarin-1 OS=Nicotiana langsdorffii x Nicotiana sanderae GN=NECI PE=1 SV=1	PREDICTED: germin-like protein 5-1-like [Cucumis sativus]
comp73934_c1	3.22	2.92	2.74	--	--	Biological Process: G2/M transition of mitotic cell cycle (GO:0000086);; Cellular Component: nuclear telomere cap complex (GO:0000783);; Biological Process: cytokinesis by cell plate formation (GO:0000911);; Biological Process: age-dependent telomere shortening (GO:0001309);; Molecular Function: double-stranded telomeric DNA binding (GO:0003691);; Cellular Component: spindle (GO:0005819);; Biolog…	--	Telomere repeat-binding factor 5 OS=Arabidopsis thaliana GN=At1g72740 PE=2 SV=1	PREDICTED: uncharacterized protein LOC100244907 [Vitis vinifera]
comp74380_c0	0.39	0	0	--	--	Molecular Function: peroxidase activity (GO:0004601);; Molecular Function: protein binding (GO:0005515);; Cellular Component: extracellular region (GO:0005576);; Cellular Component: cytoplasm (GO:0005737);; Cellular Component: cytosol (GO:0005829);; Biological Process: iron ion transport (GO:0006826);; Biological Process: response to oxidative stress (GO:0006979);; Cellular Component: plant-type …	K00430|1e-47|rcu:RCOM_0578390|Peroxidase 73 precursor, putative (EC:1.11.1.7)	Peroxidase 73 OS=Arabidopsis thaliana GN=PER73 PE=1 SV=1	Peroxidase 73 precursor, putative [Ricinus communis]
comp74404_c1	4.53	4.76	15.77	[R]	General function prediction only	Biological Process: microtubule cytoskeleton organization (GO:0000226);; Biological Process: RNA splicing, via endonucleolytic cleavage and ligation (GO:0000394);; Molecular Function: GTPase activity (GO:0003924);; Molecular Function: sphingomyelin phosphodiesterase activity (GO:0004767);; Molecular Function: GTP binding (GO:0005525);; Cellular Component: intracellular (GO:0005622);; Cellular Com…	--	Rac-like GTP-binding protein RAC9 OS=Gossypium hirsutum GN=RAC9 PE=2 SV=1	PREDICTED: rac-like GTP-binding protein 7-like [Solanum lycopersicum]
comp74471_c0	22.35	12.75	39.11	[M]	Cell wall/membrane/envelope biogenesis	Molecular Function: binding (GO:0005488);; Cellular Component: mitochondrion (GO:0005739);; Biological Process: cellular glucan metabolic process (GO:0006073);; Biological Process: glucuronoxylan metabolic process (GO:0010413);; Molecular Function: glucuronosyltransferase activity (GO:0015020);; Cellular Component: membrane (GO:0016020);; Cellular Component: cytoplasmic membrane-bounded vesicle (…	--	Putative glucuronosyltransferase PGSIP8 OS=Arabidopsis thaliana GN=PGSIP8 PE=2 SV=1	PREDICTED: putative glucuronosyltransferase PGSIP8-like [Solanum lycopersicum]
comp74493_c0	134.07	77.55	53.46	[G]	Carbohydrate transport and metabolism	Cellular Component: protein storage vacuole (GO:0000326);; Cellular Component: plasma membrane (GO:0005886);; Biological Process: glycolysis (GO:0006096);; Biological Process: polyamine catabolic process (GO:0006598);; Biological Process: calcium ion transport (GO:0006816);; Biological Process: iron ion transport (GO:0006826);; Biological Process: water transport (GO:0006833);; Biological Process…	--	Aquaporin TIP2-1 OS=Arabidopsis thaliana GN=TIP2-1 PE=1 SV=2	aquaporin TIP2;1 [Quercus petraea]
comp746749_c0	3.31	3.83	0	[G]	Carbohydrate transport and metabolism	Cellular Component: vacuole (GO:0005773);; Cellular Component: plasma membrane (GO:0005886);; Biological Process: glycolysis (GO:0006096);; Biological Process: calcium ion transport (GO:0006816);; Biological Process: iron ion transport (GO:0006826);; Biological Process: water transport (GO:0006833);; Biological Process: response to osmotic stress (GO:0006970);; Biological Process: hyperosmotic re…	--	Aquaporin PIP2-1 OS=Zea mays GN=PIP2-1 PE=1 SV=2	unnamed protein product [Vitis vinifera]
comp74725_c0	29.6	28.71	30.46	--	--	Molecular Function: protein binding (GO:0005515);; Cellular Component: Golgi apparatus (GO:0005794);; Cellular Component: Golgi stack (GO:0005795);; Cellular Component: cis-Golgi network (GO:0005801);; Cellular Component: cytosol (GO:0005829);; Biological Process: ER to Golgi vesicle-mediated transport (GO:0006888);; Cellular Component: synaptic vesicle (GO:0008021);; Biological Process: plant-ty…	--	Trafficking protein particle complex subunit 1 OS=Rattus norvegicus GN=Trappc1 PE=2 SV=1	PREDICTED: trafficking protein particle complex subunit 1-like isoform 1 [Solanum lycopersicum]
comp74785_c0	7.15	42.55	33.51	--	--	Biological Process: mRNA splicing, via spliceosome (GO:0000398);; Biological Process: RNA methylation (GO:0001510);; Molecular Function: sequence-specific DNA binding transcription factor activity (GO:0003700);; Cellular Component: nucleus (GO:0005634);; Cellular Component: small nucleolar ribonucleoprotein complex (GO:0005732);; Cellular Component: cytosol (GO:0005829);; Biological Process: resp…	--	NAC domain-containing protein 43 OS=Arabidopsis thaliana GN=NAC043 PE=2 SV=2	unknown [Glycine max]
comp74796_c0	4.86	27.35	31.46	--	--	Molecular Function: ubiquitin-protein ligase activity (GO:0004842);; Cellular Component: nucleus (GO:0005634);; Molecular Function: zinc ion binding (GO:0008270);; Biological Process: pollen development (GO:0009555);; Biological Process: embryo development ending in seed dormancy (GO:0009793);; Biological Process: anther dehiscence (GO:0009901);; Biological Process: response to chitin (GO:0010200…	--	RING-H2 finger protein ATL72 OS=Arabidopsis thaliana GN=ATL72 PE=2 SV=1	RING/U-box superfamily protein [Theobroma cacao]
comp74942_c0	0	1.73	1.13	[R]	General function prediction only	Cellular Component: histone acetyltransferase complex (GO:0000123);; Molecular Function: protein binding (GO:0005515);; Biological Process: sister chromatid cohesion (GO:0007062);; Biological Process: reciprocal meiotic recombination (GO:0007131);; Biological Process: gravitropism (GO:0009630);; Biological Process: organ morphogenesis (GO:0009887);; Biological Process: tissue development (GO:0009…	--	WD repeat-containing protein 26 OS=Danio rerio GN=wdr26 PE=1 SV=1	hypothetical protein PRUPE_ppa003324mg [Prunus persica]
comp75143_c1	0.54	3.13	1.03	--	--	Cellular Component: plasma membrane (GO:0005886);; Cellular Component: chloroplast (GO:0009507);; Cellular Component: secondary cell wall (GO:0009531);; Biological Process: plant-type cell wall organization (GO:0009664);; Biological Process: auxin polar transport (GO:0009926);; Biological Process: xylem development (GO:0010089);; Biological Process: response to far red light (GO:0010218);; Biolog…	--	Rho GTPase-activating protein 1 OS=Arabidopsis thaliana GN=ROPGAP1 PE=2 SV=1	unnamed protein product [Vitis vinifera]
comp75405_c0	49.28	123.51	153.99	--	--	Cellular Component: extracellular region (GO:0005576);; Cellular Component: mitochondrion (GO:0005739);; Cellular Component: Golgi apparatus (GO:0005794);; Biological Process: lignin metabolic process (GO:0009808);; Biological Process: trichoblast differentiation (GO:0010054);; Biological Process: glucuronoxylan metabolic process (GO:0010413);; Molecular Function: glucuronoxylan 4-O-methyltransfe…	--	Glucuronoxylan 4-O-methyltransferase 1 OS=Arabidopsis thaliana GN=GXM1 PE=1 SV=1	conserved hypothetical protein [Ricinus communis]
comp75493_c0	4.79	8.96	4.31	--	--	Molecular Function: monooxygenase activity (GO:0004497);; Cellular Component: extracellular region (GO:0005576);; Cellular Component: plasma membrane (GO:0005886);; Biological Process: multicellular organismal development (GO:0007275);; Biological Process: glucuronoxylan metabolic process (GO:0010413);; Cellular Component: integral to membrane (GO:0016021);; Biological Process: regulation of defe…	--	Auxin-induced in root cultures protein 12 OS=Arabidopsis thaliana GN=AIR12 PE=1 SV=3	PREDICTED: uncharacterized protein LOC100246969 [Vitis vinifera]
comp75780_c1	9.02	12.67	8.18	[M]	Cell wall/membrane/envelope biogenesis	Molecular Function: binding (GO:0005488);; Cellular Component: nucleus (GO:0005634);; Cellular Component: mitochondrion (GO:0005739);; Cellular Component: endosome (GO:0005768);; Cellular Component: Golgi apparatus (GO:0005794);; Cellular Component: trans-Golgi network (GO:0005802);; Biological Process: starch metabolic process (GO:0005982);; Biological Process: galactose metabolic process (GO:00…	--	Putative UDP-glucuronate:xylan alpha-glucuronosyltransferase 3 OS=Arabidopsis thaliana GN=GUX3 PE=2 SV=1	PREDICTED: putative UDP-glucuronate:xylan alpha-glucuronosyltransferase 3-like [Solanum lycopersicum]
comp76090_c0	51.43	21.5	22.2	--	--	Cellular Component: mitochondrion (GO:0005739);; Cellular Component: endosome (GO:0005768);; Cellular Component: Golgi apparatus (GO:0005794);; Cellular Component: trans-Golgi network (GO:0005802);; Cellular Component: chloroplast (GO:0009507);; Biological Process: pollen development (GO:0009555);; Biological Process: pollen tube growth (GO:0009860);; Biological Process: regulation of meristem gr…	K13648|0.0|vvi:100251205|hypothetical protein LOC100251205	Probable galacturonosyltransferase 6 OS=Arabidopsis thaliana GN=GAUT6 PE=2 SV=1	PREDICTED: probable galacturonosyltransferase 6-like [Solanum lycopersicum]
comp76340_c1	5.43	9.4	5.49	[KAD]	--	Molecular Function: DNA binding (GO:0003677);; Molecular Function: chromatin binding (GO:0003682);; Molecular Function: sequence-specific DNA binding transcription factor activity (GO:0003700);; Molecular Function: binding (GO:0005488);; Cellular Component: nucleus (GO:0005634);; Biological Process: polyamine catabolic process (GO:0006598);; Biological Process: oligopeptide transport (GO:0006857)…	K09422|1e-177|vvi:100246221|hypothetical protein LOC100246221	Transcription factor GAMYB OS=Oryza sativa subsp. japonica GN=GAM1 PE=2 SV=1	GAMYB-like2 [Solanum lycopersicum]
comp76371_c0	10.57	12.11	9.35	[C]	Energy production and conversion	Molecular Function: magnesium ion binding (GO:0000287);; Molecular Function: isocitrate dehydrogenase (NADP+) activity (GO:0004450);; Molecular Function: receptor binding (GO:0005102);; Molecular Function: copper ion binding (GO:0005507);; Cellular Component: mitochondrion (GO:0005739);; Cellular Component: mitochondrial inner membrane (GO:0005743);; Cellular Component: mitochondrial matrix (GO:0…	K00031|0.0|vvi:100249290|similar to NADP-specific isocitrate dehydrogenase	Isocitrate dehydrogenase [NADP], chloroplastic/mitochondrial OS=Arabidopsis thaliana GN=At5g14590 PE=1 SV=1	PREDICTED: isocitrate dehydrogenase [NADP], chloroplastic-like [Solanum lycopersicum]
comp76509_c3	1.44	1.49	1.17	--	--	Cellular Component: cytoplasm (GO:0005737);; Biological Process: L-phenylalanine catabolic process (GO:0006559);; Biological Process: response to oxidative stress (GO:0006979);; Biological Process: biosynthetic process (GO:0009058);; Biological Process: pollen development (GO:0009555);; Biological Process: cinnamic acid biosynthetic process (GO:0009800);; Biological Process: drought recovery (GO:…	K10775|3e-38|rcu:RCOM_0543910|Phenylalanine ammonia-lyase, putative (EC:4.3.1.24)	Phenylalanine ammonia-lyase OS=Camellia sinensis GN=PAL PE=2 SV=1	phenyl ammonia lyase [Vitis vinifera]
comp76518_c0	4.15	20.52	16.97	--	--	Biological Process: response to hypoxia (GO:0001666);; Molecular Function: DNA binding (GO:0003677);; Molecular Function: sequence-specific DNA binding transcription factor activity (GO:0003700);; Cellular Component: nucleus (GO:0005634);; Cellular Component: cytosol (GO:0005829);; Biological Process: trehalose biosynthetic process (GO:0005992);; Biological Process: proline biosynthetic process (…	--	NAC domain-containing protein 7 OS=Arabidopsis thaliana GN=NAC007 PE=2 SV=2	NAC domain protein, IPR003441 [Theobroma cacao]
comp76659_c0	28.12	41.06	28.56	--	--	Biological Process: nuclear-transcribed mRNA catabolic process (GO:0000956);; Biological Process: regionalization (GO:0003002);; Molecular Function: ubiquitin-protein ligase activity (GO:0004842);; Cellular Component: nucleus (GO:0005634);; Cellular Component: mitochondrion (GO:0005739);; Biological Process: RNA processing (GO:0006396);; Biological Process: mRNA export from nucleus (GO:0006406);;…	K10696|0.0|vvi:100241021|hypothetical protein LOC100241021	E3 ubiquitin-protein ligase BRE1-like 1 OS=Arabidopsis thaliana GN=HUB1 PE=1 SV=1	unnamed protein product [Vitis vinifera]
comp76690_c0	3.04	9.01	3.48	[G]	Carbohydrate transport and metabolism	Cellular Component: vacuole (GO:0005773);; Molecular Function: xylan 1,4-beta-xylosidase activity (GO:0009044);; Cellular Component: plant-type cell wall (GO:0009505);; Biological Process: glucuronoxylan metabolic process (GO:0010413);; Biological Process: arabinose metabolic process (GO:0019566);; Biological Process: xylan biosynthetic process (GO:0045492);; Biological Process: xylan catabolic p…	--	Alpha-L-arabinofuranosidase 1 OS=Arabidopsis thaliana GN=ASD1 PE=1 SV=1	Alpha-L-arabinofuranosidase 1 [Theobroma cacao]
comp76690_c1	1.72	7.13	2.14	[G]	Carbohydrate transport and metabolism	Cellular Component: vacuole (GO:0005773);; Molecular Function: xylan 1,4-beta-xylosidase activity (GO:0009044);; Cellular Component: plant-type cell wall (GO:0009505);; Biological Process: glucuronoxylan metabolic process (GO:0010413);; Biological Process: xylan biosynthetic process (GO:0045492);; Biological Process: xylan catabolic process (GO:0045493);; Biological Process: L-arabinose metabolic…	--	Alpha-L-arabinofuranosidase 1 OS=Arabidopsis thaliana GN=ASD1 PE=1 SV=1	predicted protein [Populus trichocarpa]
comp76714_c0	0.41	0.65	6.78	--	--	Molecular Function: ubiquitin-protein ligase activity (GO:0004842);; Cellular Component: nucleus (GO:0005634);; Cellular Component: plasma membrane (GO:0005886);; Molecular Function: zinc ion binding (GO:0008270);; Biological Process: pollen development (GO:0009555);; Biological Process: embryo development ending in seed dormancy (GO:0009793);; Biological Process: anther dehiscence (GO:0009901);;…	--	Putative RING-H2 finger protein ATL61 OS=Arabidopsis thaliana GN=ATL61 PE=3 SV=1	PREDICTED: RING-H2 finger protein ATL3-like [Glycine max]
comp76750_c0	4.73	10.29	9.72	--	--	Cellular Component: extracellular region (GO:0005576);; Cellular Component: mitochondrion (GO:0005739);; Cellular Component: Golgi apparatus (GO:0005794);; Biological Process: lignin metabolic process (GO:0009808);; Biological Process: secondary cell wall biogenesis (GO:0009834);; Biological Process: trichoblast differentiation (GO:0010054);; Biological Process: glucuronoxylan metabolic process (…	--	Glucuronoxylan 4-O-methyltransferase 2 OS=Arabidopsis thaliana GN=GXM2 PE=1 SV=1	PREDICTED: uncharacterized protein LOC100255018 [Vitis vinifera]
comp76750_c1	4.44	11.67	14.35	--	--	Cellular Component: extracellular region (GO:0005576);; Cellular Component: mitochondrion (GO:0005739);; Cellular Component: Golgi apparatus (GO:0005794);; Biological Process: lignin metabolic process (GO:0009808);; Biological Process: secondary cell wall biogenesis (GO:0009834);; Biological Process: trichoblast differentiation (GO:0010054);; Biological Process: glucuronoxylan metabolic process (…	--	Glucuronoxylan 4-O-methyltransferase 3 OS=Arabidopsis thaliana GN=GXM3 PE=1 SV=1	conserved hypothetical protein [Ricinus communis]
comp76753_c0	13.61	49.52	118.58	[MG]	--	Molecular Function: two-component response regulator activity (GO:0000156);; Molecular Function: sequence-specific DNA binding transcription factor activity (GO:0003700);; Molecular Function: protein binding (GO:0005515);; Cellular Component: nucleus (GO:0005634);; Cellular Component: cytoplasm (GO:0005737);; Cellular Component: plasma membrane (GO:0005886);; Biological Process: regulation of tra…	--	Isoflavone reductase homolog OS=Lupinus albus PE=2 SV=1	PREDICTED: isoflavone reductase homolog [Glycine max]
comp76758_c0	12.13	10.2	13.91	[RTKL]	--	Biological Process: activation of MAPKK activity (GO:0000186);; Molecular Function: MAP kinase kinase kinase activity (GO:0004709);; Molecular Function: protein tyrosine kinase activity (GO:0004713);; Molecular Function: protein binding (GO:0005515);; Molecular Function: ATP binding (GO:0005524);; Cellular Component: extracellular region (GO:0005576);; Cellular Component: nucleus (GO:0005634);; C…	--	Putative receptor-like protein kinase At4g00960 OS=Arabidopsis thaliana GN=At4g00960 PE=2 SV=2	Cysteine-rich receptor-like protein kinase 10 [Theobroma cacao]
comp76785_c0	0.81	4.45	6.97	--	--	Molecular Function: ubiquitin-protein ligase activity (GO:0004842);; Cellular Component: nucleus (GO:0005634);; Cellular Component: plasma membrane (GO:0005886);; Biological Process: amino acid transport (GO:0006865);; Biological Process: anatomical structure morphogenesis (GO:0009653);; Biological Process: response to brassinosteroid stimulus (GO:0009741);; Biological Process: glucuronoxylan met…	--	RING-H2 finger protein ATL66 OS=Arabidopsis thaliana GN=ATL66 PE=2 SV=1	PREDICTED: RING-H2 finger protein ATL66-like [Glycine max]
comp77061_c0	488.83	268.75	138.53	[G]	Carbohydrate transport and metabolism	Molecular Function: transporter activity (GO:0005215);; Cellular Component: vacuole (GO:0005773);; Cellular Component: plasma membrane (GO:0005886);; Biological Process: glycolysis (GO:0006096);; Biological Process: calcium ion transport (GO:0006816);; Biological Process: iron ion transport (GO:0006826);; Biological Process: water transport (GO:0006833);; Biological Process: response to osmotic s…	--	Aquaporin PIP2-1 OS=Arabidopsis thaliana GN=PIP2-1 PE=1 SV=1	plasma membrane intrinsic protein 2-1 [Pyrus communis]
comp77061_c1	305.6	162.37	123.48	[G]	Carbohydrate transport and metabolism	Molecular Function: transporter activity (GO:0005215);; Cellular Component: vacuole (GO:0005773);; Cellular Component: plasma membrane (GO:0005886);; Biological Process: glycolysis (GO:0006096);; Biological Process: transport (GO:0006810);; Biological Process: calcium ion transport (GO:0006816);; Biological Process: iron ion transport (GO:0006826);; Biological Process: water transport (GO:0006833…	--	Probable aquaporin PIP2-5 OS=Arabidopsis thaliana GN=PIP2-5 PE=1 SV=1	aquaporin protein [Vitis pseudoreticulata]
comp77079_c0	1.68	7.67	4.91	[O]	Posttranslational modification, protein turnover, chaperones	Biological Process: defense response (GO:0006952);; Molecular Function: zinc ion binding (GO:0008270);; Biological Process: embryo development ending in seed dormancy (GO:0009793);; Biological Process: response to organic substance (GO:0010033);; Biological Process: glucuronoxylan metabolic process (GO:0010413);; Biological Process: programmed cell death (GO:0012501);; Cellular Component: membran…	--	RING-H2 finger protein ATL52 OS=Arabidopsis thaliana GN=ATL52 PE=2 SV=1	RING/U-box superfamily protein, putative [Theobroma cacao]
comp77086_c0	4.25	2.76	1.04	--	--	Molecular Function: protein kinase activity (GO:0004672);; Cellular Component: extracellular region (GO:0005576);; Cellular Component: plasma membrane (GO:0005886);; Biological Process: sister chromatid cohesion (GO:0007062);; Biological Process: reciprocal meiotic recombination (GO:0007131);; Cellular Component: plasmodesma (GO:0009506);; Biological Process: brassinosteroid mediated signaling pa…	--	Receptor-like protein kinase THESEUS 1 OS=Arabidopsis thaliana GN=THE1 PE=1 SV=1	unnamed protein product [Vitis vinifera]
comp77095_c0	53.84	68.3	23.84	[V]	Defense mechanisms	Cellular Component: plasma membrane (GO:0005886);; Biological Process: iron ion transport (GO:0006826);; Biological Process: drug transmembrane transport (GO:0006855);; Biological Process: cellular iron ion homeostasis (GO:0006879);; Biological Process: defense response (GO:0006952);; Biological Process: cellular response to iron ion starvation (GO:0010106);; Biological Process: response to nitra…	--	MATE efflux family protein 1 OS=Arabidopsis thaliana GN=MATE PE=2 SV=2	unnamed protein product [Vitis vinifera]
comp77243_c0	29.41	46.56	45.06	--	--	Molecular Function: DNA binding (GO:0003677);; Molecular Function: binding (GO:0005488);; Biological Process: regulation of transcription, DNA-dependent (GO:0006355);; Biological Process: cell adhesion (GO:0007155);; Biological Process: regulation of cell size (GO:0008361);; Biological Process: plant-type cell wall modification (GO:0009827);; Biological Process: plant-type cell wall biogenesis (G…	--	Squamosa promoter-binding-like protein 7 OS=Arabidopsis thaliana GN=SPL7 PE=1 SV=2	PREDICTED: squamosa promoter-binding-like protein 7-like [Vitis vinifera]
comp77288_c1	5.77	7.96	8.46	[L]	Replication, recombination and repair	Biological Process: mRNA splicing, via spliceosome (GO:0000398);; Biological Process: morphogenesis of an epithelium (GO:0002009);; Biological Process: nematode larval development (GO:0002119);; Molecular Function: nucleic acid binding (GO:0003676);; Molecular Function: ATP-dependent RNA helicase activity (GO:0004004);; Molecular Function: protein binding (GO:0005515);; Molecular Function: ATP bi…	--	Probable pre-mRNA-splicing factor ATP-dependent RNA helicase OS=Arabidopsis thaliana GN=At3g26560 PE=1 SV=2	PREDICTED: ATP-dependent RNA helicase dhx8-like [Vitis vinifera]
comp77343_c0	9.73	8.68	9.14	--	--	Cellular Component: ubiquitin ligase complex (GO:0000151);; Cellular Component: cytosol (GO:0005829);; Biological Process: ubiquitin-dependent protein catabolic process (GO:0006511);; Biological Process: glucuronoxylan metabolic process (GO:0010413);; Biological Process: protein ubiquitination (GO:0016567);; Molecular Function: ubiquitin-ubiquitin ligase activity (GO:0034450);; Biological Process…	K10597|1e-14|rcu:RCOM_0169100|ubiquitin-protein ligase, putative	Probable ubiquitin conjugation factor E4 OS=Arabidopsis thaliana GN=PUB1 PE=2 SV=1	PREDICTED: probable ubiquitin conjugation factor E4-like [Solanum lycopersicum]
comp77367_c0	27.14	62.03	54.99	[KAD]	--	Biological Process: cell fate specification (GO:0001708);; Molecular Function: DNA binding (GO:0003677);; Molecular Function: chromatin binding (GO:0003682);; Molecular Function: sequence-specific DNA binding transcription factor activity (GO:0003700);; Molecular Function: protein binding (GO:0005515);; Cellular Component: nucleus (GO:0005634);; Biological Process: polyamine catabolic process (GO…	K09422|2e-53|pop:POPTR_722775|MYB020	Transcription factor MYB46 OS=Arabidopsis thaliana GN=MYB46 PE=2 SV=1	Myb domain protein 83 [Theobroma cacao]
comp77491_c0	27.34	37.4	34.52	--	--	Cellular Component: nucleosome (GO:0000786);; Biological Process: cytokinesis by cell plate formation (GO:0000911);; Molecular Function: chromatin binding (GO:0003682);; Molecular Function: double-stranded telomeric DNA binding (GO:0003691);; Molecular Function: sequence-specific DNA binding transcription factor activity (GO:0003700);; Cellular Component: nucleus (GO:0005634);; Biological Process…	K09422|1e-136|vvi:100261713|hypothetical protein LOC100261713	Telomere repeat-binding factor 1 OS=Arabidopsis thaliana GN=TRB1 PE=1 SV=1	PREDICTED: telomere repeat-binding factor 1-like isoform 4 [Solanum lycopersicum]
comp77534_c0	6.85	9.34	14.64	--	--	Biological Process: cytokinesis by cell plate formation (GO:0000911);; Molecular Function: DNA binding (GO:0003677);; Molecular Function: double-stranded telomeric DNA binding (GO:0003691);; Cellular Component: nucleolus (GO:0005730);; Cellular Component: mitochondrion (GO:0005739);; Biological Process: response to salt stress (GO:0009651);; Biological Process: response to ethylene stimulus (GO:0…	K09422|6e-42|rcu:RCOM_0580970|Histone H1.1, putative	Telomere repeat-binding factor 1 OS=Arabidopsis thaliana GN=TRB1 PE=1 SV=1	PREDICTED: telomere repeat-binding factor 1-like [Solanum lycopersicum]
comp77634_c0	7.5	6.42	12.98	[R]	General function prediction only	Biological Process: microtubule cytoskeleton organization (GO:0000226);; Biological Process: RNA splicing, via endonucleolytic cleavage and ligation (GO:0000394);; Molecular Function: GTPase activity (GO:0003924);; Molecular Function: GTP binding (GO:0005525);; Cellular Component: extracellular region (GO:0005576);; Cellular Component: intracellular (GO:0005622);; Cellular Component: nucleolus (G…	--	Rac-like GTP-binding protein RHO1 OS=Pisum sativum GN=RHO1 PE=2 SV=1	Rho-like GTP binding protein [Arabidopsis thaliana]
comp77748_c0	9.03	4.7	3.71	[RTKL]	--	Biological Process: transition metal ion transport (GO:0000041);; Molecular Function: protein serine/threonine kinase activity (GO:0004674);; Molecular Function: ATP binding (GO:0005524);; Cellular Component: plasma membrane (GO:0005886);; Biological Process: protein phosphorylation (GO:0006468);; Biological Process: anion transport (GO:0006820);; Biological Process: cell-cell signaling (GO:00072…	--	Probable LRR receptor-like serine/threonine-protein kinase At1g67720 OS=Arabidopsis thaliana GN=At1g67720 PE=2 SV=1	PREDICTED: probable LRR receptor-like serine/threonine-protein kinase At1g67720-like [Solanum lycopersicum]
comp77956_c0	108.48	42.66	23.07	--	--	Cellular Component: plant-type vacuole (GO:0000325);; Molecular Function: cysteine-type endopeptidase activity (GO:0004197);; Molecular Function: phospholipase A2 activity (GO:0004623);; Molecular Function: protein binding (GO:0005515);; Cellular Component: extracellular region (GO:0005576);; Cellular Component: cell wall (GO:0005618);; Cellular Component: vacuole (GO:0005773);; Cellular Componen…	--	Oryzain alpha chain OS=Oryza sativa subsp. japonica GN=Os04g0650000 PE=1 SV=2	PREDICTED: cysteine proteinase RD21a-like [Solanum lycopersicum]
comp77993_c0	92.22	158.48	85.11	[Q]	Secondary metabolites biosynthesis, transport and catabolism	Molecular Function: copper ion binding (GO:0005507);; Cellular Component: mitochondrion (GO:0005739);; Molecular Function: L-ascorbate oxidase activity (GO:0008447);; Biological Process: response to water deprivation (GO:0009414);; Biological Process: lignin biosynthetic process (GO:0009809);; Biological Process: plant-type cell wall biogenesis (GO:0009832);; Biological Process: glucuronoxylan me…	--	Laccase-17 OS=Arabidopsis thaliana GN=LAC17 PE=2 SV=1	laccase 110c [Populus trichocarpa]
comp78168_c0	10.76	38.04	41.57	[KAD]	--	Molecular Function: DNA binding (GO:0003677);; Molecular Function: chromatin binding (GO:0003682);; Molecular Function: sequence-specific DNA binding transcription factor activity (GO:0003700);; Molecular Function: binding (GO:0005488);; Cellular Component: nucleus (GO:0005634);; Biological Process: polyamine catabolic process (GO:0006598);; Biological Process: oligopeptide transport (GO:0006857)…	K09422|1e-130|vvi:100241618|hypothetical protein LOC100241618	Myb-related protein Hv33 OS=Hordeum vulgare GN=MYB2 PE=2 SV=3	PREDICTED: transcription factor MYB39 [Vitis vinifera]
comp78168_c1	3.67	8.36	10.77	--	--	Molecular Function: DNA binding (GO:0003677);; Molecular Function: chromatin binding (GO:0003682);; Molecular Function: sequence-specific DNA binding transcription factor activity (GO:0003700);; Cellular Component: nucleus (GO:0005634);; Biological Process: polyamine catabolic process (GO:0006598);; Biological Process: oligopeptide transport (GO:0006857);; Biological Process: response to water de…	K09422|2e-27|vvi:100241618|hypothetical protein LOC100241618	Transcription factor MYB86 OS=Arabidopsis thaliana GN=MYB86 PE=2 SV=1	unnamed protein product [Vitis vinifera]
comp78179_c0	89.14	2.41	5.05	--	--	Cellular Component: Golgi apparatus (GO:0005794);; Biological Process: lignin metabolic process (GO:0009808);; Biological Process: secondary cell wall biogenesis (GO:0009834);; Biological Process: trichoblast differentiation (GO:0010054);; Biological Process: glucuronoxylan metabolic process (GO:0010413);; Molecular Function: glucuronoxylan 4-O-methyltransferase activity (GO:0030775);; Biological…	--	Protein IRX15-LIKE OS=Arabidopsis thaliana GN=IRX15-L PE=2 SV=1	PREDICTED: protein IRX15-like isoform 1 [Solanum lycopersicum]
comp78179_c1	34.7	0.83	0.79	--	--	Cellular Component: Golgi apparatus (GO:0005794);; Biological Process: secondary cell wall biogenesis (GO:0009834);; Biological Process: glucuronoxylan metabolic process (GO:0010413);; Cellular Component: membrane (GO:0016020);; Biological Process: xylan biosynthetic process (GO:0045492);;	--	Protein IRREGULAR XYLEM 15 OS=Arabidopsis thaliana GN=IRX15 PE=2 SV=1	PREDICTED: protein IRX15-like isoform 2 [Solanum lycopersicum]
comp78303_c0	4.97	10.18	9.2	--	--	Biological Process: glucuronoxylan metabolic process (GO:0010413);; Cellular Component: cell part (GO:0044464);; Biological Process: xylan biosynthetic process (GO:0045492);;	--	Probable glucuronoxylan glucuronosyltransferase IRX7 OS=Arabidopsis thaliana GN=IRX7 PE=2 SV=1	transferase, putative [Ricinus communis]
comp78334_c0	5.34	10.85	7.26	--	--	Biological Process: protein N-linked glycosylation (GO:0006487);; Biological Process: glucuronoxylan metabolic process (GO:0010413);; Biological Process: xylan biosynthetic process (GO:0045492);;	--	--	WD repeat-containing protein 42A isoform 2 [Theobroma cacao]
comp78405_c0	7.82	39	85.39	--	--	Molecular Function: protein binding (GO:0005515);; Cellular Component: nucleus (GO:0005634);; Cellular Component: cytoplasm (GO:0005737);; Biological Process: ubiquitin-dependent protein catabolic process (GO:0006511);; Biological Process: response to stress (GO:0006950);; Biological Process: response to abiotic stimulus (GO:0009628);; Biological Process: response to hormone stimulus (GO:0009725)…	--	BTB/POZ domain-containing protein At3g56230 OS=Arabidopsis thaliana GN=At3g56230 PE=2 SV=1	PREDICTED: BTB/POZ domain-containing protein At3g56230-like [Solanum lycopersicum]
comp78615_c0	1.13	3.18	9.99	--	--	Biological Process: glucuronoxylan metabolic process (GO:0010413);; Biological Process: protein desumoylation (GO:0016926);; Biological Process: xylan biosynthetic process (GO:0045492);;	--	--	PREDICTED: uncharacterized protein LOC100264238 [Vitis vinifera]
comp78661_c0	2.83	9.57	7.91	--	--	Molecular Function: ubiquitin-protein ligase activity (GO:0004842);; Molecular Function: frizzled binding (GO:0005109);; Cellular Component: nucleus (GO:0005634);; Cellular Component: vacuolar membrane (GO:0005774);; Cellular Component: integral to plasma membrane (GO:0005887);; Biological Process: response to stress (GO:0006950);; Molecular Function: zinc ion binding (GO:0008270);; Biological Pr…	--	E3 ubiquitin-protein ligase At4g11680 OS=Arabidopsis thaliana GN=At4g11680 PE=2 SV=1	PREDICTED: E3 ubiquitin protein ligase RIE1-like [Solanum lycopersicum]
comp78663_c0	119.67	410.68	247.6	[M]	Cell wall/membrane/envelope biogenesis	Biological Process: cell morphogenesis (GO:0000902);; Cellular Component: endosome (GO:0005768);; Cellular Component: Golgi apparatus (GO:0005794);; Cellular Component: trans-Golgi network (GO:0005802);; Cellular Component: plasma membrane (GO:0005886);; Biological Process: glycolysis (GO:0006096);; Biological Process: calcium ion transport (GO:0006816);; Biological Process: water transport (GO:0…	K10999|0.0|vvi:100241197|hypothetical protein LOC100241197	Cellulose synthase A catalytic subunit 4 [UDP-forming] OS=Arabidopsis thaliana GN=CESA4 PE=1 SV=1	PREDICTED: cellulose synthase A catalytic subunit 4 [UDP-forming]-like [Vitis vinifera]
comp79018_c0	10.01	14.8	7.79	--	--	Biological Process: developmental process involved in reproduction (GO:0003006);; Molecular Function: DNA binding (GO:0003677);; Molecular Function: sequence-specific DNA binding transcription factor activity (GO:0003700);; Cellular Component: nucleus (GO:0005634);; Biological Process: regulation of transcription, DNA-dependent (GO:0006355);; Biological Process: cellular membrane fusion (GO:00069…	K09264|6e-55|rcu:RCOM_0818130|mads box protein, putative (EC:1.3.1.74)	MADS-box transcription factor 27 OS=Oryza sativa subsp. japonica GN=MADS27 PE=2 SV=2	unnamed protein product [Vitis vinifera]
comp79040_c0	14.23	24.82	31.28	--	--	Biological Process: cytokinesis by cell plate formation (GO:0000911);; Molecular Function: double-stranded telomeric DNA binding (GO:0003691);; Cellular Component: nucleus (GO:0005634);; Biological Process: response to salt stress (GO:0009651);; Biological Process: response to ethylene stimulus (GO:0009723);; Biological Process: response to hormone stimulus (GO:0009725);; Biological Process: resp…	--	Telomere repeat-binding factor 2 OS=Arabidopsis thaliana GN=TRB2 PE=1 SV=1	PREDICTED: telomere repeat-binding factor 1-like [Solanum lycopersicum]
comp79128_c0	4.76	0.87	0.78	[Q]	Secondary metabolites biosynthesis, transport and catabolism	Molecular Function: copper ion binding (GO:0005507);; Cellular Component: mitochondrion (GO:0005739);; Molecular Function: L-ascorbate oxidase activity (GO:0008447);; Biological Process: response to water deprivation (GO:0009414);; Biological Process: lignin biosynthetic process (GO:0009809);; Biological Process: secondary cell wall biogenesis (GO:0009834);; Biological Process: glucuronoxylan met…	--	Laccase-4 OS=Arabidopsis thaliana GN=IRX12 PE=2 SV=2	laccase, putative [Ricinus communis]
comp79128_c1	3.58	0.24	1.32	[Q]	Secondary metabolites biosynthesis, transport and catabolism	Molecular Function: copper ion binding (GO:0005507);; Cellular Component: mitochondrion (GO:0005739);; Molecular Function: L-ascorbate oxidase activity (GO:0008447);; Biological Process: response to water deprivation (GO:0009414);; Biological Process: lignin biosynthetic process (GO:0009809);; Biological Process: secondary cell wall biogenesis (GO:0009834);; Biological Process: proanthocyanidin b…	--	Laccase-4 OS=Arabidopsis thaliana GN=IRX12 PE=2 SV=2	diphenol oxidase, partial [Nicotiana tabacum]
comp79159_c1	3.52	9.13	8.69	--	--	Molecular Function: sequence-specific DNA binding transcription factor activity (GO:0003700);; Molecular Function: protein binding (GO:0005515);; Cellular Component: nucleus (GO:0005634);; Cellular Component: cytosol (GO:0005829);; Biological Process: regulation of transcription, DNA-dependent (GO:0006355);; Biological Process: cell adhesion (GO:0007155);; Biological Process: response to light st…	--	Homeobox protein knotted-1-like 3 OS=Malus domestica PE=2 SV=1	putative knotted-like homeodomain protein, partial [Elaeis guineensis]
comp79396_c0	200.07	13.22	14.92	--	--	Cellular Component: Golgi apparatus (GO:0005794);; Biological Process: lignin metabolic process (GO:0009808);; Biological Process: secondary cell wall biogenesis (GO:0009834);; Biological Process: glucuronoxylan metabolic process (GO:0010413);; Molecular Function: glucuronoxylan 4-O-methyltransferase activity (GO:0030775);; Biological Process: xylan biosynthetic process (GO:0045492);;	--	Protein IRX15-LIKE OS=Arabidopsis thaliana GN=IRX15-L PE=2 SV=1	PREDICTED: protein IRX15-like isoform 1 [Solanum lycopersicum]
comp79596_c1	3.31	1.56	1.08	--	--	Biological Process: mRNA splicing, via spliceosome (GO:0000398);; Biological Process: RNA methylation (GO:0001510);; Biological Process: response to hypoxia (GO:0001666);; Molecular Function: DNA binding (GO:0003677);; Molecular Function: sequence-specific DNA binding transcription factor activity (GO:0003700);; Molecular Function: protein binding (GO:0005515);; Cellular Component: small nucleola…	--	NAC domain-containing protein 7 OS=Arabidopsis thaliana GN=NAC007 PE=2 SV=2	NAC domain protein, IPR003441 isoform 1 [Theobroma cacao]
comp79805_c0	13.26	2.72	1.65	[C]	Energy production and conversion	Cellular Component: cytosol (GO:0005829);; Biological Process: iron ion transport (GO:0006826);; Molecular Function: zinc ion binding (GO:0008270);; Biological Process: cellular response to iron ion starvation (GO:0010106);; Biological Process: response to nitrate (GO:0010167);; Biological Process: regulation of anion channel activity (GO:0010359);; Biological Process: glucuronoxylan metabolic pr…	--	Alcohol dehydrogenase-like 1 OS=Arabidopsis thaliana GN=At1g22430 PE=2 SV=1	predicted protein [Populus trichocarpa]
comp79978_c0	29.61	3.63	1.37	--	--	Cellular Component: plant-type vacuole (GO:0000325);; Molecular Function: protein binding (GO:0005515);; Cellular Component: cell wall (GO:0005618);; Cellular Component: cytosol (GO:0005829);; Biological Process: proteolysis (GO:0006508);; Biological Process: response to osmotic stress (GO:0006970);; Molecular Function: cysteine-type peptidase activity (GO:0008234);; Cellular Component: plasmodes…	--	Cysteine proteinase RD21a OS=Arabidopsis thaliana GN=RD21A PE=1 SV=1	Xylem bark cysteine peptidase 3 isoform 1 [Theobroma cacao]
comp80028_c4	0.96	1.46	1.44	--	--	Molecular Function: enzyme inhibitor activity (GO:0004857);; Cellular Component: extracellular region (GO:0005576);; Cellular Component: nucleus (GO:0005634);; Biological Process: protein targeting to membrane (GO:0006612);; Biological Process: water transport (GO:0006833);; Cellular Component: plant-type cell wall (GO:0009505);; Biological Process: response to salt stress (GO:0009651);; Biologic…	K01051|3e-29|vvi:100233113|pectin methylesterase PME1	Pectinesterase/pectinesterase inhibitor PPE8B OS=Prunus persica PE=2 SV=1	PREDICTED: pectinesterase/pectinesterase inhibitor PPE8B-like [Solanum lycopersicum]
comp80081_c0	0.83	3.29	19.05	--	--	Biological Process: respiratory burst involved in defense response (GO:0002679);; Molecular Function: protein serine/threonine kinase activity (GO:0004674);; Molecular Function: ATP binding (GO:0005524);; Cellular Component: nucleus (GO:0005634);; Cellular Component: vacuole (GO:0005773);; Cellular Component: plasma membrane (GO:0005886);; Biological Process: protein phosphorylation (GO:0006468);…	--	G-type lectin S-receptor-like serine/threonine-protein kinase At1g11330 OS=Arabidopsis thaliana GN=At1g11330 PE=1 SV=3	S-domain receptor-like kinase [Nicotiana tabacum]
comp80139_c0	29.36	39.02	32.42	[O]	Posttranslational modification, protein turnover, chaperones	Biological Process: positive regulation of protein phosphorylation (GO:0001934);; Cellular Component: nucleus (GO:0005634);; Cellular Component: nuclear pore (GO:0005643);; Biological Process: mRNA export from nucleus (GO:0006406);; Biological Process: proteolysis (GO:0006508);; Biological Process: activation of cysteine-type endopeptidase activity involved in apoptotic process (GO:0006919);; Bio…	K08592|1e-144|vvi:100247642|hypothetical protein LOC100247642	Ubiquitin-like-specific protease ESD4 OS=Arabidopsis thaliana GN=ESD4 PE=1 SV=1	PREDICTED: ubiquitin-like-specific protease ESD4-like [Solanum lycopersicum]
comp80141_c0	3.18	9.73	2.94	--	--	Molecular Function: ubiquitin-protein ligase activity (GO:0004842);; Cellular Component: nucleus (GO:0005634);; Molecular Function: zinc ion binding (GO:0008270);; Biological Process: pollen development (GO:0009555);; Biological Process: anther dehiscence (GO:0009901);; Biological Process: response to chitin (GO:0010200);; Biological Process: glucuronoxylan metabolic process (GO:0010413);; Biolog…	--	RING-H2 finger protein ATL72 OS=Arabidopsis thaliana GN=ATL72 PE=2 SV=1	RING/U-box superfamily protein [Theobroma cacao]
comp80253_c0	9.83	10.35	11.54	--	--	Biological Process: glucuronoxylan metabolic process (GO:0010413);; Molecular Function: ligase activity (GO:0016874);; Biological Process: xylan biosynthetic process (GO:0045492);;	--	E3 UFM1-protein ligase 1 homolog OS=Arabidopsis thaliana GN=At3g46220 PE=2 SV=1	hypothetical protein PRUPE_ppa001478mg [Prunus persica]
comp80261_c0	18.07	21.83	43.78	[G]	Carbohydrate transport and metabolism	Cellular Component: extracellular region (GO:0005576);; Cellular Component: plasma membrane (GO:0005886);; Biological Process: carbohydrate metabolic process (GO:0005975);; Biological Process: iron ion transport (GO:0006826);; Biological Process: cellular iron ion homeostasis (GO:0006879);; Biological Process: seed germination (GO:0009845);; Biological Process: determination of bilateral symmetry…	--	Mannan endo-1,4-beta-mannosidase 7 OS=Arabidopsis thaliana GN=MAN7 PE=2 SV=1	Glycosyl hydrolase superfamily protein isoform 1 [Theobroma cacao]
comp80296_c0	19.06	6.34	8.33	--	--	Biological Process: glucuronoxylan metabolic process (GO:0010413);; Biological Process: cysteine biosynthetic process (GO:0019344);; Cellular Component: anchored to membrane (GO:0031225);; Biological Process: xylan biosynthetic process (GO:0045492);; Biological Process: response to karrikin (GO:0080167);;	--	Classical arabinogalactan protein 26 OS=Arabidopsis thaliana GN=AGP26 PE=2 SV=2	PREDICTED: classical arabinogalactan protein 26-like [Fragaria vesca subsp. vesca]
comp80330_c0	19.57	30.44	42.62	[O]	Posttranslational modification, protein turnover, chaperones	Biological Process: response to molecule of fungal origin (GO:0002238);; Molecular Function: ubiquitin-protein ligase activity (GO:0004842);; Cellular Component: nucleus (GO:0005634);; Cellular Component: plasma membrane (GO:0005886);; Biological Process: phosphate-containing compound metabolic process (GO:0006796);; Biological Process: signal transduction (GO:0007165);; Biological Process: polle…	--	RING-H2 finger protein ATL54 OS=Arabidopsis thaliana GN=ATL54 PE=2 SV=2	ring finger protein, putative [Ricinus communis]
comp80366_c0	26.71	32.55	24.89	[IR]	--	Molecular Function: diacylglycerol kinase activity (GO:0004143);; Cellular Component: mitochondrion (GO:0005739);; Cellular Component: plasma membrane (GO:0005886);; Biological Process: protein glycosylation (GO:0006486);; Biological Process: protein kinase C-activating G-protein coupled receptor signaling pathway (GO:0007205);; Biological Process: gravitropism (GO:0009630);; Biological Process: …	--	Sphingoid long-chain bases kinase 1 OS=Arabidopsis thaliana GN=LCBK1 PE=1 SV=1	PREDICTED: sphingoid long-chain bases kinase 1-like [Solanum lycopersicum]
comp80657_c0	2.64	0.77	0.94	--	--	Biological Process: mitotic cell cycle (GO:0000278);; Molecular Function: DNA binding (GO:0003677);; Molecular Function: sequence-specific DNA binding transcription factor activity (GO:0003700);; Cellular Component: nucleus (GO:0005634);; Cellular Component: mitochondrion (GO:0005739);; Biological Process: RNA processing (GO:0006396);; Biological Process: sulfur compound metabolic process (GO:000…	--	Transcription factor bHLH87 OS=Arabidopsis thaliana GN=BHLH87 PE=2 SV=1	Basic helix-loop-helix DNA-binding superfamily protein, putative isoform 2 [Theobroma cacao]
comp80674_c0	589.99	599.34	433.45	[G]	Carbohydrate transport and metabolism	Molecular Function: transporter activity (GO:0005215);; Cellular Component: vacuole (GO:0005773);; Cellular Component: plasma membrane (GO:0005886);; Biological Process: glycolysis (GO:0006096);; Biological Process: transport (GO:0006810);; Biological Process: calcium ion transport (GO:0006816);; Biological Process: iron ion transport (GO:0006826);; Biological Process: water transport (GO:0006833…	--	Probable aquaporin PIP2-8 OS=Arabidopsis thaliana GN=PIP2-8 PE=1 SV=1	unnamed protein product [Vitis vinifera]
comp80674_c1	1668.63	1290.09	624.4	[G]	Carbohydrate transport and metabolism	Molecular Function: transporter activity (GO:0005215);; Cellular Component: nucleus (GO:0005634);; Cellular Component: vacuole (GO:0005773);; Cellular Component: plasma membrane (GO:0005886);; Biological Process: glycolysis (GO:0006096);; Biological Process: transport (GO:0006810);; Biological Process: calcium ion transport (GO:0006816);; Biological Process: iron ion transport (GO:0006826);; Biol…	--	Aquaporin PIP2-7 OS=Arabidopsis thaliana GN=PIP2-7 PE=1 SV=2	aquaporin [Nicotiana tabacum]
comp80677_c1	973.47	1497.32	1957.5	[R]	General function prediction only	Molecular Function: chitinase activity (GO:0004568);; Cellular Component: Golgi apparatus (GO:0005794);; Cellular Component: plasma membrane (GO:0005886);; Biological Process: chitin catabolic process (GO:0006032);; Biological Process: glycolysis (GO:0006096);; Biological Process: calcium ion transport (GO:0006816);; Biological Process: water transport (GO:0006833);; Biological Process: hyperosmo…	--	Chitinase-like protein 2 OS=Arabidopsis thaliana GN=CTL2 PE=2 SV=1	class Ib chitinase [Acacia koa]
comp80688_c0	56.05	86.59	80	--	--	Cellular Component: Golgi apparatus (GO:0005794);; Cellular Component: plasma membrane (GO:0005886);; Biological Process: plant-type cell wall modification (GO:0009827);; Biological Process: meristem initiation (GO:0010014);; Biological Process: xylem development (GO:0010089);; Biological Process: glucuronoxylan metabolic process (GO:0010413);; Biological Process: cellulose biosynthetic process (…	--	--	unnamed protein product [Vitis vinifera]
comp80751_c0	61.06	113.37	108.63	--	--	Molecular Function: peroxidase activity (GO:0004601);; Cellular Component: extracellular region (GO:0005576);; Cellular Component: nucleus (GO:0005634);; Biological Process: iron ion transport (GO:0006826);; Biological Process: response to oxidative stress (GO:0006979);; Biological Process: response to desiccation (GO:0009269);; Biological Process: response to cold (GO:0009409);; Cellular Compone…	--	Peroxidase 64 OS=Arabidopsis thaliana GN=PER64 PE=1 SV=1	putative peroxidase [Olea europaea]
comp80772_c0	39.87	4.46	0.64	[Q]	Secondary metabolites biosynthesis, transport and catabolism	Molecular Function: copper ion binding (GO:0005507);; Cellular Component: extracellular region (GO:0005576);; Biological Process: lignin metabolic process (GO:0009808);; Biological Process: lignin biosynthetic process (GO:0009809);; Biological Process: proanthocyanidin biosynthetic process (GO:0010023);; Biological Process: glucuronoxylan metabolic process (GO:0010413);; Cellular Component: cytop…	--	Laccase-15 OS=Arabidopsis thaliana GN=TT10 PE=1 SV=1	PREDICTED: laccase-14-like [Vitis vinifera]
comp80934_c0	50.91	3.7	3.95	[R]	General function prediction only	Biological Process: microtubule cytoskeleton organization (GO:0000226);; Biological Process: RNA splicing, via endonucleolytic cleavage and ligation (GO:0000394);; Molecular Function: GTPase activity (GO:0003924);; Molecular Function: sphingomyelin phosphodiesterase activity (GO:0004767);; Molecular Function: GTP binding (GO:0005525);; Cellular Component: extracellular region (GO:0005576);; Cellu…	K04392|1e-117|vvi:100266265|hypothetical protein	Rac-like GTP-binding protein ARAC7 OS=Arabidopsis thaliana GN=ARAC7 PE=1 SV=1	PREDICTED: rac-like GTP-binding protein ARAC7 isoform 1 [Vitis vinifera]
comp80989_c0	25.29	37.93	26.3	--	--	Cellular Component: plasma membrane (GO:0005886);; Cellular Component: secondary cell wall (GO:0009531);; Biological Process: plant-type cell wall organization (GO:0009664);; Biological Process: auxin polar transport (GO:0009926);; Biological Process: xylem development (GO:0010089);; Biological Process: response to far red light (GO:0010218);; Biological Process: glucuronoxylan metabolic process …	--	Rho GTPase-activating protein 1 OS=Arabidopsis thaliana GN=ROPGAP1 PE=2 SV=1	PREDICTED: uncharacterized protein LOC100258031 [Vitis vinifera]
comp81042_c0	26.99	33.14	23.89	--	--	Cellular Component: early endosome (GO:0005769);; Cellular Component: late endosome (GO:0005770);; Biological Process: protein N-linked glycosylation (GO:0006487);; Biological Process: protein targeting to vacuole (GO:0006623);; Biological Process: Golgi organization (GO:0007030);; Biological Process: vacuole organization (GO:0007033);; Cellular Component: plant-type vacuole membrane (GO:0009705)…	--	Vacuolar protein sorting-associated protein 16 homolog OS=Dictyostelium discoideum GN=vps16 PE=3 SV=2	Vacuoleless1 (VCL1) isoform 2 [Theobroma cacao]
comp81267_c1	7.03	6.29	3.85	[RTKL]	--	Molecular Function: nucleotide binding (GO:0000166);; Molecular Function: protein kinase activity (GO:0004672);; Molecular Function: protein serine/threonine kinase activity (GO:0004674);; Molecular Function: non-membrane spanning protein tyrosine kinase activity (GO:0004715);; Molecular Function: ATP binding (GO:0005524);; Cellular Component: extracellular region (GO:0005576);; Cellular Componen…	--	Probable receptor-like protein kinase At2g39360 OS=Arabidopsis thaliana GN=At2g39360 PE=1 SV=1	PREDICTED: receptor-like protein kinase HERK 1-like [Fragaria vesca subsp. vesca]
comp81304_c3	18.74	138.69	72.69	[G]	Carbohydrate transport and metabolism	Cellular Component: vacuole (GO:0005773);; Molecular Function: xylan 1,4-beta-xylosidase activity (GO:0009044);; Cellular Component: plant-type cell wall (GO:0009505);; Biological Process: glucuronoxylan metabolic process (GO:0010413);; Biological Process: arabinose metabolic process (GO:0019566);; Biological Process: xylan biosynthetic process (GO:0045492);; Biological Process: xylan catabolic p…	--	Alpha-L-arabinofuranosidase 1 OS=Arabidopsis thaliana GN=ASD1 PE=1 SV=1	arabinosidase ARA-1 [Solanum lycopersicum]
comp81366_c0	10.37	13.71	17.9	[L]	Replication, recombination and repair	Biological Process: regulation of cyclin-dependent protein kinase activity (GO:0000079);; Biological Process: mitotic cell cycle (GO:0000278);; Molecular Function: Y-form DNA binding (GO:0000403);; Molecular Function: bubble DNA binding (GO:0000405);; Biological Process: telomere maintenance (GO:0000723);; Biological Process: DNA double-strand break processing (GO:0000729);; Biological Process: D…	K10899|0.0|vvi:100256266|hypothetical protein LOC100256266	Mediator of RNA polymerase II transcription subunit 34 OS=Arabidopsis thaliana GN=MED34 PE=1 SV=1	PREDICTED: mediator of RNA polymerase II transcription subunit 34-like [Solanum lycopersicum]
comp81532_c0	22.54	32.18	27.06	[D]	Cell cycle control, cell division, chromosome partitioning	Biological Process: mitotic sister chromatid segregation (GO:0000070);; Biological Process: cell cycle checkpoint (GO:0000075);; Biological Process: mitotic cell cycle (GO:0000278);; Cellular Component: kinetochore (GO:0000776);; Cellular Component: synaptonemal complex (GO:0000795);; Biological Process: cytokinesis (GO:0000910);; Molecular Function: chromatin binding (GO:0003682);; Molecular Fun…	K06636|0.0|rcu:RCOM_0499140|Structural maintenance of chromosome 1 protein, putative	Structural maintenance of chromosomes protein 1 OS=Arabidopsis thaliana GN=SMC1 PE=2 SV=2	PREDICTED: structural maintenance of chromosomes protein 1A [Solanum lycopersicum]
comp81738_c0	48.02	16.29	11.95	--	--	Cellular Component: plant-type vacuole (GO:0000325);; Molecular Function: cysteine-type endopeptidase activity (GO:0004197);; Molecular Function: phospholipase A2 activity (GO:0004623);; Molecular Function: protein binding (GO:0005515);; Cellular Component: cell wall (GO:0005618);; Cellular Component: cytosol (GO:0005829);; Biological Process: glycolysis (GO:0006096);; Biological Process: proteol…	--	Cysteine proteinase RD21a OS=Arabidopsis thaliana GN=RD21A PE=1 SV=1	cysteine protease Cp2 [Actinidia deliciosa]
comp81871_c0	7.55	5.02	1.58	[E]	Amino acid transport and metabolism	Cellular Component: plasma membrane (GO:0005886);; Biological Process: nitrogen compound metabolic process (GO:0006807);; Biological Process: transport (GO:0006810);; Biological Process: cation transport (GO:0006812);; Biological Process: oligopeptide transport (GO:0006857);; Biological Process: response to stress (GO:0006950);; Biological Process: response to nematode (GO:0009624);; Biological P…	--	Nitrate excretion transporter 1 OS=Arabidopsis thaliana GN=NAXT1 PE=1 SV=1	PREDICTED: nitrate excretion transporter 1-like [Solanum lycopersicum]
comp81979_c0	178.42	225.81	265.23	[C]	Energy production and conversion	Molecular Function: magnesium ion binding (GO:0000287);; Molecular Function: isocitrate dehydrogenase (NADP+) activity (GO:0004450);; Molecular Function: receptor binding (GO:0005102);; Molecular Function: copper ion binding (GO:0005507);; Cellular Component: mitochondrial inner membrane (GO:0005743);; Cellular Component: mitochondrial matrix (GO:0005759);; Cellular Component: peroxisome (GO:0005…	K00031|0.0|rcu:RCOM_0113200|NADP-specific isocitrate dehydrogenase, putative (EC:1.1.1.42)	Isocitrate dehydrogenase [NADP] OS=Nicotiana tabacum PE=2 SV=1	NADP-dependent isocitrate dehydrogenase [Passiflora edulis]
comp82145_c0	17.94	10.23	10.52	[R]	General function prediction only	Molecular Function: protein kinase activity (GO:0004672);; Molecular Function: binding (GO:0005488);; Molecular Function: ATP binding (GO:0005524);; Cellular Component: plasma membrane (GO:0005886);; Biological Process: protein phosphorylation (GO:0006468);; Cellular Component: chloroplast (GO:0009507);; Biological Process: glucuronoxylan metabolic process (GO:0010413);; Molecular Function: kinas…	K08869|0.0|rcu:RCOM_1507330|Ubiquinone biosynthesis protein coq-8, putative	Uncharacterized aarF domain-containing protein kinase 1 OS=Xenopus laevis GN=adck1 PE=2 SV=1	PREDICTED: uncharacterized aarF domain-containing protein kinase 1-like [Solanum lycopersicum]
comp82200_c0	0.53	1.51	1.79	[RTKL]	--	Biological Process: respiratory burst involved in defense response (GO:0002679);; Molecular Function: protein kinase activity (GO:0004672);; Molecular Function: protein serine/threonine kinase activity (GO:0004674);; Molecular Function: ATP binding (GO:0005524);; Cellular Component: extracellular region (GO:0005576);; Cellular Component: plasma membrane (GO:0005886);; Biological Process: protein …	--	G-type lectin S-receptor-like serine/threonine-protein kinase B120 OS=Arabidopsis thaliana GN=B120 PE=1 SV=1	S-locus lectin protein kinase family protein [Arabidopsis lyrata subsp. lyrata]
comp82382_c0	258.67	708.37	500.59	--	--	Cellular Component: plant-type vacuole (GO:0000325);; Molecular Function: cysteine-type endopeptidase activity (GO:0004197);; Molecular Function: phospholipase A2 activity (GO:0004623);; Molecular Function: protein binding (GO:0005515);; Cellular Component: cell wall (GO:0005618);; Cellular Component: vacuole (GO:0005773);; Cellular Component: cytosol (GO:0005829);; Biological Process: glycolysis…	--	Oryzain alpha chain OS=Oryza sativa subsp. japonica GN=Os04g0650000 PE=1 SV=2	unknown [Populus trichocarpa]
comp82534_c1	78.98	69.09	40.42	--	--	Molecular Function: DNA binding (GO:0003677);; Cellular Component: nucleus (GO:0005634);; Biological Process: regulation of transcription, DNA-dependent (GO:0006355);; Biological Process: regulation of vegetative phase change (GO:0010321);; Biological Process: glucuronoxylan metabolic process (GO:0010413);; Cellular Component: cytoplasmic part (GO:0044444);; Biological Process: xylan biosynthetic…	--	Squamosa promoter-binding-like protein 12 OS=Arabidopsis thaliana GN=SPL12 PE=1 SV=1	hypothetical protein PRUPE_ppa000690mg [Prunus persica]
comp82590_c0	0	2.09	3.42	[KAD]	--	Molecular Function: DNA binding (GO:0003677);; Molecular Function: chromatin binding (GO:0003682);; Molecular Function: sequence-specific DNA binding transcription factor activity (GO:0003700);; Cellular Component: nucleus (GO:0005634);; Biological Process: regulation of transcription, DNA-dependent (GO:0006355);; Biological Process: polyamine catabolic process (GO:0006598);; Biological Process: …	K09422|2e-24|vvi:100263072|hypothetical protein LOC100263072	Myb-related protein MYBAS2 OS=Oryza sativa subsp. japonica GN=MYBAS2 PE=2 SV=1	Myb domain protein 79 isoform 1 [Theobroma cacao]
comp82609_c0	130.76	407.74	248.29	[M]	Cell wall/membrane/envelope biogenesis	Biological Process: cell morphogenesis (GO:0000902);; Cellular Component: cell wall (GO:0005618);; Cellular Component: endosome (GO:0005768);; Cellular Component: Golgi apparatus (GO:0005794);; Cellular Component: trans-Golgi network (GO:0005802);; Cellular Component: plasma membrane (GO:0005886);; Biological Process: glycolysis (GO:0006096);; Biological Process: calcium ion transport (GO:0006816…	K10999|0.0|vvi:100261696|hypothetical protein LOC100261696	Cellulose synthase A catalytic subunit 8 [UDP-forming] OS=Arabidopsis thaliana GN=CESA8 PE=1 SV=1	cellulose synthase [Gossypium thurberi]
comp82609_c1	51.38	136.74	145.15	--	--	Biological Process: cell morphogenesis (GO:0000902);; Cellular Component: cell wall (GO:0005618);; Cellular Component: endosome (GO:0005768);; Cellular Component: Golgi apparatus (GO:0005794);; Cellular Component: trans-Golgi network (GO:0005802);; Cellular Component: plasma membrane (GO:0005886);; Biological Process: glycolysis (GO:0006096);; Biological Process: calcium ion transport (GO:0006816…	K10999|8e-24|vvi:100261696|hypothetical protein LOC100261696	Cellulose synthase A catalytic subunit 8 [UDP-forming] OS=Arabidopsis thaliana GN=CESA8 PE=1 SV=1	cellulose synthase, partial [Nicotiana tabacum]
comp82620_c0	85.74	189.52	186.53	--	--	Cellular Component: cytosol (GO:0005829);; Cellular Component: plasma membrane (GO:0005886);; Biological Process: glucuronoxylan metabolic process (GO:0010413);; Biological Process: cellular metabolic process (GO:0044237);; Biological Process: xylan biosynthetic process (GO:0045492);; Biological Process: organic substance metabolic process (GO:0071704);;	--	Protein IQ-DOMAIN 14 OS=Arabidopsis thaliana GN=IQD14 PE=1 SV=1	PREDICTED: protein IQ-DOMAIN 14-like [Solanum lycopersicum]
comp82720_c0	6.65	8.49	6.54	[IR]	--	Molecular Function: magnesium ion binding (GO:0000287);; Molecular Function: ceramide kinase activity (GO:0001729);; Biological Process: positive regulation of protein phosphorylation (GO:0001934);; Biological Process: positive regulation of neurotransmitter secretion (GO:0001956);; Molecular Function: DNA binding (GO:0003677);; Molecular Function: NAD+ kinase activity (GO:0003951);; Molecular Fu…	K04715|0.0|vvi:100257819|hypothetical protein LOC100257819	Ceramide kinase OS=Mus musculus GN=Cerk PE=2 SV=2	PREDICTED: ceramide kinase-like [Solanum lycopersicum]
comp82844_c0	297.55	188.14	266.99	--	--	Biological Process: protein import into nucleus, translocation (GO:0000060);; Biological Process: MAPK cascade (GO:0000165);; Molecular Function: translation repressor activity, nucleic acid binding (GO:0000900);; Molecular Function: DNA binding (GO:0003677);; Molecular Function: sequence-specific DNA binding transcription factor activity (GO:0003700);; Cellular Component: nucleus (GO:0005634);; …	--	MADS-box protein SVP OS=Arabidopsis thaliana GN=SVP PE=1 SV=1	MADS-box protein STMADS11 subfamily [Coffea arabica]
comp82922_c0	117.75	178.55	168.91	[Q]	Secondary metabolites biosynthesis, transport and catabolism	Molecular Function: copper ion binding (GO:0005507);; Biological Process: iron ion transport (GO:0006826);; Molecular Function: L-ascorbate oxidase activity (GO:0008447);; Biological Process: response to water deprivation (GO:0009414);; Biological Process: lignin biosynthetic process (GO:0009809);; Biological Process: plant-type cell wall biogenesis (GO:0009832);; Biological Process: cellular res…	--	Laccase-12 OS=Arabidopsis thaliana GN=LAC12 PE=2 SV=1	PREDICTED: laccase-12-like [Solanum lycopersicum]
comp82955_c1	1.67	5.17	1.44	--	--	Cellular Component: nucleus (GO:0005634);; Biological Process: protein N-linked glycosylation (GO:0006487);; Biological Process: glucuronoxylan metabolic process (GO:0010413);; Biological Process: xylan biosynthetic process (GO:0045492);;	--	Mediator of RNA polymerase II transcription subunit 23 OS=Arabidopsis thaliana GN=MED23 PE=1 SV=1	PREDICTED: mediator of RNA polymerase II transcription subunit 23-like [Solanum lycopersicum]
comp82955_c2	7.81	10.37	3.5	--	--	Cellular Component: nucleus (GO:0005634);; Biological Process: protein N-linked glycosylation (GO:0006487);; Biological Process: glucuronoxylan metabolic process (GO:0010413);; Biological Process: xylan biosynthetic process (GO:0045492);;	--	Mediator of RNA polymerase II transcription subunit 23 OS=Arabidopsis thaliana GN=MED23 PE=1 SV=1	hypothetical protein PRUPE_ppa000154mg [Prunus persica]
comp82955_c3	1.06	2.81	0.68	--	--	Cellular Component: nucleus (GO:0005634);; Biological Process: protein N-linked glycosylation (GO:0006487);; Biological Process: glucuronoxylan metabolic process (GO:0010413);; Biological Process: xylan biosynthetic process (GO:0045492);;	--	Mediator of RNA polymerase II transcription subunit 23 OS=Arabidopsis thaliana GN=MED23 PE=1 SV=1	predicted protein [Populus trichocarpa]
comp82974_c0	54.5	81.18	70.57	[G]	Carbohydrate transport and metabolism	Molecular Function: hydrolase activity, hydrolyzing O-glycosyl compounds (GO:0004553);; Cellular Component: extracellular region (GO:0005576);; Cellular Component: plasma membrane (GO:0005886);; Biological Process: carbohydrate metabolic process (GO:0005975);; Biological Process: iron ion transport (GO:0006826);; Biological Process: cellular iron ion homeostasis (GO:0006879);; Biological Process:…	--	Mannan endo-1,4-beta-mannosidase 2 OS=Arabidopsis thaliana GN=MAN2 PE=2 SV=1	PREDICTED: mannan endo-1,4-beta-mannosidase 2-like [Solanum lycopersicum]
comp83008_c0	49.98	67.96	45.21	[O]	Posttranslational modification, protein turnover, chaperones	Biological Process: mitotic anaphase (GO:0000090);; Biological Process: protein polyubiquitination (GO:0000209);; Cellular Component: condensed nuclear chromosome (GO:0000794);; Biological Process: cytokinesis by cell plate formation (GO:0000911);; Biological Process: trophectodermal cellular morphogenesis (GO:0001831);; Molecular Function: ubiquitin-protein ligase activity (GO:0004842);; Cellula…	K03869|0.0|pop:POPTR_566300|hypothetical protein	Cullin-3A OS=Arabidopsis thaliana GN=CUL3A PE=1 SV=1	PREDICTED: cullin-3A-like [Solanum lycopersicum]
comp83267_c0	9.11	28.89	21.07	[E]	Amino acid transport and metabolism	Cellular Component: plasma membrane (GO:0005886);; Biological Process: nitrogen compound metabolic process (GO:0006807);; Biological Process: transport (GO:0006810);; Biological Process: cation transport (GO:0006812);; Biological Process: oligopeptide transport (GO:0006857);; Biological Process: response to wounding (GO:0009611);; Biological Process: response to nematode (GO:0009624);; Cellular C…	--	Probable nitrate excretion transporter 3 OS=Arabidopsis thaliana GN=At3g45680 PE=2 SV=1	PREDICTED: nitrate excretion transporter 1 [Vitis vinifera]
comp83326_c0	153.52	64.92	177.44	--	--	Biological Process: MAPK cascade (GO:0000165);; Biological Process: mRNA splicing, via spliceosome (GO:0000398);; Biological Process: RNA methylation (GO:0001510);; Biological Process: regionalization (GO:0003002);; Molecular Function: sequence-specific DNA binding transcription factor activity (GO:0003700);; Cellular Component: small nucleolar ribonucleoprotein complex (GO:0005732);; Cellular Co…	--	Protein BEARSKIN1 OS=Arabidopsis thaliana GN=BRN1 PE=2 SV=1	nam-like protein 1 [Petunia x hybrida]
comp83328_c0	0.71	0.73	0.79	--	--	Molecular Function: protein kinase activity (GO:0004672);; Biological Process: glycolysis (GO:0006096);; Biological Process: water transport (GO:0006833);; Biological Process: hyperosmotic response (GO:0006972);; Biological Process: Golgi organization (GO:0007030);; Biological Process: sister chromatid cohesion (GO:0007062);; Biological Process: reciprocal meiotic recombination (GO:0007131);; Bio…	--	Probable receptor-like protein kinase At2g23200 OS=Arabidopsis thaliana GN=At2g23200 PE=2 SV=1	Malectin/receptor-like protein kinase family protein, putative [Theobroma cacao]
comp83364_c0	154.17	166.48	271.79	[R]	General function prediction only	Biological Process: microtubule cytoskeleton organization (GO:0000226);; Biological Process: RNA splicing, via endonucleolytic cleavage and ligation (GO:0000394);; Molecular Function: GTPase activity (GO:0003924);; Molecular Function: sphingomyelin phosphodiesterase activity (GO:0004767);; Molecular Function: GTP binding (GO:0005525);; Cellular Component: extracellular region (GO:0005576);; Cellu…	--	Rac-like GTP-binding protein 5 OS=Oryza sativa subsp. japonica GN=RAC5 PE=2 SV=2	PREDICTED: rac-like GTP-binding protein ARAC3-like [Solanum lycopersicum]
comp83429_c0	22.43	24.96	26.04	--	--	Biological Process: nuclear-transcribed mRNA catabolic process (GO:0000956);; Cellular Component: dense fibrillar component (GO:0001651);; Molecular Function: DNA topoisomerase type I activity (GO:0003917);; Cellular Component: mitochondrion (GO:0005739);; Biological Process: DNA topological change (GO:0006265);; Biological Process: response to temperature stimulus (GO:0009266);; Biological Proce…	--	Mediator of RNA polymerase II transcription subunit 19a OS=Arabidopsis thaliana GN=MED19A PE=1 SV=1	RNA binding protein, putative [Ricinus communis]
comp83439_c0	10.38	11.36	13.92	--	--	Molecular Function: ubiquitin-protein ligase activity (GO:0004842);; Cellular Component: nucleus (GO:0005634);; Biological Process: nucleobase-containing compound metabolic process (GO:0006139);; Molecular Function: zinc ion binding (GO:0008270);; Cellular Component: plastid (GO:0009536);; Biological Process: response to high light intensity (GO:0009644);; Biological Process: embryo development e…	--	E3 ubiquitin-protein ligase SIS3 OS=Arabidopsis thaliana GN=SIS3 PE=2 SV=2	Sugar-insensitive 3 isoform 1 [Theobroma cacao]
comp83573_c0	45.27	68.65	55.5	--	--	Molecular Function: sequence-specific DNA binding transcription factor activity (GO:0003700);; Molecular Function: protein binding (GO:0005515);; Cellular Component: nucleus (GO:0005634);; Cellular Component: cytosol (GO:0005829);; Biological Process: cell adhesion (GO:0007155);; Biological Process: response to light stimulus (GO:0009416);; Biological Process: detection of cytokinin stimulus (GO:…	--	Homeobox protein knotted-1-like LET12 OS=Solanum lycopersicum GN=LET12 PE=2 SV=1	class 2 knotted1-like protein [Nicotiana tabacum]
comp83702_c0	57.72	335.09	73.26	[KAD]	--	Molecular Function: DNA binding (GO:0003677);; Molecular Function: sequence-specific DNA binding transcription factor activity (GO:0003700);; Molecular Function: binding (GO:0005488);; Cellular Component: nucleus (GO:0005634);; Biological Process: regulation of transcription, DNA-dependent (GO:0006355);; Biological Process: polyamine catabolic process (GO:0006598);; Biological Process: oligopepti…	K09422|1e-100|vvi:100260318|similar to MYB transcription factor MYB139	Transcription factor MYB48 OS=Arabidopsis thaliana GN=MYB48 PE=2 SV=1	PREDICTED: transcription factor MYB59-like [Vitis vinifera]
comp83834_c0	37.17	110.93	106.56	--	--	Cellular Component: chloroplast (GO:0009507);; Biological Process: plant-type cell wall biogenesis (GO:0009832);; Biological Process: xylem development (GO:0010089);; Biological Process: glucuronoxylan metabolic process (GO:0010413);; Biological Process: xylan biosynthetic process (GO:0045492);;	--	--	PREDICTED: uncharacterized protein LOC101267771 [Solanum lycopersicum]
comp83968_c0	47.1	61.9	30.1	[Q]	Secondary metabolites biosynthesis, transport and catabolism	Molecular Function: copper ion binding (GO:0005507);; Cellular Component: mitochondrion (GO:0005739);; Biological Process: iron ion transport (GO:0006826);; Biological Process: response to water deprivation (GO:0009414);; Biological Process: lignin biosynthetic process (GO:0009809);; Biological Process: plant-type cell wall biogenesis (GO:0009832);; Biological Process: cellular response to iron i…	--	Laccase-2 OS=Arabidopsis thaliana GN=LAC2 PE=2 SV=1	PREDICTED: laccase-17-like [Vitis vinifera]
comp84065_c0	13.4	9.13	15.1	--	--	Molecular Function: carboxylesterase activity (GO:0004091);; Molecular Function: cholinesterase activity (GO:0004104);; Molecular Function: alpha-L-fucosidase activity (GO:0004560);; Biological Process: lipid metabolic process (GO:0006629);; Cellular Component: plant-type cell wall (GO:0009505);; Cellular Component: plasmodesma (GO:0009506);; Cellular Component: chloroplast stroma (GO:0009570);; …	--	GDSL esterase/lipase At1g54790 OS=Arabidopsis thaliana GN=At1g54790 PE=2 SV=1	PREDICTED: GDSL esterase/lipase At1g54790-like [Solanum lycopersicum]
comp84419_c0	21.77	46.25	47.94	[RTKL]	--	Biological Process: transition metal ion transport (GO:0000041);; Biological Process: activation of MAPKK activity (GO:0000186);; Molecular Function: protein serine/threonine kinase activity (GO:0004674);; Molecular Function: MAP kinase kinase kinase activity (GO:0004709);; Molecular Function: protein tyrosine kinase activity (GO:0004713);; Molecular Function: calmodulin binding (GO:0005516);; Mo…	--	Probable leucine-rich repeat receptor-like serine/threonine-protein kinase At5g15730 OS=Arabidopsis thaliana GN=At5g15730 PE=2 SV=1	PREDICTED: probable leucine-rich repeat receptor-like serine/threonine-protein kinase At5g15730 [Vitis vinifera]
comp84473_c1	6.05	8.86	5.16	[RTKL]	--	Molecular Function: protein kinase activity (GO:0004672);; Molecular Function: protein serine/threonine kinase activity (GO:0004674);; Cellular Component: extracellular region (GO:0005576);; Biological Process: glycolysis (GO:0006096);; Biological Process: water transport (GO:0006833);; Biological Process: hyperosmotic response (GO:0006972);; Biological Process: Golgi organization (GO:0007030);; …	--	Putative receptor-like protein kinase At5g39000 OS=Arabidopsis thaliana GN=At5g39000 PE=3 SV=1	Malectin/receptor protein kinase family protein, putative [Theobroma cacao]
comp84513_c0	16.04	14.13	18.15	[U]	Intracellular trafficking, secretion, and vesicular transport	Molecular Function: SNAP receptor activity (GO:0005484);; Cellular Component: nucleolus (GO:0005730);; Cellular Component: endosome (GO:0005768);; Cellular Component: vacuole (GO:0005773);; Cellular Component: trans-Golgi network (GO:0005802);; Biological Process: protein targeting to vacuole (GO:0006623);; Biological Process: ER to Golgi vesicle-mediated transport (GO:0006888);; Biological Proce…	K08489|0.0|vvi:100259549|hypothetical protein LOC100259549	Syntaxin-43 OS=Arabidopsis thaliana GN=SYP43 PE=2 SV=2	syntaxin [Nicotiana tabacum]
comp84524_c0	32.52	16.67	19.65	[RTKL]	--	Biological Process: RNA splicing, via endonucleolytic cleavage and ligation (GO:0000394);; Molecular Function: protein serine/threonine kinase activity (GO:0004674);; Molecular Function: non-membrane spanning protein tyrosine kinase activity (GO:0004715);; Molecular Function: ATP binding (GO:0005524);; Cellular Component: extracellular region (GO:0005576);; Cellular Component: plasma membrane (GO…	--	Probable receptor-like protein kinase At1g30570 OS=Arabidopsis thaliana GN=At1g30570 PE=1 SV=1	unnamed protein product [Vitis vinifera]
comp84576_c1	62.37	179.91	149.93	[RTKL]	--	Molecular Function: nucleotide binding (GO:0000166);; Biological Process: activation of MAPKK activity (GO:0000186);; Molecular Function: protein serine/threonine kinase activity (GO:0004674);; Molecular Function: MAP kinase kinase kinase activity (GO:0004709);; Molecular Function: protein binding (GO:0005515);; Molecular Function: ATP binding (GO:0005524);; Cellular Component: extracellular regi…	--	Probable leucine-rich repeat receptor-like protein kinase At5g49770 OS=Arabidopsis thaliana GN=At5g49770 PE=2 SV=1	PREDICTED: probable leucine-rich repeat receptor-like protein kinase At5g49770-like [Solanum lycopersicum]
comp84604_c0	7.69	14.23	22.09	[RTKL]	--	Molecular Function: nucleotide binding (GO:0000166);; Biological Process: respiratory burst involved in defense response (GO:0002679);; Molecular Function: protein serine/threonine kinase activity (GO:0004674);; Molecular Function: protein binding (GO:0005515);; Cellular Component: plasma membrane (GO:0005886);; Biological Process: protein targeting to membrane (GO:0006612);; Biological Process: …	--	G-type lectin S-receptor-like serine/threonine-protein kinase SD1-13 OS=Arabidopsis thaliana GN=SD113 PE=1 SV=2	S-domain receptor-like kinase [Nicotiana tabacum]
comp84622_c7	10.39	25.69	25.39	--	--	Biological Process: developmental process involved in reproduction (GO:0003006);; Molecular Function: DNA binding (GO:0003677);; Molecular Function: sequence-specific DNA binding transcription factor activity (GO:0003700);; Cellular Component: nucleus (GO:0005634);; Biological Process: regulation of transcription, DNA-dependent (GO:0006355);; Biological Process: cellular membrane fusion (GO:00069…	--	Agamous-like MADS-box protein AGL16 OS=Arabidopsis thaliana GN=AGL16 PE=1 SV=1	mads box protein, putative [Ricinus communis]
comp84698_c0	50.69	68.89	74.75	[R]	General function prediction only	Cellular Component: histone acetyltransferase complex (GO:0000123);; Molecular Function: nucleotide binding (GO:0000166);; Molecular Function: protein binding (GO:0005515);; Cellular Component: nucleolus (GO:0005730);; Cellular Component: cytoplasm (GO:0005737);; Biological Process: response to stress (GO:0006950);; Biological Process: sister chromatid cohesion (GO:0007062);; Biological Process: …	--	WD repeat-containing protein 26 OS=Danio rerio GN=wdr26 PE=1 SV=1	PREDICTED: WD repeat-containing protein 26-like isoform 1 [Solanum lycopersicum]
comp84751_c1	6.78	9.28	10	[G]	Carbohydrate transport and metabolism	Molecular Function: beta-galactosidase activity (GO:0004565);; Molecular Function: protein binding (GO:0005515);; Biological Process: glycosphingolipid metabolic process (GO:0006687);; Biological Process: vegetative to reproductive phase transition of meristem (GO:0010228);; Biological Process: glucuronoxylan metabolic process (GO:0010413);; Cellular Component: cytoplasmic membrane-bounded vesicl…	K12309|0.0|vvi:100251499|hypothetical protein LOC100251499	Beta-galactosidase 17 OS=Arabidopsis thaliana GN=BGAL17 PE=2 SV=1	PREDICTED: beta-galactosidase 17-like [Solanum lycopersicum]
comp84830_c0	9.27	0.92	0.96	[C]	Energy production and conversion	Molecular Function: binding (GO:0005488);; Cellular Component: cytosol (GO:0005829);; Biological Process: iron ion transport (GO:0006826);; Molecular Function: zinc ion binding (GO:0008270);; Biological Process: cellular response to iron ion starvation (GO:0010106);; Biological Process: response to nitrate (GO:0010167);; Biological Process: regulation of anion channel activity (GO:0010359);; Biol…	K00121|0.0|vvi:100264420|hypothetical protein LOC100264420	Alcohol dehydrogenase-like 7 OS=Arabidopsis thaliana GN=At5g42250 PE=2 SV=1	PREDICTED: alcohol dehydrogenase-like 7 [Vitis vinifera]
comp84939_c2	12.84	8.08	9.15	[RTKL]	--	Biological Process: response to molecule of bacterial origin (GO:0002237);; Biological Process: respiratory burst involved in defense response (GO:0002679);; Molecular Function: protein kinase activity (GO:0004672);; Molecular Function: protein serine/threonine kinase activity (GO:0004674);; Molecular Function: non-membrane spanning protein tyrosine kinase activity (GO:0004715);; Molecular Functi…	--	Cysteine-rich receptor-like protein kinase 25 OS=Arabidopsis thaliana GN=CRK25 PE=2 SV=1	PREDICTED: cysteine-rich receptor-like protein kinase 25-like isoform 1 [Vitis vinifera]
comp84950_c0	10.03	12.69	8.24	[KL]	--	Biological Process: nuclear-transcribed mRNA catabolic process (GO:0000956);; Molecular Function: DNA binding (GO:0003677);; Molecular Function: helicase activity (GO:0004386);; Molecular Function: binding (GO:0005488);; Molecular Function: ATP binding (GO:0005524);; Cellular Component: nucleus (GO:0005634);; Biological Process: DNA repair (GO:0006281);; Biological Process: transcription, DNA-dep…	--	Uncharacterized ATP-dependent helicase C23E6.02 OS=Schizosaccharomyces pombe (strain 972 / ATCC 24843) GN=SPBC23E6.02 PE=3 SV=1	PREDICTED: uncharacterized ATP-dependent helicase C23E6.02-like [Vitis vinifera]
comp85049_c0	57.21	13.17	117.03	[RTKL]	--	Molecular Function: protein kinase activity (GO:0004672);; Molecular Function: protein serine/threonine kinase activity (GO:0004674);; Molecular Function: ATP binding (GO:0005524);; Cellular Component: plasma membrane (GO:0005886);; Biological Process: glucose catabolic process (GO:0006007);; Biological Process: protein phosphorylation (GO:0006468);; Biological Process: iron ion transport (GO:000…	--	Probable receptor-like protein kinase At5g24010 OS=Arabidopsis thaliana GN=At5g24010 PE=1 SV=1	PREDICTED: probable receptor-like protein kinase At5g24010-like [Solanum lycopersicum]
comp85106_c0	19.55	46.57	33.08	[RTKL]	--	Molecular Function: protein kinase activity (GO:0004672);; Molecular Function: protein serine/threonine kinase activity (GO:0004674);; Molecular Function: ATP binding (GO:0005524);; Cellular Component: plasma membrane (GO:0005886);; Biological Process: glucose catabolic process (GO:0006007);; Biological Process: protein phosphorylation (GO:0006468);; Biological Process: response to osmotic stress…	--	Receptor-like protein kinase HERK 1 OS=Arabidopsis thaliana GN=HERK1 PE=1 SV=1	PREDICTED: receptor-like protein kinase HERK 1-like [Solanum lycopersicum]
comp85370_c8	60.74	45.45	18.85	--	--	Cellular Component: nucleus (GO:0005634);; Biological Process: transcription, DNA-dependent (GO:0006351);; Biological Process: protein N-linked glycosylation (GO:0006487);; Biological Process: glucuronoxylan metabolic process (GO:0010413);; Biological Process: xylan biosynthetic process (GO:0045492);;	--	Mediator of RNA polymerase II transcription subunit 23 OS=Arabidopsis thaliana GN=MED23 PE=1 SV=1	PREDICTED: mediator of RNA polymerase II transcription subunit 23-like [Solanum lycopersicum]
comp85403_c0	14.86	31.02	27.58	--	--	Biological Process: glucuronoxylan metabolic process (GO:0010413);; Molecular Function: ligase activity (GO:0016874);; Cellular Component: intracellular membrane-bounded organelle (GO:0043231);; Biological Process: xylan biosynthetic process (GO:0045492);;	--	E3 UFM1-protein ligase 1 homolog OS=Arabidopsis thaliana GN=At3g46220 PE=2 SV=1	PREDICTED: E3 UFM1-protein ligase 1 homolog isoform 1 [Vitis vinifera]
comp85422_c0	148.42	117.5	97.94	--	--	Biological Process: polysaccharide biosynthetic process (GO:0000271);; Biological Process: polysaccharide catabolic process (GO:0000272);; Cellular Component: mitochondrial respiratory chain complex III (GO:0005750);; Cellular Component: vacuolar membrane (GO:0005774);; Biological Process: starch metabolic process (GO:0005982);; Biological Process: glycolysis (GO:0006096);; Biological Process: ca…	--	Protein COBRA OS=Arabidopsis thaliana GN=COB PE=2 SV=1	PREDICTED: protein COBRA-like [Solanum lycopersicum]
comp85613_c0	15.13	18.45	8.46	--	--	Biological Process: protein glycosylation (GO:0006486);; Biological Process: cuticle hydrocarbon biosynthetic process (GO:0006723);; Biological Process: sister chromatid cohesion (GO:0007062);; Biological Process: photomorphogenesis (GO:0009640);; Biological Process: seed germination (GO:0009845);; Biological Process: embryonic pattern specification (GO:0009880);; Biological Process: regulation o…	--	Focadhesin OS=Homo sapiens GN=FOCAD PE=1 SV=1	PREDICTED: uncharacterized protein LOC101252252 [Solanum lycopersicum]
comp85632_c1	4.29	7.8	5.24	[V]	Defense mechanisms	Cellular Component: plasma membrane (GO:0005886);; Biological Process: cellular amino acid metabolic process (GO:0006520);; Biological Process: cellular aromatic compound metabolic process (GO:0006725);; Biological Process: iron ion transport (GO:0006826);; Biological Process: drug transmembrane transport (GO:0006855);; Biological Process: cellular iron ion homeostasis (GO:0006879);; Biological P…	--	MATE efflux family protein 3, chloroplastic OS=Arabidopsis thaliana GN=DTX45 PE=2 SV=2	LysM domain-containing GPI-anchored protein 2 [Theobroma cacao]
[truncated: 125 more rows]
