# Supplementary material for: Transcriptomic Analysis of Multipurpose Timber Yielding Tree Neolamarckia cadamba during Xylogenesis Using RNA-Seq
Source: PLoS One. 2016 Jul 20;11(7):e0159407. doi: 10.1371/journal.pone.0159407 (PMC4954708; doi:10.1371/journal.pone.0159407)
Supplement: S6 File — (XLS) [file pone.0159407.s010.xls]

#ID	Class_Name	Numbers
J	Translation, ribosomal structure and biogenesis	656
A	RNA processing and modification	94
K	Transcription	1032
L	Replication, recombination and repair	1154
B	Chromatin structure and dynamics	64
D	Cell cycle control, cell division, chromosome partitioning	198
Y	Nuclear structure	1
V	Defense mechanisms	168
T	Signal transduction mechanisms	880
M	Cell wall/membrane/envelope biogenesis	263
N	Cell motility	11
Z	Cytoskeleton	158
W	Extracellular structures	0
U	Intracellular trafficking, secretion, and vesicular transport	149
O	Posttranslational modification, protein turnover, chaperones	737
C	Energy production and conversion	421
G	Carbohydrate transport and metabolism	618
E	Amino acid transport and metabolism	526
F	Nucleotide transport and metabolism	117
H	Coenzyme transport and metabolism	216
I	Lipid transport and metabolism	341
P	Inorganic ion transport and metabolism	373
Q	Secondary metabolites biosynthesis, transport and catabolism	375
R	General function prediction only	2177
S	Function unknown	352
