# Supplementary material for: Transcriptomic Analysis of Multipurpose Timber Yielding Tree Neolamarckia cadamba during Xylogenesis Using RNA-Seq
Source: PLoS One. 2016 Jul 20;11(7):e0159407. doi: 10.1371/journal.pone.0159407 (PMC4954708; doi:10.1371/journal.pone.0159407)
Supplement: S7 File — (XLSX) [file pone.0159407.s011.xlsx]

## Sheet: Sheet1
#pathway	pathway_id	Gene_number
Glycolysis / Gluconeogenesis	ko00010	138
Citrate cycle (TCA cycle)	ko00020	55
Pentose phosphate pathway	ko00030	50
Pentose and glucuronate interconversions	ko00040	64
Fructose and mannose metabolism	ko00051	48
Galactose metabolism	ko00052	46
Ascorbate and aldarate metabolism	ko00053	45
Fatty acid biosynthesis	ko00061	26
Fatty acid elongation in mitochondria	ko00062	5
Fatty acid metabolism	ko00071	67
Synthesis and degradation of ketone bodies	ko00072	11
Steroid biosynthesis ko00100 27	ko00100	27
Ubiquinone and other terpenoid-quinone biosynthesis	ko00130	36
Oxidative phosphorylation	ko00190	149
Photosynthesis	ko00195	63
Photosynthesis - antenna proteins	ko00196	25
Purine metabolism	ko00230	167
Caffeine metabolism	ko00232	2
Pyrimidine metabolism	ko00240	135
Alanine, aspartate and glutamate metabolism	ko00250	56
Glycine, serine and threonine metabolism	ko00260	51
Cysteine and methionine metabolism	ko00270	77
Valine, leucine and isoleucine degradation	ko00280	63
Valine, leucine and isoleucine biosynthesis	ko00290	46
Lysine biosynthesis	ko00300	18
Lysine degradation	ko00310	22
Arginine and proline metabolism	ko00330	79
Histidine metabolism	ko00340	19
Tyrosine metabolism	ko00350	38
Phenylalanine metabolism	ko00360	67
Tryptophan metabolism	ko00380	29
Phenylalanine, tyrosine and tryptophan biosynthesis	ko00400	45
beta-Alanine metabolism	ko00410	38
Taurine and hypotaurine metabolism	ko00430	12
Selenocompound metabolism	ko00450	17
Cyanoamino acid metabolism	ko00460	27
Glutathione metabolism	ko00480	73
Starch and sucrose metabolism	ko00500	146
N-Glycan biosynthesis ko00510 50	ko00510	50
Other glycan degradation	ko00511	15
Other types of O-glycan biosynthesis	ko00514	6
Amino sugar and nucleotide sugar metabolism	ko00520	124
Glycosaminoglycan degradation	ko00531	14
Glycerolipid metabolism	ko00561	39
Inositol phosphate metabolism	ko00562	66
Glycosylphosphatidylinositol(GPI)-anchor biosynthesis	ko00563	21
Glycerophospholipid metabolism	ko00564	65
Ether lipid metabolism	ko00565	22
Arachidonic acid metabolism	ko00590	16
alpha-Linolenic acid metabolism	ko00592	14
Sphingolipid metabolism	ko00600	16
Glycosphingolipid biosynthesis - globo series	ko00603	12
Glycosphingolipid biosynthesis - ganglio series	ko00604	7
Pyruvate metabolism	ko00620	95
Glyoxylate and dicarboxylate metabolism	ko00630	31
Propanoate metabolism	ko00640	38
Butanoate metabolism	ko00650	30
C5-Branched dibasic acid metabolism	ko00660	9
One carbon pool by folate	ko00670	15
Carbon fixation in photosynthetic organisms	ko00710	81
Thiamine metabolism	ko00730	11
Riboflavin metabolism	ko00740	10
Vitamin B6 metabolism	ko00750	16
Nicotinate and nicotinamide metabolism	ko00760	15
Pantothenate and CoA biosynthesis	ko00770	23
Biotin metabolism	ko00780	5
Lipoic acid metabolism	ko00785	4
Folate biosynthesis	ko00790	13
Porphyrin and chlorophyll metabolism	ko00860	54
Terpenoid backbone biosynthesis	ko00900	61
Limonene and pinene degradation	ko00903	14
Diterpenoid biosynthesis	ko00904	16
Brassinosteroid biosynthesis	ko00905	8
Carotenoid biosynthesis	ko00906	29
Zeatin biosynthesis	ko00908	21
Nitrogen metabolism	ko00910	46
Sulfur metabolism	ko00920	29
Phenylpropanoid biosynthesis	ko00940	79
Flavonoid biosynthesis	ko00941	23
Flavone and flavonol biosynthesis	ko00944	3
Stilbenoid, diarylheptanoid and gingerol biosynthesis	ko00945	11
Isoquinoline alkaloid biosynthesis	ko00950	15
Tropane, piperidine and pyridine alkaloid biosynthesis	ko00960	25
Aminoacyl-tRNA biosynthesis	ko00970	76
Biosynthesis of unsaturated fatty acids	ko01040	30
ABC transporters	ko02010	9
Ribosome biogenesis in eukaryotes	ko03008	103
Ribosome	ko03010	201
RNA transport	ko03013	174
mRNA surveillance pathway	ko03015	96
RNA degradation	ko03018	102
RNA polymerase	ko03020	45
Basal transcription factors	ko03022	45
DNA replication	ko03030	81
Spliceosome	ko03040	179
Proteasome	ko03050	51
Protein export	ko03060	47
Base excision repair	ko03410	44
Nucleotide excision repair	ko03420	76
Mismatch repair	ko03430	48
Homologous recombination	ko03440	63
Non-homologous end-joining	ko03450	10
Phosphatidylinositol signaling system	ko04070	51
Plant hormone signal transduction	ko04075	190
Ubiquitin mediated proteolysis	ko04120	119
Sulfur relay system	ko04122	19
SNARE interactions in vesicular transport	ko04130	29
Regulation of autophagy	ko04140	22
Protein processing in endoplasmic reticulum	ko04141	189
Endocytosis	ko04144	80
Phagosome	ko04145	80
Peroxisome	ko04146	87
Plant-pathogen interaction	ko04626	126
Natural killer cell mediated cytotoxicity	ko04650	17
Circadian rhythm - mammal	ko04710	10
Circadian rhythm - plant	ko04712	16
