# Supplementary material for: Transcriptomic Analysis of Multipurpose Timber Yielding Tree Neolamarckia cadamba during Xylogenesis Using RNA-Seq
Source: PLoS One. 2016 Jul 20;11(7):e0159407. doi: 10.1371/journal.pone.0159407 (PMC4954708; doi:10.1371/journal.pone.0159407)
Supplement: S8 File — The color red, green, blue and violet indicate UniGenes participating in lignin, cellulose, mannan and heteroxylan biosynthesis process, respectively. (XLSX) [file pone.0159407.s012.xlsx]

## Sheet: Sheet1
UniGene ID	Apical	Middle	Basal	COG_class	COG_class_annotation	GO_annotation	KEGG_annotation	Swissprot_annotation	nr_annotation
phenylpropanoid biosynthesis pathways(Ko00940)
comp111558_c0	0	0	0	--	--	Biological Process: very long-chain fatty acid metabolic process (GO:0000038);; Molecular Function: monooxygenase activity (GO:0004497);; Molecular Function: iron ion binding (GO:0005506);; Cellular Component: endoplasmic reticulum (GO:0005783);; Biological Process: intra-Golgi vesicle-mediated transport (GO:0006891);; Biological Process: cellular membrane fusion (GO:0006944);; Molecular Function…	K09755|2e-12|sbi:SORBI_01g017270|hypothetical protein	Cytochrome P450 84A1 OS=Arabidopsis thaliana GN=CYP84A1 PE=2 SV=1	hypothetical protein M569_00952, partial [Genlisea aurea]
comp131255_c0	0.57	4.82	4.81	--	--	Biological Process: transition metal ion transport (GO:0000041);; Biological Process: defense response to nematode (GO:0002215);; Molecular Function: peroxidase activity (GO:0004601);; Molecular Function: protein binding (GO:0005515);; Cellular Component: vacuolar membrane (GO:0005774);; Cellular Component: Golgi apparatus (GO:0005794);; Cellular Component: cytosol (GO:0005829);; Biological Proce…	K00430|1e-102|pop:POPTR_719600|hypothetical protein	Peroxidase 72 OS=Arabidopsis thaliana GN=PER72 PE=1 SV=1	predicted protein [Populus trichocarpa]
comp248011_c0	0.7	0.65	0	[C]	Energy production and conversion	Biological Process: blood vessel development (GO:0001568);; Molecular Function: retinal dehydrogenase activity (GO:0001758);; Biological Process: kidney development (GO:0001822);; Biological Process: regulation of endothelial cell proliferation (GO:0001936);; Biological Process: heart looping (GO:0001947);; Biological Process: optic cup morphogenesis involved in camera-type eye development (GO:00…	K12355|2e-25|rcu:RCOM_1053330|aldehyde dehydrogenase, putative (EC:1.2.1.36)	Aldehyde dehydrogenase family 2 member C4 OS=Arabidopsis thaliana GN=ALDH2C4 PE=1 SV=2	PREDICTED: aldehyde dehydrogenase family 2 member C4-like [Fragaria vesca subsp. vesca]
comp338664_c0	1.47	0.23	0.89	[R]	General function prediction only	Molecular Function: nucleotide binding (GO:0000166);; Biological Process: defense response to insect (GO:0002213);; Molecular Function: glutamate-cysteine ligase activity (GO:0004357);; Cellular Component: mitochondrion (GO:0005739);; Biological Process: gluconeogenesis (GO:0006094);; Biological Process: glycolysis (GO:0006096);; Biological Process: glutathione biosynthetic process (GO:0006750);;…	K00083|8e-26|pop:POPTR_667694|SAD	Probable cinnamyl alcohol dehydrogenase 6 OS=Arabidopsis thaliana GN=CAD6 PE=2 SV=1	Cinnamyl alcohol dehydrogenase 6 [Theobroma cacao]
comp43255_c0	0.33	0	0	--	--	Cellular Component: cytosol (GO:0005829);; Biological Process: protein targeting to membrane (GO:0006612);; Molecular Function: zinc ion binding (GO:0008270);; Biological Process: response to wounding (GO:0009611);; Biological Process: coumarin biosynthetic process (GO:0009805);; Biological Process: lignin biosynthetic process (GO:0009809);; Biological Process: positive regulation of flavonoid bi…	K00083|4e-14|vvi:100257308|hypothetical protein LOC100257308	Cinnamyl alcohol dehydrogenase 1 OS=Ocimum basilicum GN=CAD1 PE=1 SV=1	RecName: Full=Cinnamyl alcohol dehydrogenase 1; Short=CAD 1; Short=ObaCAD1
comp43482_c0	10.04	1.79	0.31	[C]	Energy production and conversion	Molecular Function: retinal dehydrogenase activity (GO:0001758);; Biological Process: liver development (GO:0001889);; Molecular Function: 3-chloroallyl aldehyde dehydrogenase activity (GO:0004028);; Molecular Function: aldehyde dehydrogenase (NAD) activity (GO:0004029);; Molecular Function: aldehyde dehydrogenase [NAD(P)+] activity (GO:0004030);; Molecular Function: ATP binding (GO:0005524);; Ce…	K12355|3e-37|rcu:RCOM_1053330|aldehyde dehydrogenase, putative (EC:1.2.1.36)	Aldehyde dehydrogenase family 2 member C4 OS=Arabidopsis thaliana GN=ALDH2C4 PE=1 SV=2	PREDICTED: aldehyde dehydrogenase family 2 member C4-like [Glycine max]
comp44227_c0	0	0	0	--	--	Molecular Function: glucan exo-1,3-beta-glucosidase activity (GO:0004338);; Molecular Function: beta-galactosidase activity (GO:0004565);; Molecular Function: beta-mannosidase activity (GO:0004567);; Cellular Component: extracellular region (GO:0005576);; Cellular Component: Golgi apparatus (GO:0005794);; Cellular Component: cytosol (GO:0005829);; Biological Process: carbohydrate metabolic proces…	K01188|3e-20|sbi:SORBI_06g019840|hypothetical protein	Beta-glucosidase 10 OS=Oryza sativa subsp. japonica GN=BGLU10 PE=2 SV=1	putative strictosidine beta-D-glucosidase [Uncaria tomentosa]
comp47101_c0	1.24	784.69	640.12	[G]	Carbohydrate transport and metabolism	Molecular Function: glucan exo-1,3-beta-glucosidase activity (GO:0004338);; Molecular Function: beta-galactosidase activity (GO:0004565);; Cellular Component: extracellular region (GO:0005576);; Cellular Component: mitochondrion (GO:0005739);; Cellular Component: Golgi apparatus (GO:0005794);; Cellular Component: cytosol (GO:0005829);; Biological Process: calcium ion transport (GO:0006816);; Biol…	K01188|1e-175|vvi:100252705|hypothetical protein LOC100252705	Beta-glucosidase 12 OS=Oryza sativa subsp. japonica GN=BGLU12 PE=2 SV=2	Beta-glucosidase D2 [Medicago truncatula]
comp48799_c0	2.07	4.42	0.79	--	--	Molecular Function: monooxygenase activity (GO:0004497);; Molecular Function: iron ion binding (GO:0005506);; Cellular Component: mitochondrion (GO:0005739);; Cellular Component: endoplasmic reticulum (GO:0005783);; Cellular Component: plasma membrane (GO:0005886);; Biological Process: defense response (GO:0006952);; Biological Process: spermidine metabolic process (GO:0008216);; Molecular Functi…	K09754|2e-29|pop:POPTR_685839|CYP98A27	Cytochrome P450 98A2 OS=Glycine max GN=CYP98A2 PE=2 SV=1	p-coumaroyl quinate/shikimate 3&apos;-hydroxylase [Coffea canephora]
comp51144_c0	0.6	0.56	0	--	--	Molecular Function: peroxidase activity (GO:0004601);; Molecular Function: protein binding (GO:0005515);; Cellular Component: vacuole (GO:0005773);; Cellular Component: Golgi apparatus (GO:0005794);; Cellular Component: cytosol (GO:0005829);; Biological Process: iron ion transport (GO:0006826);; Biological Process: response to oxidative stress (GO:0006979);; Biological Process: response to desicc…	K00430|3e-47|pop:POPTR_714789|hypothetical protein	Peroxidase 12 OS=Arabidopsis thaliana GN=PER12 PE=1 SV=1	Peroxidase [Theobroma cacao]
comp52180_c0	1423.25	102.71	92.76	--	--	Molecular Function: peroxidase activity (GO:0004601);; Molecular Function: binding (GO:0005488);; Cellular Component: extracellular region (GO:0005576);; Cellular Component: cell wall (GO:0005618);; Cellular Component: cytosol (GO:0005829);; Biological Process: ion transport (GO:0006811);; Biological Process: water transport (GO:0006833);; Biological Process: response to oxidative stress (GO:0006…	K00430|0.0|pop:POPTR_647567|hypothetical protein	Peroxidase 42 OS=Arabidopsis thaliana GN=PER42 PE=1 SV=2	secretory peroxidase [Catharanthus roseus]
comp52220_c0	410.12	835.62	1087.9	[R]	General function prediction only	Cellular Component: cytosol (GO:0005829);; Biological Process: protein targeting to membrane (GO:0006612);; Molecular Function: zinc ion binding (GO:0008270);; Biological Process: response to wounding (GO:0009611);; Biological Process: coumarin biosynthetic process (GO:0009805);; Biological Process: lignin biosynthetic process (GO:0009809);; Biological Process: positive regulation of flavonoid bi…	K00083|0.0|vvi:100257308|hypothetical protein LOC100257308	Cinnamyl alcohol dehydrogenase 1 OS=Ocimum basilicum GN=CAD1 PE=1 SV=1	RecName: Full=Cinnamyl alcohol dehydrogenase 1; Short=CAD 1; Short=ObaCAD1
comp52240_c0	21.3	29.15	14.05	--	--	Cellular Component: cytoplasm (GO:0005737);; Biological Process: L-phenylalanine catabolic process (GO:0006559);; Biological Process: cinnamic acid biosynthetic process (GO:0009800);; Molecular Function: phenylalanine ammonia-lyase activity (GO:0045548);;	K10775|1e-29|pop:POPTR_822571|PAL5	Phenylalanine ammonia-lyase G1 OS=Populus kitakamiensis GN=PALG1 PE=3 SV=1	phenylalanine ammonia-lyase 2 [Coffea canephora]
comp52240_c1	31.12	56.82	84.42	--	--	Cellular Component: cytoplasm (GO:0005737);; Biological Process: L-phenylalanine catabolic process (GO:0006559);; Biological Process: response to oxidative stress (GO:0006979);; Biological Process: metabolic process (GO:0008152);; Biological Process: pollen development (GO:0009555);; Biological Process: cinnamic acid biosynthetic process (GO:0009800);; Biological Process: drought recovery (GO:000…	K10775|2e-16|ath:AT3G53260|PAL2	Phenylalanine ammonia-lyase 2 OS=Arabidopsis thaliana GN=PAL2 PE=1 SV=2	phenylalanine ammonia-lyase, partial [Populus nigra]
comp52431_c0	122.59	292.34	193.1	[E]	Amino acid transport and metabolism	Cellular Component: cytoplasm (GO:0005737);; Biological Process: L-phenylalanine catabolic process (GO:0006559);; Biological Process: cinnamic acid biosynthetic process (GO:0009800);; Biological Process: glucuronoxylan metabolic process (GO:0010413);; Biological Process: xylan biosynthetic process (GO:0045492);; Molecular Function: phenylalanine ammonia-lyase activity (GO:0045548);;	K10775|8e-95|vvi:100241377|hypothetical protein LOC100241377	Phenylalanine ammonia-lyase (Fragment) OS=Vitis vinifera GN=PAL PE=2 SV=1	phenylalanine ammonia lyase [Pyrus x bretschneideri]
comp52452_c0	2.35	5.21	6.41	--	--	Biological Process: defense response to nematode (GO:0002215);; Molecular Function: peroxidase activity (GO:0004601);; Molecular Function: protein binding (GO:0005515);; Cellular Component: extracellular region (GO:0005576);; Cellular Component: cytoplasm (GO:0005737);; Cellular Component: vacuolar membrane (GO:0005774);; Cellular Component: Golgi apparatus (GO:0005794);; Cellular Component: cyto…	K00430|1e-154|rcu:RCOM_0578390|Peroxidase 73 precursor, putative (EC:1.11.1.7)	Peroxidase 51 OS=Arabidopsis thaliana GN=PER51 PE=2 SV=1	Peroxidase 73 precursor, putative [Ricinus communis]
comp54189_c0	14.41	4.34	1.09	--	--	Molecular Function: monooxygenase activity (GO:0004497);; Molecular Function: iron ion binding (GO:0005506);; Cellular Component: mitochondrion (GO:0005739);; Cellular Component: endoplasmic reticulum (GO:0005783);; Cellular Component: plasma membrane (GO:0005886);; Biological Process: ion transport (GO:0006811);; Biological Process: spermidine metabolic process (GO:0008216);; Molecular Function:…	K09754|5e-39|vvi:100263633|hypothetical protein LOC100263633	Cytochrome P450 98A2 OS=Glycine max GN=CYP98A2 PE=2 SV=1	4-coumaric acid 3`-hydroxylase 25 [Coffea arabica]
comp60202_c0	0.96	1.18	0.57	--	--	Molecular Function: peroxidase activity (GO:0004601);; Cellular Component: vacuole (GO:0005773);; Biological Process: response to oxidative stress (GO:0006979);; Cellular Component: plant-type cell wall (GO:0009505);; Cellular Component: membrane (GO:0016020);; Molecular Function: heme binding (GO:0020037);; Molecular Function: metal ion binding (GO:0046872);; Biological Process: oxidation-reduct…	K00430|4e-10|vvi:100241916|hypothetical protein LOC100241916	--	hypothetical protein PRUPE_ppa007748mg [Prunus persica]
comp60731_c0	32.76	4.05	0.6	[P]	Inorganic ion transport and metabolism	Biological Process: transition metal ion transport (GO:0000041);; Biological Process: defense response to nematode (GO:0002215);; Molecular Function: peroxidase activity (GO:0004601);; Cellular Component: extracellular region (GO:0005576);; Cellular Component: nucleus (GO:0005634);; Cellular Component: vacuolar membrane (GO:0005774);; Cellular Component: Golgi apparatus (GO:0005794);; Biological …	K00430|1e-135|rcu:RCOM_1176840|Peroxidase 47 precursor, putative (EC:1.11.1.7)	Peroxidase 47 OS=Arabidopsis thaliana GN=PER47 PE=2 SV=2	peroxidase 2 [Rubia cordifolia]
comp64470_c0	5.67	8.17	6.5	--	--	Molecular Function: peroxidase activity (GO:0004601);; Cellular Component: extracellular region (GO:0005576);; Cellular Component: cytosol (GO:0005829);; Biological Process: water transport (GO:0006833);; Biological Process: response to oxidative stress (GO:0006979);; Cellular Component: plant-type cell wall (GO:0009505);; Biological Process: response to salt stress (GO:0009651);; Biological Proc…	K00430|7e-59|pop:POPTR_647567|hypothetical protein	Peroxidase 42 OS=Arabidopsis thaliana GN=PER42 PE=1 SV=2	secretory peroxidase [Catharanthus roseus]
comp64828_c0	1.08	18.28	5.31	[Q]	Secondary metabolites biosynthesis, transport and catabolism	Molecular Function: monooxygenase activity (GO:0004497);; Molecular Function: iron ion binding (GO:0005506);; Cellular Component: extracellular region (GO:0005576);; Cellular Component: mitochondrion (GO:0005739);; Cellular Component: endoplasmic reticulum (GO:0005783);; Cellular Component: plasma membrane (GO:0005886);; Biological Process: spermidine metabolic process (GO:0008216);; Molecular Fu…	K09754|7e-55|pop:POPTR_685839|CYP98A27	Cytochrome P450 98A2 OS=Glycine max GN=CYP98A2 PE=2 SV=1	putative p-coumaroyl 3&apos;-hydroxylase CYP98A-C1 [Coffea canephora]
comp66020_c0	0.51	0.32	0.5	[G]	Carbohydrate transport and metabolism	Biological Process: polysaccharide catabolic process (GO:0000272);; Molecular Function: glucan exo-1,3-beta-glucosidase activity (GO:0004338);; Molecular Function: beta-galactosidase activity (GO:0004565);; Cellular Component: extracellular region (GO:0005576);; Cellular Component: Golgi apparatus (GO:0005794);; Cellular Component: cytosol (GO:0005829);; Biological Process: carbohydrate metabolic…	K01188|8e-24|ath:AT5G42260|BGLU12	Beta-glucosidase 12 OS=Arabidopsis thaliana GN=BGLU12 PE=2 SV=1	scrictosidine-beta-D-glucosidase [Rauvolfia verticillata]
comp66727_c0	29.58	72.46	31.82	[G]	Carbohydrate transport and metabolism	Cellular Component: vacuolar membrane (GO:0005774);; Biological Process: carbohydrate metabolic process (GO:0005975);; Molecular Function: beta-glucosidase activity (GO:0008422);; Molecular Function: xylan 1,4-beta-xylosidase activity (GO:0009044);; Cellular Component: plant-type cell wall (GO:0009505);; Biological Process: seed coat development (GO:0010214);; Biological Process: arabinan catabol…	K05349|0.0|rcu:RCOM_1347430|Beta-glucosidase, putative (EC:3.2.1.21)	Probable beta-D-xylosidase 2 OS=Arabidopsis thaliana GN=BXL2 PE=2 SV=1	Beta-glucosidase, putative [Ricinus communis]
comp67257_c0	1.72	118.78	227.36	[P]	Inorganic ion transport and metabolism	Molecular Function: peroxidase activity (GO:0004601);; Cellular Component: extracellular region (GO:0005576);; Cellular Component: vacuole (GO:0005773);; Cellular Component: cytosol (GO:0005829);; Biological Process: ion transport (GO:0006811);; Biological Process: response to oxidative stress (GO:0006979);; Cellular Component: plant-type cell wall (GO:0009505);; Cellular Component: plasmodesma (…	K00430|0.0|vvi:100256842|hypothetical protein LOC100256842	Peroxidase 21 OS=Arabidopsis thaliana GN=PER21 PE=1 SV=1	PREDICTED: peroxidase 21 [Vitis vinifera]
comp67422_c0	343.7	1139.03	743.5	[E]	Amino acid transport and metabolism	Cellular Component: cytoplasm (GO:0005737);; Biological Process: L-phenylalanine catabolic process (GO:0006559);; Biological Process: response to oxidative stress (GO:0006979);; Biological Process: pollen development (GO:0009555);; Biological Process: cinnamic acid biosynthetic process (GO:0009800);; Biological Process: drought recovery (GO:0009819);; Biological Process: response to UV-B (GO:0010…	K10775|0.0|rcu:RCOM_1355480|Phenylalanine ammonia-lyase, putative (EC:4.3.1.24)	Phenylalanine ammonia-lyase OS=Nicotiana tabacum GN=PALA PE=2 SV=2	phenylalanine ammonia-lyase 2 [Coffea canephora]
comp67851_c0	2.39	6.21	6	--	--	Biological Process: respiratory burst involved in defense response (GO:0002679);; Molecular Function: peroxidase activity (GO:0004601);; Cellular Component: nucleus (GO:0005634);; Cellular Component: cytoplasm (GO:0005737);; Cellular Component: endoplasmic reticulum (GO:0005783);; Cellular Component: Golgi apparatus (GO:0005794);; Biological Process: protein targeting to membrane (GO:0006612);; B…	K00430|1e-175|pop:POPTR_718485|hypothetical protein	Peroxidase 3 OS=Arabidopsis thaliana GN=PER3 PE=2 SV=1	peroxidase a [Eucommia ulmoides]
comp71400_c0	29.55	179.23	22.79	[Q]	Secondary metabolites biosynthesis, transport and catabolism	Molecular Function: iron ion binding (GO:0005506);; Cellular Component: extracellular region (GO:0005576);; Cellular Component: vacuolar membrane (GO:0005774);; Cellular Component: endoplasmic reticulum (GO:0005783);; Cellular Component: Golgi apparatus (GO:0005794);; Cellular Component: plasma membrane (GO:0005886);; Molecular Function: electron carrier activity (GO:0009055);; Biological Process…	K00487|0.0|pop:POPTR_584578|C4H3	Trans-cinnamate 4-monooxygenase OS=Zinnia violacea GN=CYP73A12 PE=2 SV=1	elicitor-inducible cytochrome P450 [Nicotiana tabacum]
comp72323_c0	40.95	48.63	112.76	[G]	Carbohydrate transport and metabolism	Molecular Function: glucan exo-1,3-beta-glucosidase activity (GO:0004338);; Molecular Function: beta-galactosidase activity (GO:0004565);; Cellular Component: mitochondrion (GO:0005739);; Cellular Component: Golgi apparatus (GO:0005794);; Biological Process: ion transport (GO:0006811);; Cellular Component: plant-type cell wall (GO:0009505);; Cellular Component: plasmodesma (GO:0009506);; Cellular…	K01188|1e-178|rcu:RCOM_1769070|beta-glucosidase, putative (EC:3.2.1.21)	Beta-glucosidase 24 OS=Oryza sativa subsp. japonica GN=BGLU24 PE=2 SV=1	putative strictosidine beta-D-glucosidase [Uncaria tomentosa]
comp73764_c0	108.54	206.64	165.46	[MG]	--	Biological Process: alternative nuclear mRNA splicing, via spliceosome (GO:0000380);; Molecular Function: double-stranded DNA binding (GO:0003690);; Molecular Function: single-stranded DNA binding (GO:0003697);; Molecular Function: mRNA binding (GO:0003729);; Molecular Function: protein kinase activity (GO:0004672);; Molecular Function: calmodulin binding (GO:0005516);; Cellular Component: cell w…	K09753|0.0|vvi:100251623|hypothetical protein LOC100251623	Cinnamoyl-CoA reductase 1 OS=Arabidopsis thaliana GN=CCR1 PE=1 SV=1	cinnamoyl-CoA reductase [Solanum lycopersicum]
comp73781_c0	324.63	84.66	100.48	[C]	Energy production and conversion	Biological Process: blood vessel development (GO:0001568);; Molecular Function: retinal dehydrogenase activity (GO:0001758);; Biological Process: regulation of endothelial cell proliferation (GO:0001936);; Biological Process: heart looping (GO:0001947);; Molecular Function: 3-chloroallyl aldehyde dehydrogenase activity (GO:0004028);; Molecular Function: aldehyde dehydrogenase (NAD) activity (GO:0…	K12355|0.0|rcu:RCOM_1053330|aldehyde dehydrogenase, putative (EC:1.2.1.36)	Aldehyde dehydrogenase family 2 member C4 OS=Arabidopsis thaliana GN=ALDH2C4 PE=1 SV=2	aldehyde dehydrogenase, putative [Ricinus communis]
comp74287_c0	12.63	7.38	10.24	--	--	Biological Process: defense response to nematode (GO:0002215);; Molecular Function: peroxidase activity (GO:0004601);; Molecular Function: binding (GO:0005488);; Cellular Component: extracellular region (GO:0005576);; Cellular Component: vacuole (GO:0005773);; Cellular Component: vacuolar membrane (GO:0005774);; Cellular Component: Golgi apparatus (GO:0005794);; Biological Process: iron ion trans…	K00430|1e-162|vvi:100241916|hypothetical protein LOC100241916	Peroxidase 12 OS=Arabidopsis thaliana GN=PER12 PE=1 SV=1	PREDICTED: peroxidase 12-like [Fragaria vesca subsp. vesca]
comp74380_c0	0.39	0	0	--	--	Molecular Function: peroxidase activity (GO:0004601);; Molecular Function: protein binding (GO:0005515);; Cellular Component: extracellular region (GO:0005576);; Cellular Component: cytoplasm (GO:0005737);; Cellular Component: cytosol (GO:0005829);; Biological Process: iron ion transport (GO:0006826);; Biological Process: response to oxidative stress (GO:0006979);; Cellular Component: plant-type …	K00430|1e-47|rcu:RCOM_0578390|Peroxidase 73 precursor, putative (EC:1.11.1.7)	Peroxidase 73 OS=Arabidopsis thaliana GN=PER73 PE=1 SV=1	Peroxidase 73 precursor, putative [Ricinus communis]
comp74380_c1	5.41	0	0.79	--	--	Molecular Function: peroxidase activity (GO:0004601);; Molecular Function: protein binding (GO:0005515);; Cellular Component: extracellular region (GO:0005576);; Cellular Component: cytoplasm (GO:0005737);; Cellular Component: vacuolar membrane (GO:0005774);; Biological Process: iron ion transport (GO:0006826);; Biological Process: response to oxidative stress (GO:0006979);; Biological Process: r…	K00430|1e-116|rcu:RCOM_0578390|Peroxidase 73 precursor, putative (EC:1.11.1.7)	Peroxidase 51 OS=Arabidopsis thaliana GN=PER51 PE=2 SV=1	Peroxidase 73 precursor, putative [Ricinus communis]
comp74621_c0	0.43	0.53	0	[C]	Energy production and conversion	Biological Process: blood vessel development (GO:0001568);; Molecular Function: retinal dehydrogenase activity (GO:0001758);; Biological Process: regulation of endothelial cell proliferation (GO:0001936);; Biological Process: heart looping (GO:0001947);; Molecular Function: 3-chloroallyl aldehyde dehydrogenase activity (GO:0004028);; Molecular Function: Ras GTPase activator activity (GO:0005099);…	K12355|2e-35|osa:4326376|Os01g0591300	Aldehyde dehydrogenase OS=Enchytraeus buchholzi GN=ALDH PE=2 SV=1	PREDICTED: aldehyde dehydrogenase family 2 member C4-like [Setaria italica]
comp74621_c1	5.41	0.44	0.66	[C]	Energy production and conversion	Molecular Function: retinal dehydrogenase activity (GO:0001758);; Biological Process: liver development (GO:0001889);; Molecular Function: aldehyde dehydrogenase (NAD) activity (GO:0004029);; Cellular Component: mitochondrion (GO:0005739);; Biological Process: response to stress (GO:0006950);; Biological Process: cellular process (GO:0009987);; Biological Process: response to estradiol stimulus (…	K12355|9e-13|rcu:RCOM_1053330|aldehyde dehydrogenase, putative (EC:1.2.1.36)	Aldehyde dehydrogenase family 2 member C4 OS=Arabidopsis thaliana GN=ALDH2C4 PE=1 SV=2	Aldehyde dehydrogenase [Medicago truncatula]
comp74621_c3	10.3	0.87	1.89	[C]	Energy production and conversion	Biological Process: blood vessel development (GO:0001568);; Molecular Function: retinal dehydrogenase activity (GO:0001758);; Biological Process: liver development (GO:0001889);; Biological Process: regulation of endothelial cell proliferation (GO:0001936);; Biological Process: heart looping (GO:0001947);; Molecular Function: 3-chloroallyl aldehyde dehydrogenase activity (GO:0004028);; Molecular …	K12355|3e-50|rcu:RCOM_1053330|aldehyde dehydrogenase, putative (EC:1.2.1.36)	Aldehyde dehydrogenase family 2 member C4 OS=Arabidopsis thaliana GN=ALDH2C4 PE=1 SV=2	aldehyde dehydrogenase, putative [Ricinus communis]
comp75163_c0	19.63	44.06	49.76	[R]	General function prediction only	Molecular Function: nucleotide binding (GO:0000166);; Biological Process: defense response to insect (GO:0002213);; Molecular Function: glutamate-cysteine ligase activity (GO:0004357);; Cellular Component: mitochondrion (GO:0005739);; Biological Process: gluconeogenesis (GO:0006094);; Biological Process: glycolysis (GO:0006096);; Biological Process: glutathione biosynthetic process (GO:0006750);;…	K00083|0.0|pop:POPTR_667694|SAD	Probable mannitol dehydrogenase OS=Fragaria ananassa GN=CAD PE=1 SV=1	hypothetical protein PRUPE_ppa007626mg [Prunus persica]
comp75401_c0	0	1.34	3.48	--	--	Molecular Function: peroxidase activity (GO:0004601);; Molecular Function: protein binding (GO:0005515);; Cellular Component: Golgi apparatus (GO:0005794);; Cellular Component: cytosol (GO:0005829);; Biological Process: iron ion transport (GO:0006826);; Biological Process: response to oxidative stress (GO:0006979);; Cellular Component: plant-type cell wall (GO:0009505);; Biological Process: cellu…	K00430|5e-25|rcu:RCOM_0774200|Peroxidase 10 precursor, putative (EC:1.11.1.7)	Peroxidase 10 OS=Arabidopsis thaliana GN=PER10 PE=1 SV=1	putative class III peroxidase [Coffea arabica x Coffea canephora]
comp75401_c1	0	1.44	1.35	--	--	Biological Process: defense response to nematode (GO:0002215);; Molecular Function: peroxidase activity (GO:0004601);; Cellular Component: extracellular region (GO:0005576);; Cellular Component: vacuolar membrane (GO:0005774);; Cellular Component: Golgi apparatus (GO:0005794);; Cellular Component: cytosol (GO:0005829);; Biological Process: response to oxidative stress (GO:0006979);; Biological Pr…	K00430|1e-17|rcu:RCOM_0774200|Peroxidase 10 precursor, putative (EC:1.11.1.7)	Peroxidase 10 OS=Arabidopsis thaliana GN=PER10 PE=1 SV=1	Peroxidase 10 precursor, putative [Ricinus communis]
comp75401_c2	0	0.38	1.4	--	--	Biological Process: transition metal ion transport (GO:0000041);; Biological Process: defense response to nematode (GO:0002215);; Molecular Function: peroxidase activity (GO:0004601);; Cellular Component: extracellular region (GO:0005576);; Cellular Component: vacuolar membrane (GO:0005774);; Cellular Component: Golgi apparatus (GO:0005794);; Biological Process: response to oxidative stress (GO:0…	K00430|7e-40|rcu:RCOM_0774200|Peroxidase 10 precursor, putative (EC:1.11.1.7)	Peroxidase 10 OS=Arabidopsis thaliana GN=PER10 PE=1 SV=1	putative class III peroxidase [Coffea arabica x Coffea canephora]
comp76509_c0	1.23	0.25	0.2	[E]	Amino acid transport and metabolism	Cellular Component: cytoplasm (GO:0005737);; Biological Process: L-phenylalanine catabolic process (GO:0006559);; Biological Process: biosynthetic process (GO:0009058);; Biological Process: cinnamic acid biosynthetic process (GO:0009800);; Molecular Function: ammonia-lyase activity (GO:0016841);; Molecular Function: phenylalanine ammonia-lyase activity (GO:0045548);;	K10775|6e-39|vvi:100241575|hypothetical protein LOC100241575	Phenylalanine ammonia-lyase OS=Nicotiana tabacum GN=PALA PE=2 SV=2	phenylalanine ammonia-lyase, partial [Populus trichocarpa]
comp76509_c2	8.73	4.4	0.38	--	--	Cellular Component: cytoplasm (GO:0005737);; Biological Process: L-phenylalanine catabolic process (GO:0006559);; Biological Process: response to oxidative stress (GO:0006979);; Biological Process: pollen development (GO:0009555);; Biological Process: cinnamic acid biosynthetic process (GO:0009800);; Biological Process: drought recovery (GO:0009819);; Biological Process: response to UV-B (GO:0010…	K10775|2e-42|rcu:RCOM_1355480|Phenylalanine ammonia-lyase, putative (EC:4.3.1.24)	Phenylalanine ammonia-lyase OS=Ipomoea batatas PE=2 SV=1	phenylalanine ammonia-lyase, partial [Camellia taliensis]
comp76509_c3	1.44	1.49	1.17	--	--	Cellular Component: cytoplasm (GO:0005737);; Biological Process: L-phenylalanine catabolic process (GO:0006559);; Biological Process: response to oxidative stress (GO:0006979);; Biological Process: biosynthetic process (GO:0009058);; Biological Process: pollen development (GO:0009555);; Biological Process: cinnamic acid biosynthetic process (GO:0009800);; Biological Process: drought recovery (GO:…	K10775|3e-38|rcu:RCOM_0543910|Phenylalanine ammonia-lyase, putative (EC:4.3.1.24)	Phenylalanine ammonia-lyase OS=Camellia sinensis GN=PAL PE=2 SV=1	phenyl ammonia lyase [Vitis vinifera]
comp76514_c0	110.01	337.95	276.54	[Q]	Secondary metabolites biosynthesis, transport and catabolism	Molecular Function: iron ion binding (GO:0005506);; Cellular Component: mitochondrion (GO:0005739);; Cellular Component: endoplasmic reticulum (GO:0005783);; Cellular Component: plasma membrane (GO:0005886);; Biological Process: spermidine metabolic process (GO:0008216);; Molecular Function: electron carrier activity (GO:0009055);; Biological Process: response to UV (GO:0009411);; Biological Proc…	K09754|0.0|pop:POPTR_685839|CYP98A27	Cytochrome P450 98A2 OS=Glycine max GN=CYP98A2 PE=2 SV=1	4-coumaric acid 3`-hydroxylase 34 [Coffea arabica]
comp76851_c0	567.42	2682.27	3419.5	[R]	General function prediction only	Cellular Component: nucleus (GO:0005634);; Cellular Component: cytosol (GO:0005829);; Biological Process: polyamine catabolic process (GO:0006598);; Biological Process: response to wounding (GO:0009611);; Biological Process: coumarin biosynthetic process (GO:0009805);; Biological Process: lignin biosynthetic process (GO:0009809);; Biological Process: positive regulation of flavonoid biosynthetic …	K00588|1e-166|vvi:100243978|hypothetical protein LOC100243978	Caffeoyl-CoA O-methyltransferase OS=Populus tremuloides PE=2 SV=1	caffeoyl-CoA 3-O methyltransferase [Coffea canephora]
comp77076_c0	26.61	23.89	27.22	[G]	Carbohydrate transport and metabolism	Molecular Function: glucan exo-1,3-beta-glucosidase activity (GO:0004338);; Molecular Function: beta-galactosidase activity (GO:0004565);; Molecular Function: beta-mannosidase activity (GO:0004567);; Cellular Component: Golgi apparatus (GO:0005794);; Cellular Component: cytosol (GO:0005829);; Biological Process: ion transport (GO:0006811);; Molecular Function: zinc ion binding (GO:0008270);; Cell…	K01188|1e-154|sbi:SORBI_06g019840|hypothetical protein	Beta-glucosidase 12 OS=Oryza sativa subsp. japonica GN=BGLU12 PE=2 SV=2	PREDICTED: beta-glucosidase 24-like [Fragaria vesca subsp. vesca]
comp77200_c0	11.61	7.39	8.35	--	--	Biological Process: transition metal ion transport (GO:0000041);; Biological Process: defense response to nematode (GO:0002215);; Molecular Function: peroxidase activity (GO:0004601);; Cellular Component: extracellular region (GO:0005576);; Cellular Component: vacuolar membrane (GO:0005774);; Cellular Component: Golgi apparatus (GO:0005794);; Biological Process: response to oxidative stress (GO:0…	K00430|1e-158|rcu:RCOM_0533480|Peroxidase 72 precursor, putative (EC:1.11.1.7)	Peroxidase 72 OS=Arabidopsis thaliana GN=PER72 PE=1 SV=1	Peroxidase 72 precursor, putative [Ricinus communis]
comp77214_c0	5.34	13.3	8.99	--	--	Biological Process: defense response to nematode (GO:0002215);; Molecular Function: peroxidase activity (GO:0004601);; Cellular Component: extracellular region (GO:0005576);; Cellular Component: cell wall (GO:0005618);; Cellular Component: vacuolar membrane (GO:0005774);; Cellular Component: Golgi apparatus (GO:0005794);; Biological Process: response to oxidative stress (GO:0006979);; Biological …	K00430|1e-128|rcu:RCOM_0774200|Peroxidase 10 precursor, putative (EC:1.11.1.7)	Peroxidase 10 OS=Arabidopsis thaliana GN=PER10 PE=1 SV=1	PREDICTED: peroxidase 10-like [Solanum lycopersicum]
comp77623_c0	41.06	134.53	106.27	--	--	Molecular Function: peroxidase activity (GO:0004601);; Cellular Component: extracellular region (GO:0005576);; Cellular Component: vacuole (GO:0005773);; Cellular Component: vacuolar membrane (GO:0005774);; Biological Process: ion transport (GO:0006811);; Biological Process: response to oxidative stress (GO:0006979);; Biological Process: response to desiccation (GO:0009269);; Biological Process: …	K00430|1e-178|pop:POPTR_714789|hypothetical protein	Peroxidase 12 OS=Arabidopsis thaliana GN=PER12 PE=1 SV=1	Peroxidase [Theobroma cacao]
comp78069_c0	21.29	19.23	16.59	[G]	Carbohydrate transport and metabolism	Molecular Function: hydrolase activity, hydrolyzing O-glycosyl compounds (GO:0004553);; Cellular Component: extracellular region (GO:0005576);; Cellular Component: vacuole (GO:0005773);; Cellular Component: cytosol (GO:0005829);; Biological Process: carbohydrate metabolic process (GO:0005975);; Biological Process: iron ion transport (GO:0006826);; Molecular Function: beta-glucosidase activity (GO…	K01188|0.0|rcu:RCOM_0611400|hydrolase, hydrolyzing O-glycosyl compounds, putative (EC:3.2.1.21)	Lysosomal beta glucosidase OS=Dictyostelium discoideum GN=gluA PE=1 SV=2	PREDICTED: lysosomal beta glucosidase-like [Solanum lycopersicum]
comp79832_c0	1.86	15.31	10.63	[R]	General function prediction only	Cellular Component: mitochondrion (GO:0005739);; Biological Process: amino acid transport (GO:0006865);; Molecular Function: zinc ion binding (GO:0008270);; Biological Process: toxin catabolic process (GO:0009407);; Biological Process: response to bacterium (GO:0009617);; Biological Process: plant-type hypersensitive response (GO:0009626);; Biological Process: lignin biosynthetic process (GO:0009…	K00083|1e-57|pop:POPTR_667694|SAD	8-hydroxygeraniol dehydrogenase OS=Catharanthus roseus GN=10HGO PE=1 SV=1	RecName: Full=8-hydroxygeraniol dehydrogenase; Short=Cr10HGO
comp80464_c0	257.46	224.62	368.99	[R]	General function prediction only	Molecular Function: nucleotide binding (GO:0000166);; Biological Process: defense response to insect (GO:0002213);; Molecular Function: glutamate-cysteine ligase activity (GO:0004357);; Cellular Component: mitochondrion (GO:0005739);; Biological Process: gluconeogenesis (GO:0006094);; Biological Process: glycolysis (GO:0006096);; Biological Process: glutathione biosynthetic process (GO:0006750);;…	K00083|0.0|pop:POPTR_667694|SAD	Probable mannitol dehydrogenase OS=Fragaria ananassa GN=CAD PE=1 SV=1	cinnamyl alcohol dehydrogenase [Neolamarckia cadamba]
comp80489_c0	109.35	446.83	374.04	[IQ]	--	Molecular Function: fatty-acyl-CoA synthase activity (GO:0004321);; Molecular Function: ATP binding (GO:0005524);; Cellular Component: nucleus (GO:0005634);; Cellular Component: peroxisome (GO:0005777);; Biological Process: polyamine catabolic process (GO:0006598);; Biological Process: protein targeting to membrane (GO:0006612);; Biological Process: response to wounding (GO:0009611);; Biological …	K01904|0.0|vvi:100254698|hypothetical protein LOC100254698	4-coumarate--CoA ligase 2 OS=Nicotiana tabacum GN=4CL2 PE=2 SV=1	4-hydroxycinnamoyl-CoA ligase 3 [Coffea arabica]
comp80867_c0	45.04	163.95	68.68	[E]	Amino acid transport and metabolism	Cellular Component: cytoplasm (GO:0005737);; Biological Process: L-phenylalanine catabolic process (GO:0006559);; Biological Process: response to oxidative stress (GO:0006979);; Biological Process: pollen development (GO:0009555);; Biological Process: cinnamic acid biosynthetic process (GO:0009800);; Biological Process: drought recovery (GO:0009819);; Biological Process: response to UV-B (GO:0010…	K10775|0.0|vvi:100241575|hypothetical protein LOC100241575	Phenylalanine ammonia-lyase (Fragment) OS=Vitis vinifera GN=PAL PE=2 SV=1	phenylalanine ammonia-lyase 3 [Coffea canephora]
comp81012_c0	4.76	2.27	4.39	--	--	Molecular Function: peroxidase activity (GO:0004601);; Molecular Function: protein binding (GO:0005515);; Cellular Component: extracellular region (GO:0005576);; Cellular Component: nucleus (GO:0005634);; Cellular Component: cytosol (GO:0005829);; Biological Process: steroid biosynthetic process (GO:0006694);; Biological Process: iron ion transport (GO:0006826);; Biological Process: response to o…	K00430|0.0|rcu:RCOM_0172310|Peroxidase 16 precursor, putative (EC:1.11.1.7)	Peroxidase 16 OS=Arabidopsis thaliana GN=PER16 PE=1 SV=2	Peroxidase 16 precursor, putative [Ricinus communis]
comp81261_c0	6.19	6.66	5.83	[G]	Carbohydrate transport and metabolism	Biological Process: polysaccharide catabolic process (GO:0000272);; Molecular Function: hydrolase activity, hydrolyzing O-glycosyl compounds (GO:0004553);; Cellular Component: extracellular region (GO:0005576);; Cellular Component: vacuole (GO:0005773);; Cellular Component: cytosol (GO:0005829);; Biological Process: carbohydrate metabolic process (GO:0005975);; Molecular Function: beta-glucosidas…	K01188|0.0|vvi:100255282|hypothetical protein LOC100255282	Lysosomal beta glucosidase OS=Dictyostelium discoideum GN=gluA PE=1 SV=2	PREDICTED: lysosomal beta glucosidase-like [Solanum lycopersicum]
comp81571_c0	5.46	3.01	2.62	--	--	Biological Process: defense response to nematode (GO:0002215);; Molecular Function: peroxidase activity (GO:0004601);; Cellular Component: extracellular region (GO:0005576);; Cellular Component: cell wall (GO:0005618);; Cellular Component: vacuolar membrane (GO:0005774);; Cellular Component: Golgi apparatus (GO:0005794);; Cellular Component: cytosol (GO:0005829);; Biological Process: response to …	K00430|0.0|vvi:100242338|hypothetical protein LOC100242338	Peroxidase 17 OS=Arabidopsis thaliana GN=PER17 PE=2 SV=1	Peroxidase superfamily protein [Theobroma cacao]
comp81690_c1	51.97	2.11	0.93	[IQ]	--	Molecular Function: fatty-acyl-CoA synthase activity (GO:0004321);; Molecular Function: ATP binding (GO:0005524);; Cellular Component: nucleus (GO:0005634);; Cellular Component: peroxisome (GO:0005777);; Biological Process: polyamine catabolic process (GO:0006598);; Biological Process: protein targeting to membrane (GO:0006612);; Biological Process: response to wounding (GO:0009611);; Biological …	K01904|0.0|rcu:RCOM_1325310|AMP dependent CoA ligase, putative (EC:1.13.12.7)	4-coumarate--CoA ligase 2 OS=Glycine max PE=2 SV=2	4-coumarate:CoA ligase 3 [Theobroma cacao]
comp81826_c0	433.98	1420.74	1258.32	[Q]	Secondary metabolites biosynthesis, transport and catabolism	Molecular Function: iron ion binding (GO:0005506);; Cellular Component: extracellular region (GO:0005576);; Cellular Component: mitochondrion (GO:0005739);; Cellular Component: vacuolar membrane (GO:0005774);; Cellular Component: endoplasmic reticulum (GO:0005783);; Cellular Component: Golgi apparatus (GO:0005794);; Cellular Component: plasma membrane (GO:0005886);; Molecular Function: electron c…	K00487|0.0|pop:POPTR_823837|C4H2, CYP73A42	Trans-cinnamate 4-monooxygenase OS=Catharanthus roseus GN=CYP73A4 PE=2 SV=1	cinnamate 4-hydroxylase [Neolamarckia cadamba]
comp81995_c0	132.23	674.42	694.5	[Q]	Secondary metabolites biosynthesis, transport and catabolism	Biological Process: very long-chain fatty acid metabolic process (GO:0000038);; Molecular Function: binding (GO:0005488);; Molecular Function: iron ion binding (GO:0005506);; Cellular Component: endoplasmic reticulum (GO:0005783);; Biological Process: intra-Golgi vesicle-mediated transport (GO:0006891);; Biological Process: cellular membrane fusion (GO:0006944);; Molecular Function: electron carr…	K09755|0.0|vvi:100267863|hypothetical protein LOC100267863	Cytochrome P450 84A1 OS=Arabidopsis thaliana GN=CYP84A1 PE=2 SV=1	coniferylalcohol 5-hydroxylase [Centaurium erythraea]
comp823373_c0	0	0	0.45	[G]	Carbohydrate transport and metabolism	Biological Process: polysaccharide catabolic process (GO:0000272);; Molecular Function: beta-galactosidase activity (GO:0004565);; Cellular Component: extracellular region (GO:0005576);; Cellular Component: cell wall (GO:0005618);; Cellular Component: mitochondrion (GO:0005739);; Biological Process: carbohydrate metabolic process (GO:0005975);; Molecular Function: beta-glucosidase activity (GO:00…	K05350|5e-21|rcu:RCOM_0905360|beta-glucosidase, putative (EC:3.2.1.21)	Beta-glucosidase 18 OS=Oryza sativa subsp. japonica GN=BGLU18 PE=2 SV=2	PREDICTED: beta-glucosidase 47-like [Glycine max]
comp82409_c0	903.45	4002.25	2613.62	[E]	Amino acid transport and metabolism	Cellular Component: cytoplasm (GO:0005737);; Biological Process: L-phenylalanine catabolic process (GO:0006559);; Biological Process: response to oxidative stress (GO:0006979);; Biological Process: pollen development (GO:0009555);; Biological Process: cinnamic acid biosynthetic process (GO:0009800);; Biological Process: drought recovery (GO:0009819);; Biological Process: response to UV-B (GO:0010…	K10775|0.0|vvi:100241377|hypothetical protein LOC100241377	Phenylalanine ammonia-lyase OS=Camellia sinensis GN=PAL PE=2 SV=1	phenylalanine ammonia-lyase 1 [Coffea canephora]
comp82409_c1	165.55	1016.37	921.12	--	--	Cellular Component: cytoplasm (GO:0005737);; Biological Process: L-phenylalanine catabolic process (GO:0006559);; Biological Process: response to oxidative stress (GO:0006979);; Biological Process: pollen development (GO:0009555);; Biological Process: cinnamic acid biosynthetic process (GO:0009800);; Biological Process: drought recovery (GO:0009819);; Biological Process: response to UV-B (GO:0010…	K10775|1e-132|pop:POPTR_822571|PAL5	Phenylalanine ammonia-lyase (Fragment) OS=Vitis vinifera GN=PAL PE=2 SV=1	phenylalanine ammonia-lyase 2 [Coffea canephora]
comp82801_c1	9.31	7.15	2.23	[G]	Carbohydrate transport and metabolism	Cellular Component: plant-type vacuole (GO:0000325);; Molecular Function: beta-galactosidase activity (GO:0004565);; Cellular Component: extracellular region (GO:0005576);; Biological Process: carbohydrate metabolic process (GO:0005975);; Cellular Component: chloroplast (GO:0009507);; Biological Process: anthocyanin-containing compound biosynthetic process (GO:0009718);; Biological Process: ligni…	K05350|1e-132|pop:POPTR_555358|hypothetical protein	Beta-glucosidase 46 OS=Arabidopsis thaliana GN=BGLU46 PE=1 SV=2	hypothetical protein PRUPE_ppa004523mg [Prunus persica]
comp83709_c0	4.35	8.82	8.2	--	--	Molecular Function: iron ion binding (GO:0005506);; Cellular Component: mitochondrion (GO:0005739);; Cellular Component: endoplasmic reticulum (GO:0005783);; Cellular Component: plasma membrane (GO:0005886);; Molecular Function: electron carrier activity (GO:0009055);; Biological Process: response to wounding (GO:0009611);; Biological Process: coumarin biosynthetic process (GO:0009805);; Biologic…	K09754|5e-52|vvi:100263633|hypothetical protein LOC100263633	Cytochrome P450 98A3 OS=Arabidopsis thaliana GN=CYP98A3 PE=1 SV=1	cytochrome P450 98A3 [Coffea arabica]
comp83719_c0	5.12	2.52	0.87	[G]	Carbohydrate transport and metabolism	Molecular Function: glucan exo-1,3-beta-glucosidase activity (GO:0004338);; Molecular Function: beta-galactosidase activity (GO:0004565);; Molecular Function: beta-mannosidase activity (GO:0004567);; Cellular Component: mitochondrion (GO:0005739);; Biological Process: carbohydrate metabolic process (GO:0005975);; Molecular Function: zinc ion binding (GO:0008270);; Molecular Function: beta-glucosi…	K01188|0.0|rcu:RCOM_1621030|beta-glucosidase, putative (EC:3.2.1.21)	Beta-glucosidase 40 OS=Arabidopsis thaliana GN=BGLU40 PE=2 SV=1	PREDICTED: beta-glucosidase 40-like [Cucumis sativus]
comp83765_c0	97.01	328.51	333.95	--	--	Molecular Function: protein binding (GO:0005515);; Cellular Component: cytosol (GO:0005829);; Biological Process: protein targeting to membrane (GO:0006612);; Biological Process: response to wounding (GO:0009611);; Biological Process: coumarin biosynthetic process (GO:0009805);; Biological Process: lignin biosynthetic process (GO:0009809);; Biological Process: positive regulation of flavonoid bio…	K13065|0.0|pop:POPTR_554899|HCQ7	Shikimate O-hydroxycinnamoyltransferase OS=Nicotiana tabacum GN=HST PE=1 SV=1	hydroxycinnamoyl transferase [Coffea arabica]
comp83903_c1	44.43	131.8	24.9	[E]	Amino acid transport and metabolism	Cellular Component: cytoplasm (GO:0005737);; Biological Process: L-phenylalanine catabolic process (GO:0006559);; Biological Process: response to oxidative stress (GO:0006979);; Biological Process: pollen development (GO:0009555);; Biological Process: cinnamic acid biosynthetic process (GO:0009800);; Biological Process: drought recovery (GO:0009819);; Biological Process: response to UV-B (GO:0010…	K10775|0.0|rcu:RCOM_1355480|Phenylalanine ammonia-lyase, putative (EC:4.3.1.24)	Phenylalanine ammonia-lyase OS=Nicotiana tabacum PE=2 SV=1	phenylalanine ammonia-lyase 3 [Coffea canephora]
comp84189_c0	0.37	0	0	--	--	Molecular Function: peroxidase activity (GO:0004601);; Molecular Function: binding (GO:0005488);; Cellular Component: extracellular region (GO:0005576);;	K00430|3e-22|vvi:100257692|hypothetical protein LOC100257692	Probable peroxidase 61 OS=Arabidopsis thaliana GN=PER61 PE=3 SV=1	Peroxidase superfamily protein [Theobroma cacao]
comp84401_c0	2.26	3.87	3.55	--	--	Molecular Function: fatty-acyl-CoA synthase activity (GO:0004321);; Cellular Component: peroxisome (GO:0005777);; Biological Process: jasmonic acid biosynthetic process (GO:0009695);; Biological Process: auxin biosynthetic process (GO:0009851);; Molecular Function: 4-coumarate-CoA ligase activity (GO:0016207);; Molecular Function: Photinus-luciferin 4-monooxygenase (ATP-hydrolyzing) activity (GO:…	K01904|8e-24|vvi:100267198|hypothetical protein LOC100267198	4-coumarate--CoA ligase-like 7 OS=Arabidopsis thaliana GN=4CLL7 PE=1 SV=1	AMP-dependent synthetase and ligase family protein isoform 2, partial [Theobroma cacao]
comp84401_c1	25.39	25.58	34.26	[IQ]	--	Molecular Function: nucleotide binding (GO:0000166);; Molecular Function: fatty-acyl-CoA synthase activity (GO:0004321);; Cellular Component: peroxisome (GO:0005777);; Biological Process: response to wounding (GO:0009611);; Biological Process: jasmonic acid biosynthetic process (GO:0009695);; Biological Process: phenylpropanoid metabolic process (GO:0009698);; Biological Process: anthocyanin-cont…	K01904|0.0|rcu:RCOM_0473330|AMP dependent CoA ligase, putative (EC:1.13.12.7)	4-coumarate--CoA ligase-like 7 OS=Arabidopsis thaliana GN=4CLL7 PE=1 SV=1	PREDICTED: 4-coumarate--CoA ligase-like 7-like [Solanum lycopersicum]
comp85159_c0	176.37	243.74	172.95	[Q]	Secondary metabolites biosynthesis, transport and catabolism	Molecular Function: iron ion binding (GO:0005506);; Cellular Component: mitochondrion (GO:0005739);; Cellular Component: endoplasmic reticulum (GO:0005783);; Cellular Component: plasma membrane (GO:0005886);; Biological Process: spermidine metabolic process (GO:0008216);; Molecular Function: electron carrier activity (GO:0009055);; Biological Process: response to UV (GO:0009411);; Biological Proc…	K09754|0.0|rcu:RCOM_1106600|cytochrome P450, putative (EC:1.14.13.21)	Cytochrome P450 98A2 OS=Glycine max GN=CYP98A2 PE=2 SV=1	p-coumaroyl quinate/shikimate 3&apos;-hydroxylase [Coffea canephora]
comp85385_c0	1.54	5.78	3.37	[C]	Energy production and conversion	Molecular Function: retinal dehydrogenase activity (GO:0001758);; Biological Process: liver development (GO:0001889);; Molecular Function: 3-chloroallyl aldehyde dehydrogenase activity (GO:0004028);; Molecular Function: aldehyde dehydrogenase (NAD) activity (GO:0004029);; Molecular Function: aldehyde dehydrogenase [NAD(P)+] activity (GO:0004030);; Molecular Function: Ras GTPase activator activity…	K12355|0.0|rcu:RCOM_1053330|aldehyde dehydrogenase, putative (EC:1.2.1.36)	Aldehyde dehydrogenase family 2 member C4 OS=Arabidopsis thaliana GN=ALDH2C4 PE=1 SV=2	PREDICTED: aldehyde dehydrogenase family 2 member C4-like [Solanum lycopersicum]
comp85529_c0	87.32	317.89	252.98	[IQ]	--	Molecular Function: fatty-acyl-CoA synthase activity (GO:0004321);; Molecular Function: ATP binding (GO:0005524);; Cellular Component: nucleus (GO:0005634);; Cellular Component: peroxisome (GO:0005777);; Biological Process: polyamine catabolic process (GO:0006598);; Biological Process: protein targeting to membrane (GO:0006612);; Biological Process: response to wounding (GO:0009611);; Biological …	K01904|0.0|vvi:100254698|hypothetical protein LOC100254698	4-coumarate--CoA ligase 1 OS=Nicotiana tabacum GN=4CL1 PE=2 SV=1	4-hydroxycinnamoyl-CoA ligase 4 [Coffea arabica]
comp85960_c0	76.62	79.33	90.1	--	--	Cellular Component: cytoplasm (GO:0005737);; Biological Process: L-phenylalanine catabolic process (GO:0006559);; Biological Process: cinnamic acid biosynthetic process (GO:0009800);; Molecular Function: phenylalanine ammonia-lyase activity (GO:0045548);;	K10775|6e-41|vvi:100241377|hypothetical protein LOC100241377	Phenylalanine ammonia-lyase 2 OS=Lithospermum erythrorhizon PE=2 SV=1	phenylalanine ammonia lyase 1 [Platycodon grandiflorus]
comp88316_c0	63.05	39.44	64.16	--	--	Biological Process: defense response to nematode (GO:0002215);; Molecular Function: peroxidase activity (GO:0004601);; Cellular Component: vacuole (GO:0005773);; Cellular Component: vacuolar membrane (GO:0005774);; Cellular Component: Golgi apparatus (GO:0005794);; Biological Process: ion transport (GO:0006811);; Biological Process: response to oxidative stress (GO:0006979);; Biological Process: …	K00430|0.0|pop:POPTR_830144|hypothetical protein	Peroxidase 12 OS=Arabidopsis thaliana GN=PER12 PE=1 SV=1	predicted protein [Populus trichocarpa]
comp93878_c0	3.51	15.48	12.08	--	--	Biological Process: immune system process (GO:0002376);; Molecular Function: peroxidase activity (GO:0004601);; Molecular Function: protein binding (GO:0005515);; Cellular Component: extracellular region (GO:0005576);; Cellular Component: nucleus (GO:0005634);; Cellular Component: cytosol (GO:0005829);; Biological Process: steroid biosynthetic process (GO:0006694);; Biological Process: ion transp…	K00430|0.0|rcu:RCOM_1012870|Peroxidase 19 precursor, putative (EC:1.11.1.7)	Peroxidase 19 OS=Arabidopsis thaliana GN=PER19 PE=2 SV=1	Peroxidase 19 precursor, putative [Ricinus communis]
comp93878_c0	3.51	15.48	12.08	--	--	Biological Process: immune system process (GO:0002376);; Molecular Function: peroxidase activity (GO:0004601);; Molecular Function: protein binding (GO:0005515);; Cellular Component: extracellular region (GO:0005576);; Cellular Component: nucleus (GO:0005634);; Cellular Component: cytosol (GO:0005829);; Biological Process: steroid biosynthetic process (GO:0006694);; Biological Process: ion transp…	K00430|0.0|rcu:RCOM_1012870|Peroxidase 19 precursor, putative (EC:1.11.1.7)	Peroxidase 19 OS=Arabidopsis thaliana GN=PER19 PE=2 SV=1	Peroxidase 19 precursor, putative [Ricinus communis]
comp96346_c0	10.54	6.48	2.62	--	--	Molecular Function: peroxidase activity (GO:0004601);; Molecular Function: protein binding (GO:0005515);; Cellular Component: extracellular region (GO:0005576);; Cellular Component: cytosol (GO:0005829);; Biological Process: water transport (GO:0006833);; Biological Process: response to oxidative stress (GO:0006979);; Biological Process: response to salt stress (GO:0009651);; Biological Process: …	K00430|1e-44|vvi:100241814|hypothetical protein LOC100241814	Peroxidase 42 OS=Arabidopsis thaliana GN=PER42 PE=1 SV=2	peroxidase [Pyrus x bretschneideri]
Starch and sucrose metabolism(ko00500)
comp103046_c0	8.79	7.18	2.09	--	--	Molecular Function: 1,4-alpha-glucan branching enzyme activity (GO:0003844);; Biological Process: starch metabolic process (GO:0005982);; Biological Process: macromolecule biosynthetic process (GO:0009059);; Biological Process: glucan biosynthetic process (GO:0009250);; Cellular Component: chloroplast stroma (GO:0009570);; Molecular Function: transferase activity, transferring glycosyl groups (GO…	K00700|6e-08|ath:AT2G36390|SBE2.1	1,4-alpha-glucan-branching enzyme 2-1, chloroplastic/amyloplastic OS=Arabidopsis thaliana GN=SBE2.1 PE=1 SV=1	PREDICTED: 1,4-alpha-glucan-branching enzyme 2-2, chloroplastic/amyloplastic-like [Solanum lycopersicum]
comp10635_c0	2.45	0	0.08	--	--	Molecular Function: hydrolase activity, hydrolyzing O-glycosyl compounds (GO:0004553);; Biological Process: cellular metabolic process (GO:0044237);; Biological Process: primary metabolic process (GO:0044238);; Biological Process: response to stimulus (GO:0050896);; Biological Process: organic substance metabolic process (GO:0071704);;	K01193|1e-23|pop:POPTR_817289|hypothetical protein	Acid beta-fructofuranosidase OS=Vicia faba GN=VCINV PE=2 SV=1	predicted protein [Populus trichocarpa]
comp138989_c0	4.24	0.6	0	[G]	Carbohydrate transport and metabolism	Biological Process: maltose metabolic process (GO:0000023);; Biological Process: diaphragm contraction (GO:0002086);; Cellular Component: lysosome (GO:0005764);; Cellular Component: endoplasmic reticulum lumen (GO:0005788);; Cellular Component: cytosol (GO:0005829);; Cellular Component: plasma membrane (GO:0005886);; Biological Process: glycogen catabolic process (GO:0005980);; Biological Process…	K01187|4e-56|pop:POPTR_564524|hypothetical protein	Alpha-xylosidase 1 OS=Arabidopsis thaliana GN=XYL1 PE=1 SV=1	hypothetical protein PRUPE_ppa001168mg [Prunus persica]
comp17902_c0	0.49	0.79	0.31	[M]	Cell wall/membrane/envelope biogenesis	Biological Process: response to hypoxia (GO:0001666);; Cellular Component: nucleus (GO:0005634);; Cellular Component: cytosol (GO:0005829);; Cellular Component: plasma membrane (GO:0005886);; Biological Process: sucrose metabolic process (GO:0005985);; Biological Process: sucrose biosynthetic process (GO:0005986);; Cellular Component: plasmodesma (GO:0009506);; Biological Process: regulation of m…	K00696|2e-51|vvi:100232974|sucrose-phosphate synthase 1	Probable sucrose-phosphate synthase 4 OS=Arabidopsis thaliana GN=SPS4 PE=1 SV=1	unnamed protein product [Vitis vinifera]
comp204025_c0	0	0.33	2.95	[G]	Carbohydrate transport and metabolism	Biological Process: response to UV (GO:0009411);; Cellular Component: plant-type cell wall (GO:0009505);; Cellular Component: chloroplast (GO:0009507);; Biological Process: flavonoid biosynthetic process (GO:0009813);; Cellular Component: cytoplasmic membrane-bounded vesicle (GO:0016023);; Biological Process: histone phosphorylation (GO:0016572);; Molecular Function: pectinesterase activity (GO:0…	K01051|1e-49|pop:POPTR_832407|pectinesterase family protein (EC:3.1.1.11)	Probable pectinesterase 53 OS=Arabidopsis thaliana GN=PME53 PE=2 SV=1	pectinesterase, partial [Genlisea aurea]
comp20562_c0	1.27	0	0.48	--	--	Molecular Function: enzyme inhibitor activity (GO:0004857);; Cellular Component: extracellular region (GO:0005576);; Cellular Component: nucleus (GO:0005634);; Biological Process: protein targeting to membrane (GO:0006612);; Biological Process: water transport (GO:0006833);; Cellular Component: plant-type cell wall (GO:0009505);; Biological Process: response to salt stress (GO:0009651);; Biologic…	K01051|8e-39|pop:POPTR_799194|hypothetical protein	Probable pectinesterase/pectinesterase inhibitor 40 OS=Arabidopsis thaliana GN=PME40 PE=2 SV=1	pectin methylesterase [Coffea arabica]
comp275862_c0	0	0.23	0.71	[MG]	--	Molecular Function: nucleotide binding (GO:0000166);; Molecular Function: protein binding (GO:0005515);; Cellular Component: endosome (GO:0005768);; Cellular Component: Golgi apparatus (GO:0005794);; Cellular Component: trans-Golgi network (GO:0005802);; Biological Process: carbohydrate metabolic process (GO:0005975);; Biological Process: tryptophan catabolic process (GO:0006569);; Biological Pro…	K08679|5e-40|ath:AT4G00110|GAE3	UDP-glucuronate 4-epimerase 3 OS=Arabidopsis thaliana GN=GAE3 PE=2 SV=1	hypothetical protein M569_01604, partial [Genlisea aurea]
comp319555_c0	0.79	0.96	0.63	[G]	Carbohydrate transport and metabolism	Biological Process: maltose metabolic process (GO:0000023);; Biological Process: RNA splicing, via endonucleolytic cleavage and ligation (GO:0000394);; Biological Process: diaphragm contraction (GO:0002086);; Molecular Function: alpha-glucosidase activity (GO:0004558);; Molecular Function: sucrose alpha-glucosidase activity (GO:0004575);; Cellular Component: extracellular region (GO:0005576);; Ce…	K01187|1e-45|pop:POPTR_569296|hypothetical protein	Alpha-glucosidase OS=Beta vulgaris PE=1 SV=1	PREDICTED: alpha-glucosidase-like [Solanum lycopersicum]
comp354579_c0	0.35	0	0	--	--	Molecular Function: enzyme inhibitor activity (GO:0004857);; Cellular Component: extracellular region (GO:0005576);; Cellular Component: cell wall (GO:0005618);; Cellular Component: plant-type cell wall (GO:0009505);; Molecular Function: pectinesterase activity (GO:0030599);; Biological Process: cell wall modification (GO:0042545);; Biological Process: negative regulation of catalytic activity (G…	K01051|2e-30|rcu:RCOM_1179060|Pectinesterase-2 precursor, putative (EC:3.1.1.11)	Probable pectinesterase/pectinesterase inhibitor 7 OS=Arabidopsis thaliana GN=PME7 PE=2 SV=1	hypothetical protein PRUPE_ppa003639mg [Prunus persica]
comp42838_c0	0.37	0.69	0	--	--	Cellular Component: nucleus (GO:0005634);; Biological Process: response to UV (GO:0009411);; Cellular Component: plant-type cell wall (GO:0009505);; Cellular Component: plasmodesma (GO:0009506);; Biological Process: flavonoid biosynthetic process (GO:0009813);; Biological Process: cellular component organization (GO:0016043);; Biological Process: actin filament-based movement (GO:0030048);; Molec…	K01051|2e-25|pop:POPTR_818003|pectinesterase family protein (EC:3.1.1.11)	Pectinesterase 31 OS=Arabidopsis thaliana GN=PME31 PE=1 SV=1	Pectin methylesterase 31 isoform 2, partial [Theobroma cacao]
comp42838_c1	0	1.04	0.32	--	--	Cellular Component: nucleus (GO:0005634);; Cellular Component: cytoplasm (GO:0005737);; Cellular Component: plant-type cell wall (GO:0009505);; Molecular Function: pectinesterase activity (GO:0030599);; Biological Process: cell wall modification (GO:0042545);; Molecular Function: aspartyl esterase activity (GO:0045330);; Biological Process: pectin metabolic process (GO:0045488);;	K01051|9e-50|pop:POPTR_818003|pectinesterase family protein (EC:3.1.1.11)	Pectinesterase 31 OS=Arabidopsis thaliana GN=PME31 PE=1 SV=1	PREDICTED: pectinesterase 31-like [Fragaria vesca subsp. vesca]
comp43163_c0	13.96	1.66	1.01	[MG]	--	Molecular Function: nucleotide binding (GO:0000166);; Biological Process: polysaccharide biosynthetic process (GO:0000271);; Molecular Function: protein binding (GO:0005515);; Cellular Component: endosome (GO:0005768);; Cellular Component: Golgi apparatus (GO:0005794);; Cellular Component: trans-Golgi network (GO:0005802);; Biological Process: carbohydrate metabolic process (GO:0005975);; Biologi…	K08679|1e-156|vvi:100241904|hypothetical protein LOC100241904	UDP-glucuronate 4-epimerase 6 OS=Arabidopsis thaliana GN=GAE6 PE=1 SV=1	PREDICTED: UDP-glucuronate 4-epimerase 6 [Vitis vinifera]
comp43705_c0	7.29	2.02	2.13	--	--	Cellular Component: extracellular region (GO:0005576);; Cellular Component: mitochondrion (GO:0005739);; Cellular Component: Golgi apparatus (GO:0005794);; Cellular Component: cytosol (GO:0005829);; Cellular Component: plasma membrane (GO:0005886);; Biological Process: carbohydrate metabolic process (GO:0005975);; Molecular Function: cellulase activity (GO:0008810);; Cellular Component: plant-typ…	K01179|6e-59|vvi:100260645|hypothetical protein LOC100260645	Endoglucanase 24 OS=Arabidopsis thaliana GN=At4g39010 PE=2 SV=1	PREDICTED: endoglucanase 24 [Vitis vinifera]
comp4383_c0	0	1.43	0	[G]	Carbohydrate transport and metabolism	Cellular Component: cytoplasm (GO:0005737);; Biological Process: response to UV (GO:0009411);; Cellular Component: plant-type cell wall (GO:0009505);; Cellular Component: chloroplast (GO:0009507);; Biological Process: flavonoid biosynthetic process (GO:0009813);; Biological Process: plant-type cell wall modification (GO:0009827);; Biological Process: pollen tube growth (GO:0009860);; Biological P…	K01051|2e-51|vvi:100267743|hypothetical protein LOC100267743	Probable pectinesterase 53 OS=Arabidopsis thaliana GN=PME53 PE=2 SV=1	pectinesterase, partial [Genlisea aurea]
comp44227_c0	0	0	0	--	--	Molecular Function: glucan exo-1,3-beta-glucosidase activity (GO:0004338);; Molecular Function: beta-galactosidase activity (GO:0004565);; Molecular Function: beta-mannosidase activity (GO:0004567);; Cellular Component: extracellular region (GO:0005576);; Cellular Component: Golgi apparatus (GO:0005794);; Cellular Component: cytosol (GO:0005829);; Biological Process: carbohydrate metabolic proces…	K01188|3e-20|sbi:SORBI_06g019840|hypothetical protein	Beta-glucosidase 10 OS=Oryza sativa subsp. japonica GN=BGLU10 PE=2 SV=1	putative strictosidine beta-D-glucosidase [Uncaria tomentosa]
comp4621_c0	0.82	0.5	0	[G]	Carbohydrate transport and metabolism	Biological Process: maltose metabolic process (GO:0000023);; Molecular Function: hydrolase activity, hydrolyzing O-glycosyl compounds (GO:0004553);; Cellular Component: cytosol (GO:0005829);; Cellular Component: plasma membrane (GO:0005886);; Biological Process: carbohydrate metabolic process (GO:0005975);; Biological Process: starch metabolic process (GO:0005982);; Molecular Function: beta-gluco…	K01187|4e-54|pop:POPTR_569299|hypothetical protein	Probable alpha-glucosidase Os06g0675700 OS=Oryza sativa subsp. japonica GN=Os06g0675700 PE=1 SV=1	Glycosyl hydrolases family 31 protein isoform 4 [Theobroma cacao]
comp465836_c0	1.85	0.57	0	--	--	Cellular Component: cytoplasm (GO:0005737);; Biological Process: response to UV (GO:0009411);; Cellular Component: plant-type cell wall (GO:0009505);; Cellular Component: chloroplast (GO:0009507);; Biological Process: flavonoid biosynthetic process (GO:0009813);; Biological Process: histone phosphorylation (GO:0016572);; Molecular Function: pectinesterase activity (GO:0030599);; Biological Proces…	K01051|2e-69|rcu:RCOM_1049330|Pectinesterase PPE8B precursor, putative (EC:3.1.1.11)	Probable pectinesterase 53 OS=Arabidopsis thaliana GN=PME53 PE=2 SV=1	Pectin lyase-like superfamily protein isoform 4, partial [Theobroma cacao]
comp47101_c0	1.24	784.69	640.12	[G]	Carbohydrate transport and metabolism	Molecular Function: glucan exo-1,3-beta-glucosidase activity (GO:0004338);; Molecular Function: beta-galactosidase activity (GO:0004565);; Cellular Component: extracellular region (GO:0005576);; Cellular Component: mitochondrion (GO:0005739);; Cellular Component: Golgi apparatus (GO:0005794);; Cellular Component: cytosol (GO:0005829);; Biological Process: calcium ion transport (GO:0006816);; Biol…	K01188|1e-175|vvi:100252705|hypothetical protein LOC100252705	Beta-glucosidase 12 OS=Oryza sativa subsp. japonica GN=BGLU12 PE=2 SV=2	Beta-glucosidase D2 [Medicago truncatula]
comp47269_c0	74.83	59.92	50.38	[M]	Cell wall/membrane/envelope biogenesis	Biological Process: response to hypoxia (GO:0001666);; Cellular Component: mitochondrion (GO:0005739);; Cellular Component: vacuole (GO:0005773);; Cellular Component: cytosol (GO:0005829);; Cellular Component: plasma membrane (GO:0005886);; Biological Process: starch metabolic process (GO:0005982);; Biological Process: sucrose metabolic process (GO:0005985);; Biological Process: sucrose biosynthe…	K00695|0.0|vvi:100267606|hypothetical protein LOC100267606	Sucrose synthase 2 OS=Pisum sativum GN=SUS2 PE=2 SV=1	sucrose synthase [Coffea arabica]
comp48779_c0	108.14	78.65	61.38	[G]	Carbohydrate transport and metabolism	Biological Process: maltose metabolic process (GO:0000023);; Biological Process: polysaccharide catabolic process (GO:0000272);; Molecular Function: 1,4-alpha-glucan branching enzyme activity (GO:0003844);; Molecular Function: hydrolase activity, hydrolyzing O-glycosyl compounds (GO:0004553);; Cellular Component: cytosol (GO:0005829);; Biological Process: glycogen biosynthetic process (GO:0005978…	K00700|0.0|vvi:100257371|hypothetical protein LOC100257371	1,4-alpha-glucan-branching enzyme OS=Solanum tuberosum GN=SBE1 PE=2 SV=2	starch-branching enzyme I [Nelumbo nucifera]
comp49310_c0	24.25	59.92	48.37	--	--	Cellular Component: Golgi apparatus (GO:0005794);; Biological Process: pollen development (GO:0009555);; Biological Process: plant-type cell wall biogenesis (GO:0009832);; Biological Process: pollen tube growth (GO:0009860);; Biological Process: xylem development (GO:0010089);; Biological Process: glucuronoxylan biosynthetic process (GO:0010417);; Molecular Function: polygalacturonate 4-alpha-gal…	K13648|8e-67|vvi:100264056|hypothetical protein LOC100264056	Probable galacturonosyltransferase 12 OS=Arabidopsis thaliana GN=GAUT12 PE=2 SV=1	hypothetical protein PRUPE_ppa004043mg [Prunus persica]
comp50569_c0	1.99	1.62	1.63	[G]	Carbohydrate transport and metabolism	Molecular Function: ATP binding (GO:0005524);; Cellular Component: cytosol (GO:0005829);; Biological Process: glycogen biosynthetic process (GO:0005978);; Biological Process: pentose-phosphate shunt (GO:0006098);; Biological Process: rRNA processing (GO:0006364);; Molecular Function: glucose-1-phosphate adenylyltransferase activity (GO:0008878);; Cellular Component: amyloplast (GO:0009501);; Cell…	K00975|1e-23|rcu:RCOM_1447520|glucose-1-phosphate adenylyltransferase, putative (EC:2.7.7.27)	Glucose-1-phosphate adenylyltransferase large subunit 1 (Fragment) OS=Solanum tuberosum GN=AGPS1 PE=2 SV=1	unknown [Medicago truncatula]
comp50604_c0	38.25	27	15.25	[G]	Carbohydrate transport and metabolism	Biological Process: maltose metabolic process (GO:0000023);; Molecular Function: UTP:glucose-1-phosphate uridylyltransferase activity (GO:0003983);; Molecular Function: protein binding (GO:0005515);; Cellular Component: cytoplasm (GO:0005737);; Cellular Component: cytosol (GO:0005829);; Cellular Component: plasma membrane (GO:0005886);; Biological Process: glycogen biosynthetic process (GO:000597…	K00963|1e-88|pop:POPTR_945931|hypothetical protein	UTP--glucose-1-phosphate uridylyltransferase OS=Musa acuminata GN=UGPA PE=2 SV=1	UDP-glucose pyrophosphorylase [Paulownia sp. ZKC-2008]
comp50625_c0	3.71	4.75	4.55	--	--	Biological Process: transition metal ion transport (GO:0000041);; Molecular Function: ribokinase activity (GO:0004747);; Molecular Function: ATP binding (GO:0005524);; Cellular Component: Golgi apparatus (GO:0005794);; Cellular Component: cytosol (GO:0005829);; Cellular Component: plasma membrane (GO:0005886);; Biological Process: D-ribose metabolic process (GO:0006014);; Molecular Function: fruc…	K00847|2e-11|rcu:RCOM_1497980|fructokinase, putative (EC:2.7.1.4)	Probable fructokinase-4 OS=Arabidopsis thaliana GN=At3g59480 PE=2 SV=1	hypothetical protein PRUPE_ppa008916mg [Prunus persica]
comp513994_c0	0.17	0.21	0.49	--	--	--	K01810|9e-06|osa:4334290|Os03g0776000	Glucose-6-phosphate isomerase, cytosolic 1 OS=Clarkia arcuata GN=PGIC1 PE=3 SV=1	--
comp51997_c0	9.99	21	19.42	[G]	Carbohydrate transport and metabolism	Molecular Function: ATP binding (GO:0005524);; Cellular Component: cytosol (GO:0005829);; Biological Process: glycogen biosynthetic process (GO:0005978);; Biological Process: pentose-phosphate shunt (GO:0006098);; Biological Process: rRNA processing (GO:0006364);; Molecular Function: glucose-1-phosphate adenylyltransferase activity (GO:0008878);; Cellular Component: amyloplast (GO:0009501);; Cell…	K00975|0.0|pop:POPTR_206019|glucose-1-phosphate adenylyltransferase (EC:2.7.7.27)	Glucose-1-phosphate adenylyltransferase large subunit, chloroplastic/amyloplastic OS=Beta vulgaris GN=AGPS1 PE=2 SV=1	predicted protein [Populus trichocarpa]
comp51997_c1	6.75	10.87	7.94	[G]	Carbohydrate transport and metabolism	Molecular Function: ATP binding (GO:0005524);; Biological Process: glycogen biosynthetic process (GO:0005978);; Biological Process: nucleobase-containing compound metabolic process (GO:0006139);; Molecular Function: glucose-1-phosphate adenylyltransferase activity (GO:0008878);; Biological Process: biosynthetic process (GO:0009058);; Biological Process: response to light stimulus (GO:0009416);; C…	K00975|3e-42|pop:POPTR_830057|glucose-1-phosphate adenylyltransferase (EC:2.7.7.27)	Glucose-1-phosphate adenylyltransferase large subunit 2, chloroplastic/amyloplastic OS=Solanum tuberosum GN=AGPS2 PE=2 SV=1	Glucose-1-phosphate adenylyltransferase large subunit isoform 2 [Theobroma cacao]
comp52134_c0	29.93	19.04	16.48	[G]	Carbohydrate transport and metabolism	Molecular Function: glucokinase activity (GO:0004340);; Molecular Function: protein binding (GO:0005515);; Molecular Function: ATP binding (GO:0005524);; Biological Process: glycolysis (GO:0006096);; Molecular Function: fructokinase activity (GO:0008865);; Biological Process: response to cold (GO:0009409);; Cellular Component: plastid outer membrane (GO:0009527);; Cellular Component: chloroplast …	K00844|0.0|vvi:100255753|hypothetical protein LOC100255753	Hexokinase-2, chloroplastic OS=Nicotiana tabacum GN=HXK2 PE=2 SV=1	hexokinase-related protein 1 [Solanum tuberosum]
comp52165_c0	7.22	10.82	10.86	[G]	Carbohydrate transport and metabolism	Biological Process: maltose catabolic process (GO:0000025);; Molecular Function: 4-alpha-glucanotransferase activity (GO:0004134);; Cellular Component: cytosol (GO:0005829);; Biological Process: starch catabolic process (GO:0005983);; Biological Process: circadian rhythm (GO:0007623);; Cellular Component: chloroplast (GO:0009507);; Biological Process: plant-type cell wall organization (GO:0009664…	K00705|0.0|vvi:100267188|hypothetical protein LOC100267188	4-alpha-glucanotransferase DPE2 OS=Arabidopsis thaliana GN=DPE2 PE=2 SV=1	hypothetical protein PRUPE_ppa000782mg [Prunus persica]
comp52248_c0	14.17	28.39	26.01	--	--	Cellular Component: cell wall (GO:0005618);; Biological Process: anion transport (GO:0006820);; Biological Process: metabolic process (GO:0008152);; Biological Process: response to cold (GO:0009409);; Biological Process: response to brassinosteroid stimulus (GO:0009741);; Biological Process: proline transport (GO:0015824);; Cellular Component: membrane (GO:0016020);; Molecular Function: hydrolase…	K01051|0.0|rcu:RCOM_1179060|Pectinesterase-2 precursor, putative (EC:3.1.1.11)	Probable pectinesterase/pectinesterase inhibitor 41 OS=Arabidopsis thaliana GN=PME41 PE=2 SV=2	Pectinesterase-2 precursor, putative [Ricinus communis]
comp52248_c1	32.87	53.07	79	--	--	Molecular Function: enzyme inhibitor activity (GO:0004857);; Cellular Component: extracellular region (GO:0005576);; Cellular Component: plant-type cell wall (GO:0009505);; Biological Process: proline transport (GO:0015824);; Biological Process: sterol biosynthetic process (GO:0016126);; Molecular Function: pectinesterase activity (GO:0030599);; Biological Process: cell wall modification (GO:0042…	K01051|8e-91|pop:POPTR_572672|pectinesterase family protein (EC:3.1.1.11)	Probable pectinesterase/pectinesterase inhibitor 7 OS=Arabidopsis thaliana GN=PME7 PE=2 SV=1	hypothetical protein PRUPE_ppa003639mg [Prunus persica]
comp52483_c0	11.21	9.9	4.29	--	--	Cellular Component: mitochondrion (GO:0005739);; Cellular Component: endosome (GO:0005768);; Cellular Component: Golgi apparatus (GO:0005794);; Cellular Component: trans-Golgi network (GO:0005802);; Biological Process: pollen development (GO:0009555);; Biological Process: pollen tube growth (GO:0009860);; Biological Process: regulation of meristem growth (GO:0010075);; Biological Process: homogal…	K13648|0.0|vvi:100244741|hypothetical protein LOC100244741	Probable galacturonosyltransferase 10 OS=Arabidopsis thaliana GN=GAUT10 PE=2 SV=2	Galacturonosyltransferase 10 [Theobroma cacao]
comp52855_c0	18.02	15.2	15.17	[G]	Carbohydrate transport and metabolism	Molecular Function: glucokinase activity (GO:0004340);; Molecular Function: protein binding (GO:0005515);; Molecular Function: ATP binding (GO:0005524);; Cellular Component: nucleus (GO:0005634);; Cellular Component: mitochondrion (GO:0005739);; Cellular Component: vacuole (GO:0005773);; Cellular Component: plasma membrane (GO:0005886);; Biological Process: glycolysis (GO:0006096);; Molecular Fun…	K00844|0.0|vvi:100242358|hypothetical protein LOC100242358	Hexokinase-1 OS=Nicotiana tabacum GN=HXK1 PE=1 SV=1	hexokinase 3 [Nicotiana tabacum]
comp53042_c0	7.09	9.75	8.76	--	--	Cellular Component: mitochondrion (GO:0005739);; Cellular Component: endosome (GO:0005768);; Cellular Component: Golgi apparatus (GO:0005794);; Cellular Component: trans-Golgi network (GO:0005802);; Biological Process: pollen development (GO:0009555);; Biological Process: pollen tube growth (GO:0009860);; Biological Process: regulation of meristem growth (GO:0010075);; Biological Process: xylem d…	K13648|1e-110|rcu:RCOM_0524370|Glycosyltransferase QUASIMODO1, putative	Probable galacturonosyltransferase 14 OS=Arabidopsis thaliana GN=GAUT14 PE=2 SV=1	unnamed protein product [Vitis vinifera]
comp53042_c2	0.92	0.57	0.89	--	--	Cellular Component: mitochondrion (GO:0005739);; Cellular Component: endosome (GO:0005768);; Cellular Component: Golgi apparatus (GO:0005794);; Cellular Component: trans-Golgi network (GO:0005802);; Biological Process: pollen development (GO:0009555);; Biological Process: pollen tube growth (GO:0009860);; Biological Process: regulation of meristem growth (GO:0010075);; Biological Process: xylem d…	K13648|2e-39|ath:AT3G01040|GAUT13	Probable galacturonosyltransferase 13 OS=Arabidopsis thaliana GN=GAUT13 PE=2 SV=1	Galacturonosyltransferase 13 isoform 2, partial [Theobroma cacao]
comp55879_c0	2.07	3.24	0.51	--	--	Cellular Component: cytoplasm (GO:0005737);; Biological Process: response to UV (GO:0009411);; Cellular Component: plant-type cell wall (GO:0009505);; Cellular Component: chloroplast (GO:0009507);; Biological Process: flavonoid biosynthetic process (GO:0009813);; Biological Process: pollen tube growth (GO:0009860);; Biological Process: histone phosphorylation (GO:0016572);; Molecular Function: pe…	K01051|1e-179|rcu:RCOM_1049330|Pectinesterase PPE8B precursor, putative (EC:3.1.1.11)	Probable pectinesterase 53 OS=Arabidopsis thaliana GN=PME53 PE=2 SV=1	Pectinesterase PPE8B precursor, putative [Ricinus communis]
comp59957_c0	6.67	0.24	0	[G]	Carbohydrate transport and metabolism	Biological Process: respiratory burst involved in defense response (GO:0002679);; Molecular Function: sucrose alpha-glucosidase activity (GO:0004575);; Cellular Component: extracellular region (GO:0005576);; Cellular Component: cell wall (GO:0005618);; Cellular Component: plasma membrane (GO:0005886);; Biological Process: carbohydrate metabolic process (GO:0005975);; Biological Process: starch me…	K01193|0.0|vvi:100232951|CWINV	Beta-fructofuranosidase, insoluble isoenzyme CWINV1 OS=Arabidopsis thaliana GN=CWINV1 PE=1 SV=1	cell-wall invertase [Coffea canephora]
comp59957_c1	2.04	0	0	[G]	Carbohydrate transport and metabolism	Biological Process: respiratory burst involved in defense response (GO:0002679);; Molecular Function: sucrose alpha-glucosidase activity (GO:0004575);; Cellular Component: cell wall (GO:0005618);; Cellular Component: vacuole (GO:0005773);; Cellular Component: plasma membrane (GO:0005886);; Biological Process: carbohydrate metabolic process (GO:0005975);; Biological Process: starch metabolic proce…	K01193|5e-36|vvi:100232951|CWINV	Beta-fructofuranosidase, insoluble isoenzyme CWINV1 OS=Arabidopsis thaliana GN=CWINV1 PE=1 SV=1	cell-wall invertase [Coffea canephora]
comp60845_c1	0	0	0	--	--	Cellular Component: cytosol (GO:0005829);; Biological Process: starch metabolic process (GO:0005982);; Molecular Function: xylan 1,4-beta-xylosidase activity (GO:0009044);; Cellular Component: plant-type cell wall (GO:0009505);; Cellular Component: plasmodesma (GO:0009506);; Cellular Component: chloroplast (GO:0009507);; Biological Process: plant-type cell wall organization (GO:0009664);; Biologi…	K01187|7e-26|pop:POPTR_564524|hypothetical protein	Alpha-xylosidase 1 OS=Arabidopsis thaliana GN=XYL1 PE=1 SV=1	PREDICTED: alpha-xylosidase 1-like isoform 2 [Solanum lycopersicum]
comp61843_c0	13.71	15.29	7.65	[G]	Carbohydrate transport and metabolism	Molecular Function: glucokinase activity (GO:0004340);; Molecular Function: hexokinase activity (GO:0004396);; Molecular Function: protein binding (GO:0005515);; Molecular Function: ATP binding (GO:0005524);; Cellular Component: mitochondrial outer membrane (GO:0005741);; Biological Process: glycolysis (GO:0006096);; Molecular Function: fructokinase activity (GO:0008865);; Biological Process: res…	K00844|1e-164|vvi:100263580|hypothetical protein LOC100263580	Hexokinase-3 OS=Arabidopsis thaliana GN=At1g50460 PE=1 SV=1	hexokinase 6 [Nicotiana tabacum]
comp62298_c1	0.47	1.29	0	--	--	Biological Process: response to singlet oxygen (GO:0000304);; Molecular Function: alpha,alpha-trehalose-phosphate synthase (UDP-forming) activity (GO:0003825);; Molecular Function: trehalose-phosphatase activity (GO:0004805);; Cellular Component: cytoplasm (GO:0005737);; Biological Process: trehalose biosynthetic process (GO:0005992);; Biological Process: response to water deprivation (GO:0009414…	K00697|6e-24|rcu:RCOM_1253000|trehalose-6-phosphate synthase, putative (EC:2.4.1.15 3.1.3.12)	Alpha,alpha-trehalose-phosphate synthase [UDP-forming] 1 OS=Arabidopsis thaliana GN=TPS1 PE=1 SV=1	trehalose-6-phosphate synthase, putative [Ricinus communis]
comp63121_c0	0.99	0.85	0.57	[G]	Carbohydrate transport and metabolism	Biological Process: transition metal ion transport (GO:0000041);; Molecular Function: ribokinase activity (GO:0004747);; Molecular Function: ATP binding (GO:0005524);; Cellular Component: Golgi apparatus (GO:0005794);; Cellular Component: cytosol (GO:0005829);; Cellular Component: plasma membrane (GO:0005886);; Biological Process: D-ribose metabolic process (GO:0006014);; Molecular Function: fruc…	K00847|8e-73|vvi:100258640|hypothetical protein LOC100258640	Putative fructokinase-5 OS=Arabidopsis thaliana GN=At4g10260 PE=2 SV=1	PfkB-like carbohydrate kinase family protein [Theobroma cacao]
comp63971_c0	3.87	0.76	0.51	[G]	Carbohydrate transport and metabolism	Biological Process: maltose metabolic process (GO:0000023);; Biological Process: polysaccharide catabolic process (GO:0000272);; Molecular Function: magnesium ion binding (GO:0000287);; Cellular Component: stress fiber (GO:0001725);; Molecular Function: phosphoglucomutase activity (GO:0004614);; Molecular Function: structural molecule activity (GO:0005198);; Cellular Component: nucleus (GO:000563…	K01835|3e-37|vvi:100247590|hypothetical protein LOC100247590	Phosphoglucomutase, chloroplastic OS=Pisum sativum GN=PGMP PE=1 SV=1	hypothetical protein M569_13602, partial [Genlisea aurea]
comp64248_c0	0	0	0	--	--	Cellular Component: mitochondrion (GO:0005739);; Cellular Component: endosome (GO:0005768);; Cellular Component: Golgi apparatus (GO:0005794);; Cellular Component: trans-Golgi network (GO:0005802);; Biological Process: pollen development (GO:0009555);; Biological Process: pollen tube growth (GO:0009860);; Biological Process: regulation of meristem growth (GO:0010075);; Biological Process: xylem d…	K13648|2e-34|rcu:RCOM_0992220|Glycosyltransferase QUASIMODO1, putative	Probable galacturonosyltransferase 5 OS=Arabidopsis thaliana GN=GAUT5 PE=2 SV=1	Glycosyltransferase QUASIMODO1, putative [Ricinus communis]
comp64248_c1	2.08	0.36	1.7	--	--	--	K13648|2e-11|pop:POPTR_559645|glycosyltransferase, CAZy family GT8 (EC:2.4.1.43)	Probable galacturonosyltransferase 5 OS=Arabidopsis thaliana GN=GAUT5 PE=2 SV=1	PREDICTED: probable galacturonosyltransferase 6-like [Solanum lycopersicum]
comp64823_c0	5.39	0.21	2.49	--	--	Molecular Function: enzyme inhibitor activity (GO:0004857);; Cellular Component: extracellular region (GO:0005576);; Cellular Component: plant-type cell wall (GO:0009505);; Biological Process: proline transport (GO:0015824);; Biological Process: sterol biosynthetic process (GO:0016126);; Molecular Function: pectinesterase activity (GO:0030599);; Biological Process: cell wall modification (GO:0042…	K01051|4e-85|pop:POPTR_572672|pectinesterase family protein (EC:3.1.1.11)	Probable pectinesterase/pectinesterase inhibitor 7 OS=Arabidopsis thaliana GN=PME7 PE=2 SV=1	hypothetical protein PRUPE_ppa003639mg [Prunus persica]
comp64823_c1	4.56	0.68	1.74	--	--	Molecular Function: enzyme inhibitor activity (GO:0004857);; Cellular Component: extracellular region (GO:0005576);; Biological Process: amino acid transport (GO:0006865);; Biological Process: response to cold (GO:0009409);; Cellular Component: plant-type cell wall (GO:0009505);; Biological Process: response to brassinosteroid stimulus (GO:0009741);; Biological Process: proline transport (GO:0015…	K01051|1e-145|rcu:RCOM_1179060|Pectinesterase-2 precursor, putative (EC:3.1.1.11)	Probable pectinesterase/pectinesterase inhibitor 7 OS=Arabidopsis thaliana GN=PME7 PE=2 SV=1	PREDICTED: probable pectinesterase/pectinesterase inhibitor 7-like [Solanum lycopersicum]
comp65714_c0	1.1	0	0.7	[G]	Carbohydrate transport and metabolism	Molecular Function: ATP binding (GO:0005524);; Cellular Component: cytosol (GO:0005829);; Biological Process: glycogen biosynthetic process (GO:0005978);; Biological Process: nucleobase-containing compound metabolic process (GO:0006139);; Molecular Function: glucose-1-phosphate adenylyltransferase activity (GO:0008878);; Biological Process: response to light stimulus (GO:0009416);; Cellular Compo…	K00975|4e-37|vvi:100253688|hypothetical protein LOC100253688	Glucose-1-phosphate adenylyltransferase large subunit 1 (Fragment) OS=Solanum tuberosum GN=AGPS1 PE=2 SV=1	PREDICTED: glucose-1-phosphate adenylyltransferase large subunit 1 [Vitis vinifera]
comp65714_c1	0	0	0.62	--	--	Biological Process: glucan biosynthetic process (GO:0009250);; Cellular Component: plastid (GO:0009536);; Molecular Function: nucleotidyltransferase activity (GO:0016779);;	K00975|3e-15|pop:POPTR_721986|glucose-1-phosphate adenylyltransferase (EC:2.7.7.27)	--	predicted protein [Populus trichocarpa]
comp65831_c0	1.54	1.41	1.35	--	--	Biological Process: transition metal ion transport (GO:0000041);; Molecular Function: ribokinase activity (GO:0004747);; Cellular Component: Golgi apparatus (GO:0005794);; Cellular Component: cytosol (GO:0005829);; Cellular Component: plasma membrane (GO:0005886);; Biological Process: carbohydrate metabolic process (GO:0005975);; Biological Process: D-ribose metabolic process (GO:0006014);; Cellu…	K00847|3e-30|pop:POPTR_800560|fructokinase (EC:2.7.1.4)	Putative fructokinase-5 OS=Arabidopsis thaliana GN=At4g10260 PE=2 SV=1	fructokinase 3 [Solanum tuberosum]
comp66020_c0	0.51	0.32	0.5	[G]	Carbohydrate transport and metabolism	Biological Process: polysaccharide catabolic process (GO:0000272);; Molecular Function: glucan exo-1,3-beta-glucosidase activity (GO:0004338);; Molecular Function: beta-galactosidase activity (GO:0004565);; Cellular Component: extracellular region (GO:0005576);; Cellular Component: Golgi apparatus (GO:0005794);; Cellular Component: cytosol (GO:0005829);; Biological Process: carbohydrate metabolic…	K01188|8e-24|ath:AT5G42260|BGLU12	Beta-glucosidase 12 OS=Arabidopsis thaliana GN=BGLU12 PE=2 SV=1	scrictosidine-beta-D-glucosidase [Rauvolfia verticillata]
comp66586_c0	0	0.83	0.43	--	--	Biological Process: polysaccharide metabolic process (GO:0005976);; Cellular Component: chloroplast (GO:0009507);; Molecular Function: intramolecular transferase activity, phosphotransferases (GO:0016868);; Biological Process: cellular biosynthetic process (GO:0044249);; Biological Process: cellular carbohydrate metabolic process (GO:0044262);; Cellular Component: plastid part (GO:0044435);; Mole…	K01835|6e-12|vvi:100247590|hypothetical protein LOC100247590	Phosphoglucomutase, chloroplastic OS=Solanum tuberosum GN=PGMP PE=2 SV=1	unknown [Picea sitchensis]
comp66684_c1	17.66	9.83	16.51	[M]	Cell wall/membrane/envelope biogenesis	Biological Process: gastrulation with mouth forming second (GO:0001702);; Biological Process: inter-male aggressive behavior (GO:0002121);; Molecular Function: UDP-glucose 6-dehydrogenase activity (GO:0003979);; Cellular Component: cell wall (GO:0005618);; Cellular Component: nucleus (GO:0005634);; Cellular Component: cytosol (GO:0005829);; Biological Process: glucose catabolic process (GO:000600…	K00012|0.0|vvi:100264653|hypothetical protein LOC100264653	UDP-glucose 6-dehydrogenase 1 OS=Glycine max GN=UGD1 PE=1 SV=1	PREDICTED: UDP-glucose 6-dehydrogenase [Vitis vinifera]
comp66727_c0	29.58	72.46	31.82	[G]	Carbohydrate transport and metabolism	Cellular Component: vacuolar membrane (GO:0005774);; Biological Process: carbohydrate metabolic process (GO:0005975);; Molecular Function: beta-glucosidase activity (GO:0008422);; Molecular Function: xylan 1,4-beta-xylosidase activity (GO:0009044);; Cellular Component: plant-type cell wall (GO:0009505);; Biological Process: seed coat development (GO:0010214);; Biological Process: arabinan catabol…	K05349|0.0|rcu:RCOM_1347430|Beta-glucosidase, putative (EC:3.2.1.21)	Probable beta-D-xylosidase 2 OS=Arabidopsis thaliana GN=BXL2 PE=2 SV=1	Beta-glucosidase, putative [Ricinus communis]
comp67261_c0	0	1.11	0.97	--	--	Cellular Component: extracellular region (GO:0005576);; Cellular Component: cell wall (GO:0005618);; Cellular Component: endoplasmic reticulum (GO:0005783);; Cellular Component: Golgi apparatus (GO:0005794);; Biological Process: response to UV (GO:0009411);; Cellular Component: plant-type cell wall (GO:0009505);; Cellular Component: chloroplast (GO:0009507);; Biological Process: flavonoid biosynt…	K01051|6e-25|pop:POPTR_832407|pectinesterase family protein (EC:3.1.1.11)	Probable pectinesterase 53 OS=Arabidopsis thaliana GN=PME53 PE=2 SV=1	pectinesterase, partial [Genlisea aurea]
comp67541_c0	9.39	4.14	8.22	[G]	Carbohydrate transport and metabolism	Biological Process: maltose metabolic process (GO:0000023);; Molecular Function: UTP:glucose-1-phosphate uridylyltransferase activity (GO:0003983);; Molecular Function: protein binding (GO:0005515);; Cellular Component: cytoplasm (GO:0005737);; Cellular Component: cytosol (GO:0005829);; Cellular Component: plasma membrane (GO:0005886);; Biological Process: glycogen biosynthetic process (GO:000597…	K00963|6e-34|sbi:SORBI_02g032250|hypothetical protein	UTP--glucose-1-phosphate uridylyltransferase OS=Pyrus pyrifolia PE=2 SV=1	PREDICTED: UTP--glucose-1-phosphate uridylyltransferase-like isoform 2 [Fragaria vesca subsp. vesca]
comp703966_c0	0.73	0.23	0	--	--	Biological Process: response to hypoxia (GO:0001666);; Cellular Component: nucleus (GO:0005634);; Cellular Component: plasma membrane (GO:0005886);; Biological Process: sucrose metabolic process (GO:0005985);; Biological Process: regulation of meristem growth (GO:0010075);; Biological Process: galactolipid biosynthetic process (GO:0019375);; Molecular Function: sucrose-phosphate synthase activity…	K00696|6e-36|rcu:RCOM_1329250|sucrose phosphate syntase, putative (EC:2.4.1.14)	Probable sucrose-phosphate synthase 4 OS=Arabidopsis thaliana GN=SPS4 PE=1 SV=1	sucrose-phosphate synthase isoform C [Nicotiana tabacum]
comp70754_c0	7.74	12.52	7.7	--	--	Cellular Component: mitochondrion (GO:0005739);; Cellular Component: endosome (GO:0005768);; Cellular Component: Golgi apparatus (GO:0005794);; Cellular Component: trans-Golgi network (GO:0005802);; Biological Process: response to stress (GO:0006950);; Biological Process: signal transduction (GO:0007165);; Biological Process: pollen development (GO:0009555);; Biological Process: pollen tube growt…	K13648|0.0|vvi:100262181|hypothetical protein LOC100262181	Probable galacturonosyltransferase 11 OS=Arabidopsis thaliana GN=GAUT11 PE=2 SV=1	PREDICTED: probable galacturonosyltransferase 11-like [Solanum lycopersicum]
comp70887_c0	1.4	3.01	1.76	[G]	Carbohydrate transport and metabolism	Molecular Function: alpha-amylase activity (GO:0004556);; Molecular Function: calcium ion binding (GO:0005509);; Biological Process: starch catabolic process (GO:0005983);; Biological Process: sucrose catabolic process (GO:0005987);; Biological Process: circadian rhythm (GO:0007623);; Cellular Component: chloroplast stroma (GO:0009570);; Biological Process: response to abscisic acid stimulus (GO:…	K01176|0.0|pop:POPTR_644125|hypothetical protein	Alpha-amylase OS=Vigna mungo GN=AMY1.1 PE=2 SV=1	PREDICTED: alpha-amylase-like [Solanum lycopersicum]
comp72066_c0	10.73	0.71	1.37	--	--	Molecular Function: nucleotide binding (GO:0000166);; Molecular Function: protein binding (GO:0005515);; Cellular Component: endosome (GO:0005768);; Cellular Component: Golgi apparatus (GO:0005794);; Cellular Component: trans-Golgi network (GO:0005802);; Biological Process: carbohydrate metabolic process (GO:0005975);; Biological Process: tryptophan catabolic process (GO:0006569);; Biological Pro…	K08679|9e-26|rcu:RCOM_0523750|UDP-glucuronate 5-epimerase, putative (EC:5.1.3.12)	UDP-glucuronate 4-epimerase 6 OS=Arabidopsis thaliana GN=GAE6 PE=1 SV=1	putative NAD dependent epimerase [Trifolium pratense]
comp72323_c0	40.95	48.63	112.76	[G]	Carbohydrate transport and metabolism	Molecular Function: glucan exo-1,3-beta-glucosidase activity (GO:0004338);; Molecular Function: beta-galactosidase activity (GO:0004565);; Cellular Component: mitochondrion (GO:0005739);; Cellular Component: Golgi apparatus (GO:0005794);; Biological Process: ion transport (GO:0006811);; Cellular Component: plant-type cell wall (GO:0009505);; Cellular Component: plasmodesma (GO:0009506);; Cellular…	K01188|1e-178|rcu:RCOM_1769070|beta-glucosidase, putative (EC:3.2.1.21)	Beta-glucosidase 24 OS=Oryza sativa subsp. japonica GN=BGLU24 PE=2 SV=1	putative strictosidine beta-D-glucosidase [Uncaria tomentosa]
comp723929_c0	1.12	0	0	--	--	Molecular Function: enzyme inhibitor activity (GO:0004857);; Cellular Component: extracellular region (GO:0005576);; Cellular Component: cell wall (GO:0005618);; Cellular Component: nucleus (GO:0005634);; Biological Process: protein targeting to membrane (GO:0006612);; Biological Process: water transport (GO:0006833);; Cellular Component: plant-type cell wall (GO:0009505);; Biological Process: re…	K01051|7e-54|vvi:100245304|hypothetical protein LOC100245304	Pectinesterase OS=Actinidia deliciosa PE=1 SV=1	pectin methylesterase isoform alpha [Vitis hybrid cultivar]
comp73163_c0	293.19	469.85	755.88	[G]	Carbohydrate transport and metabolism	Biological Process: transition metal ion transport (GO:0000041);; Molecular Function: ribokinase activity (GO:0004747);; Molecular Function: ATP binding (GO:0005524);; Cellular Component: Golgi apparatus (GO:0005794);; Cellular Component: cytosol (GO:0005829);; Cellular Component: plasma membrane (GO:0005886);; Biological Process: D-ribose metabolic process (GO:0006014);; Molecular Function: fruc…	K00847|0.0|rcu:RCOM_0452930|fructokinase, putative (EC:2.7.1.4)	Fructokinase-2 OS=Solanum lycopersicum GN=FRK2 PE=1 SV=2	fructokinase-2 [Solanum lycopersicum]
comp73437_c0	0.63	0.77	1.05	[MG]	--	Molecular Function: nucleotide binding (GO:0000166);; Molecular Function: protein binding (GO:0005515);; Cellular Component: endosome (GO:0005768);; Cellular Component: Golgi apparatus (GO:0005794);; Cellular Component: trans-Golgi network (GO:0005802);; Biological Process: carbohydrate metabolic process (GO:0005975);; Biological Process: tryptophan catabolic process (GO:0006569);; Biological Pro…	K08679|5e-45|rcu:RCOM_1679980|UDP-glucuronate 5-epimerase, putative (EC:5.1.3.12)	UDP-glucuronate 4-epimerase 4 OS=Arabidopsis thaliana GN=GAE4 PE=1 SV=1	PREDICTED: UDP-glucuronate 4-epimerase 2-like [Solanum lycopersicum]
comp74712_c0	86.11	27.6	18.01	[G]	Carbohydrate transport and metabolism	Cellular Component: cytosol (GO:0005829);; Biological Process: glycogen metabolic process (GO:0005977);; Molecular Function: glycogen phosphorylase activity (GO:0008184);; Biological Process: response to cold (GO:0009409);; Biological Process: response to water deprivation (GO:0009414);; Cellular Component: amyloplast (GO:0009501);; Cellular Component: chloroplast stroma (GO:0009570);; Biological…	K00688|0.0|vvi:100245621|similar to Alpha-1,4 glucan phosphorylase L-1 isozyme, chloroplastic/amyloplastic	Alpha-1,4 glucan phosphorylase L-1 isozyme, chloroplastic/amyloplastic OS=Solanum tuberosum PE=1 SV=2	RecName: Full=Alpha-1,4 glucan phosphorylase L-1 isozyme, chloroplastic/amyloplastic; AltName: Full=Starch phosphorylase L-1; Flags: Precursor
comp74762_c0	0	0	0.18	[G]	Carbohydrate transport and metabolism	Molecular Function: ATP binding (GO:0005524);; Biological Process: glycogen biosynthetic process (GO:0005978);; Biological Process: pentose-phosphate shunt (GO:0006098);; Biological Process: rRNA processing (GO:0006364);; Molecular Function: glucose-1-phosphate adenylyltransferase activity (GO:0008878);; Cellular Component: amyloplast (GO:0009501);; Cellular Component: chloroplast (GO:0009507);; …	K00975|4e-39|vvi:100253688|hypothetical protein LOC100253688	Glucose-1-phosphate adenylyltransferase large subunit 1 (Fragment) OS=Solanum tuberosum GN=AGPS1 PE=2 SV=1	unnamed protein product [Vitis vinifera]
comp74762_c1	0	0	0	[G]	Carbohydrate transport and metabolism	Molecular Function: ATP binding (GO:0005524);; Cellular Component: cytosol (GO:0005829);; Biological Process: glycogen biosynthetic process (GO:0005978);; Biological Process: pentose-phosphate shunt (GO:0006098);; Biological Process: rRNA processing (GO:0006364);; Molecular Function: glucose-1-phosphate adenylyltransferase activity (GO:0008878);; Cellular Component: amyloplast (GO:0009501);; Cell…	K00975|3e-35|pop:POPTR_721986|glucose-1-phosphate adenylyltransferase (EC:2.7.7.27)	Glucose-1-phosphate adenylyltransferase large subunit 3, chloroplastic OS=Arabidopsis thaliana GN=APL3 PE=2 SV=2	ADP-glucose pyrophsphorylase [Ipomoea nil]
comp75120_c0	0.15	0.44	2.49	--	--	Biological Process: response to hypoxia (GO:0001666);; Cellular Component: nucleus (GO:0005634);; Cellular Component: cytosol (GO:0005829);; Cellular Component: plasma membrane (GO:0005886);; Biological Process: sucrose metabolic process (GO:0005985);; Cellular Component: plasmodesma (GO:0009506);; Biological Process: regulation of meristem growth (GO:0010075);; Biological Process: galactolipid b…	K00696|5e-08|vvi:100262385|hypothetical protein LOC100262385	Probable sucrose-phosphate synthase 4 OS=Arabidopsis thaliana GN=SPS4 PE=1 SV=1	sucrose-phosphate synthase - like protein [Arabidopsis thaliana]
comp75492_c0	5.09	4.92	3.11	[M]	Cell wall/membrane/envelope biogenesis	Biological Process: microtubule cytoskeleton organization (GO:0000226);; Biological Process: double-strand break repair via homologous recombination (GO:0000724);; Biological Process: cytokinesis by cell plate formation (GO:0000911);; Cellular Component: endosome (GO:0005768);; Cellular Component: endoplasmic reticulum (GO:0005783);; Cellular Component: Golgi apparatus (GO:0005794);; Cellular Com…	K00770|0.0|vvi:100243459|hypothetical protein LOC100243459	Cellulose synthase-like protein D5 OS=Arabidopsis thaliana GN=CSLD5 PE=2 SV=1	PREDICTED: cellulose synthase-like protein D5-like [Solanum lycopersicum]
comp76090_c0	51.43	21.5	22.2	--	--	Cellular Component: mitochondrion (GO:0005739);; Cellular Component: endosome (GO:0005768);; Cellular Component: Golgi apparatus (GO:0005794);; Cellular Component: trans-Golgi network (GO:0005802);; Cellular Component: chloroplast (GO:0009507);; Biological Process: pollen development (GO:0009555);; Biological Process: pollen tube growth (GO:0009860);; Biological Process: regulation of meristem gr…	K13648|0.0|vvi:100251205|hypothetical protein LOC100251205	Probable galacturonosyltransferase 6 OS=Arabidopsis thaliana GN=GAUT6 PE=2 SV=1	PREDICTED: probable galacturonosyltransferase 6-like [Solanum lycopersicum]
comp76794_c2	0.33	2.6	0.13	--	--	Cellular Component: cytosol (GO:0005829);; Cellular Component: plasma membrane (GO:0005886);; Biological Process: metabolic process (GO:0008152);; Cellular Component: plasmodesma (GO:0009506);; Biological Process: pollen wall assembly (GO:0010208);; Molecular Function: transferase activity (GO:0016740);; Biological Process: primary metabolic process (GO:0044238);; Biological Process: cellular bio…	K00696|8e-42|vvi:100241955|hypothetical protein LOC100241955	Probable sucrose-phosphate synthase OS=Solanum tuberosum GN=SPS PE=2 SV=1	sucrose-phosphate synthase [Scutellaria baicalensis]
comp77076_c0	26.61	23.89	27.22	[G]	Carbohydrate transport and metabolism	Molecular Function: glucan exo-1,3-beta-glucosidase activity (GO:0004338);; Molecular Function: beta-galactosidase activity (GO:0004565);; Molecular Function: beta-mannosidase activity (GO:0004567);; Cellular Component: Golgi apparatus (GO:0005794);; Cellular Component: cytosol (GO:0005829);; Biological Process: ion transport (GO:0006811);; Molecular Function: zinc ion binding (GO:0008270);; Cell…	K01188|1e-154|sbi:SORBI_06g019840|hypothetical protein	Beta-glucosidase 12 OS=Oryza sativa subsp. japonica GN=BGLU12 PE=2 SV=2	PREDICTED: beta-glucosidase 24-like [Fragaria vesca subsp. vesca]
comp77139_c0	1.25	5.17	4.01	--	--	Molecular Function: nucleotide binding (GO:0000166);; Molecular Function: glucokinase activity (GO:0004340);; Molecular Function: protein binding (GO:0005515);; Molecular Function: ATP binding (GO:0005524);; Cellular Component: nucleus (GO:0005634);; Cellular Component: mitochondrion (GO:0005739);; Cellular Component: vacuole (GO:0005773);; Cellular Component: plasma membrane (GO:0005886);; Biolo…	K00844|3e-18|rcu:RCOM_1049540|hexokinase, putative (EC:2.7.1.1)	Hexokinase-1 OS=Spinacia oleracea GN=HXK1 PE=2 SV=1	PREDICTED: hexokinase-1-like [Cucumis sativus]
comp77172_c0	4.17	0.63	0.75	[G]	Carbohydrate transport and metabolism	Cellular Component: plant-type vacuole (GO:0000325);; Molecular Function: sucrose alpha-glucosidase activity (GO:0004575);; Cellular Component: cell wall (GO:0005618);; Cellular Component: plasma membrane (GO:0005886);; Biological Process: carbohydrate metabolic process (GO:0005975);; Biological Process: sucrose metabolic process (GO:0005985);; Biological Process: polyamine catabolic process (GO:…	K01193|1e-169|pop:POPTR_817289|hypothetical protein	Beta-fructofuranosidase, soluble isoenzyme I OS=Daucus carota GN=INV*DC4 PE=1 SV=2	soluble acid invertase 2 [Orobanche ramosa]
comp78069_c0	21.29	19.23	16.59	[G]	Carbohydrate transport and metabolism	Molecular Function: hydrolase activity, hydrolyzing O-glycosyl compounds (GO:0004553);; Cellular Component: extracellular region (GO:0005576);; Cellular Component: vacuole (GO:0005773);; Cellular Component: cytosol (GO:0005829);; Biological Process: carbohydrate metabolic process (GO:0005975);; Biological Process: iron ion transport (GO:0006826);; Molecular Function: beta-glucosidase activity (GO…	K01188|0.0|rcu:RCOM_0611400|hydrolase, hydrolyzing O-glycosyl compounds, putative (EC:3.2.1.21)	Lysosomal beta glucosidase OS=Dictyostelium discoideum GN=gluA PE=1 SV=2	PREDICTED: lysosomal beta glucosidase-like [Solanum lycopersicum]
comp78108_c0	0.65	1.09	2	[M]	Cell wall/membrane/envelope biogenesis	Biological Process: sucrose metabolic process (GO:0005985);; Biological Process: biosynthetic process (GO:0009058);; Molecular Function: transferase activity, transferring acyl groups (GO:0016746);; Molecular Function: transferase activity, transferring glycosyl groups (GO:0016757);; Biological Process: cellular metabolic process (GO:0044237);; Biological Process: primary metabolic process (GO:00…	K00696|4e-09|pop:POPTR_779065|hypothetical protein	Probable sucrose-phosphate synthase OS=Beta vulgaris GN=SPS PE=2 SV=1	predicted protein [Populus trichocarpa]
comp78161_c0	26.19	22.45	13.6	--	--	Cellular Component: mitochondrion (GO:0005739);; Cellular Component: endosome (GO:0005768);; Cellular Component: Golgi apparatus (GO:0005794);; Cellular Component: trans-Golgi network (GO:0005802);; Biological Process: response to stress (GO:0006950);; Biological Process: signal transduction (GO:0007165);; Biological Process: pollen development (GO:0009555);; Biological Process: pollen tube growt…	K13648|0.0|vvi:100258406|hypothetical protein LOC100258406	Probable galacturonosyltransferase 4 OS=Arabidopsis thaliana GN=GAUT4 PE=2 SV=1	PREDICTED: probable galacturonosyltransferase 4-like [Solanum lycopersicum]
comp78580_c0	4.02	9.64	10.04	--	--	Molecular Function: glucokinase activity (GO:0004340);; Molecular Function: ATP binding (GO:0005524);; Cellular Component: nucleus (GO:0005634);; Cellular Component: mitochondrion (GO:0005739);; Cellular Component: vacuole (GO:0005773);; Cellular Component: plasma membrane (GO:0005886);; Biological Process: glycolysis (GO:0006096);; Molecular Function: zinc ion binding (GO:0008270);; Molecular Fu…	K00844|3e-14|pop:POPTR_825877|hexokinase (EC:2.7.1.1)	Hexokinase-1 OS=Spinacia oleracea GN=HXK1 PE=2 SV=1	hexokinase 4a [Nicotiana tabacum]
comp7877_c0	0.3	0.37	0	[G]	Carbohydrate transport and metabolism	Cellular Component: plant-type vacuole (GO:0000325);; Biological Process: respiratory burst involved in defense response (GO:0002679);; Molecular Function: sucrose alpha-glucosidase activity (GO:0004575);; Cellular Component: extracellular region (GO:0005576);; Cellular Component: cell wall (GO:0005618);; Cellular Component: vacuolar membrane (GO:0005774);; Cellular Component: plasma membrane (GO…	K01193|7e-55|pop:POPTR_817289|hypothetical protein	Acid beta-fructofuranosidase OS=Vicia faba GN=VCINV PE=2 SV=1	soluble acid invertase [Pyrus communis]
comp7877_c1	0.83	0	0	[G]	Carbohydrate transport and metabolism	Cellular Component: plant-type vacuole (GO:0000325);; Biological Process: respiratory burst involved in defense response (GO:0002679);; Molecular Function: sucrose alpha-glucosidase activity (GO:0004575);; Cellular Component: extracellular region (GO:0005576);; Cellular Component: cell wall (GO:0005618);; Cellular Component: plasma membrane (GO:0005886);; Biological Process: carbohydrate metaboli…	K01193|2e-54|vvi:100241232|similar to vacuolar invertase 2, GIN2	Acid beta-fructofuranosidase OS=Phaseolus vulgaris PE=2 SV=1	vacuolar invertase INV2, partial [Nicotiana tabacum]
comp79301_c0	4.87	11.95	10.4	[G]	Carbohydrate transport and metabolism	Molecular Function: alpha,alpha-trehalase activity (GO:0004555);; Cellular Component: plasma membrane (GO:0005886);; Biological Process: trehalose catabolic process (GO:0005993);; Biological Process: response to stress (GO:0006950);; Cellular Component: anchored to membrane (GO:0031225);; Cellular Component: plasma membrane part (GO:0044459);;	K01194|0.0|pop:POPTR_757666|alpha,alpha-trehalase (EC:3.2.1.28)	Trehalase OS=Arabidopsis thaliana GN=TRE1 PE=2 SV=1	trehalase [Nicotiana tabacum]
comp79383_c0	243.23	10.04	8.1	--	--	Molecular Function: enzyme inhibitor activity (GO:0004857);; Cellular Component: extracellular region (GO:0005576);; Biological Process: protein targeting to membrane (GO:0006612);; Biological Process: water transport (GO:0006833);; Cellular Component: plant-type cell wall (GO:0009505);; Biological Process: response to salt stress (GO:0009651);; Biological Process: response to fructose stimulus (…	K01051|0.0|vvi:100233113|pectin methylesterase PME1	Pectinesterase/pectinesterase inhibitor PPE8B OS=Prunus persica PE=2 SV=1	PREDICTED: pectinesterase/pectinesterase inhibitor PPE8B-like [Solanum lycopersicum]
comp80000_c0	22.03	10.51	33.53	[M]	Cell wall/membrane/envelope biogenesis	Biological Process: gastrulation with mouth forming second (GO:0001702);; Biological Process: inter-male aggressive behavior (GO:0002121);; Molecular Function: UDP-glucose 6-dehydrogenase activity (GO:0003979);; Cellular Component: cell wall (GO:0005618);; Cellular Component: nucleus (GO:0005634);; Cellular Component: cytosol (GO:0005829);; Biological Process: glucose catabolic process (GO:000600…	K00012|0.0|rcu:RCOM_1621050|UDP-glucose 6-dehydrogenase, putative (EC:1.1.1.22)	UDP-glucose 6-dehydrogenase 5 OS=Oryza sativa subsp. japonica GN=UGD5 PE=2 SV=1	UDP-glucose 6-dehydrogenase, putative [Ricinus communis]
comp80019_c0	5.36	0.47	0.65	--	--	Molecular Function: enzyme inhibitor activity (GO:0004857);; Cellular Component: extracellular region (GO:0005576);; Cellular Component: cell wall (GO:0005618);; Cellular Component: nucleus (GO:0005634);; Biological Process: protein targeting to membrane (GO:0006612);; Biological Process: water transport (GO:0006833);; Cellular Component: plant-type cell wall (GO:0009505);; Biological Process: re…	K01051|0.0|pop:POPTR_799194|hypothetical protein	Pectinesterase OS=Actinidia deliciosa PE=1 SV=1	PREDICTED: probable pectinesterase/pectinesterase inhibitor 40-like [Solanum lycopersicum]
comp80028_c0	2.32	1.77	1.17	--	--	Cellular Component: cell wall (GO:0005618);; Biological Process: amino acid transport (GO:0006865);; Biological Process: metabolic process (GO:0008152);; Biological Process: catabolic process (GO:0009056);; Cellular Component: plant-type cell wall (GO:0009505);; Biological Process: proline transport (GO:0015824);; Biological Process: cellular component organization (GO:0016043);; Molecular Functi…	K01051|1e-106|pop:POPTR_589361|pectinesterase family protein (EC:3.1.1.11)	Pectinesterase/pectinesterase inhibitor PPE8B OS=Prunus persica PE=2 SV=1	Pectinesterase/pectinesterase inhibitor PPE8B [Theobroma cacao]
comp80028_c1	1.03	0.32	0.25	[G]	Carbohydrate transport and metabolism	Molecular Function: enzyme inhibitor activity (GO:0004857);; Cellular Component: extracellular region (GO:0005576);; Cellular Component: nucleus (GO:0005634);; Cellular Component: endosome (GO:0005768);; Cellular Component: vacuolar membrane (GO:0005774);; Cellular Component: Golgi apparatus (GO:0005794);; Cellular Component: trans-Golgi network (GO:0005802);; Cellular Component: plasma membrane …	K01051|4e-55|rcu:RCOM_0708460|Pectinesterase PPE8B precursor, putative (EC:3.1.1.11)	Probable pectinesterase/pectinesterase inhibitor 44 OS=Arabidopsis thaliana GN=PME44 PE=2 SV=2	pectinesterase [Genlisea aurea]
comp80028_c2	0	0	0.41	--	--	Molecular Function: enzyme inhibitor activity (GO:0004857);; Cellular Component: extracellular region (GO:0005576);; Biological Process: protein targeting to membrane (GO:0006612);; Biological Process: water transport (GO:0006833);; Cellular Component: plant-type cell wall (GO:0009505);; Biological Process: response to salt stress (GO:0009651);; Biological Process: response to fructose stimulus (…	K01051|6e-34|vvi:100233113|pectin methylesterase PME1	Probable pectinesterase/pectinesterase inhibitor 32 OS=Arabidopsis thaliana GN=PME32 PE=2 SV=1	PREDICTED: pectinesterase/pectinesterase inhibitor PPE8B-like [Solanum lycopersicum]
comp80028_c4	0.96	1.46	1.44	--	--	Molecular Function: enzyme inhibitor activity (GO:0004857);; Cellular Component: extracellular region (GO:0005576);; Cellular Component: nucleus (GO:0005634);; Biological Process: protein targeting to membrane (GO:0006612);; Biological Process: water transport (GO:0006833);; Cellular Component: plant-type cell wall (GO:0009505);; Biological Process: response to salt stress (GO:0009651);; Biologic…	K01051|3e-29|vvi:100233113|pectin methylesterase PME1	Pectinesterase/pectinesterase inhibitor PPE8B OS=Prunus persica PE=2 SV=1	PREDICTED: pectinesterase/pectinesterase inhibitor PPE8B-like [Solanum lycopersicum]
comp80313_c0	19.19	11.76	17.76	[MG]	--	Molecular Function: nucleotide binding (GO:0000166);; Molecular Function: protein binding (GO:0005515);; Cellular Component: endosome (GO:0005768);; Cellular Component: Golgi apparatus (GO:0005794);; Cellular Component: trans-Golgi network (GO:0005802);; Biological Process: carbohydrate metabolic process (GO:0005975);; Biological Process: tryptophan catabolic process (GO:0006569);; Biological Pro…	K08679|0.0|vvi:100247175|hypothetical protein LOC100247175	UDP-glucuronate 4-epimerase 5 OS=Arabidopsis thaliana GN=GAE5 PE=2 SV=1	PREDICTED: UDP-glucuronate 4-epimerase 2-like [Solanum lycopersicum]
comp80462_c1	5.14	2.8	2.08	--	--	Cellular Component: endosome (GO:0005768);; Cellular Component: Golgi apparatus (GO:0005794);; Cellular Component: trans-Golgi network (GO:0005802);; Biological Process: homogalacturonan biosynthetic process (GO:0010289);; Biological Process: carbohydrate biosynthetic process (GO:0016051);; Molecular Function: polygalacturonate 4-alpha-galacturonosyltransferase activity (GO:0047262);;	K13648|1e-28|pop:POPTR_559645|glycosyltransferase, CAZy family GT8 (EC:2.4.1.43)	Probable galacturonosyltransferase 6 OS=Arabidopsis thaliana GN=GAUT6 PE=2 SV=1	glycosyltransferase, CAZy family GT8 [Populus trichocarpa]
comp80497_c0	8.22	7.03	12.14	--	--	Molecular Function: enzyme inhibitor activity (GO:0004857);; Cellular Component: cell wall (GO:0005618);; Cellular Component: plasma membrane (GO:0005886);; Biological Process: protein targeting to membrane (GO:0006612);; Biological Process: water transport (GO:0006833);; Biological Process: catabolic process (GO:0009056);; Cellular Component: plant-type cell wall (GO:0009505);; Biological Proces…	K01051|0.0|pop:POPTR_822767|pectinesterase family protein (EC:3.1.1.11)	Pectinesterase/pectinesterase inhibitor OS=Ficus pumila var. awkeotsang PE=1 SV=1	hypothetical protein PRUPE_ppa003697mg [Prunus persica]
comp80889_c0	93.95	82.29	68.4	[G]	Carbohydrate transport and metabolism	Biological Process: maltose metabolic process (GO:0000023);; Molecular Function: magnesium ion binding (GO:0000287);; Molecular Function: phosphoglucomutase activity (GO:0004614);; Cellular Component: nucleus (GO:0005634);; Cellular Component: cytosol (GO:0005829);; Cellular Component: plasma membrane (GO:0005886);; Biological Process: glycogen biosynthetic process (GO:0005978);; Biological Proce…	K01835|0.0|rcu:RCOM_0628900|phosphoglucomutase, putative (EC:5.4.2.2)	Phosphoglucomutase, cytoplasmic OS=Solanum tuberosum GN=PGM1 PE=2 SV=1	phosphoglucomutase, putative [Ricinus communis]
comp80981_c1	29.98	30.91	16.35	--	--	Cellular Component: mitochondrion (GO:0005739);; Cellular Component: endosome (GO:0005768);; Cellular Component: Golgi apparatus (GO:0005794);; Cellular Component: trans-Golgi network (GO:0005802);; Biological Process: pollen development (GO:0009555);; Biological Process: pollen tube growth (GO:0009860);; Biological Process: regulation of meristem growth (GO:0010075);; Biological Process: homogal…	K13648|0.0|vvi:100252372|similar to GAUT1/LGT1 (Galacturonosyltransferase 1)	Polygalacturonate 4-alpha-galacturonosyltransferase OS=Arabidopsis thaliana GN=GAUT1 PE=1 SV=1	PREDICTED: polygalacturonate 4-alpha-galacturonosyltransferase-like [Solanum lycopersicum]
comp81261_c0	6.19	6.66	5.83	[G]	Carbohydrate transport and metabolism	Biological Process: polysaccharide catabolic process (GO:0000272);; Molecular Function: hydrolase activity, hydrolyzing O-glycosyl compounds (GO:0004553);; Cellular Component: extracellular region (GO:0005576);; Cellular Component: vacuole (GO:0005773);; Cellular Component: cytosol (GO:0005829);; Biological Process: carbohydrate metabolic process (GO:0005975);; Molecular Function: beta-glucosidas…	K01188|0.0|vvi:100255282|hypothetical protein LOC100255282	Lysosomal beta glucosidase OS=Dictyostelium discoideum GN=gluA PE=1 SV=2	PREDICTED: lysosomal beta glucosidase-like [Solanum lycopersicum]
comp81432_c0	9.02	8.94	11.13	--	--	Cellular Component: endosome (GO:0005768);; Cellular Component: Golgi apparatus (GO:0005794);; Cellular Component: trans-Golgi network (GO:0005802);; Biological Process: vegetative to reproductive phase transition of meristem (GO:0010228);; Biological Process: carbohydrate biosynthetic process (GO:0016051);; Biological Process: protein desumoylation (GO:0016926);; Molecular Function: polygalactur…	K13648|7e-12|rcu:RCOM_1323560|Glycosyltransferase QUASIMODO1, putative	Probable galacturonosyltransferase 7 OS=Arabidopsis thaliana GN=GAUT7 PE=1 SV=2	GAUT7/LGT7 [Arabidopsis lyrata subsp. lyrata]
comp81432_c1	14.88	13.89	8.62	--	--	Cellular Component: endosome (GO:0005768);; Cellular Component: Golgi apparatus (GO:0005794);; Cellular Component: trans-Golgi network (GO:0005802);; Biological Process: multicellular organismal development (GO:0007275);; Biological Process: vegetative to reproductive phase transition of meristem (GO:0010228);; Biological Process: carbohydrate biosynthetic process (GO:0016051);; Molecular Functio…	K13648|0.0|pop:POPTR_906521|glycosyltransferase, CAZy family GT8 (EC:2.4.1.43)	Probable galacturonosyltransferase 7 OS=Arabidopsis thaliana GN=GAUT7 PE=1 SV=2	hypothetical protein PRUPE_ppa002860mg [Prunus persica]
comp81601_c0	0.53	3.71	4.03	--	--	Cellular Component: cytosol (GO:0005829);; Cellular Component: plasma membrane (GO:0005886);; Biological Process: sucrose biosynthetic process (GO:0005986);; Cellular Component: plasmodesma (GO:0009506);; Cellular Component: cell part (GO:0044464);; Molecular Function: sucrose-phosphate synthase activity (GO:0046524);;	K00696|7e-15|vvi:100241955|hypothetical protein LOC100241955	Probable sucrose-phosphate synthase 1 OS=Citrus unshiu GN=SPS1 PE=2 SV=1	sucrose phosphate synthase [Coffea canephora]
comp81601_c1	0.85	7	8.23	--	--	Biological Process: response to hypoxia (GO:0001666);; Cellular Component: nucleus (GO:0005634);; Cellular Component: cytosol (GO:0005829);; Cellular Component: plasma membrane (GO:0005886);; Biological Process: sucrose biosynthetic process (GO:0005986);; Cellular Component: plasmodesma (GO:0009506);; Biological Process: pollen wall assembly (GO:0010208);; Biological Process: galactolipid biosynt…	K00696|7e-90|vvi:100241955|hypothetical protein LOC100241955	Probable sucrose-phosphate synthase OS=Solanum tuberosum GN=SPS PE=2 SV=1	sucrose phosphate synthase [Coffea canephora]
comp81601_c2	1.19	5.98	7.02	--	--	Biological Process: response to hypoxia (GO:0001666);; Cellular Component: cytosol (GO:0005829);; Cellular Component: plasma membrane (GO:0005886);; Biological Process: sucrose biosynthetic process (GO:0005986);; Cellular Component: plasmodesma (GO:0009506);; Biological Process: pollen wall assembly (GO:0010208);; Biological Process: galactolipid biosynthetic process (GO:0019375);; Molecular Func…	K00696|2e-62|vvi:100241955|hypothetical protein LOC100241955	Probable sucrose-phosphate synthase OS=Solanum tuberosum GN=SPS PE=2 SV=1	sucrose phosphate synthase [Coffea canephora]
comp81816_c0	16.93	20.31	28.58	[G]	Carbohydrate transport and metabolism	Biological Process: maltose catabolic process (GO:0000025);; Molecular Function: 4-alpha-glucanotransferase activity (GO:0004134);; Cellular Component: cytosol (GO:0005829);; Biological Process: starch catabolic process (GO:0005983);; Biological Process: glucose metabolic process (GO:0006006);; Cellular Component: amyloplast (GO:0009501);; Cellular Component: chloroplast (GO:0009507);; Molecular …	K00705|0.0|pop:POPTR_1082701|disproportionating enzyme (EC:2.4.1.25)	4-alpha-glucanotransferase, chloroplastic/amyloplastic OS=Solanum tuberosum GN=DPEP PE=1 SV=1	predicted protein [Populus trichocarpa]
comp81956_c0	126.85	182.96	171.27	[G]	Carbohydrate transport and metabolism	Molecular Function: ATP binding (GO:0005524);; Cellular Component: cytosol (GO:0005829);; Biological Process: glycogen biosynthetic process (GO:0005978);; Molecular Function: glucose-1-phosphate adenylyltransferase activity (GO:0008878);; Cellular Component: amyloplast (GO:0009501);; Cellular Component: chloroplast (GO:0009507);; Biological Process: response to red or far red light (GO:0009639);;…	K00975|0.0|vvi:100253688|hypothetical protein LOC100253688	Glucose-1-phosphate adenylyltransferase large subunit 1 (Fragment) OS=Solanum tuberosum GN=AGPS1 PE=2 SV=1	ADPglucose pyrophosphorylase large subunit [Solanum habrochaites]
comp81983_c0	1.04	3.64	0.67	--	--	Cellular Component: endosome (GO:0005768);; Cellular Component: Golgi apparatus (GO:0005794);; Cellular Component: trans-Golgi network (GO:0005802);; Biological Process: regulation of meristem growth (GO:0010075);; Biological Process: homogalacturonan biosynthetic process (GO:0010289);; Biological Process: carbohydrate biosynthetic process (GO:0016051);; Molecular Function: transferase activity, …	K13648|7e-28|rcu:RCOM_1612930|transferase, transferring glycosyl groups, putative	Polygalacturonate 4-alpha-galacturonosyltransferase OS=Arabidopsis thaliana GN=GAUT1 PE=1 SV=1	transferase, transferring glycosyl groups, putative [Ricinus communis]
comp81983_c1	1.88	5.04	1.48	--	--	Cellular Component: endosome (GO:0005768);; Cellular Component: Golgi apparatus (GO:0005794);; Cellular Component: trans-Golgi network (GO:0005802);; Biological Process: regulation of meristem growth (GO:0010075);; Biological Process: homogalacturonan biosynthetic process (GO:0010289);; Molecular Function: polygalacturonate 4-alpha-galacturonosyltransferase activity (GO:0047262);;	K13648|3e-30|vvi:100252372|similar to GAUT1/LGT1 (Galacturonosyltransferase 1)	Polygalacturonate 4-alpha-galacturonosyltransferase OS=Arabidopsis thaliana GN=GAUT1 PE=1 SV=1	PREDICTED: alpha-1,4-galacturonosyltransferase 1-like [Vitis vinifera]
comp81983_c2	0.79	0	0.77	--	--	Cellular Component: endosome (GO:0005768);; Cellular Component: Golgi apparatus (GO:0005794);; Cellular Component: trans-Golgi network (GO:0005802);; Biological Process: regulation of meristem growth (GO:0010075);; Biological Process: homogalacturonan biosynthetic process (GO:0010289);; Cellular Component: cytoplasmic membrane-bounded vesicle (GO:0016023);; Molecular Function: polygalacturonate 4…	K13648|6e-28|zma:100383199|hypothetical protein LOC100383199	Polygalacturonate 4-alpha-galacturonosyltransferase OS=Arabidopsis thaliana GN=GAUT1 PE=1 SV=1	hypothetical protein PRUPE_ppa002418mg [Prunus persica]
comp823373_c0	0	0	0.45	[G]	Carbohydrate transport and metabolism	Biological Process: polysaccharide catabolic process (GO:0000272);; Molecular Function: beta-galactosidase activity (GO:0004565);; Cellular Component: extracellular region (GO:0005576);; Cellular Component: cell wall (GO:0005618);; Cellular Component: mitochondrion (GO:0005739);; Biological Process: carbohydrate metabolic process (GO:0005975);; Molecular Function: beta-glucosidase activity (GO:00…	K05350|5e-21|rcu:RCOM_0905360|beta-glucosidase, putative (EC:3.2.1.21)	Beta-glucosidase 18 OS=Oryza sativa subsp. japonica GN=BGLU18 PE=2 SV=2	PREDICTED: beta-glucosidase 47-like [Glycine max]
comp82342_c0	24.84	14.71	16.4	--	--	Cellular Component: nucleus (GO:0005634);; Cellular Component: plant-type cell wall (GO:0009505);; Biological Process: pollen tube growth (GO:0009860);; Molecular Function: pectinesterase activity (GO:0030599);; Biological Process: cell wall modification (GO:0042545);; Cellular Component: cytoplasmic part (GO:0044444);; Molecular Function: aspartyl esterase activity (GO:0045330);; Biological Proc…	K01051|0.0|pop:POPTR_818003|pectinesterase family protein (EC:3.1.1.11)	Pectinesterase 31 OS=Arabidopsis thaliana GN=PME31 PE=1 SV=1	predicted protein [Populus trichocarpa]
comp82742_c0	10.42	9.97	14.76	--	--	Molecular Function: enzyme inhibitor activity (GO:0004857);; Cellular Component: extracellular region (GO:0005576);; Cellular Component: cytoplasm (GO:0005737);; Cellular Component: plasma membrane (GO:0005886);; Cellular Component: plant-type cell wall (GO:0009505);; Biological Process: response to nematode (GO:0009624);; Biological Process: proline transport (GO:0015824);; Molecular Function: p…	K01051|0.0|vvi:100251413|hypothetical protein LOC100251413	Pectinesterase/pectinesterase inhibitor U1 OS=Solanum lycopersicum GN=PMEU1 PE=2 SV=1	pectin methylesterase [Coffea arabica]
comp82801_c1	9.31	7.15	2.23	[G]	Carbohydrate transport and metabolism	Cellular Component: plant-type vacuole (GO:0000325);; Molecular Function: beta-galactosidase activity (GO:0004565);; Cellular Component: extracellular region (GO:0005576);; Biological Process: carbohydrate metabolic process (GO:0005975);; Cellular Component: chloroplast (GO:0009507);; Biological Process: anthocyanin-containing compound biosynthetic process (GO:0009718);; Biological Process: ligni…	K05350|1e-132|pop:POPTR_555358|hypothetical protein	Beta-glucosidase 46 OS=Arabidopsis thaliana GN=BGLU46 PE=1 SV=2	hypothetical protein PRUPE_ppa004523mg [Prunus persica]
comp82912_c0	11.7	12.44	14.26	[G]	Carbohydrate transport and metabolism	Biological Process: polysaccharide catabolic process (GO:0000272);; Biological Process: response to hypoxia (GO:0001666);; Molecular Function: starch synthase activity (GO:0009011);; Biological Process: glucan biosynthetic process (GO:0009250);; Cellular Component: plant-type cell wall (GO:0009505);; Cellular Component: chloroplast (GO:0009507);; Biological Process: plant-type cell wall organizat…	K00703|0.0|vvi:100233071|starch synthase VI	Probable starch synthase 4, chloroplastic/amyloplastic OS=Arabidopsis thaliana GN=SS4 PE=2 SV=1	unnamed protein product [Vitis vinifera]
comp83007_c1	4.14	5.19	2.81	[G]	Carbohydrate transport and metabolism	Molecular Function: alpha,alpha-trehalose-phosphate synthase (UDP-forming) activity (GO:0003825);; Molecular Function: trehalose-phosphatase activity (GO:0004805);; Cellular Component: nucleus (GO:0005634);; Cellular Component: mitochondrion (GO:0005739);; Cellular Component: cytosol (GO:0005829);; Biological Process: trehalose biosynthetic process (GO:0005992);; Biological Process: glucose catab…	K01087|1e-128|rcu:RCOM_0993370|trehalose-6-phosphate synthase, putative (EC:2.4.1.15 3.1.3.12)	Probable alpha,alpha-trehalose-phosphate synthase [UDP-forming] 9 OS=Arabidopsis thaliana GN=TPS9 PE=1 SV=1	PREDICTED: probable alpha,alpha-trehalose-phosphate synthase [UDP-forming] 9-like [Solanum lycopersicum]
comp83251_c0	89.35	69.59	38.73	[M]	Cell wall/membrane/envelope biogenesis	Biological Process: response to hypoxia (GO:0001666);; Cellular Component: nucleus (GO:0005634);; Cellular Component: cytosol (GO:0005829);; Cellular Component: plasma membrane (GO:0005886);; Biological Process: sucrose biosynthetic process (GO:0005986);; Cellular Component: plasmodesma (GO:0009506);; Biological Process: regulation of meristem growth (GO:0010075);; Biological Process: pollen wall…	K00696|0.0|vvi:100241955|hypothetical protein LOC100241955	Probable sucrose-phosphate synthase OS=Solanum tuberosum GN=SPS PE=2 SV=1	sucrose phosphate synthase [Coffea canephora]
comp83359_c0	84.5	59.04	54.11	--	--	Cellular Component: mitochondrion (GO:0005739);; Cellular Component: endosome (GO:0005768);; Cellular Component: Golgi apparatus (GO:0005794);; Cellular Component: trans-Golgi network (GO:0005802);; Biological Process: response to stress (GO:0006950);; Biological Process: signal transduction (GO:0007165);; Biological Process: pollen development (GO:0009555);; Biological Process: pollen tube growt…	K13648|0.0|rcu:RCOM_0876620|Glycosyltransferase QUASIMODO1, putative	Probable galacturonosyltransferase 9 OS=Arabidopsis thaliana GN=GAUT9 PE=2 SV=1	Glycosyltransferase QUASIMODO1, putative [Ricinus communis]
comp83454_c1	40.27	46.09	51.31	[G]	Carbohydrate transport and metabolism	Biological Process: transition metal ion transport (GO:0000041);; Molecular Function: nucleotide binding (GO:0000166);; Molecular Function: ribokinase activity (GO:0004747);; Cellular Component: Golgi apparatus (GO:0005794);; Cellular Component: cytosol (GO:0005829);; Cellular Component: plasma membrane (GO:0005886);; Biological Process: D-ribose metabolic process (GO:0006014);; Cellular Componen…	K00847|1e-134|pop:POPTR_570537|fructokinase (EC:2.7.1.4)	Fructokinase-1 OS=Oryza sativa subsp. japonica GN=FRK1 PE=1 SV=2	fructokinase [Solanum lycopersicum]
comp83719_c0	5.12	2.52	0.87	[G]	Carbohydrate transport and metabolism	Molecular Function: glucan exo-1,3-beta-glucosidase activity (GO:0004338);; Molecular Function: beta-galactosidase activity (GO:0004565);; Molecular Function: beta-mannosidase activity (GO:0004567);; Cellular Component: mitochondrion (GO:0005739);; Biological Process: carbohydrate metabolic process (GO:0005975);; Molecular Function: zinc ion binding (GO:0008270);; Molecular Function: beta-glucosi…	K01188|0.0|rcu:RCOM_1621030|beta-glucosidase, putative (EC:3.2.1.21)	Beta-glucosidase 40 OS=Arabidopsis thaliana GN=BGLU40 PE=2 SV=1	PREDICTED: beta-glucosidase 40-like [Cucumis sativus]
comp83763_c0	164.25	90.3	235.22	[G]	Carbohydrate transport and metabolism	Biological Process: maltose metabolic process (GO:0000023);; Molecular Function: ATP binding (GO:0005524);; Cellular Component: cytosol (GO:0005829);; Biological Process: glycogen biosynthetic process (GO:0005978);; Biological Process: pentose-phosphate shunt (GO:0006098);; Molecular Function: glucose-1-phosphate adenylyltransferase activity (GO:0008878);; Cellular Component: amyloplast (GO:00095…	K00975|0.0|pop:POPTR_573143|glucose-1-phosphate adenylyltransferase (EC:2.7.7.27)	Glucose-1-phosphate adenylyltransferase small subunit, chloroplastic OS=Brassica napus GN=AGPS1 PE=2 SV=1	predicted protein [Populus trichocarpa]
comp83917_c0	6.48	5.16	2.65	--	--	Cellular Component: extracellular region (GO:0005576);; Cellular Component: mitochondrion (GO:0005739);; Cellular Component: Golgi apparatus (GO:0005794);; Cellular Component: cytosol (GO:0005829);; Cellular Component: plasma membrane (GO:0005886);; Biological Process: carbohydrate metabolic process (GO:0005975);; Molecular Function: cellulase activity (GO:0008810);; Cellular Component: plant-typ…	K01179|0.0|vvi:100260645|hypothetical protein LOC100260645	Endoglucanase 24 OS=Arabidopsis thaliana GN=At4g39010 PE=2 SV=1	Glycosyl hydrolase 9B18 [Theobroma cacao]
comp84279_c0	330.41	44.08	98.27	[MG]	--	Molecular Function: nucleotide binding (GO:0000166);; Molecular Function: protein binding (GO:0005515);; Cellular Component: endosome (GO:0005768);; Cellular Component: Golgi apparatus (GO:0005794);; Cellular Component: trans-Golgi network (GO:0005802);; Biological Process: carbohydrate metabolic process (GO:0005975);; Biological Process: tryptophan catabolic process (GO:0006569);; Biological Pro…	K08679|0.0|vvi:100241904|hypothetical protein LOC100241904	UDP-glucuronate 4-epimerase 6 OS=Arabidopsis thaliana GN=GAE6 PE=1 SV=1	PREDICTED: UDP-glucuronate 4-epimerase 6 [Vitis vinifera]
comp84764_c0	30.51	18.28	17.59	[G]	Carbohydrate transport and metabolism	Biological Process: transition metal ion transport (GO:0000041);; Molecular Function: ribokinase activity (GO:0004747);; Molecular Function: ATP binding (GO:0005524);; Cellular Component: Golgi apparatus (GO:0005794);; Cellular Component: cytosol (GO:0005829);; Cellular Component: plasma membrane (GO:0005886);; Biological Process: D-ribose metabolic process (GO:0006014);; Molecular Function: fruc…	K00847|0.0|vvi:100258640|hypothetical protein LOC100258640	Probable fructokinase-4 OS=Arabidopsis thaliana GN=At3g59480 PE=2 SV=1	fructokinase 3 [Solanum tuberosum]
comp84980_c0	46.47	29.49	14.64	[G]	Carbohydrate transport and metabolism	Biological Process: response to singlet oxygen (GO:0000304);; Molecular Function: alpha,alpha-trehalose-phosphate synthase (UDP-forming) activity (GO:0003825);; Molecular Function: trehalose-phosphatase activity (GO:0004805);; Cellular Component: cytoplasm (GO:0005737);; Cellular Component: cytosol (GO:0005829);; Biological Process: trehalose biosynthetic process (GO:0005992);; Biological Process…	K00697|0.0|pop:POPTR_828543|trehalose-6-phosphate synthase	Alpha,alpha-trehalose-phosphate synthase [UDP-forming] 1 OS=Arabidopsis thaliana GN=TPS1 PE=1 SV=1	trehalose 6-phosphate synthase [Nicotiana tabacum]
comp84992_c0	10.65	10.15	5.59	[G]	Carbohydrate transport and metabolism	Biological Process: maltose metabolic process (GO:0000023);; Biological Process: response to hypoxia (GO:0001666);; Molecular Function: protein binding (GO:0005515);; Cellular Component: vacuolar membrane (GO:0005774);; Cellular Component: Golgi apparatus (GO:0005794);; Cellular Component: plasma membrane (GO:0005886);; Molecular Function: starch synthase activity (GO:0009011);; Cellular Componen…	K00703|0.0|pop:POPTR_1100713|hypothetical protein	Soluble starch synthase 1, chloroplastic/amyloplastic OS=Solanum tuberosum PE=2 SV=1	RecName: Full=Soluble starch synthase 1, chloroplastic/amyloplastic; AltName: Full=Soluble starch synthase I; Short=SS I; Flags: Precursor
comp85029_c0	1.5	5.94	4.01	[M]	Cell wall/membrane/envelope biogenesis	Biological Process: response to hypoxia (GO:0001666);; Cellular Component: nucleus (GO:0005634);; Cellular Component: cytosol (GO:0005829);; Cellular Component: plasma membrane (GO:0005886);; Biological Process: sucrose biosynthetic process (GO:0005986);; Cellular Component: plasmodesma (GO:0009506);; Biological Process: regulation of meristem growth (GO:0010075);; Biological Process: pollen wall…	K00696|0.0|vvi:100262385|hypothetical protein LOC100262385	Probable sucrose-phosphate synthase 2 OS=Craterostigma plantagineum GN=SPS2 PE=2 SV=1	sucrose-phosphate synthase B [Solanum lycopersicum]
comp85178_c0	4.78	3.03	1.69	[G]	Carbohydrate transport and metabolism	Molecular Function: purine nucleobase binding (GO:0002060);; Molecular Function: ATP binding (GO:0005524);; Cellular Component: cytosol (GO:0005829);; Cellular Component: plasma membrane (GO:0005886);; Biological Process: carbohydrate metabolic process (GO:0005975);; Biological Process: glycogen catabolic process (GO:0005980);; Biological Process: glucose metabolic process (GO:0006006);; Molecula…	K00688|0.0|vvi:100264186|hypothetical protein LOC100264186	Glycogen phosphorylase 1 OS=Dictyostelium discoideum GN=glpV PE=1 SV=3	PREDICTED: glycogen phosphorylase 1-like [Solanum lycopersicum]
comp85260_c0	19.45	19.75	17	--	--	Biological Process: mitotic cell cycle (GO:0000278);; Cellular Component: mitochondrion (GO:0005739);; Cellular Component: endosome (GO:0005768);; Cellular Component: vacuolar membrane (GO:0005774);; Cellular Component: Golgi apparatus (GO:0005794);; Cellular Component: trans-Golgi network (GO:0005802);; Cellular Component: plasma membrane (GO:0005886);; Biological Process: DNA metabolic process …	K13648|0.0|rcu:RCOM_1277270|Glycosyltransferase QUASIMODO1, putative	Probable galacturonosyltransferase 3 OS=Arabidopsis thaliana GN=GAUT3 PE=2 SV=2	PREDICTED: probable galacturonosyltransferase 3-like [Solanum lycopersicum]
comp85268_c0	34.9	28.97	22.32	[G]	Carbohydrate transport and metabolism	Biological Process: maltose metabolic process (GO:0000023);; Biological Process: polysaccharide catabolic process (GO:0000272);; Molecular Function: glucose-6-phosphate isomerase activity (GO:0004347);; Cellular Component: cytosol (GO:0005829);; Biological Process: gluconeogenesis (GO:0006094);; Biological Process: glycolysis (GO:0006096);; Cellular Component: chloroplast stroma (GO:0009570);; Bi…	K01810|0.0|vvi:100252335|similar to glucose-6-phosphate isomerase	Glucose-6-phosphate isomerase, cytosolic OS=Oenothera mexicana GN=PGIC PE=3 SV=1	Sugar isomerase family protein isoform 1 [Theobroma cacao]
comp85326_c3	60.63	46.06	38.41	[G]	Carbohydrate transport and metabolism	Biological Process: maltose metabolic process (GO:0000023);; Biological Process: polysaccharide catabolic process (GO:0000272);; Molecular Function: magnesium ion binding (GO:0000287);; Molecular Function: phosphoglucomutase activity (GO:0004614);; Cellular Component: nucleus (GO:0005634);; Cellular Component: mitochondrion (GO:0005739);; Cellular Component: cytosol (GO:0005829);; Cellular Compon…	K01835|0.0|vvi:100247590|hypothetical protein LOC100247590	Phosphoglucomutase, chloroplastic OS=Solanum tuberosum GN=PGMP PE=2 SV=1	PREDICTED: phosphoglucomutase, chloroplastic [Vitis vinifera]
comp85396_c1	39.72	30.37	36.67	[G]	Carbohydrate transport and metabolism	Cellular Component: cytosol (GO:0005829);; Biological Process: glycogen catabolic process (GO:0005980);; Biological Process: glucose metabolic process (GO:0006006);; Molecular Function: glycogen phosphorylase activity (GO:0008184);; Biological Process: response to cold (GO:0009409);; Biological Process: response to water deprivation (GO:0009414);; Cellular Component: chloroplast (GO:0009507);; Ce…	K00688|0.0|rcu:RCOM_0730590|glycogen phosphorylase, putative (EC:2.4.1.1)	Alpha-glucan phosphorylase, H isozyme OS=Solanum tuberosum PE=1 SV=1	Phosphorylase isoform 1 [Theobroma cacao]
comp85439_c0	49.25	34	36.27	[MG]	--	Molecular Function: nucleotide binding (GO:0000166);; Molecular Function: protein binding (GO:0005515);; Cellular Component: endosome (GO:0005768);; Cellular Component: Golgi apparatus (GO:0005794);; Cellular Component: trans-Golgi network (GO:0005802);; Biological Process: carbohydrate metabolic process (GO:0005975);; Biological Process: tryptophan catabolic process (GO:0006569);; Biological Pro…	K08679|0.0|vvi:100247175|hypothetical protein LOC100247175	UDP-glucuronate 4-epimerase 3 OS=Arabidopsis thaliana GN=GAE3 PE=2 SV=1	PREDICTED: UDP-glucuronate 4-epimerase 3-like [Solanum lycopersicum]
comp85656_c0	15.65	9.99	6.27	[G]	Carbohydrate transport and metabolism	Biological Process: response to hypoxia (GO:0001666);; Cellular Component: vacuolar membrane (GO:0005774);; Cellular Component: Golgi apparatus (GO:0005794);; Cellular Component: plasma membrane (GO:0005886);; Molecular Function: starch synthase activity (GO:0009011);; Biological Process: glucan biosynthetic process (GO:0009250);; Cellular Component: amyloplast (GO:0009501);; Cellular Component: …	K00703|0.0|vvi:100261002|similar to starch synthase	Granule-bound starch synthase 2, chloroplastic/amyloplastic OS=Solanum tuberosum GN=SS2 PE=1 SV=3	RecName: Full=Granule-bound starch synthase 2, chloroplastic/amyloplastic; AltName: Full=Granule-bound starch synthase II; Short=GBSS-II; Short=SS II; Flags: Precursor
comp85777_c0	156.51	103.12	105.4	--	--	Biological Process: maltose metabolic process (GO:0000023);; Molecular Function: UTP:glucose-1-phosphate uridylyltransferase activity (GO:0003983);; Molecular Function: protein binding (GO:0005515);; Cellular Component: cytoplasm (GO:0005737);; Cellular Component: cytosol (GO:0005829);; Cellular Component: plasma membrane (GO:0005886);; Biological Process: glycogen biosynthetic process (GO:000597…	K00963|0.0|vvi:100253896|hypothetical protein LOC100253896	UTP--glucose-1-phosphate uridylyltransferase OS=Solanum tuberosum PE=1 SV=3	RecName: Full=UTP--glucose-1-phosphate uridylyltransferase; AltName: Full=UDP-glucose pyrophosphorylase; Short=UDPGP; Short=UGPase
comp85811_c0	79.55	45.66	36.09	[G]	Carbohydrate transport and metabolism	Biological Process: maltose metabolic process (GO:0000023);; Biological Process: polysaccharide catabolic process (GO:0000272);; Molecular Function: RNA binding (GO:0003723);; Molecular Function: glucose-6-phosphate isomerase activity (GO:0004347);; Molecular Function: ATP binding (GO:0005524);; Cellular Component: cytosol (GO:0005829);; Biological Process: glucose metabolic process (GO:0006006);…	K01810|0.0|rcu:RCOM_1039110|glucose-6-phosphate isomerase, putative (EC:5.3.1.9)	Glucose-6-phosphate isomerase 1, chloroplastic OS=Arabidopsis thaliana GN=PGI1 PE=1 SV=1	PREDICTED: glucose-6-phosphate isomerase-like [Glycine max]
comp85866_c0	246.61	65.71	234.26	--	--	Molecular Function: nucleotide binding (GO:0000166);; Molecular Function: protein binding (GO:0005515);; Cellular Component: endosome (GO:0005768);; Cellular Component: Golgi apparatus (GO:0005794);; Cellular Component: trans-Golgi network (GO:0005802);; Biological Process: carbohydrate metabolic process (GO:0005975);; Biological Process: tryptophan catabolic process (GO:0006569);; Biological Pro…	K08679|1e-69|rcu:RCOM_0782170|UDP-glucuronate 5-epimerase, putative (EC:5.1.3.12)	UDP-glucuronate 4-epimerase 1 OS=Arabidopsis thaliana GN=GAE1 PE=1 SV=1	UDP-glucuronate 5-epimerase, putative [Ricinus communis]
comp85866_c1	573.37	142.02	493.42	[MG]	--	Molecular Function: nucleotide binding (GO:0000166);; Molecular Function: protein binding (GO:0005515);; Cellular Component: endosome (GO:0005768);; Cellular Component: Golgi apparatus (GO:0005794);; Cellular Component: trans-Golgi network (GO:0005802);; Biological Process: carbohydrate metabolic process (GO:0005975);; Biological Process: tryptophan catabolic process (GO:0006569);; Biological Pro…	K08679|0.0|rcu:RCOM_0782170|UDP-glucuronate 5-epimerase, putative (EC:5.1.3.12)	UDP-glucuronate 4-epimerase 1 OS=Arabidopsis thaliana GN=GAE1 PE=1 SV=1	UDP-glucuronate 5-epimerase, putative [Ricinus communis]
comp85966_c0	81.46	45.34	63.73	--	--	Cellular Component: mitochondrion (GO:0005739);; Cellular Component: endosome (GO:0005768);; Cellular Component: Golgi apparatus (GO:0005794);; Cellular Component: trans-Golgi network (GO:0005802);; Biological Process: pollen development (GO:0009555);; Biological Process: pollen tube growth (GO:0009860);; Biological Process: regulation of meristem growth (GO:0010075);; Biological Process: homogal…	K13648|0.0|rcu:RCOM_1749870|Glycosyltransferase QUASIMODO1, putative	Galacturonosyltransferase 8 OS=Arabidopsis thaliana GN=GAUT8 PE=1 SV=1	Glycosyltransferase QUASIMODO1, putative [Ricinus communis]
comp86017_c0	57.29	43.86	74.79	--	--	Molecular Function: enzyme inhibitor activity (GO:0004857);; Cellular Component: extracellular region (GO:0005576);; Cellular Component: cell wall (GO:0005618);; Biological Process: catabolic process (GO:0009056);; Cellular Component: plant-type cell wall (GO:0009505);; Biological Process: fruit ripening (GO:0009835);; Biological Process: vernalization response (GO:0010048);; Biological Process: …	K01051|0.0|pop:POPTR_822767|pectinesterase family protein (EC:3.1.1.11)	Pectinesterase 2.1 OS=Solanum lycopersicum GN=PME2.1 PE=2 SV=2	pectin methyl esterase [Solanum tuberosum]
comp86243_c0	62.56	74.23	91.24	--	--	Cellular Component: endosome (GO:0005768);; Cellular Component: Golgi apparatus (GO:0005794);; Cellular Component: trans-Golgi network (GO:0005802);; Biological Process: response to stress (GO:0006950);; Biological Process: signal transduction (GO:0007165);; Biological Process: pollen development (GO:0009555);; Biological Process: pollen tube growth (GO:0009860);; Biological Process: tissue devel…	K13648|0.0|rcu:RCOM_1194050|Glycosyltransferase QUASIMODO1, putative	Probable galacturonosyltransferase 15 OS=Arabidopsis thaliana GN=GAUT15 PE=2 SV=1	PREDICTED: probable galacturonosyltransferase 15-like [Solanum lycopersicum]
comp86377_c0	54.75	55.51	42.19	[G]	Carbohydrate transport and metabolism	Molecular Function: alpha,alpha-trehalose-phosphate synthase (UDP-forming) activity (GO:0003825);; Molecular Function: trehalose-phosphatase activity (GO:0004805);; Cellular Component: nucleus (GO:0005634);; Cellular Component: mitochondrion (GO:0005739);; Cellular Component: cytosol (GO:0005829);; Biological Process: trehalose biosynthetic process (GO:0005992);; Biological Process: glucose catab…	K01087|0.0|rcu:RCOM_1251280|trehalose-6-phosphate synthase, putative (EC:2.4.1.15 3.1.3.12)	Probable alpha,alpha-trehalose-phosphate synthase [UDP-forming] 7 OS=Arabidopsis thaliana GN=TPS7 PE=1 SV=1	putative trehalose synthase [Solanum tuberosum]
comp86379_c0	5.77	6.01	4.51	[G]	Carbohydrate transport and metabolism	Biological Process: diaphragm contraction (GO:0002086);; Molecular Function: alpha-glucosidase activity (GO:0004558);; Cellular Component: lysosome (GO:0005764);; Cellular Component: cytosol (GO:0005829);; Biological Process: carbohydrate metabolic process (GO:0005975);; Biological Process: glycogen catabolic process (GO:0005980);; Biological Process: starch metabolic process (GO:0005982);; Biolo…	K01187|0.0|pop:POPTR_569299|hypothetical protein	Alpha-glucosidase OS=Spinacia oleracea PE=1 SV=1	PREDICTED: alpha-glucosidase-like [Solanum lycopersicum]
comp86603_c0	482.3	616.09	929.51	[M]	Cell wall/membrane/envelope biogenesis	Biological Process: gastrulation with mouth forming second (GO:0001702);; Biological Process: inter-male aggressive behavior (GO:0002121);; Molecular Function: UDP-glucose 6-dehydrogenase activity (GO:0003979);; Cellular Component: cell wall (GO:0005618);; Cellular Component: nucleus (GO:0005634);; Cellular Component: cytosol (GO:0005829);; Biological Process: glucose catabolic process (GO:000600…	K00012|0.0|vvi:100264653|hypothetical protein LOC100264653	UDP-glucose 6-dehydrogenase 1 OS=Glycine max GN=UGD1 PE=1 SV=1	UDP-D-glucose dehydrogenase [Gossypium hirsutum]
comp86673_c3	0	0	0.67	--	--	Molecular Function: phosphorylase activity (GO:0004645);;	K00688|3e-12|rcu:RCOM_1673250|glycogen phosphorylase, putative (EC:2.4.1.1)	--	PREDICTED: glycogen phosphorylase 1-like [Solanum lycopersicum]
comp86673_c4	2.6	1.34	0.38	[G]	Carbohydrate transport and metabolism	Molecular Function: purine nucleobase binding (GO:0002060);; Molecular Function: ATP binding (GO:0005524);; Molecular Function: glucose binding (GO:0005536);; Cellular Component: cytosol (GO:0005829);; Cellular Component: plasma membrane (GO:0005886);; Biological Process: carbohydrate metabolic process (GO:0005975);; Biological Process: glycogen catabolic process (GO:0005980);; Biological Process…	K00688|1e-131|vvi:100264186|hypothetical protein LOC100264186	Glycogen phosphorylase 1 OS=Dictyostelium discoideum GN=glpV PE=1 SV=3	PREDICTED: glycogen phosphorylase 1-like [Solanum lycopersicum]
comp86727_c0	101.03	327.74	250.98	[M]	Cell wall/membrane/envelope biogenesis	Cellular Component: mitochondrion (GO:0005739);; Cellular Component: endosome (GO:0005768);; Cellular Component: Golgi apparatus (GO:0005794);; Cellular Component: trans-Golgi network (GO:0005802);; Biological Process: response to stress (GO:0006950);; Biological Process: signal transduction (GO:0007165);; Biological Process: pollen development (GO:0009555);; Biological Process: plant-type cell w…	K13648|0.0|vvi:100264056|hypothetical protein LOC100264056	Probable galacturonosyltransferase 12 OS=Arabidopsis thaliana GN=GAUT12 PE=2 SV=1	PREDICTED: probable galacturonosyltransferase 12-like [Vitis vinifera]
comp86731_c0	6.92	18.86	14.49	[G]	Carbohydrate transport and metabolism	Molecular Function: glucokinase activity (GO:0004340);; Molecular Function: protein binding (GO:0005515);; Molecular Function: ATP binding (GO:0005524);; Cellular Component: nucleus (GO:0005634);; Cellular Component: vacuole (GO:0005773);; Cellular Component: plasma membrane (GO:0005886);; Biological Process: glycolysis (GO:0006096);; Molecular Function: zinc ion binding (GO:0008270);; Molecular …	K00844|0.0|vvi:100242358|hypothetical protein LOC100242358	Hexokinase-2 OS=Arabidopsis thaliana GN=HXK2 PE=1 SV=1	hexokinase [Citrus sinensis]
comp86849_c0	749.69	1128.43	1081.78	[M]	Cell wall/membrane/envelope biogenesis	Biological Process: response to hypoxia (GO:0001666);; Cellular Component: mitochondrion (GO:0005739);; Cellular Component: vacuole (GO:0005773);; Cellular Component: cytosol (GO:0005829);; Cellular Component: plasma membrane (GO:0005886);; Biological Process: sucrose metabolic process (GO:0005985);; Biological Process: sucrose biosynthetic process (GO:0005986);; Biological Process: response to o…	K00695|0.0|vvi:100249279|hypothetical protein LOC100249279	Sucrose synthase OS=Solanum tuberosum PE=3 SV=1	sucrose synthase [Coffea canephora]
comp89460_c0	71.64	26.45	17.76	--	--	Molecular Function: catalytic activity (GO:0003824);; Biological Process: biosynthetic process (GO:0009058);; Biological Process: response to light stimulus (GO:0009416);; Cellular Component: plastid (GO:0009536);; Biological Process: post-embryonic development (GO:0009791);; Molecular Function: transferase activity (GO:0016740);; Biological Process: cellular biosynthetic process (GO:0044249);; B…	K00975|1e-07|pop:POPTR_573143|glucose-1-phosphate adenylyltransferase (EC:2.7.7.27)	Glucose-1-phosphate adenylyltransferase small subunit, chloroplastic OS=Brassica napus GN=AGPS1 PE=2 SV=1	ADP-glucose pyrophosphorylase small subunit [Nicotiana tabacum]
comp91521_c0	0.9	1.95	2.62	--	--	Cellular Component: mitochondrion (GO:0005739);; Cellular Component: endosome (GO:0005768);; Cellular Component: Golgi apparatus (GO:0005794);; Cellular Component: trans-Golgi network (GO:0005802);; Biological Process: pollen development (GO:0009555);; Biological Process: pollen tube growth (GO:0009860);; Biological Process: regulation of meristem growth (GO:0010075);; Biological Process: homogal…	K13648|1e-44|zma:100382408|pco119626	Galacturonosyltransferase 8 OS=Arabidopsis thaliana GN=GAUT8 PE=1 SV=1	uncharacterized protein LOC100382408 [Zea mays]
comp924507_c0	0	0.69	0	--	--	Cellular Component: cell wall (GO:0005618);; Cellular Component: cytoplasm (GO:0005737);; Molecular Function: hydrolase activity (GO:0016787);; Cellular Component: cell part (GO:0044464);;	K01051|3e-13|vvi:100267743|hypothetical protein LOC100267743	Probable pectinesterase 53 OS=Arabidopsis thaliana GN=PME53 PE=2 SV=1	Pectin lyase-like superfamily protein isoform 1 [Theobroma cacao]
