# Supplementary material for: Transcriptomic Analysis of Multipurpose Timber Yielding Tree Neolamarckia cadamba during Xylogenesis Using RNA-Seq
Source: PLoS One. 2016 Jul 20;11(7):e0159407. doi: 10.1371/journal.pone.0159407 (PMC4954708; doi:10.1371/journal.pone.0159407)
Supplement: S9 File — (XLSX) [file pone.0159407.s013.xlsx]

## Sheet: DEGs
UniGene ID	Apical	Middle	Basal	COG_class	COG_class_annotation	GO_annotation	KEGG_annotation	Swissprot_annotation	nr_annotation
comp100135_c0	5.05	1.27	1.27
comp100318_c0	14.25	3.49	5.38	--	--	Cellular Component: nucleus (GO:0005634);;	--	Mucin-2 OS=Homo sapiens GN=MUC2 PE=1 SV=2	PREDICTED: uncharacterized protein LOC101244692 [Solanum lycopersicum]
comp100381_c0	0.8	4.16	18.73	--	--	Biological Process: polysaccharide biosynthetic process (GO:0000271);; Molecular Function: hydrolase activity, hydrolyzing O-glycosyl compounds (GO:0004553);; Cellular Component: extracellular region (GO:0005576);; Cellular Component: cell wall (GO:0005618);; Cellular Component: Golgi apparatus (GO:0005794);; Cellular Component: integral to plasma membrane (GO:0005887);; Biological Process: cellu…	K08235|2e-45|pop:POPTR_731607|hypothetical protein	Probable xyloglucan endotransglucosylase/hydrolase protein 33 OS=Arabidopsis thaliana GN=XTH33 PE=2 SV=2	PREDICTED: probable xyloglucan endotransglucosylase/hydrolase protein 33-like [Solanum lycopersicum]
comp100875_c0	16.12	2.4	10.89	--	--	--	--	--	PREDICTED: uncharacterized protein LOC100265438 [Vitis vinifera]
comp101152_c0	0.47	7.07	9.05	--	--	Cellular Component: cytoplasm (GO:0005737);; Biological Process: cellular aromatic compound metabolic process (GO:0006725);; Biological Process: signal transduction (GO:0007165);; Biological Process: glycoside metabolic process (GO:0016137);; Molecular Function: transferase activity, transferring glycosyl groups (GO:0016757);; Biological Process: cellular response to stress (GO:0033554);; Biologi…	--	UDP-glycosyltransferase 85A3 OS=Arabidopsis thaliana GN=UGT85A3 PE=2 SV=2	UDP-glucose glucosyltransferase [Gardenia jasminoides]
comp101273_c0	15.72	6	4.22	--	--	Cellular Component: endosome (GO:0005768);; Cellular Component: trans-Golgi network (GO:0005802);; Biological Process: metabolic process (GO:0008152);; Biological Process: unidimensional cell growth (GO:0009826);; Biological Process: salicylic acid mediated signaling pathway (GO:0009863);; Biological Process: xyloglucan biosynthetic process (GO:0009969);; Biological Process: endomembrane system o…	--	Xyloglucan galactosyltransferase KATAMARI1 homolog OS=Oryza sativa subsp. japonica GN=Os03g0144800 PE=2 SV=1	PREDICTED: xyloglucan galactosyltransferase KATAMARI1 homolog [Solanum lycopersicum]
comp101436_c0	0	13.58	7.35	[I]	Lipid transport and metabolism	Cellular Component: nucleus (GO:0005634);; Biological Process: sterol biosynthetic process (GO:0016126);; Biological Process: pentacyclic triterpenoid biosynthetic process (GO:0019745);; Molecular Function: lupeol synthase activity (GO:0042299);; Molecular Function: beta-amyrin synthase activity (GO:0042300);; Biological Process: cuticle development (GO:0042335);; Molecular Function: alpha-amyrin…	--	Beta-amyrin synthase OS=Solanum lycopersicum GN=TTS1 PE=1 SV=1	beta-amyrin synthase [Solanum lycopersicum]
comp101593_c0	1.21	0	23.33	--	--	--	--	--	hypothetical protein MTR_3g026790 [Medicago truncatula]
comp101880_c0	7.16	1.34	7.01
comp103046_c0	8.79	7.18	2.09	--	--	Molecular Function: 1,4-alpha-glucan branching enzyme activity (GO:0003844);; Biological Process: starch metabolic process (GO:0005982);; Biological Process: macromolecule biosynthetic process (GO:0009059);; Biological Process: glucan biosynthetic process (GO:0009250);; Cellular Component: chloroplast stroma (GO:0009570);; Molecular Function: transferase activity, transferring glycosyl groups (GO…	K00700|6e-08|ath:AT2G36390|SBE2.1	1,4-alpha-glucan-branching enzyme 2-1, chloroplastic/amyloplastic OS=Arabidopsis thaliana GN=SBE2.1 PE=1 SV=1	PREDICTED: 1,4-alpha-glucan-branching enzyme 2-2, chloroplastic/amyloplastic-like [Solanum lycopersicum]
comp103204_c0	1.65	7.23	8.14
comp103835_c0	0.7	9.39	9.26	--	--	Molecular Function: protein binding (GO:0005515);; Cellular Component: nucleus (GO:0005634);; Cellular Component: nucleoplasm (GO:0005654);; Cellular Component: mitochondrion (GO:0005739);; Biological Process: regulation of transcription, DNA-dependent (GO:0006355);; Cellular Component: plastid (GO:0009536);; Biological Process: determination of bilateral symmetry (GO:0009855);; Biological Proces…	--	LOB domain-containing protein 15 OS=Arabidopsis thaliana GN=LBD15 PE=2 SV=2	LOB domain-containing protein 15 [Theobroma cacao]
comp103875_c0	13.65	4.3	8.17	[O]	Posttranslational modification, protein turnover, chaperones	Molecular Function: protease binding (GO:0002020);; Molecular Function: receptor activity (GO:0004872);; Molecular Function: KDEL sequence binding (GO:0005046);; Molecular Function: ATP binding (GO:0005524);; Cellular Component: cell wall (GO:0005618);; Cellular Component: mitochondrion (GO:0005739);; Cellular Component: vacuolar membrane (GO:0005774);; Cellular Component: endoplasmic reticulum (…	K03283|2e-65|vvi:100259551|similar to HSC70-1 (heat shock cognate 70 kDa protein 1)	Probable mediator of RNA polymerase II transcription subunit 37e OS=Arabidopsis thaliana GN=MED37E PE=1 SV=3	DnaK-type molecular chaperone hsp70, partial [Elaeis guineensis]
comp104087_c0	15.35	0.97	1.07	[C]	Energy production and conversion	Biological Process: maltose metabolic process (GO:0000023);; Biological Process: rRNA processing (GO:0006364);; Biological Process: glycine catabolic process (GO:0006546);; Biological Process: unsaturated fatty acid biosynthetic process (GO:0006636);; Biological Process: oxidoreduction coenzyme metabolic process (GO:0006733);; Biological Process: vitamin metabolic process (GO:0006766);; Biologica…	K02115|0.0|vvi:100264091|hypothetical protein LOC100264091	ATP synthase gamma chain, chloroplastic OS=Nicotiana tabacum GN=ATPC PE=1 SV=1	RecName: Full=ATP synthase gamma chain, chloroplastic; AltName: Full=F-ATPase gamma subunit; Flags: Precursor
comp104222_c0	11.76	4.83	9.51	[J]	Translation, ribosomal structure and biogenesis	Molecular Function: structural constituent of ribosome (GO:0003735);; Biological Process: rRNA processing (GO:0006364);; Biological Process: translation (GO:0006412);; Cellular Component: chloroplast stroma (GO:0009570);; Cellular Component: chloroplast envelope (GO:0009941);; Biological Process: thylakoid membrane organization (GO:0010027);; Biological Process: chlorophyll biosynthetic process (…	K02867|1e-110|vvi:100263279|similar to PRPL11 (PLASTID RIBOSOMAL PROTEIN L11)	50S ribosomal protein L11, chloroplastic OS=Arabidopsis thaliana GN=RPL11 PE=2 SV=1	PREDICTED: 50S ribosomal protein L11, chloroplastic-like [Vitis vinifera]
comp104673_c0	0	1.25	7.93	[R]	General function prediction only	Biological Process: cytokinesis (GO:0000910);; Molecular Function: GTPase activity (GO:0003924);; Molecular Function: GTP binding (GO:0005525);; Cellular Component: nucleus (GO:0005634);; Cellular Component: mitochondrion (GO:0005739);; Cellular Component: vacuole (GO:0005773);; Cellular Component: trans-Golgi network (GO:0005802);; Cellular Component: cytosol (GO:0005829);; Cellular Component: p…	--	Ras-related protein RABA6b OS=Arabidopsis thaliana GN=RABA6B PE=2 SV=2	PREDICTED: ras-related protein RABA6a-like [Glycine max]
comp104780_c0	15.55	1.21	0.72	--	--	Molecular Function: DNA binding (GO:0003677);; Biological Process: pentose-phosphate shunt (GO:0006098);; Biological Process: rRNA processing (GO:0006364);; Cellular Component: plastid chromosome (GO:0009508);; Cellular Component: chloroplast thylakoid membrane (GO:0009535);; Biological Process: response to abscisic acid stimulus (GO:0009737);; Biological Process: photosynthetic electron transpor…	--	Thylakoid membrane phosphoprotein 14 kDa, chloroplastic OS=Arabidopsis thaliana GN=TMP14 PE=1 SV=2	predicted protein [Populus trichocarpa]
comp105022_c0	11.53	9.84	2.59	[O]	Posttranslational modification, protein turnover, chaperones	Molecular Function: nucleotide binding (GO:0000166);; Molecular Function: ATP-dependent peptidase activity (GO:0004176);; Molecular Function: ATP binding (GO:0005524);; Cellular Component: cell wall (GO:0005618);; Cellular Component: mitochondrion (GO:0005739);; Cellular Component: cytosol (GO:0005829);; Cellular Component: plasma membrane (GO:0005886);; Biological Process: ATP catabolic process …	K03696|3e-51|vvi:100250896|hypothetical protein LOC100250896	Chaperone protein ClpC, chloroplastic OS=Pisum sativum PE=1 SV=1	PREDICTED: chaperone protein ClpC, chloroplastic-like [Glycine max]
comp105797_c0	3.41	3.46	11.14	--	--	Cellular Component: nucleus (GO:0005634);; Cellular Component: membrane (GO:0016020);;	--	--	PREDICTED: uncharacterized protein LOC101311394 isoform 1 [Fragaria vesca subsp. vesca]
comp106053_c0	0.09	1.92	15.9
comp106282_c0	10.82	3.4	5.22
comp106977_c0	2.74	0.75	11.42
comp107143_c0	18.12	4.59	3.16	--	--	Molecular Function: nucleic acid binding (GO:0003676);; Molecular Function: binding (GO:0005488);; Biological Process: cellular response to nitrogen starvation (GO:0006995);; Molecular Function: peptidase activity (GO:0008233);; Cellular Component: chloroplast (GO:0009507);; Biological Process: gene expression (GO:0010467);; Cellular Component: membrane (GO:0016020);; Biological Process: RNA meta…	--	Protein argonaute 14 OS=Oryza sativa subsp. japonica GN=AGO14 PE=2 SV=1	Argonaute protein group [Theobroma cacao]
comp107816_c0	8.04	1.89	3.1	[O]	Posttranslational modification, protein turnover, chaperones	Biological Process: very long-chain fatty acid metabolic process (GO:0000038);; Biological Process: MAPK cascade (GO:0000165);; Biological Process: immune system process (GO:0002376);; Molecular Function: peroxidase activity (GO:0004601);; Molecular Function: protein binding (GO:0005515);; Cellular Component: cytosol (GO:0005829);; Biological Process: protein targeting to membrane (GO:0006612);; …	K03386|7e-43|ath:AT3G11630|2-cys peroxiredoxin, chloroplast (BAS1)	2-Cys peroxiredoxin BAS1, chloroplastic OS=Spinacia oleracea GN=BAS1 PE=2 SV=1	thioredoxin peroxidase [Nicotiana tabacum]
comp108214_c0	20.33	0.74	0.69	--	--	Molecular Function: nucleotide binding (GO:0000166);; Molecular Function: peptide receptor activity (GO:0001653);; Molecular Function: guanylate cyclase activity (GO:0004383);; Molecular Function: protein serine/threonine kinase activity (GO:0004674);; Molecular Function: protein binding (GO:0005515);; Cellular Component: endoplasmic reticulum (GO:0005783);; Cellular Component: plasma membrane (G…	--	DNA-damage-repair/toleration protein DRT100 OS=Arabidopsis thaliana GN=DRT100 PE=2 SV=2	PREDICTED: DNA-damage-repair/toleration protein DRT100-like [Cicer arietinum]
comp108304_c0	5.44	10.01	2.19	--	--	--	--	HUA2-like protein 3 OS=Arabidopsis thaliana GN=At2g48160 PE=2 SV=2	PREDICTED: HUA2-like protein 3-like [Fragaria vesca subsp. vesca]
comp108383_c0	3.68	0.75	7.39
comp108937_c0	10.34	6.21	0.8	--	--	Molecular Function: iron ion binding (GO:0005506);; Biological Process: fatty acid biosynthetic process (GO:0006633);; Cellular Component: chloroplast (GO:0009507);; Cellular Component: plastid (GO:0009536);; Biological Process: response to wounding (GO:0009611);; Biological Process: jasmonic acid biosynthetic process (GO:0009695);; Biological Process: response to abscisic acid stimulus (GO:00097…	--	Linoleate 9S-lipoxygenase 5, chloroplastic OS=Arabidopsis thaliana GN=LOX5 PE=1 SV=2	lipoxygenase [Actinidia arguta]
comp109209_c0	0.11	0.13	14.34	--	--	Molecular Function: catalytic activity (GO:0003824);; Molecular Function: protein binding (GO:0005515);; Cellular Component: cytoplasm (GO:0005737);; Biological Process: response to wounding (GO:0009611);; Biological Process: response to fungus (GO:0009620);; Biological Process: jasmonic acid metabolic process (GO:0009694);; Biological Process: salicylic acid metabolic process (GO:0009696);; Biol…	--	Methylesterase 9 OS=Arabidopsis thaliana GN=MES9 PE=1 SV=1	predicted protein [Populus trichocarpa]
comp109373_c0	8.14	13.13	1.37
comp110529_c0	4.4	0.82	0.82	--	--	Cellular Component: vacuolar membrane (GO:0005774);; Biological Process: response to arsenic-containing substance (GO:0046685);;	--	--	PREDICTED: uncharacterized protein LOC101252615 [Solanum lycopersicum]
comp111029_c0	10.67	3.6	6.65	--	--	Biological Process: pentose-phosphate shunt (GO:0006098);; Cellular Component: chloroplast thylakoid membrane (GO:0009535);; Biological Process: chloroplast organization (GO:0009658);; Biological Process: photosynthetic electron transport in photosystem I (GO:0009773);; Biological Process: chlorophyll biosynthetic process (GO:0015995);; Biological Process: positive regulation of transcription, DN…	--	--	conserved hypothetical protein [Ricinus communis]
comp111785_c0	1.65	8.16	5.55	[M]	Cell wall/membrane/envelope biogenesis	Biological Process: biosynthetic process (GO:0009058);; Molecular Function: transferase activity, transferring glycosyl groups (GO:0016757);;	--	Uncharacterized glycosyltransferase MJ1607 OS=Methanocaldococcus jannaschii (strain ATCC 43067 / DSM 2661 / JAL-1 / JCM 10045 / NBRC 100440) GN=MJ1607 PE=3 SV=1	hypothetical protein PRUPE_ppa004871mg [Prunus persica]
comp112039_c0	1.47	6.83	5.35
comp112699_c0	0.79	0.32	10.78	[TZDR]	--	Molecular Function: calcium ion binding (GO:0005509);; Cellular Component: nucleus (GO:0005634);; Cellular Component: vacuole (GO:0005773);; Cellular Component: plasma membrane (GO:0005886);; Biological Process: response to cold (GO:0009409);; Biological Process: double fertilization forming a zygote and endosperm (GO:0009567);; Biological Process: response to wounding (GO:0009611);; Biological P…	--	Probable calcium-binding protein CML41 OS=Arabidopsis thaliana GN=CML41 PE=2 SV=2	PREDICTED: probable calcium-binding protein CML41-like [Vitis vinifera]
comp112807_c0	0.27	5.77	6.71
comp113607_c0	24.05	1.19	0.76	--	--	--	--	--	Uncharacterized protein TCM_011894 [Theobroma cacao]
comp113747_c0	17.86	1.5	0.43	--	--	--	--	BTB/POZ domain-containing protein At5g66560 OS=Arabidopsis thaliana GN=At5g66560 PE=2 SV=2	PREDICTED: BTB/POZ domain-containing protein At5g66560-like [Solanum lycopersicum]
comp114137_c0	9.75	1.45	4.95	--	--	Cellular Component: plasma membrane (GO:0005886);; Biological Process: tryptophan catabolic process (GO:0006569);; Biological Process: iron ion transport (GO:0006826);; Biological Process: response to mechanical stimulus (GO:0009612);; Biological Process: indoleacetic acid biosynthetic process (GO:0009684);; Biological Process: trichoblast differentiation (GO:0010054);; Biological Process: cellul…	--	Arabinogalactan peptide 16 OS=Arabidopsis thaliana GN=AGP16 PE=1 SV=1	arabinogalactan protein 16 [Arabidopsis thaliana]
comp115174_c0	17.8	1.84	0	--	--	--	--	--	PREDICTED: uncharacterized protein LOC100852891 [Vitis vinifera]
comp115250_c0	8.22	3.71	2.3	[RTKL]	--	Molecular Function: guanylate cyclase activity (GO:0004383);; Molecular Function: protein kinase activity (GO:0004672);; Molecular Function: protein serine/threonine kinase activity (GO:0004674);; Molecular Function: binding (GO:0005488);; Cellular Component: plasma membrane (GO:0005886);; Biological Process: cGMP biosynthetic process (GO:0006182);; Biological Process: defense response (GO:000695…	--	Wall-associated receptor kinase-like 1 OS=Arabidopsis thaliana GN=WAKL1 PE=1 SV=1	PREDICTED: wall-associated receptor kinase-like 1-like [Solanum lycopersicum]
comp115482_c0	5.88	1.88	0.86	--	--	Biological Process: chloroplast organization (GO:0009658);; Cellular Component: intracellular membrane-bounded organelle (GO:0043231);; Cellular Component: cytoplasmic part (GO:0044444);;	--	Pentatricopeptide repeat-containing protein At5g13770, chloroplastic OS=Arabidopsis thaliana GN=At5g13770 PE=2 SV=1	PREDICTED: pentatricopeptide repeat-containing protein At5g13770, chloroplastic-like [Solanum lycopersicum]
comp116073_c0	2.05	7.86	3.11
comp116086_c0	11.28	1.53	5.96
comp116286_c0	1.19	2.2	9.56	--	--	--	--	--	PREDICTED: uncharacterized protein LOC101252722 isoform 1 [Solanum lycopersicum]
comp116426_c0	13.61	2.79	0.05	--	--	Molecular Function: ubiquitin-protein ligase activity (GO:0004842);; Cellular Component: nucleolus (GO:0005730);; Cellular Component: vacuolar membrane (GO:0005774);; Cellular Component: plasma membrane (GO:0005886);; Biological Process: transcription initiation from RNA polymerase II promoter (GO:0006367);; Biological Process: pattern specification process (GO:0007389);; Molecular Function: zinc…	--	RING-H2 finger protein ATL18 OS=Arabidopsis thaliana GN=ATL18 PE=2 SV=1	unnamed protein product [Vitis vinifera]
comp116499_c0	6.12	2.43	3.84	--	--	Biological Process: cell morphogenesis (GO:0000902);; Biological Process: system process (GO:0003008);; Molecular Function: protein binding (GO:0005515);; Biological Process: cellular component movement (GO:0006928);; Biological Process: cytoskeleton organization (GO:0007010);; Biological Process: brain development (GO:0007420);; Cellular Component: actin cytoskeleton (GO:0015629);; Biological Pr…	--	Protein BRANCHLESS TRICHOME OS=Arabidopsis thaliana GN=BLT PE=1 SV=1	PREDICTED: uncharacterized protein LOC100253094 [Vitis vinifera]
comp117221_c0	7.7	0	0.51
comp117307_c0	4.33	5.73	0.86
comp117585_c0	1.18	1.97	8.44
comp117646_c0	13.41	3.11	0.3	--	--	Biological Process: protein import into nucleus, translocation (GO:0000060);; Biological Process: MAPK cascade (GO:0000165);; Molecular Function: translation repressor activity, nucleic acid binding (GO:0000900);; Molecular Function: sequence-specific DNA binding transcription factor activity (GO:0003700);; Molecular Function: binding (GO:0005488);; Cellular Component: nucleus (GO:0005634);; Cell…	--	MADS-box protein SVP OS=Arabidopsis thaliana GN=SVP PE=1 SV=1	MADS transcriptional factor [Solanum tuberosum]
comp117714_c0	0.29	4.64	5.44	--	--	Biological Process: immune effector process (GO:0002252);; Molecular Function: binding (GO:0005488);; Biological Process: regulation of transcription, DNA-dependent (GO:0006355);; Biological Process: systemic acquired resistance (GO:0009627);; Biological Process: salicylic acid mediated signaling pathway (GO:0009863);; Biological Process: jasmonic acid mediated signaling pathway (GO:0009867);; Bi…	--	Probable WRKY transcription factor 54 OS=Arabidopsis thaliana GN=WRKY54 PE=2 SV=2	WRKY DNA-binding protein 70, putative isoform 2 [Theobroma cacao]
comp118095_c0	15.52	0.89	0.37	[O]	Posttranslational modification, protein turnover, chaperones	Molecular Function: serine-type endopeptidase activity (GO:0004252);; Cellular Component: extracellular region (GO:0005576);; Cellular Component: cell wall (GO:0005618);; Cellular Component: peroxisome (GO:0005777);; Biological Process: proteolysis (GO:0006508);; Biological Process: metabolic process (GO:0008152);; Molecular Function: serine-type peptidase activity (GO:0008236);; Biological Proce…	--	Subtilisin-like protease OS=Arabidopsis thaliana GN=ARA12 PE=1 SV=1	predicted protein [Populus trichocarpa]
comp118281_c0	0	6.58	1.66
comp118720_c0	5.44	0	0	--	--	Cellular Component: cell wall (GO:0005618);; Biological Process: cellular glucan metabolic process (GO:0006073);; Molecular Function: xyloglucan:xyloglucosyl transferase activity (GO:0016762);; Molecular Function: xyloglucan-specific endo-beta-1,4-glucanase activity (GO:0033946);; Cellular Component: apoplast (GO:0048046);;	K08235|5e-20|pop:POPTR_718004|hypothetical protein	Probable xyloglucan endotransglucosylase/hydrolase protein 6 OS=Arabidopsis thaliana GN=XTH6 PE=2 SV=2	xyloglucan endotransglucosylase/hydrolase [Eustoma exaltatum subsp. russellianum]
comp119424_c0	0.29	3.42	7.09
comp119552_c0	2.6	7.28	1.91	--	--	--	--	--	predicted protein [Populus trichocarpa]
comp121320_c0	3.34	9.2	0.25
comp121508_c0	2.48	0.46	6.27
comp121593_c0	10.09	3.18	1.75	[D]	Cell cycle control, cell division, chromosome partitioning	Biological Process: regulation of cyclin-dependent protein kinase activity (GO:0000079);; Cellular Component: nucleus (GO:0005634);; Cellular Component: mitochondrion (GO:0005739);; Biological Process: mitosis (GO:0007067);; Biological Process: stomatal lineage progression (GO:0010440);; Molecular Function: protein kinase binding (GO:0019901);; Biological Process: cell division (GO:0051301);; Bio…	K05868|1e-167|vvi:100261859|hypothetical protein LOC100261859	G2/mitotic-specific cyclin-2 OS=Antirrhinum majus PE=2 SV=1	cyclin B [Camellia sinensis]
comp122460_c0	1.96	0.15	4.78
comp123040_c0	5.58	6.02	0.28	--	--	Molecular Function: copper ion binding (GO:0005507);; Cellular Component: cytosol (GO:0005829);; Cellular Component: chloroplast (GO:0009507);; Biological Process: response to zinc ion (GO:0010043);; Biological Process: vegetative to reproductive phase transition of meristem (GO:0010228);; Biological Process: type I hypersensitivity (GO:0016068);; Biological Process: metal ion transport (GO:00300…	--	MLP-like protein 34 OS=Arabidopsis thaliana GN=MLP34 PE=2 SV=1	predicted protein [Populus trichocarpa]
comp123088_c0	16.86	0.21	0.16
comp123128_c0	8.46	4.43	0.44	--	--	--	--	--	Uncharacterized protein TCM_026214 [Theobroma cacao]
comp123908_c0	8.92	4.27	2.11
comp123991_c0	5.68	5.3	0.55	--	--	Cellular Component: plasma membrane (GO:0005886);; Molecular Function: hedgehog receptor activity (GO:0008158);; Cellular Component: plasmodesma (GO:0009506);; Cellular Component: integral to membrane (GO:0016021);; Biological Process: cholesterol transport (GO:0030301);;	K12385|1e-59|vvi:100257163|hypothetical protein LOC100257163	Niemann-Pick type C-related protein 1 OS=Saccharomyces cerevisiae (strain ATCC 204508 / S288c) GN=NCR1 PE=1 SV=1	PREDICTED: niemann-Pick C1 protein-like [Solanum lycopersicum]
comp124805_c0	0.53	2.54	5.43
comp125052_c0	2.75	4.27	0.51
comp125334_c0	9.55	1.32	1.44
comp126147_c0	6.47	1.98	0.96	--	--	--	--	--	PREDICTED: uncharacterized protein At5g41620-like [Solanum lycopersicum]
comp126443_c0	0.18	1.58	7.09
comp126987_c0	4.51	7.11	0.95
comp128372_c0	0.47	3.16	3.36	--	--	--	--	--	unnamed protein product [Vitis vinifera]
comp129803_c0	7.38	1.09	0.57
comp131251_c0	9.55	0.77	0.09
comp131255_c0	0.57	4.82	4.81	--	--	Biological Process: transition metal ion transport (GO:0000041);; Biological Process: defense response to nematode (GO:0002215);; Molecular Function: peroxidase activity (GO:0004601);; Molecular Function: protein binding (GO:0005515);; Cellular Component: vacuolar membrane (GO:0005774);; Cellular Component: Golgi apparatus (GO:0005794);; Cellular Component: cytosol (GO:0005829);; Biological Proce…	K00430|1e-102|pop:POPTR_719600|hypothetical protein	Peroxidase 72 OS=Arabidopsis thaliana GN=PER72 PE=1 SV=1	predicted protein [Populus trichocarpa]
comp131895_c0	1.63	1.49	0.13
comp133874_c0	0.26	7.57	3.07	--	--	Biological Process: establishment of mitotic spindle orientation (GO:0000132);; Molecular Function: nucleotide binding (GO:0000166);; Molecular Function: p53 binding (GO:0002039);; Molecular Function: nucleic acid binding (GO:0003676);; Molecular Function: DNA binding (GO:0003677);; Molecular Function: amidase activity (GO:0004040);; Molecular Function: glyceraldehyde-3-phosphate dehydrogenase (N…	--	Sulfated surface glycoprotein 185 OS=Volvox carteri PE=1 SV=1	hypothetical protein VITISV_002981 [Vitis vinifera]
comp134188_c0	2.11	1.37	5.19	--	--	Molecular Function: DNA binding (GO:0003677);; Biological Process: regulation of transcription, DNA-dependent (GO:0006355);;	--	--	PREDICTED: NAC domain-containing protein 8 [Vitis vinifera]
comp134969_c0	0.68	0.46	6.82	--	--	--	--	Ryanodine receptor 1 OS=Mus musculus GN=Ryr1 PE=1 SV=1	PREDICTED: uncharacterized protein LOC100854493 [Vitis vinifera]
comp135322_c0	7.61	2.6	0.17	--	--	Cellular Component: endosome (GO:0005768);; Cellular Component: Golgi apparatus (GO:0005794);; Cellular Component: trans-Golgi network (GO:0005802);; Biological Process: response to desiccation (GO:0009269);; Biological Process: pollen development (GO:0009555);; Biological Process: response to salt stress (GO:0009651);; Biological Process: response to abscisic acid stimulus (GO:0009737);; Cellula…	--	BURP domain-containing protein 17 OS=Oryza sativa subsp. japonica GN=BURP17 PE=2 SV=1	hypothetical protein VITISV_034298 [Vitis vinifera]
comp136004_c0	0.07	3.76	4.48	--	--	Biological Process: polysaccharide biosynthetic process (GO:0000271);; Molecular Function: protein binding (GO:0005515);; Cellular Component: lysosome (GO:0005764);; Cellular Component: endosome (GO:0005768);; Cellular Component: Golgi apparatus (GO:0005794);; Cellular Component: chloroplast (GO:0009507);; Biological Process: response to sucrose stimulus (GO:0009744);; Biological Process: respons…	--	Probable ascorbate-specific transmembrane electron transporter 2 OS=Oryza sativa subsp. japonica GN=Os04g0533500 PE=2 SV=2	PREDICTED: probable transmembrane ascorbate ferrireductase 3-like [Solanum lycopersicum]
comp136415_c0	6.56	1.64	2.66	--	--	Cellular Component: extracellular region (GO:0005576);;	--	--	PREDICTED: uncharacterized protein LOC101261243 [Solanum lycopersicum]
comp136690_c0	0.99	1.11	6.04
comp138363_c0	0	0	5.43
comp140761_c0	9.84	0.7	0.24	[O]	Posttranslational modification, protein turnover, chaperones	Molecular Function: glutathione transferase activity (GO:0004364);; Cellular Component: nucleus (GO:0005634);; Cellular Component: vacuolar membrane (GO:0005774);; Cellular Component: cytosol (GO:0005829);; Cellular Component: plasma membrane (GO:0005886);; Biological Process: glucose catabolic process (GO:0006007);; Biological Process: fatty acid beta-oxidation (GO:0006635);; Biological Process:…	K00799|7e-77|vvi:100242434|hypothetical protein LOC100242434	Probable glutathione S-transferase OS=Glycine max GN=HSP26-A PE=2 SV=1	glutathione-S-transferase [Solanum lycopersicum]
comp141332_c0	13.21	0.76	0.13	--	--	Biological Process: transport (GO:0006810);; Cellular Component: membrane (GO:0016020);;	--	--	PREDICTED: hippocampus abundant transcript-like protein 1-like [Solanum lycopersicum]
comp141496_c0	0.11	0.85	4.05
comp141549_c0	0.32	0.52	5.07	--	--	Molecular Function: catalytic activity (GO:0003824);; Biological Process: carbohydrate metabolic process (GO:0005975);;	--	--	Glycogen debranching enzyme GlgX [Medicago truncatula]
comp141774_c0	1.33	5	0.06
comp144744_c0	0.21	2.89	3.65	--	--	Biological Process: MAPK cascade (GO:0000165);; Molecular Function: protein binding (GO:0005515);; Cellular Component: nucleus (GO:0005634);; Biological Process: cellular response to nitrogen starvation (GO:0006995);; Cellular Component: chloroplast (GO:0009507);; Biological Process: salicylic acid biosynthetic process (GO:0009697);; Biological Process: defense response to bacterium, incompatible…	--	Sigma factor binding protein 1, chloroplastic OS=Arabidopsis thaliana GN=SIB1 PE=1 SV=1	predicted protein [Populus trichocarpa]
comp144999_c0	3.24	1.51	0.44	--	--	Molecular Function: L-ornithine transmembrane transporter activity (GO:0000064);; Molecular Function: L-histidine transmembrane transporter activity (GO:0005290);; Molecular Function: carnitine:acyl carnitine antiporter activity (GO:0005476);; Cellular Component: mitochondrial inner membrane (GO:0005743);; Biological Process: proline biosynthetic process (GO:0006561);; Biological Process: mitocho…	K03454|3e-75|rcu:RCOM_1494540|Mitochondrial carnitine/acylcarnitine carrier protein, putative	Mitochondrial arginine transporter BAC2 OS=Arabidopsis thaliana GN=BAC2 PE=1 SV=1	PREDICTED: mitochondrial arginine transporter BAC2-like [Solanum lycopersicum]
comp145995_c0	0.57	3.95	2.25
comp146001_c0	1.41	0.96	4.19	--	--	Molecular Function: glycerol-3-phosphate O-acyltransferase activity (GO:0004366);; Molecular Function: heme oxygenase (decyclizing) activity (GO:0004392);; Molecular Function: calcium ion binding (GO:0005509);; Cellular Component: extracellular region (GO:0005576);; Cellular Component: vacuole (GO:0005773);; Biological Process: unsaturated fatty acid biosynthetic process (GO:0006636);; Biological…	--	Probable peroxygenase 4 OS=Arabidopsis thaliana GN=PXG4 PE=1 SV=1	predicted protein [Populus trichocarpa]
comp146381_c0	0.46	2.31	2.74	--	--	Cellular Component: mitochondrion (GO:0005739);; Biological Process: DNA metabolic process (GO:0006259);; Biological Process: meiosis I (GO:0007127);; Biological Process: plastid organization (GO:0009657);; Biological Process: mRNA modification (GO:0016556);; Biological Process: photosynthesis, light reaction (GO:0019684);; Cellular Component: intracellular membrane-bounded organelle (GO:0043231)…	--	Pentatricopeptide repeat-containing protein At2g13600 OS=Arabidopsis thaliana GN=PCMP-E76 PE=3 SV=1	hypothetical protein PRUPE_ppa023114mg, partial [Prunus persica]
comp146699_c0	3.98	1	2.21	[C]	Energy production and conversion	Molecular Function: protein binding (GO:0005515);; Biological Process: pentose-phosphate shunt (GO:0006098);; Biological Process: rRNA processing (GO:0006364);; Molecular Function: electron carrier activity (GO:0009055);; Cellular Component: chloroplast (GO:0009507);; Cellular Component: plastid (GO:0009536);; Biological Process: abscisic acid biosynthetic process (GO:0009688);; Biological Proces…	K02639|3e-69|pop:POPTR_658518|hypothetical protein	Ferredoxin OS=Mastigocladus laminosus GN=petF PE=1 SV=2	PREDICTED: ferredoxin-3, chloroplastic-like [Solanum lycopersicum]
comp146729_c0	0.05	6.56	0.11	[R]	General function prediction only	Cellular Component: cytoplasm (GO:0005737);; Cellular Component: plastid (GO:0009536);; Biological Process: response to wounding (GO:0009611);; Biological Process: de-etiolation (GO:0009704);; Biological Process: response to sucrose stimulus (GO:0009744);; Biological Process: coumarin biosynthetic process (GO:0009805);; Biological Process: flavonoid biosynthetic process (GO:0009813);; Biological …	--	Probable strigolactone esterase D14 OS=Oryza sativa subsp. japonica GN=D14 PE=1 SV=1	predicted protein [Populus trichocarpa]
comp147051_c0	4.9	0.8	1.84
comp147793_c0	0	0.36	5.9	--	--		--	Phytosulfokines 3 OS=Arabidopsis thaliana GN=PSK3 PE=2 SV=2	Phytosulfokines 3 precursor, putative [Theobroma cacao]
comp148064_c0	8.02	0.77	0
comp148224_c0	1.59	2.47	0.29
comp148402_c0	0.46	0.94	3.85
comp148656_c0	6.35	1.23	2.22	--	--	Biological Process: microtubule cytoskeleton organization (GO:0000226);; Biological Process: double-strand break repair via homologous recombination (GO:0000724);; Biological Process: cell morphogenesis (GO:0000902);; Biological Process: cytokinesis by cell plate formation (GO:0000911);; Cellular Component: endosome (GO:0005768);; Cellular Component: endoplasmic reticulum (GO:0005783);; Cellular …	--	Cellulose synthase-like protein D3 OS=Arabidopsis thaliana GN=CSLD3 PE=1 SV=1	hypothetical protein VITISV_042740 [Vitis vinifera]
comp148840_c0	8.13	0.91	1.59
comp150448_c0	0.54	4.05	1.82
comp151740_c0	2.07	2.8	0.53
comp151759_c0	6.21	1.61	1.03
comp152128_c0	2.65	0.37	2.62
comp152448_c0	8.24	0.47	0	[M]	Cell wall/membrane/envelope biogenesis	Biological Process: regulation of cell morphogenesis (GO:0022604);; Biological Process: cortical actin cytoskeleton organization (GO:0030866);; Cellular Component: cell part (GO:0044464);;	--	Ras-associated and pleckstrin homology domains-containing protein 1 OS=Homo sapiens GN=RAPH1 PE=1 SV=3	predicted protein [Populus trichocarpa]
comp152677_c0	5.51	0.44	1.87
comp153262_c0	0.1	2.16	4.96	--	--	Cellular Component: plant-type cell wall (GO:0009505);; Cellular Component: cytoplasmic membrane-bounded vesicle (GO:0016023);; Biological Process: xylan metabolic process (GO:0045491);;	--	Putative germin-like protein 12-3 OS=Oryza sativa subsp. japonica GN=Os12g0154900 PE=3 SV=1	PREDICTED: germin-like protein subfamily 1 member 1-like [Fragaria vesca subsp. vesca]
comp153687_c0	4.71	0.27	2.33
comp153760_c0	1.46	0	2.86	[O]	Posttranslational modification, protein turnover, chaperones	Molecular Function: serine-type endopeptidase inhibitor activity (GO:0004867);; Molecular Function: cysteine-type endopeptidase inhibitor activity (GO:0004869);; Cellular Component: mitochondrion (GO:0005739);; Biological Process: negative regulation of peptidase activity (GO:0010466);; Biological Process: negative regulation of endopeptidase activity (GO:0010951);; Biological Process: regulation…	K13963|2e-39|rcu:RCOM_1591990|Protein Z, putative (EC:2.7.11.1)	Serpin-ZXA OS=Oryza sativa subsp. japonica GN=Os03g0610650 PE=1 SV=1	PREDICTED: serpin-ZX-like [Solanum lycopersicum]
comp153761_c0	13.1	0	0
comp153855_c0	2.96	0.76	3.23
comp154296_c0	1.82	0.66	2.87
comp155023_c0	0.58	0.8	3.4	--	--	--	--	--	Uncharacterized protein TCM_016763 [Theobroma cacao]
comp155112_c0	0.98	5.21	0.99	[R]	General function prediction only	Cellular Component: cytosol (GO:0005829);; Biological Process: metabolic process (GO:0008152);; Biological Process: cellular process (GO:0009987);; Molecular Function: oxidoreductase activity (GO:0016491);; Molecular Function: oxidoreductase activity, acting on CH-OH group of donors (GO:0016614);; Biological Process: oxidation-reduction process (GO:0055114);;	--	Uncharacterized oxidoreductase At4g09670 OS=Arabidopsis thaliana GN=At4g09670 PE=1 SV=1	PREDICTED: uncharacterized oxidoreductase At4g09670 isoform 2 [Vitis vinifera]
comp156690_c0	0.92	0.31	4.55	[O]	Posttranslational modification, protein turnover, chaperones	Biological Process: MAPK cascade (GO:0000165);; Biological Process: response to molecule of fungal origin (GO:0002238);; Biological Process: respiratory burst involved in defense response (GO:0002679);; Molecular Function: ubiquitin-protein ligase activity (GO:0004842);; Molecular Function: protein binding (GO:0005515);; Cellular Component: nucleus (GO:0005634);; Cellular Component: lysosomal mem…	--	E3 ubiquitin-protein ligase RHA2A OS=Arabidopsis thaliana GN=RHA2A PE=1 SV=1	hypothetical protein PRUPE_ppa012579mg [Prunus persica]
comp157977_c0	4.94	0.94	1.29
comp158243_c0	6.82	0.94	0.49	[Q]	Secondary metabolites biosynthesis, transport and catabolism	Molecular Function: binding (GO:0005488);; Molecular Function: steroid hydroxylase activity (GO:0008395);; Biological Process: response to light stimulus (GO:0009416);; Cellular Component: plasmodesma (GO:0009506);; Biological Process: response to auxin stimulus (GO:0009733);; Biological Process: response to brassinosteroid stimulus (GO:0009741);; Biological Process: brassinosteroid homeostasis (…	--	Cytochrome P450 734A1 OS=Arabidopsis thaliana GN=CYP734A1 PE=2 SV=1	PREDICTED: cytochrome P450 734A1-like [Solanum lycopersicum]
comp158459_c0	2.54	4.56	0.06
comp159229_c0	0.14	0.13	3.79	--	--	Molecular Function: DNA binding (GO:0003677);; Molecular Function: chromatin binding (GO:0003682);; Molecular Function: sequence-specific DNA binding transcription factor activity (GO:0003700);; Molecular Function: binding (GO:0005488);; Cellular Component: nucleus (GO:0005634);; Biological Process: polyamine catabolic process (GO:0006598);; Biological Process: oligopeptide transport (GO:0006857)…	K09422|7e-93|pop:POPTR_572225|MYB187	Myb-related protein Pp1 (Fragment) OS=Physcomitrella patens subsp. patens GN=PP1 PE=2 SV=1	PREDICTED: uncharacterized protein LOC101264462 [Solanum lycopersicum]
comp159567_c0	6.5	0.71	1.23	--	--	Biological Process: cellular process (GO:0009987);; Molecular Function: kinase activity (GO:0016301);; Molecular Function: transferase activity (GO:0016740);;	K08857|1e-39|pop:POPTR_595442|hypothetical protein	Serine/threonine-protein kinase Nek1 OS=Arabidopsis thaliana GN=NEK1 PE=2 SV=2	NIMA-related serine/threonine kinase 1 isoform 2 [Theobroma cacao]
comp159723_c0	4.16	0.78	0.16	[J]	Translation, ribosomal structure and biogenesis	Molecular Function: structural constituent of ribosome (GO:0003735);; Cellular Component: mitochondrion (GO:0005739);; Biological Process: translation (GO:0006412);; Cellular Component: chloroplast (GO:0009507);; Cellular Component: small ribosomal subunit (GO:0015935);; Molecular Function: rRNA binding (GO:0019843);;	K02986|1e-130|pop:Poptr_cp024|rps4	30S ribosomal protein S4, chloroplastic OS=Coffea arabica GN=rps4 PE=3 SV=1	ribosomal protein S4 [Coffea arabica]
comp161196_c0	3.67	2.09	0.06	[K]	Transcription	Molecular Function: DNA binding (GO:0003677);; Molecular Function: DNA-directed RNA polymerase activity (GO:0003899);; Biological Process: transcription, DNA-dependent (GO:0006351);; Cellular Component: chloroplast (GO:0009507);;	K03046|0.0|vvi:4025097|rpoC2	DNA-directed RNA polymerase subunit beta&apos;&apos; OS=Coffea arabica GN=rpoC2 PE=3 SV=1	RNA polymerase beta&apos; subunit (chloroplast) [Catharanthus roseus]
comp161663_c0	7.92	0	0	--	--	--	--	Putative uncharacterized protein FLJ46204 OS=Homo sapiens PE=5 SV=2	hypothetical protein ZEAMMB73_428483, partial [Zea mays]
comp162047_c0	0.07	3.54	1.4	--	--	Molecular Function: catalytic activity (GO:0003824);; Molecular Function: binding (GO:0005488);;	--	Retrovirus-related Pol polyprotein from transposon TNT 1-94 OS=Nicotiana tabacum PE=2 SV=1	hypothetical protein VITISV_010115 [Vitis vinifera]
comp16397_c0	3.05	0.1	0.08	--	--		--	--	PREDICTED: uncharacterized protein LOC101313093 [Fragaria vesca subsp. vesca]
comp164077_c0	3.89	2.1	0.47	--	--	--	--	--	PREDICTED: uncharacterized protein At5g41620-like [Solanum lycopersicum]
comp164167_c0	0.18	0.22	3.96	--	--	--	--	--	hypothetical protein PRUPE_ppa021699mg, partial [Prunus persica]
comp164219_c0	2.17	0.1	2.24
comp164424_c0	4.54	0	0	--	--	--	--	--	PREDICTED: uncharacterized protein LOC101255698 [Solanum lycopersicum]
comp164694_c0	2.73	0.81	1.61	[R]	General function prediction only	Cellular Component: nucleus (GO:0005634);; Cellular Component: mitochondrion (GO:0005739);; Biological Process: phosphatidylglycerol biosynthetic process (GO:0006655);; Biological Process: aromatic amino acid family biosynthetic process (GO:0009073);; Cellular Component: chloroplast thylakoid membrane (GO:0009535);; Biological Process: thylakoid membrane organization (GO:0010027);; Biological Pro…	--	Uncharacterized protein ycf37 OS=Guillardia theta GN=ycf37 PE=3 SV=1	PREDICTED: uncharacterized protein LOC101263865 [Solanum lycopersicum]
comp165935_c0	4.39	1.79	0.1	--	--	Biological Process: cytokinesis by cell plate formation (GO:0000911);; Molecular Function: DNA binding (GO:0003677);; Molecular Function: DNA helicase activity (GO:0003678);; Molecular Function: ATP binding (GO:0005524);; Cellular Component: nucleus (GO:0005634);; Cellular Component: cytosol (GO:0005829);; Biological Process: acetyl-CoA metabolic process (GO:0006084);; Biological Process: DNA unw…	K02540|4e-18|vvi:100266163|hypothetical protein LOC100266163	--	PREDICTED: LOW QUALITY PROTEIN: DNA replication licensing factor mcm2-like [Solanum lycopersicum]
comp166011_c0	3.72	2.86	0.77	--	--	--	--	Late embryogenesis abundant protein D-29 OS=Gossypium hirsutum PE=3 SV=1	PREDICTED: uncharacterized protein LOC101258525 [Solanum lycopersicum]
comp166361_c0	2.11	0.2	2.94
comp166493_c0	7.25	0	0.22	--	--	Cellular Component: cytosol (GO:0005829);; Biological Process: steroid metabolic process (GO:0008202);; Biological Process: response to wounding (GO:0009611);; Biological Process: xylem and phloem pattern formation (GO:0010051);; Biological Process: monoterpenoid biosynthetic process (GO:0016099);; Molecular Function: enone reductase activity (GO:0035671);; Molecular Function: protein homodimeriz…	--	Iridoid synthase OS=Catharanthus roseus PE=1 SV=1	RecName: Full=Iridoid synthase
comp16675_c0	3.32	0	0	--	--	Biological Process: G2/M transition of mitotic cell cycle (GO:0000086);; Biological Process: establishment of mitotic spindle orientation (GO:0000132);; Cellular Component: kinetochore (GO:0000776);; Biological Process: morphogenesis of an epithelium (GO:0002009);; Biological Process: nematode larval development (GO:0002119);; Molecular Function: microtubule motor activity (GO:0003777);; Molecula…	--	Dynein light chain 2, cytoplasmic OS=Drosophila melanogaster GN=Cdlc2 PE=3 SV=1	Dynein light chain type 1 family protein [Theobroma cacao]
comp170012_c0	0.5	0.7	3.54	--	--	--	--	--	Heterogeneous nuclear ribonucleoprotein A1, putative [Ricinus communis]
comp170563_c0	2.24	2.64	0.46
comp172013_c0	1.04	2.69	0.25
comp172059_c0	4.56	1.67	0.19	--	--	Molecular Function: ATP binding (GO:0005524);; Cellular Component: chloroplast stroma (GO:0009570);; Molecular Function: nucleoside-triphosphatase activity (GO:0017111);;	--	Protein ycf2 OS=Spinacia oleracea GN=ycf2-A PE=3 SV=2	unnamed protein product [Spinacia oleracea]
comp173866_c0	3.32	0.51	1.89
comp174079_c0	5.24	1.5	0.1	--	--	Biological Process: MAPK cascade (GO:0000165);; Biological Process: respiratory burst involved in defense response (GO:0002679);; Molecular Function: peroxidase activity (GO:0004601);; Molecular Function: iron ion binding (GO:0005506);; Molecular Function: calcium ion binding (GO:0005509);; Cellular Component: nucleus (GO:0005634);; Cellular Component: Golgi apparatus (GO:0005794);; Cellular Comp…	K13447|1e-106|pop:POPTR_581871|hypothetical protein	Respiratory burst oxidase homolog protein B OS=Solanum tuberosum GN=RBOHB PE=1 SV=1	putative respiratory burst oxidase-like protein B, partial [Vicia faba]
comp174715_c0	3.45	1.41	0.36	--	--	Cellular Component: extracellular region (GO:0005576);; Cellular Component: mitochondrion (GO:0005739);; Cellular Component: endosome (GO:0005768);; Cellular Component: Golgi apparatus (GO:0005794);; Cellular Component: trans-Golgi network (GO:0005802);; Cellular Component: plasma membrane (GO:0005886);; Biological Process: N-terminal protein myristoylation (GO:0006499);; Cellular Component: plan…	--	--	PREDICTED: transmembrane 9 superfamily member 4-like [Solanum lycopersicum]
comp174869_c0	0.7	2.56	0
comp175856_c0	4.88	0.9	0.12	--	--	Molecular Function: cation channel activity (GO:0005261);; Molecular Function: calmodulin binding (GO:0005516);; Biological Process: plant-type hypersensitive response (GO:0009626);; Cellular Component: integral to membrane (GO:0016021);; Biological Process: cellular cation homeostasis (GO:0030003);; Molecular Function: cyclic nucleotide binding (GO:0030551);; Biological Process: divalent metal i…	--	Cyclic nucleotide-gated ion channel 4 OS=Arabidopsis thaliana GN=CNGC4 PE=2 SV=2	putative cyclic nucleotide and calmodulin-regulated ion channel protein [Hordeum vulgare subsp. vulgare]
comp175927_c0	5.51	1.12	0.25
comp176515_c0	7.2	0.34	0.43	[KAD]	--	Biological Process: cell fate specification (GO:0001708);; Molecular Function: DNA binding (GO:0003677);; Molecular Function: chromatin binding (GO:0003682);; Molecular Function: sequence-specific DNA binding transcription factor activity (GO:0003700);; Molecular Function: acid phosphatase activity (GO:0003993);; Molecular Function: binding (GO:0005488);; Molecular Function: protein binding (GO:0…	K09422|8e-86|pop:POPTR_819461|MYB134	Anthocyanin regulatory C1 protein OS=Zea mays GN=C1 PE=2 SV=1	transcription factor MYB251 [Fagus crenata]
comp178350_c0	0.12	4.41	0.63
comp178748_c0	2.69	1.35	0.29	--	--	--	--	--	PREDICTED: uncharacterized protein LOC101779376 [Setaria italica]
comp178977_c0	3.86	0.18	1.34
comp179148_c0	0.67	3.44	0.72
comp182106_c0	0	0	4.74
comp182929_c0	3.01	0.69	0.44
comp183464_c0	3.61	0.25	1.32
comp184474_c0	5.7	0	0	--	--	Cellular Component: cytosol (GO:0005829);; Biological Process: steroid metabolic process (GO:0008202);; Biological Process: response to wounding (GO:0009611);; Biological Process: xylem and phloem pattern formation (GO:0010051);; Biological Process: monoterpenoid biosynthetic process (GO:0016099);; Molecular Function: enone reductase activity (GO:0035671);; Molecular Function: protein homodimeriz…	--	Iridoid synthase OS=Catharanthus roseus PE=1 SV=1	RecName: Full=Iridoid synthase
comp186396_c0	3.97	0.22	1.52	[J]	Translation, ribosomal structure and biogenesis	Molecular Function: endoribonuclease activity (GO:0004521);; Molecular Function: ribonuclease activity (GO:0004540);; Cellular Component: extracellular region (GO:0005576);; Cellular Component: cell wall (GO:0005618);; Cellular Component: vacuole (GO:0005773);; Cellular Component: endoplasmic reticulum (GO:0005783);; Cellular Component: plasma membrane (GO:0005886);; Biological Process: RNA catab…	--	Extracellular ribonuclease LE OS=Solanum lycopersicum PE=1 SV=2	ribonuclease [Pyrus pyrifolia]
comp186412_c0	0.22	0.87	3.43	--	--	Molecular Function: DNA binding (GO:0003677);; Molecular Function: sequence-specific DNA binding transcription factor activity (GO:0003700);; Cellular Component: nucleus (GO:0005634);; Cellular Component: cytoplasm (GO:0005737);; Biological Process: regulation of transcription, DNA-dependent (GO:0006355);; Biological Process: multicellular organismal development (GO:0007275);; Biological Process:…	K09264|7e-78|vvi:100232978|MADS9, PI	Floral homeotic protein PMADS 2 OS=Petunia hybrida GN=PMADS2 PE=2 SV=1	MADS-box protein GLO subfamily [Coffea arabica]
comp187306_c0	3.44	0.66	1.81
comp187564_c0	0	0.59	3.15	[V]	Defense mechanisms	Molecular Function: monovalent cation:hydrogen antiporter activity (GO:0005451);; Cellular Component: plasma membrane (GO:0005886);; Biological Process: drug transmembrane transport (GO:0006855);; Biological Process: purine nucleobase transport (GO:0006863);; Biological Process: response to nematode (GO:0009624);; Cellular Component: plant-type vacuole membrane (GO:0009705);; Biological Process: …	--	MATE efflux family protein 7 OS=Arabidopsis thaliana GN=DTXL3 PE=2 SV=1	Os06g0494400 [Oryza sativa Japonica Group]
comp189657_c0	0.15	0.27	2.76	--	--	Molecular Function: binding (GO:0005488);; Biological Process: response to stress (GO:0006950);; Biological Process: response to abiotic stimulus (GO:0009628);; Biological Process: response to hormone stimulus (GO:0009725);; Biological Process: cellular biosynthetic process (GO:0044249);; Biological Process: regulation of cellular process (GO:0050794);;	--	Zinc finger protein ZAT6 OS=Arabidopsis thaliana GN=ZAT6 PE=2 SV=1	zinc-finger DNA binding protein [Petunia x hybrida]
comp190163_c0	0.32	2.04	1.25	--	--	Cellular Component: extracellular region (GO:0005576);; Cellular Component: cytosol (GO:0005829);; Biological Process: autophagy (GO:0006914);; Molecular Function: transferase activity, transferring hexosyl groups (GO:0016758);;	--	UDP-glycosyltransferase 91C1 OS=Arabidopsis thaliana GN=UGT91C1 PE=2 SV=1	UDP-Glycosyltransferase superfamily protein [Theobroma cacao]
comp191212_c0	0	1.06	3.64	--	--	Molecular Function: nucleic acid binding (GO:0003676);; Molecular Function: protein serine/threonine kinase activity (GO:0004674);; Molecular Function: ATP binding (GO:0005524);; Cellular Component: plasma membrane (GO:0005886);; Biological Process: protein phosphorylation (GO:0006468);; Biological Process: response to bacterium (GO:0009617);; Biological Process: hormone-mediated signaling pathwa…	--	G-type lectin S-receptor-like serine/threonine-protein kinase RLK1 OS=Arabidopsis thaliana GN=RLK1 PE=2 SV=2	PREDICTED: G-type lectin S-receptor-like serine/threonine-protein kinase RLK1-like [Vitis vinifera]
comp192277_c0	2.81	1.95	0.36
comp192309_c0	0	0	3
comp192758_c0	0.14	0.48	2.31	--	--	Molecular Function: monovalent cation:hydrogen antiporter activity (GO:0005451);; Cellular Component: endoplasmic reticulum (GO:0005783);; Biological Process: sodium ion transport (GO:0006814);; Biological Process: regulation of pH (GO:0006885);; Biological Process: plant-type cell wall modification (GO:0009827);; Biological Process: pollen tube growth (GO:0009860);; Biological Process: pollen tu…	--	Cation/H(+) antiporter 24 OS=Arabidopsis thaliana GN=CHX24 PE=2 SV=2	hypothetical protein VITISV_028835 [Vitis vinifera]
comp194188_c0	0.82	3.22	0.23	--	--	Biological Process: cell fate specification (GO:0001708);; Molecular Function: copper ion transmembrane transporter activity (GO:0005375);; Molecular Function: iron ion transmembrane transporter activity (GO:0005381);; Molecular Function: zinc ion transmembrane transporter activity (GO:0005385);; Cellular Component: plasma membrane (GO:0005886);; Biological Process: iron ion transport (GO:0006826…	K14709|1e-31|vvi:100244130|hypothetical protein LOC100244130	Fe(2+) transport protein 3, chloroplastic OS=Arabidopsis thaliana GN=IRT3 PE=2 SV=3	ZIP family metal transporter [Chengiopanax sciadophylloides]
comp194370_c0	3.89	0.9	1.2	--	--	Molecular Function: manganese ion transmembrane transporter activity (GO:0005384);; Cellular Component: vacuolar membrane (GO:0005774);; Cellular Component: Golgi apparatus (GO:0005794);; Cellular Component: plasma membrane (GO:0005886);; Biological Process: manganese ion transport (GO:0006828);; Biological Process: cellular iron ion homeostasis (GO:0006879);; Cellular Component: plasmodesma (GO:…	K12347|2e-14|rcu:RCOM_1154780|natural resistance-associated macrophage protein, putative	Metal transporter Nramp3 OS=Arabidopsis thaliana GN=NRAMP3 PE=2 SV=2	natural resistance-associated macrophage protein, putative [Ricinus communis]
comp194942_c0	3.59	0.35	0.92	--	--	--	K14303|1e-12|vvi:100250223|hypothetical protein LOC100250223	--	PREDICTED: uncharacterized protein LOC101253237 [Solanum lycopersicum]
comp195941_c0	0.66	0.32	2.49	--	--	Biological Process: defense response to fungus (GO:0050832);;	--	Ethylene-responsive transcription factor ERF026 OS=Arabidopsis thaliana GN=ERF026 PE=2 SV=1	PREDICTED: ethylene-responsive transcription factor ERF024-like [Vitis vinifera]
comp198077_c0	0.24	3.37	0.39
comp199207_c0	1.31	4.47	11.75	--	--	Biological Process: cell morphogenesis (GO:0000902);; Cellular Component: cell wall (GO:0005618);; Cellular Component: endosome (GO:0005768);; Cellular Component: Golgi apparatus (GO:0005794);; Cellular Component: trans-Golgi network (GO:0005802);; Cellular Component: plasma membrane (GO:0005886);; Biological Process: glycolysis (GO:0006096);; Biological Process: calcium ion transport (GO:0006816…	K10999|4e-76|vvi:100261696|hypothetical protein LOC100261696	Cellulose synthase A catalytic subunit 8 [UDP-forming] OS=Arabidopsis thaliana GN=CESA8 PE=1 SV=1	cellulose synthase, partial [Genlisea aurea]
comp199575_c0	1.61	2.49	0.13	--	--	--	--	--	hypothetical protein VITISV_030754 [Vitis vinifera]
comp200013_c0	0.93	2.94	0.15
comp200385_c0	0.47	3.13	0.49
comp202918_c0	5.96	0.15	0	--	--	--	--	--	PREDICTED: uncharacterized protein LOC101266876 [Solanum lycopersicum]
comp203347_c0	5.97	0.35	0.37	--	--	--	--	--	Uncharacterized protein TCM_011894 [Theobroma cacao]
comp204706_c0	3.36	0.65	0.25	--	--	Biological Process: cytokinesis (GO:0000910);; Molecular Function: protein binding (GO:0005515);; Cellular Component: nucleus (GO:0005634);; Cellular Component: cytoplasm (GO:0005737);; Biological Process: RNA processing (GO:0006396);; Cellular Component: membrane (GO:0016020);; Biological Process: cellular component assembly (GO:0022607);; Biological Process: actin cytoskeleton organization (GO:…	--	Basic proline-rich protein OS=Sus scrofa PE=1 SV=2	Serine/threonine-protein kinase isoform 1 [Theobroma cacao]
comp205700_c0	3.63	0.65	1.31	--	--	Cellular Component: cytoplasmic membrane-bounded vesicle (GO:0016023);; Molecular Function: heat shock protein binding (GO:0031072);; Molecular Function: unfolded protein binding (GO:0051082);;	--	--	Uncharacterized protein TCM_018972 [Theobroma cacao]
comp205976_c0	4.79	0.64	0	--	--	--	--	Cyclic dof factor 2 OS=Arabidopsis thaliana GN=CDF2 PE=1 SV=2	chromosome 5 cycling DOF factor-like protein [Solanum tuberosum]
comp206819_c0	0.1	1.24	2.75
comp207292_c0	1.86	1.91	0.53	--	--	Molecular Function: nucleic acid binding (GO:0003676);; Cellular Component: intracellular membrane-bounded organelle (GO:0043231);; Cellular Component: cytoplasmic part (GO:0044444);;	--	Uncharacterized mitochondrial protein AtMg00310 OS=Arabidopsis thaliana GN=AtMg00310 PE=4 SV=1	hypothetical protein OsJ_28290 [Oryza sativa Japonica Group]
comp207389_c0	3.13	0.3	0.78
comp207535_c0	0.79	2.8	0.41
comp207557_c0	1.73	3.22	0.46
comp207937_c0	1.25	1.95	0.49
comp209553_c0	3.01	1.56	0.14
comp212262_c0	1.22	2.45	0.2
comp212769_c0	0	4.12	0
comp215976_c0	0.29	2.57	0
comp216609_c0	2.32	1.13	0.34
comp217249_c0	0.85	2.35	0.4
comp217422_c0	4.32	0.13	0.1	--	--	Biological Process: cell fate specification (GO:0001708);; Molecular Function: DNA binding (GO:0003677);; Molecular Function: sequence-specific DNA binding transcription factor activity (GO:0003700);; Molecular Function: protein binding (GO:0005515);; Cellular Component: nucleus (GO:0005634);; Biological Process: regulation of transcription, DNA-dependent (GO:0006355);; Biological Process: cellul…	--	Transcription factor bHLH18 OS=Arabidopsis thaliana GN=BHLH18 PE=2 SV=1	hypothetical protein PRUPE_ppa007561mg [Prunus persica]
comp220605_c0	0.41	3.15	0
comp221024_c0	0.36	2.37	0.38
comp221198_c0	5.43	0	0.06	--	--	--	--	--	Cell wall-associated hydrolase [Medicago truncatula]
comp221417_c0	2.25	0.32	1.88
comp221582_c0	3.98	0.2	0.55
comp222030_c0	6.8	0.87	0	--	--	--	--	--	PREDICTED: mechanosensitive ion channel protein 3, chloroplastic-like [Solanum lycopersicum]
comp222059_c0	0.58	2.84	0.43
comp22248_c0	1.96	0.75	0.1
comp223342_c0	3.78	0.44	0	--	--	Cellular Component: chloroplast (GO:0009507);; Cellular Component: cytochrome b6f complex (GO:0009512);; Biological Process: cytochrome complex assembly (GO:0017004);; Molecular Function: electron transporter, transferring electrons within cytochrome b6/f complex of photosystem II activity (GO:0045158);;	K03689|3e-12|sbi:SobiCp011|petN	Cytochrome b6-f complex subunit 8 OS=Illicium oligandrum GN=petN PE=3 SV=1	hypothetical protein ARALYDRAFT_893970 [Arabidopsis lyrata subsp. lyrata]
comp226076_c0	0	2.56	0.55	--	--	Biological Process: response to hypoxia (GO:0001666);; Molecular Function: oxygen transporter activity (GO:0005344);; Molecular Function: iron ion binding (GO:0005506);; Cellular Component: cell wall (GO:0005618);; Cellular Component: cytosol (GO:0005829);; Cellular Component: plasma membrane (GO:0005886);; Biological Process: regulation of transcription, DNA-dependent (GO:0006355);; Biological P…	--	Non-symbiotic hemoglobin 1 OS=Medicago sativa GN=MHB1 PE=2 SV=1	hemoglobin [Solanum tuberosum]
comp227165_c0	2.57	1.39	0.33
comp233387_c0	0.81	2.65	0.19
comp234829_c0	3.86	0	0	--	--	Cellular Component: mitochondrion (GO:0005739);; Cellular Component: endoplasmic reticulum (GO:0005783);; Cellular Component: Golgi apparatus (GO:0005794);; Cellular Component: plasma membrane (GO:0005886);; Biological Process: purine nucleobase transport (GO:0006863);; Biological Process: response to stress (GO:0006950);; Biological Process: post-embryonic development (GO:0009791);; Biological P…	--	Cellulose synthase-like protein G3 OS=Arabidopsis thaliana GN=CSLG3 PE=2 SV=2	predicted protein [Populus trichocarpa]
comp239114_c0	1.18	2.01	0.19
comp239317_c0	0.13	2.62	0.12
comp240001_c0	3.6	0	0.45	--	--	--	--	Baculoviral IAP repeat-containing protein 8 OS=Gorilla gorilla gorilla GN=BIRC8 PE=2 SV=1	predicted protein [Populus trichocarpa]
comp246762_c0	1.76	0.72	0.1
comp247394_c0	0.71	1.61	0.27
comp248295_c0	0.51	2.08	0.36
comp249334_c0	1.6	1.57	0.04
comp250432_c0	0.69	2.02	0.26
comp251705_c0	0.65	2.72	0.21
comp254708_c0	0.14	2.19	0.33
comp255152_c0	0.36	1.64	0	--	--	--	--	Uncharacterized protein U88 OS=Human herpesvirus 6A (strain Uganda-1102) GN=U88 PE=4 SV=1	hypothetical protein ZEAMMB73_428483, partial [Zea mays]
comp256941_c0	1.94	1	0.18
comp258004_c0	3.04	0.77	0.3
comp259029_c0	3.8	0.34	0.27
comp260244_c0	1.51	1.42	0
comp264152_c0	0.77	2.14	0.32
comp264178_c0	0.2	1.61	0.69	[S]	Function unknown	Biological Process: regulation of cell growth (GO:0001558);; Biological Process: immune response-regulating signaling pathway (GO:0002764);; Molecular Function: protein kinase activity (GO:0004672);; Molecular Function: protein binding (GO:0005515);; Cellular Component: mitochondrion (GO:0005739);; Biological Process: metabolic process (GO:0008152);; Biological Process: plant-type hypersensitive …	--	LRR receptor-like serine/threonine-protein kinase EFR OS=Arabidopsis thaliana GN=EFR PE=1 SV=1	PREDICTED: probable LRR receptor-like serine/threonine-protein kinase At3g47570-like [Solanum lycopersicum]
comp264486_c0	1.99	0.88	0.21	--	--	--	--	--	hypothetical protein VOLCADRAFT_63308 [Volvox carteri f. nagariensis]
comp265566_c0	2.04	0.97	0
comp265882_c0	0.31	2.99	0.1
comp271190_c0	1.27	1.9	0.32	--	--	--	--	--	conserved hypothetical protein [Ricinus communis]
comp271261_c0	3.54	0.12	0	--	--	Cellular Component: vacuole (GO:0005773);; Cellular Component: chloroplast (GO:0009507);; Molecular Function: transferase activity, transferring glycosyl groups (GO:0016757);;	--	Uncharacterized protein At4g14100 OS=Arabidopsis thaliana GN=At4g14100 PE=2 SV=1	hypothetical protein ARALYDRAFT_479891 [Arabidopsis lyrata subsp. lyrata]
comp271295_c0	1.74	2.19	0.27
comp272251_c0	0.71	1.99	0.37
comp272286_c0	2.29	0.78	0.18	--	--	Cellular Component: intracellular organelle (GO:0043229);;	--	--	hypothetical protein OsI_25921 [Oryza sativa Indica Group]
comp272763_c0	0.77	2.66	0.28
comp274329_c0	1.88	1.29	0.26
comp274682_c0	2.03	1.33	0.26
comp275683_c0	3.85	0.51	0.56	--	--	Molecular Function: NADH dehydrogenase activity (GO:0003954);; Cellular Component: mitochondrial inner membrane (GO:0005743);; Cellular Component: mitochondrial respiratory chain complex I (GO:0005747);; Biological Process: ubiquitin-dependent protein catabolic process (GO:0006511);; Biological Process: response to stress (GO:0006950);; Biological Process: response to oxidative stress (GO:0006979…	K03934|7e-21|pop:POPTR_714215|hypothetical protein	NADH dehydrogenase [ubiquinone] iron-sulfur protein 1, mitochondrial OS=Solanum tuberosum PE=1 SV=1	PREDICTED: NADH dehydrogenase [ubiquinone] iron-sulfur protein 1, mitochondrial-like [Glycine max]
comp280662_c0	0.13	2.46	0.32	--	--	Cellular Component: nucleus (GO:0005634);; Biological Process: cellular protein metabolic process (GO:0044267);;	--	NEDD8 ultimate buster 1 OS=Mus musculus GN=Nub1 PE=1 SV=2	PREDICTED: NEDD8 ultimate buster 1-like [Solanum lycopersicum]
comp280778_c0	0.21	0.06	2.2	--	--	--	--	--	predicted protein [Populus trichocarpa]
comp282110_c0	0	2.41	0.17
comp292734_c0	0.64	2.33	0
comp296408_c0	2.1	1.01	0.1
comp29719_c0	3.67	0	0	--	--	--	--	--	PREDICTED: putative ribonuclease H protein At1g65750-like [Solanum lycopersicum]
comp303692_c0	2.58	0.79	0.22
comp305205_c0	2.87	0	0.54	--	--	Cellular Component: plasma membrane (GO:0005886);;	--	Disease resistance protein RPP8 OS=Arabidopsis thaliana GN=RPP8 PE=1 SV=2	PREDICTED: putative disease resistance protein At1g50180-like [Fragaria vesca subsp. vesca]
comp305393_c0	0.5	1.56	0.32	--	--	Cellular Component: intracellular membrane-bounded organelle (GO:0043231);; Cellular Component: cytoplasmic part (GO:0044444);;	--	Putative ribonuclease H protein At1g65750 OS=Arabidopsis thaliana GN=At1g65750 PE=3 SV=1	PREDICTED: putative ribonuclease H protein At1g65750-like [Fragaria vesca subsp. vesca]
comp305633_c0	0.8	2.09	0.16
comp305828_c0	0.75	1.95	0.18
comp305846_c0	0.38	1.85	0.04
comp306587_c0	4.54	0	0	--	--	Biological Process: steroid metabolic process (GO:0008202);; Cellular Component: chloroplast (GO:0009507);; Biological Process: response to abscisic acid stimulus (GO:0009737);; Biological Process: response to brassinosteroid stimulus (GO:0009741);; Molecular Function: 11-beta-hydroxysteroid dehydrogenase (NADP+) activity (GO:0070524);; Molecular Function: 17-beta-ketosteroid reductase activity (…	--	11-beta-hydroxysteroid dehydrogenase 1B OS=Arabidopsis thaliana GN=HSD1 PE=1 SV=1	11-beta-hydroxysteroid dehydrogenase-like [Arabidopsis thaliana]
comp307483_c0	4	0	0.19	--	--	--	--	Metallothionein-like protein type 2 A OS=Solanum lycopersicum GN=MTA PE=2 SV=1	metallothionein-like protein [Camellia sinensis]
comp316362_c0	4.4	0.19	0	[G]	Carbohydrate transport and metabolism	Molecular Function: arylesterase activity (GO:0004064);; Biological Process: metabolic process (GO:0008152);; Cellular Component: cell surface (GO:0009986);; Cellular Component: membrane (GO:0016020);;	--	Strictosidine synthase OS=Catharanthus roseus GN=STR1 PE=1 SV=2	strictosidine synthase [Ophiorrhiza pumila]
comp318553_c0	2.14	0.81	0.05	--	--	Molecular Function: binding (GO:0005488);;	--	--	hypothetical protein RCOM_1568080 [Ricinus communis]
comp319536_c0	2.86	0.27	0
comp321850_c0	3.3	0.48	0
comp323379_c0	1.73	0.18	0.6
comp32960_c0	1.03	1.75	0.21
comp335271_c0	2.01	0.31	0	--	--	Molecular Function: organic cyclic compound binding (GO:0097159);;	--	--	hypothetical protein VITISV_007475 [Vitis vinifera]
comp337884_c0	1.81	0.93	0	[V]	Defense mechanisms	Molecular Function: nucleotide binding (GO:0000166);; Cellular Component: plant-type vacuole (GO:0000325);; Biological Process: platelet degranulation (GO:0002576);; Molecular Function: ATP binding (GO:0005524);; Cellular Component: mitochondrion (GO:0005739);; Cellular Component: vacuolar membrane (GO:0005774);; Cellular Component: Golgi apparatus (GO:0005794);; Cellular Component: integral to p…	--	ABC transporter C family member 8 OS=Arabidopsis thaliana GN=ABCC8 PE=2 SV=3	Multidrug resistance protein ABC transporter family isoform 2 [Theobroma cacao]
comp353125_c0	3.12	0.61	0.05	[O]	Posttranslational modification, protein turnover, chaperones	Molecular Function: serine-type endopeptidase activity (GO:0004252);; Molecular Function: binding (GO:0005488);; Cellular Component: extracellular region (GO:0005576);; Cellular Component: cell wall (GO:0005618);; Biological Process: proteolysis (GO:0006508);; Cellular Component: plant-type cell wall (GO:0009505);; Cellular Component: external side of plasma membrane (GO:0009897);; Biological Pro…	--	Subtilisin-like protease SDD1 OS=Arabidopsis thaliana GN=SDD1 PE=2 SV=1	PREDICTED: subtilisin-like protease SDD1-like [Solanum lycopersicum]
comp358285_c0	3.51	0	0
comp360300_c0	0.27	1.77	0.1
comp364930_c0	2.66	0.3	0.29
comp374916_c0	2.24	0.31	0.24	--	--	Cellular Component: plasma membrane (GO:0005886);;	--	--	predicted protein [Populus trichocarpa]
comp413292_c0	2.48	0.11	0	--	--	Cellular Component: plant-type vacuole (GO:0000325);; Cellular Component: vacuolar membrane (GO:0005774);; Molecular Function: nucleoside-triphosphatase activity (GO:0017111);;	--	ABC transporter C family member 8 OS=Arabidopsis thaliana GN=ABCC8 PE=2 SV=3	Multidrug resistance-associated protein 6 isoform 1 [Theobroma cacao]
comp41367_c0	3.18	0.45	1.15
comp41370_c0	3.05	3.73	0.06
comp41379_c0	2.3	0.15	1.09
comp41391_c0	6.21	0.44	0.65	[R]	General function prediction only	Cellular Component: cytosol (GO:0005829);; Cellular Component: plasma membrane (GO:0005886);; Biological Process: metabolic process (GO:0008152);; Molecular Function: phosphoglycolate phosphatase activity (GO:0008967);; Molecular Function: hydrolase activity (GO:0016787);; Molecular Function: metal ion binding (GO:0046872);;	--	Phosphorylated carbohydrates phosphatase TM_1254 OS=Thermotoga maritima (strain ATCC 43589 / MSB8 / DSM 3109 / JCM 10099) GN=TM_1254 PE=1 SV=1	PREDICTED: protein CbbY-like [Solanum lycopersicum]
comp41397_c0	0	3.37	0.7
comp41454_c0	0.44	2.94	0.56
comp41465_c0	3.85	0.87	0.97	--	--	Molecular Function: ATP binding (GO:0005524);; Cellular Component: chloroplast stroma (GO:0009570);; Cellular Component: chromoplast stroma (GO:0009575);; Molecular Function: nucleoside-triphosphatase activity (GO:0017111);;	--	Protein ycf2 OS=Coffea arabica GN=ycf2-A PE=3 SV=1	probable ATPase [Eucalyptus cinerea]
comp41485_c0	0.21	1.35	3.23
comp41490_c0	0	0.31	3.56
comp41505_c0	2.18	5.15	0.88
comp41508_c0	0	3.2	2.24	--	--	--	--	--	PREDICTED: uncharacterized protein LOC101303257 [Fragaria vesca subsp. vesca]
comp41513_c0	1.84	3.8	1.03
comp41529_c0	9.85	0.38	0.2	--	--	--	--	--	conserved hypothetical protein [Ricinus communis]
comp41539_c0	1.78	0.05	1.57
comp41551_c0	0	0.97	3.48	--	--	--	--	--	PREDICTED: uncharacterized protein LOC101244747 [Solanum lycopersicum]
comp41573_c0	1.99	0.14	5.58	--	--	Molecular Function: nucleotide binding (GO:0000166);; Cellular Component: cytosol (GO:0005829);; Biological Process: steroid metabolic process (GO:0008202);; Biological Process: response to wounding (GO:0009611);; Biological Process: xylem and phloem pattern formation (GO:0010051);; Biological Process: monoterpenoid biosynthetic process (GO:0016099);; Molecular Function: protein homodimerization …	--	3-oxo-Delta(4,5)-steroid 5-beta-reductase OS=Digitalis lanata PE=1 SV=1	Chain A, Structure Of Progesterone 5beta-Reductase From Digitalis Lanata
comp41576_c0	2.34	0.6	0.25
comp41579_c0	3.93	0.74	0.67
comp41595_c0	0	0	7.23
comp41610_c0	0	0	5.12
comp41613_c0	0.14	0.75	2.65	[P]	Inorganic ion transport and metabolism	Biological Process: polysaccharide biosynthetic process (GO:0000271);; Molecular Function: inward rectifier potassium channel activity (GO:0005242);; Molecular Function: calcium ion binding (GO:0005509);; Cellular Component: vacuolar membrane (GO:0005774);; Biological Process: calcium ion transport (GO:0006816);; Biological Process: Golgi organization (GO:0007030);; Biological Process: response t…	--	Two-pore potassium channel 1 OS=Arabidopsis thaliana GN=TPK1 PE=1 SV=2	PREDICTED: two-pore potassium channel 1-like [Fragaria vesca subsp. vesca]
comp41620_c0	10.06	1.27	8.79	--	--	Cellular Component: cytosol (GO:0005829);; Cellular Component: cytoplasmic part (GO:0044444);;	K07195|1e-110|pop:POPTR_785947|hypothetical protein	Exocyst complex component 7 OS=Homo sapiens GN=EXOC7 PE=1 SV=3	PREDICTED: exocyst complex component 7-like [Fragaria vesca subsp. vesca]
comp41626_c0	0.11	3.01	0.87	--	--	Biological Process: multicellular organismal development (GO:0007275);; Molecular Function: UDP-N-acetylmuramate dehydrogenase activity (GO:0008762);; Molecular Function: oxidoreductase activity (GO:0016491);; Biological Process: anatomical structure development (GO:0048856);; Molecular Function: reticuline oxidase activity (GO:0050468);; Molecular Function: flavin adenine dinucleotide binding (G…	--	Reticuline oxidase-like protein OS=Arabidopsis thaliana GN=At4g20830 PE=1 SV=2	PREDICTED: cannabidiolic acid synthase-like 1-like [Fragaria vesca subsp. vesca]
comp41627_c0	0.49	1.02	4.04	--	--	--	--	--	PREDICTED: uncharacterized protein LOC101243697 [Solanum lycopersicum]
comp41642_c0	0	4.97	14.45	--	--	Cellular Component: extracellular region (GO:0005576);;	--	--	PREDICTED: uncharacterized protein LOC101267061 [Solanum lycopersicum]
comp41654_c0	3.08	2.86	0	[O]	Posttranslational modification, protein turnover, chaperones	Cellular Component: cytoplasm (GO:0005737);; Cellular Component: cytosol (GO:0005829);; Biological Process: protein folding (GO:0006457);; Biological Process: response to stress (GO:0006950);; Biological Process: hyperosmotic response (GO:0006972);; Biological Process: response to high light intensity (GO:0009644);; Biological Process: heat acclimation (GO:0010286);; Biological Process: response …	K13993|4e-69|rcu:RCOM_0706510|heat-shock protein, putative	17.1 kDa class II heat shock protein OS=Pisum sativum GN=HSP17.7 PE=2 SV=1	heat-shock protein, putative [Ricinus communis]
comp41675_c0	1.24	10.84	5.41	[O]	Posttranslational modification, protein turnover, chaperones	Molecular Function: ubiquitin-protein ligase activity (GO:0004842);; Biological Process: response to stress (GO:0006950);; Molecular Function: zinc ion binding (GO:0008270);; Biological Process: pollen development (GO:0009555);; Biological Process: anther dehiscence (GO:0009901);; Biological Process: response to chitin (GO:0010200);; Biological Process: protein ubiquitination (GO:0016567);; Cellu…	--	RING-H2 finger protein ATL78 OS=Arabidopsis thaliana GN=ATL78 PE=2 SV=1	RING-H2 finger protein ATL1L, putative [Ricinus communis]
comp41681_c0	5.53	0	0	--	--	--	--	--	PREDICTED: uncharacterized protein LOC100248073 [Vitis vinifera]
comp41693_c0	9.93	0.98	0
comp41719_c0	2.08	1.73	0.04
comp41723_c0	0.09	2.71	0.36
comp41733_c0	7.58	1.87	8.71	--	--	--	--	--	Avr9/Cf-9 rapidly elicited protein 180 [Nicotiana tabacum]
comp41739_c0	4.14	0.2	1.1
comp41743_c0	0.71	0.08	2.54	--	--	--	--	--	Uncharacterized protein TCM_002452 [Theobroma cacao]
comp41760_c0	2.75	2.77	0.19
comp41769_c0	1.68	2.95	0.56
comp41798_c0	16.3	9.16	0.82	--	--	Molecular Function: protein kinase activity (GO:0004672);; Molecular Function: protein serine/threonine kinase activity (GO:0004674);; Molecular Function: ATP binding (GO:0005524);; Cellular Component: mitochondrion (GO:0005739);; Biological Process: protein phosphorylation (GO:0006468);;	--	Pentatricopeptide repeat-containing protein At5g21222 OS=Arabidopsis thaliana GN=ATC401 PE=2 SV=1	PREDICTED: pentatricopeptide repeat-containing protein At5g21222 [Vitis vinifera]
comp41893_c0	3.46	0.31	4.14
comp41898_c0	7.84	1.24	9	--	--	--	--	--	Uncharacterized protein TCM_019296 [Theobroma cacao]
comp41936_c0	0	0.58	4.27	[U]	Intracellular trafficking, secretion, and vesicular transport	Molecular Function: receptor activity (GO:0004872);; Molecular Function: KDEL sequence binding (GO:0005046);; Cellular Component: endoplasmic reticulum (GO:0005783);; Cellular Component: Golgi apparatus (GO:0005794);; Cellular Component: cis-Golgi network (GO:0005801);; Biological Process: protein retention in ER lumen (GO:0006621);; Biological Process: response to heat (GO:0009408);; Biological …	--	Putative ER lumen protein retaining receptor C28H8.4 OS=Caenorhabditis elegans GN=C28H8.4 PE=3 SV=1	PREDICTED: ER lumen protein retaining receptor [Vitis vinifera]
comp41953_c0	12.22	5.07	6.39	[Q]	Secondary metabolites biosynthesis, transport and catabolism	Cellular Component: peroxisome (GO:0005777);; Cellular Component: chloroplast (GO:0009507);; Molecular Function: hydrolase activity (GO:0016787);; Biological Process: phylloquinone biosynthetic process (GO:0042372);; Molecular Function: acyl-CoA hydrolase activity (GO:0047617);;	--	Putative esterase HI_1161 OS=Haemophilus influenzae (strain ATCC 51907 / DSM 11121 / KW20 / Rd) GN=HI_1161 PE=1 SV=1	hypothetical protein PRUPE_ppa012406mg [Prunus persica]
comp41959_c0	2.43	0.86	0.18
comp41997_c0	0.68	0	8.37
comp42035_c0	1.22	1.16	4.01	[K]	Transcription	Molecular Function: DNA-directed RNA polymerase activity (GO:0003899);; Cellular Component: nucleus (GO:0005634);; Cellular Component: DNA-directed RNA polymerase III complex (GO:0005666);; Cellular Component: nucleolus (GO:0005730);; Cellular Component: centrosome (GO:0005813);; Biological Process: transcription, DNA-dependent (GO:0006351);; Biological Process: transcription from RNA polymerase …	K03022|1e-108|vvi:100261445|hypothetical protein LOC100261445	DNA-directed RNA polymerase III subunit RPC8 OS=Mus musculus GN=Polr3h PE=2 SV=2	PREDICTED: DNA-directed RNA polymerase III subunit RPC8-like [Solanum lycopersicum]
comp42036_c0	3.77	0.86	1.52
comp42046_c0	0.91	0.31	3.95	--	--	--	--	--	PREDICTED: uncharacterized protein LOC100853090 [Vitis vinifera]
comp42056_c0	3.1	3.92	0.85
comp42066_c0	1.11	0.47	3.11
comp42076_c0	1.11	2.87	0.57
comp42097_c0	3.97	1.9	0.16
comp42107_c0	6.45	0	0	--	--	Cellular Component: histone acetyltransferase complex (GO:0000123);; Molecular Function: sequence-specific DNA binding transcription factor activity (GO:0003700);; Cellular Component: nucleus (GO:0005634);; Biological Process: regulation of transcription, DNA-dependent (GO:0006355);; Biological Process: cell proliferation (GO:0008283);; Biological Process: response to xenobiotic stimulus (GO:0009…	--	Homeobox-leucine zipper protein HAT3 OS=Arabidopsis thaliana GN=HAT3 PE=2 SV=2	HD-ZIP protein [Solanum lycopersicum]
comp42133_c0	7.73	7.78	1.35	--	--	Molecular Function: actin binding (GO:0003779);; Molecular Function: protein binding (GO:0005515);; Cellular Component: cell wall (GO:0005618);; Cellular Component: cytoskeleton (GO:0005856);; Biological Process: protein localization (GO:0008104);; Cellular Component: microtubule cytoskeleton (GO:0015630);; Biological Process: cell projection assembly (GO:0030031);; Biological Process: actin cyto…	--	Formin-like protein 14 OS=Arabidopsis thaliana GN=FH14 PE=3 SV=3	hypothetical protein ZEAMMB73_817356, partial [Zea mays]
comp42134_c0	5.18	0.25	0.39	--	--	Molecular Function: carboxylesterase activity (GO:0004091);; Cellular Component: cytoplasm (GO:0005737);; Biological Process: metabolic process (GO:0008152);; Molecular Function: carboxylic ester hydrolase activity (GO:0052689);;	--	Probable carboxylesterase 5 OS=Arabidopsis thaliana GN=CXE5 PE=2 SV=1	PREDICTED: probable carboxylesterase 7-like [Solanum lycopersicum]
comp42136_c0	4.44	2.14	0.73
comp42186_c0	2.55	0.26	2.28	--	--	Molecular Function: diacylglycerol kinase activity (GO:0004143);; Molecular Function: binding (GO:0005488);; Cellular Component: plasma membrane (GO:0005886);; Biological Process: transcription, DNA-dependent (GO:0006351);; Biological Process: response to oxidative stress (GO:0006979);; Biological Process: blood coagulation (GO:0007596);; Cellular Component: fungal-type cell wall (GO:0009277);; M…	--	Protein TsetseEP OS=Glossina morsitans morsitans PE=1 SV=1	Glycine-rich cell wall structural protein 1 precursor, putative [Ricinus communis]
comp42200_c0	3.55	0.89	0.46
comp42240_c0	0.31	0	3.1	--	--	Cellular Component: mitochondrion (GO:0005739);; Biological Process: shoot development (GO:0048367);;	--	--	PREDICTED: uncharacterized protein LOC100793631 [Glycine max]
comp42276_c0	0.05	2.32	1.77	[GEPR]	--	Cellular Component: integral to plasma membrane (GO:0005887);; Biological Process: protein folding (GO:0006457);; Biological Process: purine nucleobase transport (GO:0006863);; Molecular Function: sucrose:hydrogen symporter activity (GO:0008506);; Biological Process: response to heat (GO:0009408);; Biological Process: response to high light intensity (GO:0009644);; Biological Process: response to…	--	Sugar transport protein 8 OS=Arabidopsis thaliana GN=STP8 PE=2 SV=2	PREDICTED: sugar transport protein 8-like [Solanum lycopersicum]
comp42294_c0	1.29	3.61	0.36	--	--	--	--	--	PREDICTED: uncharacterized protein LOC101248884 [Solanum lycopersicum]
comp42321_c0	5.59	0.49	0.25	--	--	--	--	--	PREDICTED: uncharacterized protein LOC100853742 [Vitis vinifera]
comp42399_c0	4.62	0.49	1.17	[IQR]	--	Molecular Function: 3-oxoacyl-[acyl-carrier-protein] reductase (NADPH) activity (GO:0004316);; Molecular Function: copper ion binding (GO:0005507);; Cellular Component: cytosol (GO:0005829);; Cellular Component: plasma membrane (GO:0005886);; Biological Process: proline biosynthetic process (GO:0006561);; Biological Process: steroid metabolic process (GO:0008202);; Biological Process: response to…	--	Momilactone A synthase OS=Oryza sativa subsp. japonica GN=Os04g0179200 PE=2 SV=1	hypothetical protein PRUPE_ppa025923mg [Prunus persica]
comp42404_c0	0.52	3.24	0.74
comp42422_c0	3.68	0.73	0.71	--	--	Biological Process: maltose metabolic process (GO:0000023);; Cellular Component: mitochondrion (GO:0005739);; Biological Process: pentose-phosphate shunt (GO:0006098);; Cellular Component: chloroplast thylakoid membrane (GO:0009535);; Biological Process: defense response to fungus, incompatible interaction (GO:0009817);; Cellular Component: chloroplast envelope (GO:0009941);; Biological Process: …	--	NAD(P)H-quinone oxidoreductase subunit N OS=Cyanothece sp. (strain PCC 7425 / ATCC 29141) GN=ndhN PE=3 SV=1	PREDICTED: NAD(P)H-quinone oxidoreductase subunit N-like [Solanum lycopersicum]
comp42431_c0	2.95	3.04	20.61	--	--	Biological Process: MAPK cascade (GO:0000165);; Biological Process: response to hypoxia (GO:0001666);; Molecular Function: sequence-specific DNA binding transcription factor activity (GO:0003700);; Cellular Component: nucleus (GO:0005634);; Biological Process: trehalose biosynthetic process (GO:0005992);; Biological Process: proline biosynthetic process (GO:0006561);; Biological Process: protein …	--	Protein FEZ OS=Arabidopsis thaliana GN=FEZ PE=2 SV=1	NAC protein 11 [Gossypium hirsutum]
comp42438_c0	0.87	2.3	0.41	--	--	--	--	Putative uncharacterized protein FLJ46204 OS=Homo sapiens PE=5 SV=2	hypothetical protein ZEAMMB73_428483, partial [Zea mays]
comp42442_c0	21.51	4.84	4.84	--	--	Cellular Component: extracellular region (GO:0005576);; Cellular Component: plasma membrane (GO:0005886);; Biological Process: carbohydrate metabolic process (GO:0005975);; Molecular Function: cellulase activity (GO:0008810);; Cellular Component: chloroplast (GO:0009507);; Biological Process: plant-type cell wall organization (GO:0009664);; Cellular Component: integral to membrane (GO:0016021);; …	--	Endoglucanase 2 OS=Arabidopsis thaliana GN=At1g19940 PE=2 SV=1	EG isoform 3 [Theobroma cacao]
comp42446_c0	0.59	2.82	0.61
comp42465_c0	0.73	0.61	14.43	--	--	Cellular Component: mitochondrion (GO:0005739);; Cellular Component: endoplasmic reticulum (GO:0005783);; Cellular Component: membrane (GO:0016020);;	--	--	conserved hypothetical protein [Ricinus communis]
comp42467_c0	6.03	5.02	14.48	--	--	Cellular Component: proteasome complex (GO:0000502);; Cellular Component: nucleus (GO:0005634);; Biological Process: fatty acid catabolic process (GO:0009062);;	K11877|5e-56|rcu:RCOM_1095410|hypothetical protein	Proteasome assembly chaperone 3 OS=Dictyostelium discoideum GN=psmG3 PE=3 SV=1	hypothetical protein PRUPE_ppa013486mg [Prunus persica]
comp42493_c0	2.61	0.8	1.12	--	--	Molecular Function: DNA binding (GO:0003677);; Cellular Component: photosystem I (GO:0009522);; Biological Process: photosynthesis (GO:0015979);; Cellular Component: integral to membrane (GO:0016021);; Molecular Function: protein dimerization activity (GO:0046983);;	--	--	HAT transposon superfamily [Theobroma cacao]
comp42505_c0	4.81	0.79	0.28
comp42533_c0	36.3	0.11	0.76	--	--	Biological Process: defense response to insect (GO:0002213);; Molecular Function: acid phosphatase activity (GO:0003993);; Cellular Component: vacuole (GO:0005773);; Biological Process: response to oxidative stress (GO:0006979);; Biological Process: response to wounding (GO:0009611);; Molecular Function: hydrolase activity (GO:0016787);; Cellular Component: cytosolic ribosome (GO:0022626);; Biolo…	--	Acid phosphatase 1 OS=Solanum lycopersicum GN=APS1 PE=2 SV=1	PREDICTED: acid phosphatase 1-like [Solanum lycopersicum]
comp42538_c0	2.26	1.64	0.41
comp42554_c0	1.02	2.93	0.65
comp42580_c0	12.62	5.28	8.6	--	--	Cellular Component: cytoplasm (GO:0005737);;	--	F-box/kelch-repeat protein At1g67480 OS=Arabidopsis thaliana GN=At1g67480 PE=2 SV=1	unknown [Lotus japonicus]
comp42587_c0	3.12	0.97	0.36
comp42591_c0	3.37	1.29	0.37	[M]	Cell wall/membrane/envelope biogenesis	Molecular Function: metalloendopeptidase activity (GO:0004222);; Cellular Component: plasma membrane (GO:0005886);; Biological Process: proteolysis (GO:0006508);; Molecular Function: peptidase activity (GO:0008233);; Biological Process: chloroplast organization (GO:0009658);; Cellular Component: chloroplast inner membrane (GO:0009706);; Biological Process: photosystem II assembly (GO:0010207);; C…	--	Putative zinc metalloprotease slr1821 OS=Synechocystis sp. (strain PCC 6803 / Kazusa) GN=slr1821 PE=3 SV=1	PREDICTED: putative zinc metalloprotease slr1821-like isoform 1 [Fragaria vesca subsp. vesca]
comp42593_c0	6.53	5.07	0.66	--	--	Molecular Function: DNA helicase activity (GO:0003678);; Molecular Function: DNA primase activity (GO:0003896);; Molecular Function: ATP-dependent DNA helicase activity (GO:0004003);; Molecular Function: ATP binding (GO:0005524);; Cellular Component: mitochondrion (GO:0005739);; Biological Process: DNA replication (GO:0006260);; Biological Process: DNA duplex unwinding (GO:0032508);;	--	Twinkle homolog protein, chloroplastic/mitochondrial OS=Arabidopsis thaliana GN=At1g30680 PE=1 SV=1	hypothetical protein PRUPE_ppa023765mg, partial [Prunus persica]
comp42613_c0	2.52	2.38	0.38	--	--	Molecular Function: binding (GO:0005488);;	--	Histidine-rich glycoprotein OS=Plasmodium lophurae PE=4 SV=1	His-rich arabinogalactan-protein [Hordeum vulgare]
comp42638_c0	0.2	1.16	1.74	--	--	Biological Process: very long-chain fatty acid metabolic process (GO:0000038);; Molecular Function: nucleotide binding (GO:0000166);; Molecular Function: iron ion binding (GO:0005506);; Cellular Component: plasma membrane (GO:0005886);; Biological Process: fatty acid biosynthetic process (GO:0006633);; Biological Process: cuticle hydrocarbon biosynthetic process (GO:0006723);; Biological Process:…	--	Protein ECERIFERUM 3 OS=Arabidopsis thaliana GN=CER3 PE=1 SV=1	Fatty acid hydroxylase superfamily [Theobroma cacao]
comp42643_c0	1.29	0.34	4.22
comp426499_c0	2.35	0.32	0
comp42687_c0	5.03	0.46	0.95	--	--	Biological Process: response to stimulus (GO:0050896);;	--	Major allergen Pyr c 1 OS=Pyrus communis GN=PYRC1 PE=1 SV=1	hypothetical protein PRUPE_ppa014563mg [Prunus persica]
comp42706_c0	0.1	3.14	0.95	--	--	--	K03016|1e-10|rcu:RCOM_1204830|DNA-directed RNA polymerases I, II, and III 17.1 kDa polypeptide, putative	--	RNA polymerase subunit [Manihot esculenta]
comp42726_c0	1.15	0.47	3.03	--	--	Biological Process: polysaccharide biosynthetic process (GO:0000271);; Biological Process: polysaccharide catabolic process (GO:0000272);; Molecular Function: polygalacturonase activity (GO:0004650);; Cellular Component: extracellular region (GO:0005576);; Biological Process: starch metabolic process (GO:0005982);; Biological Process: pattern specification process (GO:0007389);; Biological Proces…	--	Polygalacturonase-1 non-catalytic subunit beta OS=Solanum lycopersicum GN=GP1 PE=1 SV=1	PREDICTED: polygalacturonase-1 non-catalytic subunit beta-like isoform X1 [Cicer arietinum]
comp42769_c0	1.34	3.14	0.24
comp42785_c0	1.57	0.7	3.26	--	--	Cellular Component: protein phosphatase type 2A complex (GO:0000159);; Biological Process: MyD88-independent toll-like receptor signaling pathway (GO:0002756);; Molecular Function: protein binding (GO:0005515);; Cellular Component: nucleus (GO:0005634);; Cellular Component: nucleolus (GO:0005730);; Cellular Component: cytosol (GO:0005829);; Biological Process: glucose metabolic process (GO:000600…	K11584|3e-22|rcu:RCOM_1353690|protein phosphatase 2a, regulatory subunit, putative	Serine/threonine protein phosphatase 2A 57 kDa regulatory subunit B&apos; epsilon isoform OS=Arabidopsis thaliana GN=B&apos;EPSILON PE=2 SV=1	PREDICTED: serine/threonine protein phosphatase 2A 57 kDa regulatory subunit B&apos; beta isoform-like [Glycine max]
comp42805_c0	0.43	0	3.9
comp42837_c0	4.47	3.11	0.23
comp42866_c0	4.3	0.96	0.81
comp42874_c0	1.58	9.41	2.87	[C]	Energy production and conversion	Biological Process: maltose metabolic process (GO:0000023);; Biological Process: rRNA processing (GO:0006364);; Biological Process: glycine catabolic process (GO:0006546);; Biological Process: unsaturated fatty acid biosynthetic process (GO:0006636);; Biological Process: oxidoreduction coenzyme metabolic process (GO:0006733);; Biological Process: vitamin metabolic process (GO:0006766);; Biologica…	K02115|0.0|vvi:100264091|hypothetical protein LOC100264091	ATP synthase gamma chain, chloroplastic OS=Nicotiana tabacum GN=ATPC PE=1 SV=1	PREDICTED: ATP synthase gamma chain, chloroplastic-like isoform 1 [Vitis vinifera]
comp42895_c0	1.54	2.42	0.37
comp42898_c0	0.2	0.62	3.29	[V]	Defense mechanisms	Cellular Component: vacuolar membrane (GO:0005774);; Cellular Component: plasma membrane (GO:0005886);; Biological Process: drug transmembrane transport (GO:0006855);; Biological Process: purine nucleobase transport (GO:0006863);; Biological Process: pollen development (GO:0009555);; Cellular Component: plant-type vacuole membrane (GO:0009705);; Biological Process: flavonoid metabolic process (GO…	--	Protein TRANSPARENT TESTA 12 OS=Arabidopsis thaliana GN=TT12 PE=2 SV=1	uncharacterized protein LOC543899 [Solanum lycopersicum]
comp42908_c0	0.32	0.98	6.56
comp42920_c0	5.94	0.24	0	[Q]	Secondary metabolites biosynthesis, transport and catabolism	Molecular Function: copper ion binding (GO:0005507);; Cellular Component: mitochondrion (GO:0005739);; Molecular Function: L-ascorbate oxidase activity (GO:0008447);; Biological Process: response to water deprivation (GO:0009414);; Biological Process: lignin biosynthetic process (GO:0009809);; Biological Process: secondary cell wall biogenesis (GO:0009834);; Biological Process: proanthocyanidin b…	--	Laccase-17 OS=Arabidopsis thaliana GN=LAC17 PE=2 SV=1	PREDICTED: laccase-17-like [Cucumis sativus]
comp42926_c0	0	0.63	2.94	--	--	--	--	--	Ankyrin repeat family protein [Theobroma cacao]
comp42931_c0	0	0.14	4.19	--	--	Cellular Component: plasma membrane (GO:0005886);; Biological Process: lipid transport (GO:0006869);; Cellular Component: anchored to membrane (GO:0031225);; Cellular Component: anchored to plasma membrane (GO:0046658);; Biological Process: organic substance metabolic process (GO:0071704);;	--	Uncharacterized GPI-anchored protein At1g27950 OS=Arabidopsis thaliana GN=At1g27950 PE=1 SV=1	unnamed protein product [Vitis vinifera]
comp42962_c0	4.87	1.01	0.29	--	--	--	--	--	unnamed protein product [Vitis vinifera]
comp42966_c0	0.33	0.1	2.94
comp42977_c0	1.61	2.29	0.28
comp43004_c0	5.7	1.47	0.57	--	--	Biological Process: cytokinesis by cell plate formation (GO:0000911);; Molecular Function: DNA binding (GO:0003677);; Molecular Function: chromatin binding (GO:0003682);; Molecular Function: sequence-specific DNA binding transcription factor activity (GO:0003700);; Molecular Function: transcription coactivator activity (GO:0003713);; Cellular Component: nucleus (GO:0005634);; Biological Process: …	--	Myb-related protein 3R-1 OS=Arabidopsis thaliana GN=MYB3R-1 PE=2 SV=1	Myb [Nicotiana tabacum]
comp43035_c0	2.72	0.79	0
comp43089_c0	2.15	1.75	0.15
comp43094_c0	2.97	2.12	0.11
comp43104_c0	1.5	0.05	3.62	--	--	--	--	--	PREDICTED: uncharacterized protein LOC100247380 [Vitis vinifera]
comp43113_c0	0	1.44	2.64
comp43130_c0	0.15	4.51	2.72	--	--	Molecular Function: copper ion binding (GO:0005507);; Cellular Component: nucleus (GO:0005634);; Cellular Component: cytosol (GO:0005829);; Cellular Component: chloroplast (GO:0009507);; Biological Process: response to biotic stimulus (GO:0009607);; Biological Process: response to zinc ion (GO:0010043);; Biological Process: vegetative to reproductive phase transition of meristem (GO:0010228);; Ce…	--	Kirola OS=Actinidia deliciosa PE=1 SV=1	PREDICTED: MLP-like protein 28-like, partial [Solanum lycopersicum]
comp43132_c0	2.52	3.6	0
comp43140_c0	3.51	0.63	6.61	--	--	--	--	--	hypothetical protein PRUPE_ppa012011mg [Prunus persica]
comp43141_c0	8.62	2.46	1.43	--	--	--	--	--	Uncharacterized protein TCM_019359 [Theobroma cacao]
comp43148_c0	8.01	0	6.57	--	--	Molecular Function: hydrolase activity, hydrolyzing O-glycosyl compounds (GO:0004553);; Cellular Component: extracellular region (GO:0005576);; Cellular Component: cell wall (GO:0005618);; Cellular Component: Golgi apparatus (GO:0005794);; Biological Process: cellular glucan metabolic process (GO:0006073);; Biological Process: response to heat (GO:0009408);; Biological Process: response to cold (…	--	Probable xyloglucan endotransglucosylase/hydrolase protein 23 OS=Arabidopsis thaliana GN=XTH23 PE=2 SV=1	xyloglucan endotransglucosylase/hydrolase 7 [Actinidia deliciosa]
comp43151_c0	6.7	6.64	1.24	--	--	--	--	Vegetative cell wall protein gp1 OS=Chlamydomonas reinhardtii GN=GP1 PE=2 SV=1	PREDICTED: uncharacterized protein LOC101260237 [Solanum lycopersicum]
comp43163_c0	13.96	1.66	1.01	[MG]	--	Molecular Function: nucleotide binding (GO:0000166);; Biological Process: polysaccharide biosynthetic process (GO:0000271);; Molecular Function: protein binding (GO:0005515);; Cellular Component: endosome (GO:0005768);; Cellular Component: Golgi apparatus (GO:0005794);; Cellular Component: trans-Golgi network (GO:0005802);; Biological Process: carbohydrate metabolic process (GO:0005975);; Biologi…	K08679|1e-156|vvi:100241904|hypothetical protein LOC100241904	UDP-glucuronate 4-epimerase 6 OS=Arabidopsis thaliana GN=GAE6 PE=1 SV=1	PREDICTED: UDP-glucuronate 4-epimerase 6 [Vitis vinifera]
comp43168_c0	0.64	2.62	6.8	[IQR]	--	Biological Process: steroid metabolic process (GO:0008202);; Cellular Component: chloroplast (GO:0009507);; Biological Process: response to abscisic acid stimulus (GO:0009737);; Biological Process: response to brassinosteroid stimulus (GO:0009741);; Biological Process: terpenoid biosynthetic process (GO:0016114);; Molecular Function: 11-beta-hydroxysteroid dehydrogenase (NADP+) activity (GO:00705…	--	11-beta-hydroxysteroid dehydrogenase 1B OS=Arabidopsis thaliana GN=HSD1 PE=1 SV=1	PREDICTED: hydroxysteroid 11-beta-dehydrogenase 1-like protein isoform 1 [Vitis vinifera]
comp43193_c0	20.28	3.5	4.21	[GC]	--	Biological Process: signal transduction (GO:0007165);; Biological Process: toxin catabolic process (GO:0009407);; Biological Process: response to abiotic stimulus (GO:0009628);; Biological Process: salicylic acid metabolic process (GO:0009696);; Biological Process: anthocyanin-containing compound biosynthetic process (GO:0009718);; Biological Process: response to salicylic acid stimulus (GO:00097…	--	UDP-glycosyltransferase 74E2 OS=Arabidopsis thaliana GN=UGT74E2 PE=1 SV=1	PREDICTED: UDP-glycosyltransferase 74E2 [Vitis vinifera]
comp43201_c0	1	4.58	2.22	[GC]	--	Cellular Component: cytoplasm (GO:0005737);; Biological Process: metabolic process (GO:0008152);; Biological Process: response to toxin (GO:0009636);; Biological Process: anthocyanin-containing compound biosynthetic process (GO:0009718);; Biological Process: response to sucrose stimulus (GO:0009744);; Biological Process: cinnamic acid ester metabolic process (GO:0009801);; Biological Process: sho…	--	Limonoid UDP-glucosyltransferase OS=Citrus unshiu PE=2 SV=1	PREDICTED: cinnamate beta-D-glucosyltransferase-like [Vitis vinifera]
comp43204_c0	7.09	3.4	0.74	--	--	Molecular Function: serine C-palmitoyltransferase activity (GO:0004758);; Molecular Function: protein binding (GO:0005515);; Cellular Component: vacuole (GO:0005773);; Cellular Component: endoplasmic reticulum (GO:0005783);; Cellular Component: endoplasmic reticulum membrane (GO:0005789);; Molecular Function: transaminase activity (GO:0008483);; Cellular Component: chloroplast (GO:0009507);; Biol…	K00654|3e-26|vvi:100249169|hypothetical protein LOC100249169	Long chain base biosynthesis protein 2a OS=Arabidopsis thaliana GN=LCB2a PE=1 SV=1	serine C-palmitoyltransferase [Gossypium hirsutum]
comp43206_c1	4.22	0	0	--	--	Molecular Function: protein binding (GO:0005515);; Biological Process: phosphorus metabolic process (GO:0006793);; Biological Process: sodium ion transport (GO:0006814);; Biological Process: calcium ion transport (GO:0006816);; Biological Process: cellular calcium ion homeostasis (GO:0006874);; Biological Process: cellular zinc ion homeostasis (GO:0006882);; Biological Process: response to nemato…	--	Vacuolar cation/proton exchanger 1 OS=Arabidopsis thaliana GN=CAX1 PE=1 SV=3	PREDICTED: vacuolar cation/proton exchanger 3-like [Solanum lycopersicum]
comp43233_c0	8.03	1.79	1.1	--	--	--	--	S-norcoclaurine synthase OS=Thalictrum flavum subsp. glaucum PE=1 SV=1	PREDICTED: S-norcoclaurine synthase-like [Solanum lycopersicum]
comp43234_c0	17.37	4.08	6.01	--	--	Molecular Function: beta-1,4-mannosylglycoprotein 4-beta-N-acetylglucosaminyltransferase activity (GO:0003830);; Cellular Component: Golgi apparatus (GO:0005794);; Biological Process: protein N-linked glycosylation (GO:0006487);; Cellular Component: membrane (GO:0016020);;	K00737|3e-57|pop:POPTR_1085621|hypothetical protein	--	PREDICTED: beta-1,4-mannosyl-glycoprotein 4-beta-N-acetylglucosaminyltransferase-like isoform 1 [Solanum lycopersicum]
comp43239_c0	4.85	11.94	0	[E]	Amino acid transport and metabolism	Molecular Function: sugar:hydrogen symporter activity (GO:0005351);; Molecular Function: iron ion binding (GO:0005506);; Molecular Function: protein binding (GO:0005515);; Cellular Component: mitochondrion (GO:0005739);; Cellular Component: cytosol (GO:0005829);; Cellular Component: plasma membrane (GO:0005886);; Biological Process: gluconeogenesis (GO:0006094);; Biological Process: glycolysis (G…	K00264|1e-41|vvi:100246868|similar to GLT1 (NADH-dependent glutamate synthase 1 gene)	Glutamate synthase 1 [NADH], chloroplastic OS=Arabidopsis thaliana GN=GLT1 PE=1 SV=2	PREDICTED: glutamate synthase 1 [NADH], chloroplastic-like [Solanum lycopersicum]
comp43264_c0	1.93	0.22	1.65
comp43291_c0	6.14	2.78	1.03	--	--	--	--	--	PREDICTED: uncharacterized protein LOC100260782 [Vitis vinifera]
comp43296_c0	6.27	16	5.09	--	--	--	--	--	PREDICTED: uncharacterized protein LOC101255631 [Solanum lycopersicum]
comp43322_c0	0.54	6.53	6.71	--	--	Biological Process: MAPK cascade (GO:0000165);; Biological Process: response to hypoxia (GO:0001666);; Biological Process: respiratory burst involved in defense response (GO:0002679);; Molecular Function: DNA binding (GO:0003677);; Molecular Function: sequence-specific DNA binding transcription factor activity (GO:0003700);; Molecular Function: protein binding (GO:0005515);; Cellular Component: n…	--	Probable WRKY transcription factor 54 OS=Arabidopsis thaliana GN=WRKY54 PE=2 SV=2	WRKY transcription factor 57.1 [Jatropha curcas]
comp43332_c0	6.07	0.98	0.34
comp43367_c0	20.15	7.61	8.52	[IQR]	--	Biological Process: osteoblast differentiation (GO:0001649);; Molecular Function: calmodulin binding (GO:0005516);; Cellular Component: nucleus (GO:0005634);; Cellular Component: mitochondrion (GO:0005739);; Cellular Component: endoplasmic reticulum (GO:0005783);; Cellular Component: Golgi apparatus (GO:0005794);; Cellular Component: cytosol (GO:0005829);; Cellular Component: plasma membrane (GO:…	--	Short-chain dehydrogenase TIC 32, chloroplastic OS=Pisum sativum GN=TIC32 PE=1 SV=1	PREDICTED: short-chain dehydrogenase TIC 32, chloroplastic [Vitis vinifera]
comp43374_c0	1.31	4.01	12.46	[P]	Inorganic ion transport and metabolism	Biological Process: sulfur compound metabolic process (GO:0006790);; Biological Process: nitrogen compound metabolic process (GO:0006807);; Biological Process: response to stress (GO:0006950);; Biological Process: signal transduction (GO:0007165);; Molecular Function: 3'(2'),5'-bisphosphate nucleotidase activity (GO:0008441);; Cellular Component: chloroplast (GO:0009507);; Biological Process: res…	K01082|7e-57|vvi:100250311|hypothetical protein LOC100250311	PAP-specific phosphatase HAL2-like OS=Arabidopsis thaliana GN=AHL PE=2 SV=1	unnamed protein product [Vitis vinifera]
comp43403_c0	27.95	0.42	0.08	--	--	--	--	--	conserved hypothetical protein [Ricinus communis]
comp43408_c0	5.39	2.19	1.66	[T]	Signal transduction mechanisms	Biological Process: developmental process involved in reproduction (GO:0003006);; Molecular Function: phosphoprotein phosphatase activity (GO:0004721);; Molecular Function: protein serine/threonine phosphatase activity (GO:0004722);; Cellular Component: nucleus (GO:0005634);; Cellular Component: mitochondrion (GO:0005739);; Cellular Component: plasma membrane (GO:0005886);; Biological Process: pr…	--	Probable protein phosphatase 2C 14 OS=Arabidopsis thaliana GN=At1g67820 PE=2 SV=2	hypothetical protein PRUPE_ppa006075mg [Prunus persica]
comp43417_c1	4.84	4.45	0.46
comp43435_c0	0.18	2.99	9.03	--	--	Molecular Function: copper ion binding (GO:0005507);; Cellular Component: plasma membrane (GO:0005886);; Molecular Function: electron carrier activity (GO:0009055);; Biological Process: pollination (GO:0009856);; Biological Process: electron transport chain (GO:0022900);; Cellular Component: anchored to membrane (GO:0031225);; Cellular Component: intracellular membrane-bounded organelle (GO:00432…	--	Basic blue protein OS=Arabidopsis thaliana GN=ARPN PE=2 SV=2	Copper binding protein 6 [Theobroma cacao]
comp43441_c0	16.75	0.39	0	[P]	Inorganic ion transport and metabolism	Molecular Function: protein binding (GO:0005515);; Biological Process: phosphorus metabolic process (GO:0006793);; Biological Process: sodium ion transport (GO:0006814);; Biological Process: calcium ion transport (GO:0006816);; Biological Process: cellular calcium ion homeostasis (GO:0006874);; Biological Process: cellular zinc ion homeostasis (GO:0006882);; Biological Process: response to stress…	--	Vacuolar cation/proton exchanger 1a OS=Oryza sativa subsp. japonica GN=CAX1a PE=1 SV=1	PREDICTED: vacuolar cation/proton exchanger 3-like [Vitis vinifera]
comp43461_c0	17.41	9.31	1.99	--	--	Molecular Function: iron ion transmembrane transporter activity (GO:0005381);; Cellular Component: vacuolar membrane (GO:0005774);; Cellular Component: plasma membrane (GO:0005886);; Biological Process: iron ion transport (GO:0006826);; Biological Process: oligopeptide transport (GO:0006857);; Biological Process: amino acid transport (GO:0006865);; Biological Process: response to nematode (GO:000…	--	Metal-nicotianamine transporter YSL2 OS=Arabidopsis thaliana GN=YSL2 PE=2 SV=1	yellow stripe-like protein 3 [Malus xiaojinensis]
comp43463_c0	1.72	8.34	1.32
comp43468_c0	1.14	4.37	11.85
comp43482_c0	10.04	1.79	0.31	[C]	Energy production and conversion	Molecular Function: retinal dehydrogenase activity (GO:0001758);; Biological Process: liver development (GO:0001889);; Molecular Function: 3-chloroallyl aldehyde dehydrogenase activity (GO:0004028);; Molecular Function: aldehyde dehydrogenase (NAD) activity (GO:0004029);; Molecular Function: aldehyde dehydrogenase [NAD(P)+] activity (GO:0004030);; Molecular Function: ATP binding (GO:0005524);; Ce…	K12355|3e-37|rcu:RCOM_1053330|aldehyde dehydrogenase, putative (EC:1.2.1.36)	Aldehyde dehydrogenase family 2 member C4 OS=Arabidopsis thaliana GN=ALDH2C4 PE=1 SV=2	PREDICTED: aldehyde dehydrogenase family 2 member C4-like [Glycine max]
comp43485_c0	17.64	2.31	0	[G]	Carbohydrate transport and metabolism	Molecular Function: argininosuccinate lyase activity (GO:0004056);; Molecular Function: glyceraldehyde-3-phosphate dehydrogenase (NAD+) (phosphorylating) activity (GO:0004365);; Cellular Component: cytosol (GO:0005829);; Biological Process: glycolysis (GO:0006096);; Biological Process: rRNA processing (GO:0006364);; Cellular Component: chloroplast stroma (GO:0009570);; Biological Process: plastid…	K05298|1e-55|vvi:100246378|hypothetical protein LOC100246378	Glyceraldehyde-3-phosphate dehydrogenase A, chloroplastic OS=Spinacia oleracea GN=GAPA PE=1 SV=2	Chain O, Crystal Structure Of Mutant S188a Of Photosynthetic Glyceraldehyde-3- Phosphate Dehydrogenase A4 Isoform, Complexed With Nadp
comp43499_c0	10.22	3.23	0.84	[H]	Coenzyme transport and metabolism	Biological Process: multicellular organismal development (GO:0007275);; Molecular Function: peptidase activity (GO:0008233);; Biological Process: gene expression (GO:0010467);; Biological Process: RNA metabolic process (GO:0016070);; Biological Process: protein metabolic process (GO:0019538);; Molecular Function: polyamine binding (GO:0019808);; Cellular Component: intracellular membrane-bounded …	--	Uncharacterized histidine-rich protein DDB_G0274557 OS=Dictyostelium discoideum GN=DDB_G0274557 PE=4 SV=1	PREDICTED: uncharacterized protein LOC100259589 [Vitis vinifera]
comp43511_c0	2.88	1.75	8.66	[Q]	Secondary metabolites biosynthesis, transport and catabolism	Molecular Function: iron ion binding (GO:0005506);; Cellular Component: extracellular region (GO:0005576);; Cellular Component: mitochondrion (GO:0005739);; Cellular Component: endoplasmic reticulum (GO:0005783);; Cellular Component: plasma membrane (GO:0005886);; Molecular Function: electron carrier activity (GO:0009055);; Cellular Component: chloroplast (GO:0009507);; Biological Process: respon…	--	Cytochrome P450 76C4 OS=Arabidopsis thaliana GN=CYP76C4 PE=3 SV=1	hypothetical protein VITISV_021888 [Vitis vinifera]
comp43547_c0	0.78	0.42	3.65
comp43560_c0	3.27	1.11	5.68	[IQR]	--	Biological Process: maltose metabolic process (GO:0000023);; Biological Process: polysaccharide catabolic process (GO:0000272);; Molecular Function: NADPH dehydrogenase activity (GO:0003959);; Biological Process: pentose-phosphate shunt (GO:0006098);; Biological Process: rRNA processing (GO:0006364);; Biological Process: unsaturated fatty acid biosynthetic process (GO:0006636);; Biological Proces…	K00218|6e-23|pop:POPTR_827624|protochlorophyllide reductase (EC:1.3.1.33)	Protochlorophyllide reductase C, chloroplastic OS=Arabidopsis thaliana GN=PORC PE=1 SV=1	light dependent NADH:protochlorophyllide oxidoreductase 1 [Solanum lycopersicum]
comp43563_c0	1.64	0.5	9.12	--	--	--	--	--	PREDICTED: uncharacterized protein LOC100852750 [Vitis vinifera]
comp43564_c0	3	1.63	6.83
comp43566_c0	10.42	1.95	0.95	[Q]	Secondary metabolites biosynthesis, transport and catabolism	Molecular Function: C-22 sterol desaturase activity (GO:0000249);; Molecular Function: monooxygenase activity (GO:0004497);; Molecular Function: iron ion binding (GO:0005506);; Cellular Component: extracellular region (GO:0005576);; Molecular Function: electron carrier activity (GO:0009055);; Biological Process: toxin catabolic process (GO:0009407);; Biological Process: response to cyclopentenone…	K09832|0.0|vvi:100255505|similar to sterol 22-desaturase	Cytochrome P450 710A1 OS=Arabidopsis thaliana GN=CYP710A1 PE=1 SV=1	sterol 22-desaturase [Solanum lycopersicum]
comp43570_c0	8.87	0.52	0.67
comp43571_c0	5.89	5.7	0	[F]	Nucleotide transport and metabolism	Biological Process: negative regulation of protein phosphorylation (GO:0001933);; Biological Process: negative regulation of endothelial cell proliferation (GO:0001937);; Molecular Function: xanthine dehydrogenase activity (GO:0004854);; Molecular Function: xanthine oxidase activity (GO:0004855);; Molecular Function: iron ion binding (GO:0005506);; Cellular Component: cytosol (GO:0005829);; Biolo…	--	Benzaldehyde dehydrogenase (NAD(+)) OS=Arabidopsis thaliana GN=AAO4 PE=1 SV=2	aldehyde oxidase 4 [Populus trichocarpa]
comp43587_c0	0.98	3.64	18.72	--	--	--	--	--	PREDICTED: uncharacterized protein LOC100855374 [Vitis vinifera]
comp43592_c0	0.8	2.29	5.63	--	--	Biological Process: immune system process (GO:0002376);; Cellular Component: lysosome (GO:0005764);; Molecular Function: zinc ion binding (GO:0008270);; Cellular Component: plastid (GO:0009536);; Cellular Component: endosome membrane (GO:0010008);; Cellular Component: membrane (GO:0016020);; Biological Process: protein ubiquitination (GO:0016567);; Molecular Function: ligase activity (GO:0016874)…	--	Probable E3 ubiquitin ligase SUD1 OS=Arabidopsis thaliana GN=SUD1 PE=1 SV=1	PREDICTED: uncharacterized protein LOC101251013 [Solanum lycopersicum]
comp43601_c0	4.02	1.87	7.92	--	--	Molecular Function: serine-type endopeptidase inhibitor activity (GO:0004867);; Biological Process: response to stress (GO:0006950);; Biological Process: metabolic process (GO:0008152);; Molecular Function: peptidase inhibitor activity (GO:0030414);; Biological Process: biological regulation (GO:0065007);;	--	Inhibitor of trypsin and hageman factor OS=Cucurbita maxima PE=1 SV=1	protease inhibitor 2 [Zinnia elegans]
comp43622_c0	4.34	0.56	3.37
comp43625_c0	0.98	5.65	3.22	--	--	Molecular Function: D-arabinono-1,4-lactone oxidase activity (GO:0003885);; Cellular Component: cell wall (GO:0005618);; Molecular Function: UDP-N-acetylmuramate dehydrogenase activity (GO:0008762);; Cellular Component: membrane (GO:0016020);; Molecular Function: L-gulonolactone oxidase activity (GO:0050105);; Molecular Function: flavin adenine dinucleotide binding (GO:0050660);; Biological Proce…	--	--	PREDICTED: uncharacterized protein LOC100260872 [Vitis vinifera]
comp43625_c1	0.61	4.82	4.88	[C]	Energy production and conversion	Biological Process: transition metal ion transport (GO:0000041);; Molecular Function: D-arabinono-1,4-lactone oxidase activity (GO:0003885);; Cellular Component: extracellular region (GO:0005576);; Cellular Component: cell wall (GO:0005618);; Molecular Function: UDP-N-acetylmuramate dehydrogenase activity (GO:0008762);; Cellular Component: membrane (GO:0016020);; Molecular Function: oxidoreductas…	--	L-gulono-1,4-lactone dehydrogenase OS=Mycobacterium tuberculosis GN=Rv1771 PE=1 SV=2	predicted protein [Populus trichocarpa]
comp43688_c0	0.87	3.94	2.3	[RTKL]	--	Biological Process: RNA splicing, via endonucleolytic cleavage and ligation (GO:0000394);; Biological Process: respiratory burst involved in defense response (GO:0002679);; Molecular Function: protein serine/threonine kinase activity (GO:0004674);; Molecular Function: non-membrane spanning protein tyrosine kinase activity (GO:0004715);; Molecular Function: protein binding (GO:0005515);; Molecular…	--	Serine/threonine-protein kinase At5g01020 OS=Arabidopsis thaliana GN=At5g01020 PE=1 SV=1	PREDICTED: serine/threonine-protein kinase At5g01020-like [Vitis vinifera]
comp43693_c0	15.68	9.03	4.59	--	--	Cellular Component: plasma membrane (GO:0005886);; Biological Process: cold acclimation (GO:0009631);; Biological Process: sterol metabolic process (GO:0016125);; Biological Process: cellulose biosynthetic process (GO:0030244);; Biological Process: lipid glycosylation (GO:0030259);; Biological Process: seed development (GO:0048316);; Molecular Function: beta-sitosterol UDP-glucosyltransferase act…	K05841|3e-27|vvi:100240956|hypothetical protein LOC100240956	Sterol 3-beta-glucosyltransferase UGT80A2 OS=Arabidopsis thaliana GN=UGT80A2 PE=2 SV=1	PREDICTED: sterol 3-beta-glucosyltransferase-like [Vitis vinifera]
comp43703_c0	0	1.59	4.41	--	--	--	--	--	CUB and sushi domain-containing protein 3 [Theobroma cacao]
comp43704_c0	0	0.48	6.26
comp43705_c0	7.29	2.02	2.13	--	--	Cellular Component: extracellular region (GO:0005576);; Cellular Component: mitochondrion (GO:0005739);; Cellular Component: Golgi apparatus (GO:0005794);; Cellular Component: cytosol (GO:0005829);; Cellular Component: plasma membrane (GO:0005886);; Biological Process: carbohydrate metabolic process (GO:0005975);; Molecular Function: cellulase activity (GO:0008810);; Cellular Component: plant-typ…	K01179|6e-59|vvi:100260645|hypothetical protein LOC100260645	Endoglucanase 24 OS=Arabidopsis thaliana GN=At4g39010 PE=2 SV=1	PREDICTED: endoglucanase 24 [Vitis vinifera]
comp43719_c0	1.99	6.19	0.56
comp43757_c0	6.06	6.45	0.44
comp43763_c1	0.59	4.04	6.19	--	--	Molecular Function: protein binding (GO:0005515);; Cellular Component: mitochondrion (GO:0005739);; Biological Process: purine nucleobase transport (GO:0006863);; Cellular Component: chloroplast (GO:0009507);; Cellular Component: thylakoid (GO:0009579);; Biological Process: sterol catabolic process (GO:0016127);; Molecular Function: transferase activity, transferring acyl groups (GO:0016746);; Bi…	--	Probable long-chain-alcohol O-fatty-acyltransferase 5 OS=Arabidopsis thaliana GN=AT5 PE=2 SV=1	PREDICTED: acyl-CoA--sterol O-acyltransferase 1-like [Solanum lycopersicum]
comp43773_c0	2.63	3.37	0.5
comp43827_c0	0	0.68	4.66	--	--	Cellular Component: extracellular region (GO:0005576);;	--	--	hypothetical protein PRUPE_ppa014087mg [Prunus persica]
comp43828_c0	0	2.54	3.94	--	--	Molecular Function: nucleotide binding (GO:0000166);; Molecular Function: protein kinase activity (GO:0004672);; Molecular Function: hydrolase activity (GO:0016787);; Biological Process: primary metabolic process (GO:0044238);; Biological Process: cellular macromolecule metabolic process (GO:0044260);; Molecular Function: metal ion binding (GO:0046872);;	--	Retrovirus-related Pol polyprotein from transposon TNT 1-94 OS=Nicotiana tabacum PE=2 SV=1	hypothetical protein VITISV_012106 [Vitis vinifera]
comp43839_c0	4.89	2.01	11.86	[RTKL]	--	Biological Process: activation of MAPKK activity (GO:0000186);; Biological Process: activation of MAPK activity (GO:0000187);; Biological Process: sporocarp development involved in sexual reproduction (GO:0000909);; Biological Process: cell plate assembly (GO:0000919);; Molecular Function: protein serine/threonine kinase activity (GO:0004674);; Cellular Component: nucleus (GO:0005634);; Biologica…	--	Mitogen-activated protein kinase kinase kinase 2 OS=Arabidopsis thaliana GN=ANP2 PE=2 SV=1	hypothetical protein PRUPE_ppa025047mg [Prunus persica]
comp43841_c0	10.17	0.89	0.27	--	--	Molecular Function: protein binding (GO:0005515);; Biological Process: signal transduction (GO:0007165);; Cellular Component: chloroplast (GO:0009507);; Biological Process: systemic acquired resistance (GO:0009627);; Biological Process: defense response to bacterium, incompatible interaction (GO:0009816);; Biological Process: regulation of defense response (GO:0031347);; Biological Process: cellu…	--	Sigma factor binding protein 2, chloroplastic OS=Arabidopsis thaliana GN=SIB2 PE=2 SV=1	VQ motif-containing protein, putative [Theobroma cacao]
comp43845_c0	1.29	6.38	8.78	[C]	Energy production and conversion	Molecular Function: magnesium ion binding (GO:0000287);; Biological Process: RNA splicing, via endonucleolytic cleavage and ligation (GO:0000394);; Molecular Function: inorganic diphosphatase activity (GO:0004427);; Molecular Function: protein kinase activity (GO:0004672);; Molecular Function: ATP binding (GO:0005524);; Cellular Component: nucleus (GO:0005634);; Cellular Component: mitochondrion …	K01507|1e-135|ath:AT1G01050|AtPPa1	Soluble inorganic pyrophosphatase OS=Solanum tuberosum GN=PPA PE=2 SV=1	PREDICTED: soluble inorganic pyrophosphatase-like [Solanum lycopersicum]
comp43859_c0	0.75	0.17	3.92	--	--	Cellular Component: plasmodesma (GO:0009506);; Biological Process: plasmodesmata-mediated intercellular transport (GO:0010497);; Biological Process: spread of virus in multicellular host (GO:0046739);;	--	Cysteine-rich repeat secretory protein 11 OS=Arabidopsis thaliana GN=CRRSP11 PE=2 SV=2	PREDICTED: cysteine-rich repeat secretory protein 3-like [Solanum lycopersicum]
comp43877_c0	1.4	1.56	8.15	--	--	Molecular Function: sequence-specific DNA binding transcription factor activity (GO:0003700);; Cellular Component: nucleus (GO:0005634);; Biological Process: regulation of transcription, DNA-dependent (GO:0006355);; Biological Process: circadian rhythm (GO:0007623);; Molecular Function: zinc ion binding (GO:0008270);; Biological Process: response to light stimulus (GO:0009416);; Biological Proces…	--	GATA transcription factor 6 OS=Arabidopsis thaliana GN=GATA6 PE=2 SV=1	PREDICTED: GATA transcription factor 5-like [Solanum lycopersicum]
comp43901_c0	4.43	3.92	0.36
comp43904_c0	2.34	4.62	1.05
comp43927_c0	0.22	0	6.23	--	--	--	--	--	hypothetical protein PRUPE_ppa022911mg [Prunus persica]
comp43936_c0	8.84	9.17	1.07
comp43950_c0	4.83	2.17	0.6	--	--	--	--	--	PREDICTED: uncharacterized protein LOC100264211 [Vitis vinifera]
comp43981_c0	8.19	0.8	0.44	--	--	--	--	Trihelix transcription factor GTL1 OS=Arabidopsis thaliana GN=GTL1 PE=1 SV=2	PREDICTED: trihelix transcription factor GT-2-like, partial [Cucumis sativus]
comp43987_c0	8.03	0.47	1.99
comp43995_c0	5.32	4.66	0.94	--	--	Cellular Component: chloroplast thylakoid membrane (GO:0009535);; Biological Process: leaf morphogenesis (GO:0009965);; Biological Process: cellular cation homeostasis (GO:0030003);; Biological Process: cell differentiation (GO:0030154);; Molecular Function: heat shock protein binding (GO:0031072);; Biological Process: positive regulation of catalytic activity (GO:0043085);; Biological Process: p…	--	--	predicted protein [Populus trichocarpa]
comp44012_c0	2.93	3.17	0.92
comp44018_c0	5.14	0.17	2.72
comp44019_c0	1.28	2.85	0.11
comp44043_c0	7.12	0.66	0.09	--	--	--	K12859|4e-07|olu:OSTLU_26866|hypothetical protein	--	PREDICTED: thioredoxin-like protein 4A-like isoform 2 [Fragaria vesca subsp. vesca]
comp44069_c0	11.66	4.74	3.67	--	--	--	--	--	PREDICTED: uncharacterized protein LOC100250645 [Vitis vinifera]
comp44106_c0	5.43	0.11	1.03
comp44107_c0	11.91	0	0
comp44118_c0	6.56	2.38	2.92	--	--	Biological Process: mRNA splicing, via spliceosome (GO:0000398);; Molecular Function: DNA binding (GO:0003677);; Molecular Function: sequence-specific DNA binding transcription factor activity (GO:0003700);; Cellular Component: nucleus (GO:0005634);; Cellular Component: nucleolus (GO:0005730);; Biological Process: response to xenobiotic stimulus (GO:0009410);; Biological Process: abscisic acid bi…	--	Protein BASIC PENTACYSTEINE7 OS=Arabidopsis thaliana GN=BPC7 PE=1 SV=1	Basic pentacysteine 7, putative [Theobroma cacao]
comp44141_c0	6.27	1.2	2.38	--	--	Cellular Component: nucleus (GO:0005634);; Cellular Component: mitochondrion (GO:0005739);; Cellular Component: plastid (GO:0009536);; Biological Process: negative regulation of photomorphogenesis (GO:0010100);;	--	--	PREDICTED: uncharacterized protein LOC101257460 [Solanum lycopersicum]
comp44148_c0	6.18	6.16	2.03	--	--	--	--	--	uncharacterized protein CPUR_01684 [Claviceps purpurea 20.1]
comp44198_c0	0	0.1	7.95	--	--	Biological Process: response to oxidative stress (GO:0006979);; Cellular Component: cytoplasmic membrane-bounded vesicle (GO:0016023);;	--	--	hypothetical protein TRIUR3_07765 [Triticum urartu]
comp44206_c0	0	1.6	4.74
comp44212_c0	0.78	0.69	5	--	--	--	--	--	hypothetical protein VITISV_024734 [Vitis vinifera]
comp44216_c0	4.45	0.16	3.65	--	--	Biological Process: response to stress (GO:0006950);; Biological Process: signal transduction (GO:0007165);; Biological Process: response to endogenous stimulus (GO:0009719);; Biological Process: response to organic substance (GO:0010033);; Biological Process: response to karrikin (GO:0080167);;	--	--	PREDICTED: uncharacterized protein LOC101248673 [Solanum lycopersicum]
comp44260_c0	2.22	1.19	3.93
comp44280_c0	12.73	6.87	2.75	[GEPR]	--	Molecular Function: sugar:hydrogen symporter activity (GO:0005351);; Cellular Component: nucleus (GO:0005634);; Cellular Component: vacuolar membrane (GO:0005774);; Cellular Component: Golgi apparatus (GO:0005794);; Cellular Component: plasma membrane (GO:0005886);; Biological Process: response to water deprivation (GO:0009414);; Cellular Component: chloroplast (GO:0009507);; Biological Process: …	--	Sugar transporter ERD6-like 7 OS=Arabidopsis thaliana GN=At2g48020 PE=2 SV=2	Major facilitator superfamily protein isoform 1 [Theobroma cacao]
comp44311_c0	0.4	2.82	2.84	--	--	--	--	--	predicted protein [Populus trichocarpa]
comp44312_c0	5.13	2.45	0.41	[KLB]	--	Molecular Function: protein binding (GO:0005515);; Cellular Component: nuclear euchromatin (GO:0005719);; Cellular Component: nucleolus (GO:0005730);; Cellular Component: cytosol (GO:0005829);; Biological Process: DNA replication (GO:0006260);; Biological Process: DNA repair (GO:0006281);; Biological Process: regulation of transcription, DNA-dependent (GO:0006355);; Biological Process: organelle …	--	FACT complex subunit SPT16 OS=Oryza sativa subsp. japonica GN=SPT16 PE=2 SV=2	global transcription factor group [Populus trichocarpa]
comp44324_c0	6.34	1.18	0.75	[R]	General function prediction only	Cellular Component: nucleus (GO:0005634);; Cellular Component: cytoplasm (GO:0005737);; Biological Process: protein glycosylation (GO:0006486);; Molecular Function: hydrolase activity (GO:0016787);;	--	--	PREDICTED: uncharacterized protein LOC101255329 [Solanum lycopersicum]
comp44344_c0	6.22	0.56	0.22	--	--	Molecular Function: DNA binding (GO:0003677);; Molecular Function: sequence-specific DNA binding transcription factor activity (GO:0003700);; Molecular Function: acid phosphatase activity (GO:0003993);; Molecular Function: protein serine/threonine phosphatase activity (GO:0004722);; Cellular Component: extracellular region (GO:0005576);; Cellular Component: nucleus (GO:0005634);; Cellular Compone…	--	Purple acid phosphatase 3 OS=Arabidopsis thaliana GN=PAP3 PE=2 SV=1	Purple acid phosphatase 3 isoform 1 [Theobroma cacao]
comp44347_c0	5.91	4.11	0.68	--	--	--	--	--	Uncharacterized protein TCM_011816 [Theobroma cacao]
comp44356_c0	0.21	3.09	3.49	--	--	--	--	--	PREDICTED: uncharacterized protein LOC101267773 [Solanum lycopersicum]
comp44357_c0	8.43	6.11	0.88	--	--	Cellular Component: cytosol (GO:0005829);; Cellular Component: chloroplast stroma (GO:0009570);;	--	--	PREDICTED: uncharacterized protein LOC101256540 [Solanum lycopersicum]
comp44362_c0	3.27	0.71	4.48
comp44363_c0	5	0.89	1	--	--	Biological Process: metal ion transport (GO:0030001);; Molecular Function: metal ion binding (GO:0046872);;	--	--	Copper transport protein family [Theobroma cacao]
comp44363_c1	8.38	1.25	1.7	--	--	--	--	--	hypothetical protein PDIG_40790 [Penicillium digitatum PHI26]
comp44368_c0	5.97	5.31	0.94
comp44398_c0	8.77	1.98	1.54	--	--	Cellular Component: plant-type vacuole (GO:0000325);; Cellular Component: vacuolar membrane (GO:0005774);; Cellular Component: Golgi apparatus (GO:0005794);; Biological Process: calcium ion transport (GO:0006816);; Biological Process: phosphate ion transport (GO:0006817);; Biological Process: Golgi organization (GO:0007030);; Biological Process: response to salt stress (GO:0009651);; Cellular Com…	--	SPX domain-containing membrane protein At1g63010 OS=Arabidopsis thaliana GN=At1g63010 PE=1 SV=1	predicted protein [Populus trichocarpa]
comp44408_c0	13.04	3.84	0.82	--	--	Molecular Function: fatty acid binding (GO:0005504);; Molecular Function: zinc ion binding (GO:0008270);; Biological Process: systemic acquired resistance, salicylic acid mediated signaling pathway (GO:0009862);;	--	Putative lipid-transfer protein DIR1 OS=Arabidopsis thaliana GN=DIR1 PE=1 SV=1	defective in induced resistance 1 protein [Nicotiana tabacum]
comp44411_c0	18.39	5.95	0	--	--	Molecular Function: plastid sigma factor activity (GO:0001053);; Cellular Component: mitochondrion (GO:0005739);; Biological Process: transcription, DNA-dependent (GO:0006351);; Biological Process: response to light stimulus (GO:0009416);; Cellular Component: chloroplast (GO:0009507);; Biological Process: chloroplast organization (GO:0009658);; Biological Process: response to red light (GO:001011…	--	RNA polymerase sigma factor sigE, chloroplastic/mitochondrial OS=Arabidopsis thaliana GN=SIGE PE=1 SV=1	PREDICTED: RNA polymerase sigma factor sigE, chloroplastic/mitochondrial-like isoform 1 [Solanum lycopersicum]
comp44414_c0	16.83	1.32	5.5	--	--	Biological Process: defense response (GO:0006952);; Biological Process: response to biotic stimulus (GO:0009607);; Molecular Function: hydrolase activity (GO:0016787);; Biological Process: cellular metabolic process (GO:0044237);; Biological Process: regulation of biological process (GO:0050789);; Biological Process: multi-organism process (GO:0051704);; Biological Process: cellular response to s…	--	Basic 7S globulin 2 OS=Glycine max PE=1 SV=1	Eukaryotic aspartyl protease family protein, putative [Theobroma cacao]
comp44439_c0	0.09	0.17	1.75	[R]	General function prediction only	Molecular Function: binding (GO:0005488);; Biological Process: terpenoid metabolic process (GO:0006721);; Biological Process: ion transport (GO:0006811);; Biological Process: response to stress (GO:0006950);; Biological Process: response to light stimulus (GO:0009416);; Molecular Function: oxidoreductase activity, acting on paired donors, with incorporation or reduction of molecular oxygen, 2-oxo…	--	Gibberellin 3-beta-dioxygenase 4 OS=Arabidopsis thaliana GN=GA3OX4 PE=1 SV=1	2-oxoglutarate-dependent dioxygenase [Populus trichocarpa]
comp44462_c0	13.35	14.11	4.03	--	--	Molecular Function: binding (GO:0005488);; Molecular Function: protein binding (GO:0005515);; Biological Process: cellular macromolecule biosynthetic process (GO:0034645);; Biological Process: primary metabolic process (GO:0044238);; Cellular Component: intracellular part (GO:0044424);;	--	Mucin-2 OS=Homo sapiens GN=MUC2 PE=1 SV=2	hypothetical protein ZEAMMB73_428483, partial [Zea mays]
comp44486_c1	1.94	0.09	0.63
comp44488_c0	2.71	0.51	0	--	--	Cellular Component: cytoplasm (GO:0005737);; Biological Process: signal transduction (GO:0007165);; Biological Process: response to abiotic stimulus (GO:0009628);; Molecular Function: transferase activity, transferring glycosyl groups (GO:0016757);; Biological Process: secondary metabolic process (GO:0019748);; Biological Process: cellular response to hormone stimulus (GO:0032870);; Biological Pr…	--	UDP-glycosyltransferase 83A1 OS=Arabidopsis thaliana GN=UGT83A1 PE=2 SV=1	PREDICTED: UDP-glycosyltransferase 83A1 [Vitis vinifera]
comp44496_c0	5.97	19.81	28.05	--	--	Biological Process: MAPK cascade (GO:0000165);; Biological Process: response to hypoxia (GO:0001666);; Molecular Function: DNA binding (GO:0003677);; Molecular Function: sequence-specific DNA binding transcription factor activity (GO:0003700);; Cellular Component: nucleus (GO:0005634);; Cellular Component: cytosol (GO:0005829);; Biological Process: regulation of transcription, DNA-dependent (GO:0…	--	NAC domain-containing protein 7 OS=Arabidopsis thaliana GN=NAC007 PE=2 SV=2	PREDICTED: NAC domain-containing protein 7-like [Vitis vinifera]
comp44504_c0	45.27	19.41	10.75	[E]	Amino acid transport and metabolism	Molecular Function: transporter activity (GO:0005215);; Cellular Component: Golgi apparatus (GO:0005794);; Cellular Component: plasma membrane (GO:0005886);; Biological Process: oligopeptide transport (GO:0006857);; Biological Process: lipid transport (GO:0006869);; Biological Process: intra-Golgi vesicle-mediated transport (GO:0006891);; Cellular Component: plasmodesma (GO:0009506);; Biological …	--	Probable peptide/nitrate transporter At2g40460 OS=Arabidopsis thaliana GN=At2g40460 PE=2 SV=2	PREDICTED: probable peptide/nitrate transporter At2g40460 [Vitis vinifera]
comp44511_c0	25.34	23.14	7.87
comp44586_c0	3.32	24.04	33.13	--	--	--	--	--	PREDICTED: uncharacterized protein LOC100260689 [Vitis vinifera]
comp44604_c0	7.72	35.94	23.47	--	--	Molecular Function: ubiquitin-protein ligase activity (GO:0004842);; Molecular Function: protein binding (GO:0005515);; Cellular Component: nucleus (GO:0005634);; Biological Process: ubiquitin-dependent protein catabolic process (GO:0006511);; Biological Process: negative regulation of ethylene mediated signaling pathway (GO:0010105);; Biological Process: protein ubiquitination (GO:0016567);; Cel…	K14515|1e-34|vvi:100249270|hypothetical protein LOC100249270	EIN3-binding F-box protein 1 OS=Arabidopsis thaliana GN=EBF1 PE=1 SV=1	EIN3-binding F box protein 1 [Theobroma cacao]
comp44631_c0	3.43	0	0	--	--	--	--	--	hypothetical protein VITISV_022575 [Vitis vinifera]
comp44685_c0	2.02	0.91	0.15
comp44718_c0	21.62	6.09	1.96	--	--	Cellular Component: intracellular part (GO:0044424);;	K02721|1e-11|pop:POPTR_830089|photosystem I reaction center subunit V (PsaG)	--	PREDICTED: photosystem II reaction center W protein, chloroplastic-like [Solanum lycopersicum]
comp44755_c0	4.08	0.71	0.07	--	--	Molecular Function: sequence-specific DNA binding RNA polymerase II transcription factor activity (GO:0000981);; Molecular Function: DNA binding (GO:0003677);; Molecular Function: sequence-specific DNA binding transcription factor activity (GO:0003700);; Molecular Function: protein binding (GO:0005515);; Cellular Component: nucleus (GO:0005634);; Cellular Component: nucleolus (GO:0005730);; Biolo…	K09285|1e-103|vvi:100259877|hypothetical protein LOC100259877	AP2-like ethylene-responsive transcription factor AIL5 OS=Arabidopsis thaliana GN=AIL5 PE=2 SV=2	PREDICTED: AP2-like ethylene-responsive transcription factor AIL5-like [Cucumis sativus]
comp44763_c0	2.32	0.68	0.12
comp44784_c0	3.22	30.17	28.21	--	--	Molecular Function: mannose-6-phosphate isomerase activity (GO:0004476);; Molecular Function: protein binding (GO:0005515);; Cellular Component: cytosol (GO:0005829);; Cellular Component: plasma membrane (GO:0005886);; Biological Process: response to blue light (GO:0009637);; Biological Process: response to absence of light (GO:0009646);; Biological Process: response to sucrose stimulus (GO:00097…	--	Uncharacterized protein At1g66480 OS=Arabidopsis thaliana GN=At1g66480 PE=1 SV=1	predicted protein [Populus trichocarpa]
comp44850_c0	3.35	0.22	0	[E]	Amino acid transport and metabolism	Molecular Function: serine-type carboxypeptidase activity (GO:0004185);; Cellular Component: extracellular region (GO:0005576);; Cellular Component: extracellular space (GO:0005615);; Cellular Component: cell wall (GO:0005618);; Cellular Component: vacuole (GO:0005773);; Biological Process: proteolysis (GO:0006508);; Biological Process: microtubule nucleation (GO:0007020);; Biological Process: br…	K13289|4e-59|pop:POPTR_1093341|hypothetical protein	Serine carboxypeptidase-like 31 OS=Arabidopsis thaliana GN=SCPL31 PE=2 SV=2	predicted protein [Populus trichocarpa]
comp44860_c0	2.27	0.07	0.06
comp44880_c0	2.81	0.57	0
comp44928_c0	3.17	0.52	54.61	--	--	Biological Process: developmental process involved in reproduction (GO:0003006);; Molecular Function: DNA binding (GO:0003677);; Biological Process: regulation of transcription, DNA-dependent (GO:0006355);; Biological Process: response to oxidative stress (GO:0006979);; Biological Process: signal transduction (GO:0007165);; Biological Process: response to heat (GO:0009408);; Biological Process: r…	--	Zinc finger protein ZAT12 OS=Arabidopsis thaliana GN=ZAT12 PE=2 SV=1	predicted protein [Populus trichocarpa]
comp44948_c0	13.72	43.85	18.07
comp45024_c0	10.04	4.47	2.34	--	--	Molecular Function: binding (GO:0005488);; Cellular Component: cell wall (GO:0005618);; Cellular Component: membrane (GO:0016020);; Biological Process: cellular component organization (GO:0016043);; Molecular Function: kinase activity (GO:0016301);; Cellular Component: intracellular membrane-bounded organelle (GO:0043231);; Biological Process: primary metabolic process (GO:0044238);; Biological P…	--	Vegetative cell wall protein gp1 OS=Chlamydomonas reinhardtii GN=GP1 PE=2 SV=1	nutrient reservoir, putative [Ricinus communis]
comp45033_c0	3.85	0.21	0.08	--	--	--	--	--	sieve element occlusion protein 1 [Nicotiana tabacum]
comp45034_c0	40.22	12.12	15.77	[G]	Carbohydrate transport and metabolism	Molecular Function: hydrolase activity, hydrolyzing O-glycosyl compounds (GO:0004553);; Molecular Function: chitinase activity (GO:0004568);; Molecular Function: binding (GO:0005488);; Biological Process: chitin metabolic process (GO:0006030);; Biological Process: inflammatory response (GO:0006954);; Biological Process: macromolecule catabolic process (GO:0009057);; Biological Process: positive r…	--	Chitinase-3-like protein 1 OS=Homo sapiens GN=CHI3L1 PE=1 SV=2	PREDICTED: acidic mammalian chitinase-like [Solanum lycopersicum]
comp45051_c0	24.25	2.93	53.2	--	--	Biological Process: zinc ion transport (GO:0006829);;	--	--	predicted protein [Populus trichocarpa]
comp45078_c0	2.95	19.06	43.71	[R]	General function prediction only	Cellular Component: nucleus (GO:0005634);; Cellular Component: cytosol (GO:0005829);; Biological Process: polyamine catabolic process (GO:0006598);; Biological Process: response to wounding (GO:0009611);; Biological Process: coumarin biosynthetic process (GO:0009805);; Biological Process: positive regulation of flavonoid biosynthetic process (GO:0009963);; Biological Process: cysteine biosyntheti…	--	Probable caffeoyl-CoA O-methyltransferase At4g26220 OS=Arabidopsis thaliana GN=At4g26220 PE=2 SV=1	predicted protein [Populus trichocarpa]
comp45145_c0	22.6	0	0	--	--	--	--	Uncharacterized protein YLR154C-G OS=Saccharomyces cerevisiae (strain ATCC 204508 / S288c) GN=YLR154C-G PE=2 SV=1	hypothetical protein TSTA_040370 [Talaromyces stipitatus ATCC 10500]
comp45172_c0	35.28	21.35	10.62	--	--	Cellular Component: cell wall (GO:0005618);; Cellular Component: mitochondrion (GO:0005739);; Cellular Component: vacuolar membrane (GO:0005774);; Cellular Component: Golgi apparatus (GO:0005794);; Biological Process: pentose-phosphate shunt (GO:0006098);; Cellular Component: chloroplast (GO:0009507);; Biological Process: response to salt stress (GO:0009651);;	--	Mitochondrial phosphate carrier protein 3, mitochondrial OS=Arabidopsis thaliana GN=MPT3 PE=1 SV=1	mitochondrial substrate carrier [Populus trichocarpa]
comp45246_c0	84.02	0.46	0.59	[IQ]	--	Molecular Function: acetate-CoA ligase activity (GO:0003987);; Cellular Component: mitochondrion (GO:0005739);; Cellular Component: peroxisome (GO:0005777);; Biological Process: acetate metabolic process (GO:0006083);; Biological Process: glyoxylate cycle (GO:0006097);; Cellular Component: chloroplast (GO:0009507);; Biological Process: gibberellin biosynthetic process (GO:0009686);; Biological Pr…	--	Butyrate--CoA ligase AAE11, peroxisomal OS=Arabidopsis thaliana GN=AAE11 PE=1 SV=1	AMP-dependent synthetase and ligase family protein [Theobroma cacao]
comp45261_c0	22.43	44.85	13.71	[E]	Amino acid transport and metabolism	Cellular Component: mitochondrion (GO:0005739);; Cellular Component: vacuolar membrane (GO:0005774);; Biological Process: aging (GO:0007568);; Biological Process: metabolic process (GO:0008152);; Molecular Function: zinc ion binding (GO:0008270);; Molecular Function: alanine-glyoxylate transaminase activity (GO:0008453);; Biological Process: glyoxylate catabolic process (GO:0009436);; Biological …	K00827|0.0|vvi:100251671|hypothetical protein LOC100251671	Alanine--glyoxylate aminotransferase 2 homolog 3, mitochondrial OS=Arabidopsis thaliana GN=At3g08860 PE=2 SV=1	PREDICTED: alanine--glyoxylate aminotransferase 2 homolog 2, mitochondrial [Vitis vinifera]
comp45274_c0	2.17	0.49	0	--	--	Molecular Function: diacylglycerol O-acyltransferase activity (GO:0004144);; Cellular Component: endoplasmic reticulum (GO:0005783);; Biological Process: wax biosynthetic process (GO:0010025);; Biological Process: glycerolipid biosynthetic process (GO:0045017);; Molecular Function: long-chain-alcohol O-fatty-acyltransferase activity (GO:0047196);;	--	O-acyltransferase WSD1 OS=Arabidopsis thaliana GN=WSD1 PE=2 SV=1	PREDICTED: O-acyltransferase WSD1-like [Solanum lycopersicum]
comp45287_c0	0.99	0.07	2.29	--	--	Biological Process: ion transport (GO:0006811);; Biological Process: response to stimulus (GO:0050896);; Biological Process: organic substance transport (GO:0071702);;	--	--	PREDICTED: uncharacterized protein LOC101255161 [Solanum lycopersicum]
comp45305_c0	2.22	1.35	0	--	--	Cellular Component: mitochondrion (GO:0005739);;	--	--	hypothetical protein (mitochondrion) [Vicia faba]
comp45367_c0	0.09	1.92	0.28
comp45379_c1	6.52	20.59	31.8	--	--	Cellular Component: late endosome (GO:0005770);; Cellular Component: vacuolar membrane (GO:0005774);; Cellular Component: Golgi apparatus (GO:0005794);; Cellular Component: plasma membrane (GO:0005886);; Cellular Component: plasmodesma (GO:0009506);; Biological Process: response to abscisic acid stimulus (GO:0009737);; Molecular Function: high affinity copper ion transmembrane transporter activit…	K14686|3e-53|vvi:100245585|hypothetical protein LOC100245585	Copper transporter 5 OS=Arabidopsis thaliana GN=COPT5 PE=2 SV=1	PREDICTED: copper transporter 5-like [Solanum lycopersicum]
comp45395_c1	0.11	2.53	0.88
comp45425_c0	0.27	2.83	0.13
comp45443_c0	2.2	0.85	0
comp45445_c0	0.68	0.31	2.09	--	--	Molecular Function: ubiquitin-protein ligase activity (GO:0004842);; Biological Process: ubiquitin-dependent protein catabolic process (GO:0006511);; Biological Process: protein ubiquitination (GO:0016567);;	--	F-box only protein 13 OS=Arabidopsis thaliana GN=FBX13 PE=2 SV=2	ubiquitin-protein ligase, putative [Ricinus communis]
comp45469_c0	2.44	15.82	6.02
comp45481_c0	0.39	2.48	0.25
comp45482_c0	6.36	22.09	19.63	[R]	General function prediction only	Biological Process: heart looping (GO:0001947);; Biological Process: atrial cardiac muscle tissue development (GO:0003228);; Molecular Function: double-stranded DNA binding (GO:0003690);; Molecular Function: single-stranded DNA binding (GO:0003697);; Molecular Function: mRNA binding (GO:0003729);; Cellular Component: mitochondrion (GO:0005739);; Biological Process: cell cycle arrest (GO:0007050);…	--	RNA-binding protein 24-A OS=Xenopus laevis GN=rbm24-a PE=2 SV=1	PREDICTED: uncharacterized protein LOC101267474 [Solanum lycopersicum]
comp45490_c0	4.85	24.39	20.34	--	--	Molecular Function: protein binding (GO:0005515);; Cellular Component: nucleus (GO:0005634);; Biological Process: response to virus (GO:0009615);; Biological Process: glutamine secretion (GO:0010585);; Cellular Component: integral to membrane (GO:0016021);; Biological Process: virus-host interaction (GO:0019048);; Biological Process: regulation of amino acid export (GO:0080143);;	--	Protein GLUTAMINE DUMPER 3 OS=Arabidopsis thaliana GN=GDU3 PE=2 SV=1	hypothetical protein PRUPE_ppa012155mg [Prunus persica]
comp45503_c0	0.78	1.68	0.31
comp45524_c0	3.32	0.22	0.67
comp45547_c0	9.79	4.03	6.58	[J]	Translation, ribosomal structure and biogenesis	Molecular Function: structural constituent of ribosome (GO:0003735);; Cellular Component: ribosome (GO:0005840);; Biological Process: DNA-dependent transcription, elongation (GO:0006354);; Biological Process: translation (GO:0006412);; Cellular Component: nucleoid (GO:0009295);; Cellular Component: chloroplast stroma (GO:0009570);; Cellular Component: chloroplast envelope (GO:0009941);; Biologica…	--	50S ribosomal protein L29, chloroplastic OS=Arabidopsis thaliana GN=RPL29 PE=1 SV=1	PREDICTED: 50S ribosomal protein L29, chloroplastic-like [Solanum lycopersicum]
comp45581_c0	7.71	2.56	5.85
comp45587_c0	6.79	28.41	16.16	--	--	--	--	--	putative NtPRp27-like protein [Atropa belladonna]
comp45611_c0	2.78	0.58	0.41	--	--	--	--	--	unnamed protein product [Vitis vinifera]
comp45619_c0	0.96	8.04	19.63	--	--	Biological Process: MAPK cascade (GO:0000165);; Biological Process: respiratory burst involved in defense response (GO:0002679);; Molecular Function: DNA binding (GO:0003677);; Molecular Function: sequence-specific DNA binding transcription factor activity (GO:0003700);; Molecular Function: protein binding (GO:0005515);; Cellular Component: nucleolus (GO:0005730);; Cellular Component: plasma memb…	--	Ethylene-responsive transcription factor ABR1 OS=Arabidopsis thaliana GN=ABR1 PE=2 SV=1	PREDICTED: ethylene-responsive transcription factor ABR1 [Vitis vinifera]
comp45648_c0	8.3	0.18	0	[C]	Energy production and conversion	Biological Process: transition metal ion transport (GO:0000041);; Biological Process: fatty acid alpha-oxidation (GO:0001561);; Molecular Function: receptor binding (GO:0005102);; Cellular Component: nucleus (GO:0005634);; Cellular Component: vacuole (GO:0005773);; Cellular Component: peroxisome (GO:0005777);; Cellular Component: peroxisomal matrix (GO:0005782);; Molecular Function: glycolate oxi…	K11517|8e-60|rcu:RCOM_0631490|(S)-2-hydroxy-acid oxidase, putative (EC:1.1.3.15)	Peroxisomal (S)-2-hydroxy-acid oxidase OS=Spinacia oleracea PE=1 SV=1	putative glycolate oxidase-like FMN-binding domain protein, partial [Olea europaea]
comp45674_c0	4.68	3.5	16
comp45700_c0	4.68	2.49	24.56
comp45709_c0	7.94	7.88	23.27	--	--	Cellular Component: nuclear pore (GO:0005643);; Biological Process: transport (GO:0006810);; Cellular Component: chloroplast (GO:0009507);; Cellular Component: cytoplasmic membrane-bounded vesicle (GO:0016023);;	--	--	Uncharacterized protein TCM_020757 [Theobroma cacao]
comp45711_c0	0.23	2.61	0.21
comp45741_c0	0	0.37	1.88	--	--	Cellular Component: membrane (GO:0016020);; Molecular Function: transferase activity, transferring glycosyl groups (GO:0016757);;	--	--	PREDICTED: uncharacterized protein LOC101253421 [Solanum lycopersicum]
comp45742_c0	11.25	1.38	0.51	--	--	--	--	--	PREDICTED: uncharacterized protein LOC101243878 [Solanum lycopersicum]
comp45758_c0	0.62	6.83	21.87	--	--	--	K01082|5e-08|pop:POPTR_771156|hypothetical protein	--	PAP-specific phosphatase HAL2-like protein [Medicago truncatula]
comp45774_c1	15.99	25.61	7.5	--	--	Molecular Function: protein binding (GO:0005515);; Cellular Component: nucleus (GO:0005634);; Cellular Component: endoplasmic reticulum (GO:0005783);; Cellular Component: plasma membrane (GO:0005886);; Biological Process: response to salt stress (GO:0009651);; Biological Process: cellular protein localization (GO:0034613);;	--	Ankyrin repeat-containing protein At5g02620 OS=Arabidopsis thaliana GN=At5g02620 PE=1 SV=1	hypothetical protein PRUPE_ppa003989mg [Prunus persica]
comp45776_c0	19.01	8.14	5.08	--	--	Cellular Component: endoplasmic reticulum (GO:0005783);; Cellular Component: plasma membrane (GO:0005886);; Molecular Function: lipid binding (GO:0008289);; Biological Process: response to water deprivation (GO:0009414);; Biological Process: response to salt stress (GO:0009651);; Biological Process: positive gravitropism (GO:0009958);; Cellular Component: nuclear membrane (GO:0031965);; Molecular…	--	--	PREDICTED: tricalbin-1 [Vitis vinifera]
comp45784_c0	0.84	9.78	9.29
comp45821_c0	12.92	49.69	11.74	--	--	--	--	--	PREDICTED: uncharacterized protein LOC101258448 [Solanum lycopersicum]
comp45824_c0	7.62	2.27	10.11	[RTKL]	--	Molecular Function: protein kinase activity (GO:0004672);; Molecular Function: binding (GO:0005488);; Molecular Function: protein binding (GO:0005515);; Cellular Component: cytoplasm (GO:0005737);; Cellular Component: plasma membrane (GO:0005886);; Biological Process: protein phosphorylation (GO:0006468);; Biological Process: ion transport (GO:0006811);; Biological Process: signal transduction (G…	--	LysM domain receptor-like kinase 4 OS=Arabidopsis thaliana GN=LYK4 PE=1 SV=1	PREDICTED: wall-associated receptor kinase-like 4-like [Vitis vinifera]
comp45836_c0	3.14	3.2	24.03	[G]	Carbohydrate transport and metabolism	Biological Process: defense response to insect (GO:0002213);; Molecular Function: glucan exo-1,3-beta-glucosidase activity (GO:0004338);; Molecular Function: beta-galactosidase activity (GO:0004565);; Cellular Component: vacuole (GO:0005773);; Cellular Component: peroxisome (GO:0005777);; Cellular Component: plant-type cell wall (GO:0009505);; Cellular Component: chloroplast (GO:0009507);; Cellul…	--	Beta-glucosidase 13 OS=Oryza sativa subsp. japonica GN=BGLU13 PE=2 SV=2	PREDICTED: beta-glucosidase 24-like [Fragaria vesca subsp. vesca]
comp45872_c0	0.59	1.99	0.28
comp45873_c0	4.14	0	0
comp45884_c0	1.08	38.37	8.86	--	--	Biological Process: cell fate specification (GO:0001708);; Molecular Function: DNA binding (GO:0003677);; Molecular Function: sequence-specific DNA binding transcription factor activity (GO:0003700);; Cellular Component: nucleus (GO:0005634);; Biological Process: defense response (GO:0006952);; Biological Process: response to abiotic stimulus (GO:0009628);; Biological Process: anatomical structur…	--	Transcription factor bHLH14 OS=Arabidopsis thaliana GN=BHLH14 PE=2 SV=1	MYC2 [Hevea brasiliensis]
comp45955_c0	1.99	0.93	0.13
comp45961_c0	8.75	20.33	6.66	--	--	Biological Process: response to superoxide (GO:0000303);; Molecular Function: protein binding (GO:0005515);; Cellular Component: nucleus (GO:0005634);; Cellular Component: mitochondrion (GO:0005739);; Biological Process: protein targeting (GO:0006605);; Biological Process: nitric oxide biosynthetic process (GO:0006809);; Biological Process: response to temperature stimulus (GO:0009266);; Biologic…	--	Probable inactive poly [ADP-ribose] polymerase SRO3 OS=Arabidopsis thaliana GN=SRO3 PE=1 SV=2	predicted protein [Populus trichocarpa]
comp46013_c0	4.25	0.41	0.21	--	--	Molecular Function: ATP binding (GO:0005524);; Biological Process: signal transduction (GO:0007165);; Cellular Component: chloroplast (GO:0009507);; Molecular Function: nucleoside-triphosphatase activity (GO:0017111);; Molecular Function: ADP binding (GO:0043531);;	--	--	unnamed protein product [Vitis vinifera]
comp46014_c0	2.62	0.97	0.31
comp46052_c0	3.36	0.21	0	--	--	Cellular Component: nucleus (GO:0005634);; Cellular Component: membrane (GO:0016020);; Biological Process: response to karrikin (GO:0080167);;	--	Uncharacterized MFS-type transporter YhjX OS=Escherichia coli (strain K12) GN=yhjX PE=1 SV=1	unnamed protein product [Vitis vinifera]
comp46057_c0	22.25	3.04	19.37	--	--	Cellular Component: Golgi apparatus (GO:0005794);; Cellular Component: plasma membrane (GO:0005886);; Biological Process: cell tip growth (GO:0009932);; Biological Process: cellulose microfibril organization (GO:0010215);; Biological Process: cell growth (GO:0016049);; Cellular Component: anchored to membrane (GO:0031225);; Cellular Component: anchored to plasma membrane (GO:0046658);; Biological…	--	COBRA-like protein 10 OS=Arabidopsis thaliana GN=COBL10 PE=2 SV=1	predicted protein [Populus trichocarpa]
comp46090_c0	4.17	10.18	21.54	--	--	Cellular Component: mitochondrion (GO:0005739);;	--	--	EF-hand calcium-binding domain-containing protein 4A [Theobroma cacao]
comp46110_c0	24.5	7.5	5.36
comp46122_c0	1.86	6.13	10.67
comp46127_c0	3.31	1.35	14.67
comp46148_c0	2.87	0.35	0.33
comp46149_c0	31.27	24	6.87	--	--	Biological Process: maltose metabolic process (GO:0000023);; Biological Process: polysaccharide catabolic process (GO:0000272);; Molecular Function: 1,4-alpha-glucan branching enzyme activity (GO:0003844);; Molecular Function: hydrolase activity, hydrolyzing O-glycosyl compounds (GO:0004553);; Molecular Function: binding (GO:0005488);; Cellular Component: cytosol (GO:0005829);; Biological Process…	--	1,4-alpha-glucan-branching enzyme 2-1, chloroplastic/amyloplastic OS=Arabidopsis thaliana GN=SBE2.1 PE=1 SV=1	starch branching enzyme [Ipomoea batatas]
comp46197_c0	16.65	3.71	5.03	--	--	Cellular Component: cytoplasm (GO:0005737);;	--	--	PREDICTED: uncharacterized protein LOC101245716 [Solanum lycopersicum]
comp462767_c0	2.24	0.07	0	--	--	Molecular Function: copper ion binding (GO:0005507);; Molecular Function: zinc ion binding (GO:0008270);; Molecular Function: nutrient reservoir activity (GO:0045735);;	--	Glutelin type-A 1 OS=Oryza sativa subsp. japonica GN=GLUA1 PE=1 SV=2	PREDICTED: 12S seed storage globulin 1 [Vitis vinifera]
comp46305_c0	2.54	0.77	0.49	--	--	Biological Process: defense response (GO:0006952);; Molecular Function: ADP binding (GO:0043531);;	--	--	PREDICTED: uncharacterized protein LOC100266687 [Vitis vinifera]
comp46335_c0	2.39	1.08	0	--	--	--	--	--	hypothetical protein PRUPE_ppa008364mg [Prunus persica]
comp46339_c0	3.97	23.35	118.28	[RTKL]	--	Molecular Function: nucleotide binding (GO:0000166);; Biological Process: mitotic cell cycle (GO:0000278);; Biological Process: cell morphogenesis (GO:0000902);; Molecular Function: protein kinase activity (GO:0004672);; Molecular Function: protein serine/threonine kinase activity (GO:0004674);; Cellular Component: nucleus (GO:0005634);; Cellular Component: vacuole (GO:0005773);; Cellular Compone…	--	Serine/threonine-protein kinase OXI1 OS=Arabidopsis thaliana GN=OXI1 PE=1 SV=1	PREDICTED: serine/threonine-protein kinase OXI1-like [Vitis vinifera]
comp46375_c0	5.09	81.32	31.13	--	--	--	--	--	PREDICTED: uncharacterized protein LOC100853563 [Vitis vinifera]
comp46407_c0	1.71	5.57	1.51
comp46416_c0	22.41	1.36	32.92	[M]	Cell wall/membrane/envelope biogenesis	Cellular Component: endoplasmic reticulum (GO:0005783);; Cellular Component: Golgi apparatus (GO:0005794);; Biological Process: tryptophan catabolic process (GO:0006569);; Biological Process: protein targeting to membrane (GO:0006612);; Biological Process: response to oxidative stress (GO:0006979);; Biological Process: response to wounding (GO:0009611);; Biological Process: response to fungus (GO…	--	Probable galacturonosyltransferase-like 10 OS=Arabidopsis thaliana GN=GATL10 PE=2 SV=1	Avr9/Cf-9 rapidly elicited protein 231 [Nicotiana tabacum]
comp46421_c0	39.72	29.48	99.5	--	--	--	--	ABC transporter F family member 4 OS=Dictyostelium discoideum GN=abcF4 PE=3 SV=1	unnamed protein product [Blastocystis hominis]
comp46432_c0	39.98	3.07	98.09	--	--	Molecular Function: DNA binding (GO:0003677);; Molecular Function: sequence-specific DNA binding transcription factor activity (GO:0003700);; Cellular Component: nucleus (GO:0005634);; Biological Process: regulation of transcription, DNA-dependent (GO:0006355);; Biological Process: response to heat (GO:0009408);; Biological Process: response to cold (GO:0009409);; Biological Process: response to …	--	Dehydration-responsive element-binding protein 1B OS=Arabidopsis thaliana GN=DREB1B PE=2 SV=2	Avr9/Cf-9 rapidly elicited protein 111B [Nicotiana tabacum]
comp46432_c1	15.75	1.57	43.43	--	--	Molecular Function: DNA binding (GO:0003677);; Molecular Function: sequence-specific DNA binding transcription factor activity (GO:0003700);; Cellular Component: nucleus (GO:0005634);; Biological Process: regulation of transcription, DNA-dependent (GO:0006355);; Biological Process: response to heat (GO:0009408);; Biological Process: response to water deprivation (GO:0009414);; Cellular Component:…	--	Dehydration-responsive element-binding protein 1D OS=Arabidopsis thaliana GN=DREB1D PE=2 SV=1	CRT/DRE binding factor 1 [Hevea brasiliensis]
comp46497_c0	46.31	109.07	34.74	[Q]	Secondary metabolites biosynthesis, transport and catabolism	Molecular Function: copper ion binding (GO:0005507);; Cellular Component: mitochondrion (GO:0005739);; Molecular Function: L-ascorbate oxidase activity (GO:0008447);; Biological Process: response to water deprivation (GO:0009414);; Biological Process: lignin biosynthetic process (GO:0009809);; Biological Process: plant-type cell wall biogenesis (GO:0009832);; Biological Process: glucuronoxylan me…	--	Laccase-17 OS=Arabidopsis thaliana GN=LAC17 PE=2 SV=1	laccase, putative [Ricinus communis]
comp465196_c0	2.58	0.09	0
comp46524_c0	21.46	91.15	47.86	[M]	Cell wall/membrane/envelope biogenesis	Molecular Function: binding (GO:0005488);; Cellular Component: nucleus (GO:0005634);; Cellular Component: mitochondrion (GO:0005739);; Cellular Component: endosome (GO:0005768);; Cellular Component: Golgi apparatus (GO:0005794);; Cellular Component: trans-Golgi network (GO:0005802);; Biological Process: starch metabolic process (GO:0005982);; Biological Process: iron ion transport (GO:0006826);; …	--	UDP-glucuronate:xylan alpha-glucuronosyltransferase 1 OS=Arabidopsis thaliana GN=GUX1 PE=2 SV=1	PREDICTED: UDP-glucuronate:xylan alpha-glucuronosyltransferase 1-like [Solanum lycopersicum]
comp46532_c0	3.34	102.21	39.75	--	--	Molecular Function: O-acyltransferase activity (GO:0008374);; Biological Process: phenylpropanoid biosynthetic process (GO:0009699);; Biological Process: flavonoid biosynthetic process (GO:0009813);; Biological Process: cellular component organization (GO:0016043);; Molecular Function: N-acyltransferase activity (GO:0016410);; Molecular Function: transferase activity (GO:0016740);; Biological Pro…	--	Vinorine synthase OS=Rauvolfia serpentina GN=ACT PE=1 SV=2	Anthranilate N-benzoyltransferase protein, putative [Theobroma cacao]
comp46582_c0	16.18	57.7	106.51	--	--	--	--	--	PREDICTED: uncharacterized protein LOC100256141 [Vitis vinifera]
comp46594_c0	3.6	0	0.2
comp46675_c0	6.97	4.36	0.69
comp46703_c1	122.3	56.22	9.51	--	--	Cellular Component: photosystem I (GO:0009522);; Cellular Component: photosystem II (GO:0009523);; Cellular Component: chloroplast thylakoid membrane (GO:0009535);; Biological Process: response to abiotic stimulus (GO:0009628);; Biological Process: photosynthesis, light harvesting (GO:0009765);; Cellular Component: plastoglobule (GO:0010287);; Cellular Component: integral to membrane (GO:0016021)…	K08909|1e-179|rcu:RCOM_1211480|chlorophyll A/B binding protein, putative	Chlorophyll a-b binding protein 8, chloroplastic OS=Solanum lycopersicum GN=CAB8 PE=3 SV=1	type III chlorophyll a/b binding protein [Gardenia jasminoides]
comp46704_c0	163.86	0.62	0.12	--	--	--	--	--	hypothetical protein [Solanum tuberosum]
comp46720_c0	3.19	0.65	0	--	--	Cellular Component: membrane (GO:0016020);;	--	Uncharacterized membrane protein YLR241W OS=Saccharomyces cerevisiae (strain ATCC 204508 / S288c) GN=YLR241W PE=1 SV=1	PREDICTED: uncharacterized membrane protein C2G11.09 [Vitis vinifera]
comp46739_c0	8.95	62.1	46.65	--	--	Biological Process: MAPK cascade (GO:0000165);; Biological Process: respiratory burst involved in defense response (GO:0002679);; Cellular Component: cell wall (GO:0005618);; Cellular Component: vacuole (GO:0005773);; Biological Process: protein targeting to membrane (GO:0006612);; Biological Process: cellular membrane fusion (GO:0006944);; Biological Process: detection of biotic stimulus (GO:000…	--	Pathogenesis-related protein 5 OS=Arabidopsis thaliana GN=At1g75040 PE=1 SV=1	hypothetical protein PRUPE_ppa010458mg [Prunus persica]
comp46748_c0	6.05	9.49	30.23	--	--	Cellular Component: nucleosome (GO:0000786);; Molecular Function: DNA binding (GO:0003677);; Cellular Component: nucleolus (GO:0005730);; Biological Process: nucleosome assembly (GO:0006334);; Cellular Component: chloroplast (GO:0009507);; Molecular Function: protein heterodimerization activity (GO:0046982);;	--	Histone H2B.5 OS=Arabidopsis thaliana GN=At3g09480 PE=1 SV=3	Histone H2B.8 [Triticum urartu]
comp46780_c0	210.68	33.94	13.6	[E]	Amino acid transport and metabolism	Molecular Function: lyase activity (GO:0016829);;	--	--	hypothetical protein PRUPE_ppa012053mg [Prunus persica]
comp46795_c0	1.83	4.25	0.09
comp46838_c0	168.89	9.96	22.25	--	--	Cellular Component: cytoplasm (GO:0005737);; Cellular Component: cytosol (GO:0005829);; Biological Process: protein folding (GO:0006457);; Biological Process: hyperosmotic response (GO:0006972);; Biological Process: response to heat (GO:0009408);; Biological Process: response to high light intensity (GO:0009644);; Biological Process: heat acclimation (GO:0010286);; Biological Process: response to…	--	17.4 kDa class III heat shock protein OS=Arabidopsis thaliana GN=HSP17.4B PE=2 SV=1	hypothetical protein PRUPE_ppa012616mg [Prunus persica]
comp46859_c0	25.14	29.22	84.88	[J]	Translation, ribosomal structure and biogenesis	Biological Process: RNA methylation (GO:0001510);; Biological Process: pseudouridine synthesis (GO:0001522);; Molecular Function: protein binding (GO:0005515);; Cellular Component: nucleolus (GO:0005730);; Biological Process: rRNA processing (GO:0006364);; Cellular Component: plastid (GO:0009536);; Biological Process: polar nucleus fusion (GO:0010197);; Cellular Component: Cajal body (GO:0015030)…	K11130|3e-37|vvi:100260505|hypothetical protein LOC100260505	H/ACA ribonucleoprotein complex subunit 3-like protein OS=Arabidopsis thaliana GN=At2g20490 PE=2 SV=2	PREDICTED: H/ACA ribonucleoprotein complex subunit 3-like protein-like [Cucumis sativus]
comp46873_c0	17.08	2.65	1.83	--	--	Cellular Component: cytoplasm (GO:0005737);; Biological Process: phenylpropanoid biosynthetic process (GO:0009699);; Biological Process: embryo development ending in seed dormancy (GO:0009793);; Biological Process: flavonoid biosynthetic process (GO:0009813);; Biological Process: trichome morphogenesis (GO:0010090);; Biological Process: cutin biosynthetic process (GO:0010143);; Molecular Function…	--	BAHD acyltransferase DCR OS=Arabidopsis thaliana GN=DCR PE=2 SV=1	acyltransferase homolog [Petunia x hybrida]
comp46888_c0	5.73	31.61	50.68	--	--	Molecular Function: DNA binding (GO:0003677);; Molecular Function: sequence-specific DNA binding transcription factor activity (GO:0003700);; Molecular Function: protein binding (GO:0005515);; Cellular Component: nucleus (GO:0005634);; Biological Process: response to xenobiotic stimulus (GO:0009410);; Biological Process: response to water deprivation (GO:0009414);; Biological Process: photomorpho…	--	ZF-HD homeobox protein At4g24660 OS=Arabidopsis thaliana GN=At4g24660 PE=1 SV=1	Mini zinc finger 2 isoform 1 [Theobroma cacao]
comp46902_c0	36.58	3.52	263.14	[TZDR]	--	Biological Process: MAPK cascade (GO:0000165);; Biological Process: respiratory burst involved in defense response (GO:0002679);; Molecular Function: calcium ion binding (GO:0005509);; Cellular Component: nucleus (GO:0005634);; Cellular Component: peroxisome (GO:0005777);; Cellular Component: plasma membrane (GO:0005886);; Biological Process: protein targeting to membrane (GO:0006612);; Biologica…	--	Putative calcium-binding protein CML23 OS=Oryza sativa subsp. japonica GN=CML23 PE=3 SV=1	PREDICTED: probable calcium-binding protein CML31-like [Glycine max]
comp46930_c0	335.72	48.33	69.76	--	--	Molecular Function: nucleotide binding (GO:0000166);; Molecular Function: 3-beta-hydroxy-delta5-steroid dehydrogenase activity (GO:0003854);; Cellular Component: cytosol (GO:0005829);; Biological Process: steroid metabolic process (GO:0008202);; Biological Process: response to wounding (GO:0009611);; Biological Process: xylem and phloem pattern formation (GO:0010051);; Biological Process: monoter…	--	3-oxo-Delta(4,5)-steroid 5-beta-reductase OS=Digitalis lanata PE=1 SV=1	PREDICTED: uncharacterized protein C757.02c-like [Vitis vinifera]
comp46933_c0	0	0.73	4.8	--	--	Molecular Function: inward rectifier potassium channel activity (GO:0005242);; Molecular Function: voltage-gated potassium channel activity (GO:0005249);; Cellular Component: mitochondrion (GO:0005739);; Cellular Component: plasma membrane (GO:0005886);; Biological Process: iron ion transport (GO:0006826);; Biological Process: cell adhesion (GO:0007155);; Biological Process: response to water dep…	--	Potassium channel AKT1 OS=Arabidopsis thaliana GN=AKT1 PE=1 SV=2	potassium channel [Solanum tuberosum]
comp46957_c0	1.81	2.64	0.68
comp46968_c0	40.22	11.02	229.68	--	--	--	--	--	predicted protein [Populus trichocarpa]
comp47009_c0	360.01	12.24	10.98	--	--	Molecular Function: copper ion binding (GO:0005507);; Molecular Function: protein binding (GO:0005515);; Cellular Component: nucleus (GO:0005634);; Biological Process: calcium ion transport (GO:0006816);; Biological Process: copper ion transport (GO:0006825);; Biological Process: cellular metal ion homeostasis (GO:0006875);; Biological Process: response to stress (GO:0006950);; Biological Process…	--	Enolase-phosphatase E1 OS=Culex quinquefasciatus GN=CPIJ009638 PE=3 SV=1	hypothetical protein VITISV_005689 [Vitis vinifera]
comp47034_c0	82.76	11.18	142.46	[TZDR]	--	Molecular Function: receptor binding (GO:0005102);; Molecular Function: calcium ion binding (GO:0005509);; Cellular Component: extracellular region (GO:0005576);; Cellular Component: nucleus (GO:0005634);; Cellular Component: peroxisome (GO:0005777);; Cellular Component: plasma membrane (GO:0005886);; Biological Process: response to cold (GO:0009409);; Biological Process: double fertilization for…	K13448|1e-103|vvi:100254364|hypothetical protein LOC100254364	Calmodulin-like protein 5 OS=Arabidopsis thaliana GN=CML5 PE=2 SV=2	hypothetical protein PRUPE_ppa011029mg [Prunus persica]
comp47070_c0	43.84	213.25	436.67
comp47101_c0	1.24	784.69	640.12	[G]	Carbohydrate transport and metabolism	Molecular Function: glucan exo-1,3-beta-glucosidase activity (GO:0004338);; Molecular Function: beta-galactosidase activity (GO:0004565);; Cellular Component: extracellular region (GO:0005576);; Cellular Component: mitochondrion (GO:0005739);; Cellular Component: Golgi apparatus (GO:0005794);; Cellular Component: cytosol (GO:0005829);; Biological Process: calcium ion transport (GO:0006816);; Biol…	K01188|1e-175|vvi:100252705|hypothetical protein LOC100252705	Beta-glucosidase 12 OS=Oryza sativa subsp. japonica GN=BGLU12 PE=2 SV=2	Beta-glucosidase D2 [Medicago truncatula]
comp47104_c0	81.36	471.2	424.03	[M]	Cell wall/membrane/envelope biogenesis	Molecular Function: DNA binding (GO:0003677);; Cellular Component: extracellular region (GO:0005576);; Cellular Component: Golgi apparatus (GO:0005794);; Biological Process: DNA replication (GO:0006260);; Biological Process: regulation of transcription, DNA-dependent (GO:0006355);; Cellular Component: plant-type cell wall (GO:0009505);; Cellular Component: plasmodesma (GO:0009506);; Biological Pr…	--	Fasciclin-like arabinogalactan protein 12 OS=Arabidopsis thaliana GN=FLA12 PE=2 SV=2	PREDICTED: fasciclin-like arabinogalactan protein 11-like [Vitis vinifera]
comp47121_c0	59.77	195.23	290.27	--	--	--	--	--	PREDICTED: uncharacterized protein LOC101254753 [Solanum lycopersicum]
comp47122_c0	98.72	34.47	274.15	--	--	--	--	--	conserved hypothetical protein [Ricinus communis]
comp47137_c0	6.41	132.97	388.34	--	--	Biological Process: glucosinolate biosynthetic process (GO:0019761);;	--	--	putative membrane lipoprotein [Arabidopsis thaliana]
comp47156_c0	35.26	115.37	339.9	--	--	Molecular Function: acid phosphatase activity (GO:0003993);; Molecular Function: protein binding (GO:0005515);; Cellular Component: nucleus (GO:0005634);; Cellular Component: mitochondrion (GO:0005739);; Cellular Component: endosome (GO:0005768);; Cellular Component: Golgi apparatus (GO:0005794);; Cellular Component: trans-Golgi network (GO:0005802);; Biological Process: regulation of carbohydrat…	--	Auxin-responsive protein IAA27 OS=Arabidopsis thaliana GN=IAA27 PE=1 SV=1	PREDICTED: auxin-responsive protein IAA27-like isoform 1 [Vitis vinifera]
comp47219_c0	12.89	5.08	5.58	--	--	Cellular Component: nucleus (GO:0005634);; Cellular Component: mitochondrion (GO:0005739);;	--	Uncharacterized protein At1g01500 OS=Arabidopsis thaliana GN=At1g01500 PE=2 SV=1	Erythronate-4-phosphate dehydrogenase family protein isoform 1 [Theobroma cacao]
comp47314_c0	180.23	5.82	21.8	--	--	Biological Process: response to reactive oxygen species (GO:0000302);; Cellular Component: chromatin (GO:0000785);; Molecular Function: protein binding (GO:0005515);; Cellular Component: nucleus (GO:0005634);; Cellular Component: cytoplasm (GO:0005737);; Cellular Component: mitochondrion (GO:0005739);; Cellular Component: plasma membrane (GO:0005886);; Biological Process: DNA metabolic process (G…	--	Heavy metal-associated isoprenylated plant protein 26 OS=Arabidopsis thaliana GN=HIPP26 PE=1 SV=1	predicted protein [Populus trichocarpa]
comp47327_c0	28.28	92.81	44.47
comp47340_c1	14.58	11.12	33.16	--	--	Cellular Component: vacuole (GO:0005773);; Biological Process: response to nitrate (GO:0010167);; Biological Process: nitrate transport (GO:0015706);;	--	--	putative ML domain protein [Nicotiana glauca]
comp47364_c0	17.85	64.9	123.88	--	--	Biological Process: response to auxin stimulus (GO:0009733);;	K14488|2e-55|vvi:100258180|hypothetical protein LOC100258180	Auxin-induced protein X15 OS=Glycine max PE=2 SV=1	PREDICTED: uncharacterized protein LOC100258180 [Vitis vinifera]
comp47385_c0	19.28	128.79	134.99	--	--	Biological Process: transport (GO:0006810);; Cellular Component: cell part (GO:0044464);;	--	Probable non-specific lipid-transfer protein AKCS9 OS=Vigna unguiculata PE=2 SV=1	unknown [Lotus japonicus]
comp47386_c0	642.54	171.85	21.08	--	--	Biological Process: MAPK cascade (GO:0000165);; Molecular Function: sequence-specific DNA binding transcription factor activity (GO:0003700);; Molecular Function: ATP binding (GO:0005524);; Cellular Component: cell wall (GO:0005618);; Cellular Component: nucleus (GO:0005634);; Biological Process: protein targeting to membrane (GO:0006612);; Biological Process: response to cold (GO:0009409);; Biol…	--	Ribulose bisphosphate carboxylase/oxygenase activase 2, chloroplastic OS=Larrea tridentata GN=RCA2 PE=2 SV=1	Ribulose bisphosphate carboxylase/oxygenase activase, chloroplastic isoform 1 [Theobroma cacao]
comp47398_c0	4.13	0.7	0	--	--	Molecular Function: binding (GO:0005488);;	--	--	hypothetical protein PRUPE_ppa004447mg [Prunus persica]
comp47537_c0	5.12	18.66	37.86
comp47548_c0	1.75	1.01	0.18
comp47550_c1	2.62	1.1	0
comp47558_c0	0	0	4.65
comp47565_c0	47.22	21.34	38.68	--	--	--	--	Lipid transfer-like protein VAS OS=Arabidopsis thaliana GN=VAS PE=2 SV=1	PREDICTED: lipid transfer-like protein VAS-like isoform 2 [Solanum lycopersicum]
comp47568_c0	20.67	23.96	79.14	--	--	Cellular Component: mitochondrion (GO:0005739);; Cellular Component: plastid (GO:0009536);; Biological Process: negative regulation of transcription, DNA-dependent (GO:0045892);;	--	--	unnamed protein product [Vitis vinifera]
comp47591_c0	25.21	16.65	4.69	--	--	Biological Process: developmental process involved in reproduction (GO:0003006);; Biological Process: anatomical structure morphogenesis (GO:0009653);; Biological Process: post-embryonic development (GO:0009791);; Biological Process: tissue development (GO:0009888);; Biological Process: cellular component organization (GO:0016043);; Biological Process: root development (GO:0048364);; Biological P…	--	Vegetative cell wall protein gp1 OS=Chlamydomonas reinhardtii GN=GP1 PE=2 SV=1	PREDICTED: uncharacterized protein LOC101250465 [Solanum lycopersicum]
comp47598_c0	72.58	73.45	24.47	--	--	--	--	Forkhead box protein G1 OS=Ceratotherium simum GN=FOXG1 PE=3 SV=1	PREDICTED: formin-like protein 18-like [Cucumis sativus]
comp47641_c0	2.06	1.07	0.07
comp47655_c0	83.57	30.88	12.77	--	--	Biological Process: rRNA processing (GO:0006364);; Cellular Component: photosystem I (GO:0009522);; Cellular Component: photosystem II (GO:0009523);; Cellular Component: chloroplast thylakoid membrane (GO:0009535);; Biological Process: response to blue light (GO:0009637);; Biological Process: response to high light intensity (GO:0009644);; Biological Process: response to sucrose stimulus (GO:0009…	K08907|1e-162|rcu:RCOM_0333020|chlorophyll A/B binding protein, putative	Chlorophyll a-b binding protein 6A, chloroplastic OS=Solanum lycopersicum GN=CAB6A PE=2 SV=1	chlorophyll A/B binding protein, putative [Ricinus communis]
comp47679_c0	68.12	19.45	6.74	[Q]	Secondary metabolites biosynthesis, transport and catabolism	Cellular Component: vacuole (GO:0005773);; Biological Process: metabolic process (GO:0008152);; Molecular Function: steroid hydroxylase activity (GO:0008395);; Biological Process: response to light stimulus (GO:0009416);; Cellular Component: plasmodesma (GO:0009506);; Biological Process: response to brassinosteroid stimulus (GO:0009741);; Biological Process: brassinosteroid homeostasis (GO:001026…	--	Secologanin synthase OS=Catharanthus roseus GN=CYP72A1 PE=2 SV=1	putative secologanin synthase [Camptotheca acuminata]
comp47695_c0	13.05	58.29	178.44	--	--	--	--	--	hypothetical protein M569_02654 [Genlisea aurea]
comp47709_c1	1.96	0.93	0.2	[FH]	--	Biological Process: response to UV (GO:0009411);; Cellular Component: chloroplast (GO:0009507);; Cellular Component: plastid envelope (GO:0009526);; Biological Process: flavonoid biosynthetic process (GO:0009813);; Molecular Function: nucleobase transmembrane transporter activity (GO:0015205);; Biological Process: nucleobase transport (GO:0015851);; Biological Process: nucleobase-containing compo…	--	Probable allantoin permease OS=Bacillus subtilis (strain 168) GN=pucI PE=2 SV=1	PREDICTED: probable allantoin permease-like [Vitis vinifera]
comp47712_c0	19.96	172.57	244.15	[P]	Inorganic ion transport and metabolism	Biological Process: transition metal ion transport (GO:0000041);; Molecular Function: protein binding (GO:0005515);; Biological Process: chloride transport (GO:0006821);; Biological Process: oligopeptide transport (GO:0006857);; Biological Process: signal transduction (GO:0007165);; Molecular Function: secondary active sulfate transmembrane transporter activity (GO:0008271);; Biological Process: …	--	Sulfate transporter 3.1 OS=Arabidopsis thaliana GN=SULTR3;1 PE=2 SV=1	Sulfate transporter, putative isoform 1 [Theobroma cacao]
comp47737_c0	0.77	1.56	0.16
comp47739_c0	32.1	228.74	438.98	--	--	--	--	--	Uncharacterized protein TCM_015287 [Theobroma cacao]
comp47744_c0	2.8	0	0.06
comp47747_c1	18.88	6.02	14.2	--	--	Molecular Function: protein binding (GO:0005515);; Cellular Component: nucleus (GO:0005634);; Cellular Component: plasma membrane (GO:0005886);; Biological Process: response to salt stress (GO:0009651);; Biological Process: cellular protein localization (GO:0034613);;	--	Ankyrin repeat-containing protein At3g12360 OS=Arabidopsis thaliana GN=At3g12360 PE=2 SV=1	PREDICTED: ankyrin repeat-containing protein At3g12360-like [Solanum lycopersicum]
comp47759_c0	91.83	24.27	10.26	--	--	Cellular Component: chloroplast (GO:0009507);; Cellular Component: chloroplast thylakoid lumen (GO:0009543);; Biological Process: response to wounding (GO:0009611);; Biological Process: response to ozone (GO:0010193);; Biological Process: response to UV-B (GO:0010224);; Cellular Component: chloroplast photosystem II (GO:0030095);; Cellular Component: photosynthetic membrane (GO:0034357);;	--	Photosystem II 5 kDa protein, chloroplastic OS=Petunia hybrida PE=1 SV=1	predicted protein [Populus trichocarpa]
comp47809_c0	29	2.5	61.67	--	--	Molecular Function: dicarboxylic acid transmembrane transporter activity (GO:0005310);; Cellular Component: mitochondrial inner membrane (GO:0005743);; Cellular Component: vacuolar membrane (GO:0005774);; Cellular Component: Golgi apparatus (GO:0005794);; Cellular Component: plasma membrane (GO:0005886);; Biological Process: glucose catabolic process (GO:0006007);; Biological Process: dicarboxyli…	--	Mitochondrial uncoupling protein 4 OS=Arabidopsis thaliana GN=PUMP4 PE=2 SV=1	unknown [Lotus japonicus]
comp47855_c0	19.37	43.94	12.9	[Q]	Secondary metabolites biosynthesis, transport and catabolism	Molecular Function: binding (GO:0005488);; Molecular Function: iron ion binding (GO:0005506);; Molecular Function: zinc ion binding (GO:0008270);; Molecular Function: electron carrier activity (GO:0009055);; Biological Process: response to UV (GO:0009411);; Biological Process: response to auxin stimulus (GO:0009733);; Biological Process: flavonoid biosynthetic process (GO:0009813);; Cellular Comp…	--	Isoflavone 2&apos;-hydroxylase OS=Glycyrrhiza echinata GN=CYP81E1 PE=1 SV=2	CYP81B2v2 [Nicotiana tabacum]
comp47870_c0	67.16	17.28	3.91
comp47909_c0	2.83	18.63	43.81	--	--	--	--	--	hypothetical protein PRUPE_ppa025812mg [Prunus persica]
comp47923_c0	101.49	31.9	128.66
comp47931_c0	0.91	1.67	0.28
comp47951_c0	25.84	4.83	26.69	--	--	Cellular Component: chloroplast (GO:0009507);; Molecular Function: heat shock protein binding (GO:0031072);; Molecular Function: unfolded protein binding (GO:0051082);;	--	--	PREDICTED: uncharacterized protein LOC101243890 [Solanum lycopersicum]
comp47996_c0	3.88	0.08	0	--	--	Cellular Component: cytosol (GO:0005829);; Biological Process: toxin catabolic process (GO:0009407);; Cellular Component: chloroplast (GO:0009507);; Biological Process: response to ethylene stimulus (GO:0009723);; Biological Process: shoot morphogenesis (GO:0010016);; Biological Process: response to UV-B (GO:0010224);; Molecular Function: abscisic acid glucosyltransferase activity (GO:0010294);; …	--	Anthocyanin 3&apos;-O-beta-glucosyltransferase OS=Gentiana triflora PE=1 SV=1	putative glycosyltransferase [Eustoma grandiflorum]
comp48056_c0	1.6	17.18	35	--	--	--	--	--	Uncharacterized protein isoform 1 [Theobroma cacao]
comp48070_c0	5.43	3.07	0.47
comp48087_c0	24.73	4.72	77.65	--	--	Molecular Function: protein binding (GO:0005515);; Cellular Component: cytoplasmic membrane-bounded vesicle (GO:0016023);;	--	--	conserved hypothetical protein [Ricinus communis]
comp48131_c0	20.15	0.06	1.13	--	--	Molecular Function: protein binding (GO:0005515);; Biological Process: protein targeting to membrane (GO:0006612);; Biological Process: water transport (GO:0006833);; Biological Process: response to wounding (GO:0009611);; Biological Process: response to salt stress (GO:0009651);; Biological Process: jasmonic acid biosynthetic process (GO:0009695);; Biological Process: salicylic acid metabolic pr…	--	Salicylic acid-binding protein 2 OS=Nicotiana tabacum GN=SABP2 PE=1 SV=1	protein S [Catharanthus roseus]
comp48145_c0	3.2	0.1	0	[OC]	--	Biological Process: RNA splicing, via transesterification reactions (GO:0000375);; Biological Process: mRNA processing (GO:0006397);; Biological Process: cellular component organization (GO:0016043);; Cellular Component: ribonucleoprotein complex (GO:0030529);; Cellular Component: nuclear part (GO:0044428);;	K12859|1e-09|ppp:PHYPADRAFT_217419|hypothetical protein	Spliceosomal protein DIB1 OS=Candida glabrata (strain ATCC 2001 / CBS 138 / JCM 3761 / NBRC 0622 / NRRL Y-65) GN=DIB1 PE=3 SV=1	hypothetical protein PANT_5d00081 [Pseudozyma antarctica T-34]
comp48147_c0	15.93	75.97	35.37	--	--	Cellular Component: endosome (GO:0005768);; Cellular Component: Golgi apparatus (GO:0005794);; Cellular Component: trans-Golgi network (GO:0005802);; Cellular Component: plasma membrane (GO:0005886);; Biological Process: defense response (GO:0006952);; Molecular Function: zinc ion binding (GO:0008270);; Cellular Component: chloroplast (GO:0009507);; Biological Process: anatomical structure morpho…	K10999|4e-49|vvi:100248512|hypothetical protein LOC100248512	Cellulose synthase A catalytic subunit 7 [UDP-forming] OS=Arabidopsis thaliana GN=CESA7 PE=1 SV=1	cellulose synthase, partial [Neolamarckia cadamba]
comp48155_c0	1.91	0.84	0.15
comp48164_c0	7.41	68.66	23.91	--	--	Biological Process: proteolysis (GO:0006508);; Biological Process: lipid transport (GO:0006869);; Molecular Function: peptidase activity (GO:0008233);; Molecular Function: lipid binding (GO:0008289);;	--	Putative lipid-transfer protein DIR1 OS=Arabidopsis thaliana GN=DIR1 PE=1 SV=1	PREDICTED: uncharacterized protein LOC101304684 isoform 2 [Fragaria vesca subsp. vesca]
comp48203_c0	4	16.52	70.64	[I]	Lipid transport and metabolism	Cellular Component: nucleus (GO:0005634);; Biological Process: metabolic process (GO:0008152);; Cellular Component: integral to membrane (GO:0016021);; Biological Process: sterol biosynthetic process (GO:0016126);; Molecular Function: lyase activity (GO:0016829);; Molecular Function: intramolecular transferase activity (GO:0016866);; Biological Process: pentacyclic triterpenoid biosynthetic proce…	--	Dammarenediol II synthase OS=Panax ginseng GN=PNA PE=1 SV=1	amyrin synthase [Catharanthus roseus]
comp48279_c0	9.57	11.42	2.83
comp48288_c0	30.74	212.05	164.67	--	--	Molecular Function: calmodulin binding (GO:0005516);;	--	Clumping factor A OS=Staphylococcus aureus (strain MRSA252) GN=clfA PE=3 SV=1	Plant calmodulin-binding protein-related, putative isoform 1 [Theobroma cacao]
comp48290_c0	11.83	39.96	31.75	--	--	Molecular Function: monooxygenase activity (GO:0004497);; Molecular Function: iron ion binding (GO:0005506);; Biological Process: fatty acid metabolic process (GO:0006631);; Molecular Function: electron carrier activity (GO:0009055);; Cellular Component: membrane (GO:0016020);; Molecular Function: oxidoreductase activity (GO:0016491);; Molecular Function: oxidoreductase activity, acting on paired…	--	9-divinyl ether synthase OS=Nicotiana tabacum GN=DES1 PE=1 SV=1	PREDICTED: allene oxide synthase, chloroplastic [Vitis vinifera]
comp48305_c0	4.59	0	0
comp48318_c0	1.27	1.54	0.08
comp48347_c0	133.41	0.28	0.26	[R]	General function prediction only	Biological Process: transition metal ion transport (GO:0000041);; Cellular Component: cytoplasm (GO:0005737);; Biological Process: vacuole organization (GO:0007033);; Biological Process: response to wounding (GO:0009611);; Biological Process: anthocyanin-containing compound biosynthetic process (GO:0009718);; Biological Process: response to auxin stimulus (GO:0009733);; Biological Process: respon…	K05277|0.0|vvi:100233142|LDOX, ANS	Leucoanthocyanidin dioxygenase OS=Petunia hybrida GN=ANT17 PE=2 SV=1	leucoanthocyanidin dioxygenase [Vitis amurensis]
comp48359_c0	11.2	19.39	66.3	--	--	--	--	--	hypothetical protein PRUPE_ppa016854mg [Prunus persica]
comp48414_c0	17.21	19.59	52.8	--	--	--	--	--	predicted protein [Populus trichocarpa]
comp48442_c0	8.74	20.28	41.94	--	--	Molecular Function: signal transducer activity (GO:0004871);; Molecular Function: hormone activity (GO:0005179);; Biological Process: polyamine catabolic process (GO:0006598);; Biological Process: cell-cell signaling (GO:0007267);; Cellular Component: plant-type cell wall (GO:0009505);; Cellular Component: plasmodesma (GO:0009506);; Biological Process: phenylpropanoid metabolic process (GO:000969…	--	Protein RALF-like 31 OS=Arabidopsis thaliana GN=RALFL31 PE=2 SV=1	PREDICTED: protein RALF-like 33-like isoform 1 [Solanum lycopersicum]
comp48460_c0	19.11	1.95	0.4	--	--	Molecular Function: structural constituent of cell wall (GO:0005199);; Molecular Function: protein binding (GO:0005515);; Cellular Component: nucleus (GO:0005634);; Cellular Component: plant-type cell wall (GO:0009505);; Cellular Component: plasmodesma (GO:0009506);; Biological Process: pollen tube growth (GO:0009860);; Biological Process: trichoblast differentiation (GO:0010054);;	--	Leucine-rich repeat extensin-like protein 3 OS=Arabidopsis thaliana GN=LRX3 PE=1 SV=1	PIG16 putative LRR extensin protein, partial [Petunia x hybrida]
comp48467_c0	1.78	1.54	10.12	--	--	Molecular Function: sequence-specific DNA binding transcription factor activity (GO:0003700);; Cellular Component: nucleus (GO:0005634);; Biological Process: transcription, DNA-dependent (GO:0006351);; Biological Process: regulation of translation (GO:0006417);; Biological Process: microtubule nucleation (GO:0007020);; Cellular Component: plastid (GO:0009536);; Biological Process: response to aux…	--	Auxin-induced protein 22B OS=Vigna radiata var. radiata GN=AUX22B PE=2 SV=1	auxin inducible protein IAA3 [Antirrhinum majus]
comp48467_c1	1.33	1.74	26.61	--	--	Molecular Function: sequence-specific DNA binding transcription factor activity (GO:0003700);; Cellular Component: nucleus (GO:0005634);; Biological Process: regulation of transcription, DNA-dependent (GO:0006355);; Biological Process: fruit development (GO:0010154);; Biological Process: negative regulation of auxin mediated signaling pathway (GO:0010930);; Molecular Function: protein dimerizatio…	--	Auxin-induced protein 22B OS=Vigna radiata var. radiata GN=AUX22B PE=2 SV=1	AUX/IAA transcriptional regulator family protein [Theobroma cacao]
comp48478_c0	5.76	3.89	13.59
comp48548_c0	2.46	0	0.58	[R]	General function prediction only	Molecular Function: DNA binding (GO:0003677);; Molecular Function: sequence-specific DNA binding transcription factor activity (GO:0003700);; Molecular Function: signal transducer activity (GO:0004871);; Molecular Function: transporter activity (GO:0005215);; Molecular Function: copper ion binding (GO:0005507);; Molecular Function: protein binding (GO:0005515);; Molecular Function: GTP binding (G…	--	ADP-ribosylation factor 1 OS=Salix bakko GN=ARF1 PE=2 SV=3	ADP-ribosylation factor A1F isoform 2 [Theobroma cacao]
comp48605_c0	2.41	0.18	0.14
comp48662_c0	20.02	16.35	56.77	--	--	--	--	3-hydroxy-3-methylglutaryl-coenzyme A reductase OS=Catharanthus roseus GN=HMGR PE=2 SV=1	3-hydroxy-3-methylglutaryl CoA reductase 2 [Solanum pimpinellifolium]
comp48667_c1	1.05	1.4	5.53
comp48686_c0	5.85	0.38	0.15
comp48713_c0	0.9	2.71	18.29	[V]	Defense mechanisms	Cellular Component: plasma membrane (GO:0005886);; Biological Process: cation transport (GO:0006812);; Biological Process: drug transmembrane transport (GO:0006855);; Molecular Function: drug transmembrane transporter activity (GO:0015238);; Molecular Function: antiporter activity (GO:0015297);; Biological Process: drug transport (GO:0015893);; Cellular Component: membrane (GO:0016020);; Biologic…	--	MATE efflux family protein 5 OS=Arabidopsis thaliana GN=DTXL1 PE=3 SV=1	PREDICTED: multidrug and toxin extrusion protein 1-like [Vitis vinifera]
comp48723_c0	5.18	1.16	0	[E]	Amino acid transport and metabolism	Biological Process: amino acid transmembrane transport (GO:0003333);; Cellular Component: plasma membrane (GO:0005886);; Biological Process: amino acid transport (GO:0006865);; Biological Process: response to stress (GO:0006950);; Molecular Function: polyamine transmembrane transporter activity (GO:0015203);; Molecular Function: cationic amino acid transmembrane transporter activity (GO:0015326);…	--	Probable polyamine transporter At3g13620 OS=Arabidopsis thaliana GN=At3g13620 PE=2 SV=1	PREDICTED: probable polyamine transporter At3g13620-like [Solanum lycopersicum]
comp48736_c0	6.18	0	0	[OC]	--	Biological Process: nuclear division (GO:0000280);; Molecular Function: enzyme inhibitor activity (GO:0004857);; Cellular Component: cell wall (GO:0005618);; Cellular Component: mitochondrion (GO:0005739);; Cellular Component: vacuole (GO:0005773);; Cellular Component: Golgi apparatus (GO:0005794);; Cellular Component: cytosol (GO:0005829);; Cellular Component: plasma membrane (GO:0005886);; Biol…	K03671|2e-52|vvi:100246832|hypothetical protein LOC100246832	Thioredoxin H2 OS=Arabidopsis thaliana GN=TRX2 PE=2 SV=2	PREDICTED: thioredoxin H2-like [Solanum lycopersicum]
comp48743_c0	22.1	11.31	4.78	--	--	--	K11801|3e-10|ath:AT4G03020|transducin family protein / WD-40 repeat family protein	--	hypothetical protein CARUB_v10000807mg [Capsella rubella]
comp48747_c0	2.68	1.22	0.05	--	--	Cellular Component: cytoplasm (GO:0005737);; Biological Process: amino acid transport (GO:0006865);; Molecular Function: amino acid transmembrane transporter activity (GO:0015171);; Cellular Component: membrane (GO:0016020);; Biological Process: cellular metabolic process (GO:0044237);; Biological Process: organic substance metabolic process (GO:0071704);;	--	WAT1-related protein At5g40240 OS=Arabidopsis thaliana GN=At5g40240 PE=2 SV=1	PREDICTED: auxin-induced protein 5NG4-like [Glycine max]
comp48759_c0	1.94	2.67	0.12
comp48778_c0	78.73	21.47	12.11	[P]	Inorganic ion transport and metabolism	Biological Process: MAPK cascade (GO:0000165);; Molecular Function: protein binding (GO:0005515);; Biological Process: rRNA processing (GO:0006364);; Biological Process: glycine catabolic process (GO:0006546);; Biological Process: protein targeting to membrane (GO:0006612);; Biological Process: unsaturated fatty acid biosynthetic process (GO:0006636);; Biological Process: oxidoreduction coenzyme …	--	Rhodanese-like domain-containing protein 4, chloroplastic OS=Arabidopsis thaliana GN=STR4 PE=1 SV=2	predicted protein [Populus trichocarpa]
comp48803_c0	0.19	2.89	0.42	--	--	Molecular Function: nucleotide binding (GO:0000166);; Cellular Component: mitochondrion (GO:0005739);; Biological Process: signal transduction (GO:0007165);; Cellular Component: chloroplast (GO:0009507);; Cellular Component: plastid stroma (GO:0009532);; Biological Process: detection of biotic stimulus (GO:0009595);; Biological Process: response to external stimulus (GO:0009605);; Biological Proc…	--	Putative disease resistance protein At4g10780 OS=Arabidopsis thaliana GN=At4g10780 PE=2 SV=1	PREDICTED: probable disease resistance protein At4g27220-like [Solanum lycopersicum]
comp48815_c0	2.06	6.54	11.64
comp48821_c0	80.8	22.66	34.45	--	--	Molecular Function: protein binding (GO:0005515);; Cellular Component: nucleus (GO:0005634);; Cellular Component: cytoplasm (GO:0005737);; Biological Process: polysaccharide metabolic process (GO:0005976);; Biological Process: lipid metabolic process (GO:0006629);; Biological Process: cell cycle (GO:0007049);; Biological Process: negative regulation of cell proliferation (GO:0008285);; Biological…	--	Uncharacterized 29.3 kDa protein OS=Orgyia pseudotsugata multicapsid polyhedrosis virus GN=ORF92 PE=4 SV=1	Uncharacterized protein TCM_001018 [Theobroma cacao]
comp48825_c0	0.1	2.25	0.77
comp48832_c0	0	0	2.73	[J]	Translation, ribosomal structure and biogenesis	Molecular Function: mRNA binding (GO:0003729);; Molecular Function: protein binding (GO:0005515);; Cellular Component: chloroplast (GO:0009507);; Biological Process: cellular component organization (GO:0016043);; Cellular Component: intracellular membrane-bounded organelle (GO:0043231);; Cellular Component: perinuclear region of cytoplasm (GO:0048471);;	--	Putative pumilio homolog 7, chloroplastic OS=Arabidopsis thaliana GN=APUM7 PE=3 SV=2	unnamed protein product [Vitis vinifera]
comp48861_c0	55.38	29.07	86.83	--	--	Molecular Function: protein binding (GO:0005515);; Cellular Component: extracellular region (GO:0005576);; Biological Process: cellular protein modification process (GO:0006464);; Biological Process: cell adhesion (GO:0007155);; Biological Process: multicellular organismal development (GO:0007275);; Biological Process: regulation of gene expression (GO:0010468);; Biological Process: regulation of…	--	Atherin OS=Homo sapiens GN=SAMD1 PE=1 SV=1	PREDICTED: uncharacterized protein LOC101224685 [Cucumis sativus]
comp48865_c0	0.84	3.18	26.6	--	--	--	--	--	Uncharacterized protein TCM_015287 [Theobroma cacao]
comp48866_c0	0.45	3.27	0.3
comp48887_c0	1.18	2.53	0.11
comp48909_c0	1.61	0.2	1.55	[G]	Carbohydrate transport and metabolism	Biological Process: transition metal ion transport (GO:0000041);; Molecular Function: trehalose-phosphatase activity (GO:0004805);; Cellular Component: nucleus (GO:0005634);; Biological Process: trehalose biosynthetic process (GO:0005992);; Biological Process: response to cold (GO:0009409);; Cellular Component: chloroplast (GO:0009507);; Biological Process: response to salt stress (GO:0009651);; …	--	Probable trehalose-phosphate phosphatase E OS=Arabidopsis thaliana GN=TPPE PE=2 SV=1	PREDICTED: probable trehalose-phosphate phosphatase J-like [Solanum lycopersicum]
comp48932_c0	2.52	1.61	0.28
comp48959_c0	11.85	2.75	0	--	--	Cellular Component: chloroplast thylakoid (GO:0009534);; Cellular Component: plastid (GO:0009536);; Cellular Component: thylakoid (GO:0009579);; Cellular Component: membrane (GO:0016020);; Cellular Component: photosynthetic membrane (GO:0034357);; Biological Process: response to stimulus (GO:0050896);;	--	Photosystem II 5 kDa protein, chloroplastic OS=Petunia hybrida PE=1 SV=1	Photosystem II 5 kDa protein, chloroplast precursor, putative [Ricinus communis]
comp48966_c0	13.95	3.81	0.52	--	--	--	--	--	PREDICTED: uncharacterized protein LOC101250767 [Solanum lycopersicum]
comp48972_c0	0.59	3.31	0	--	--	--	--	--	hypothetical protein BDDG_09643 [Ajellomyces dermatitidis ATCC 18188]
comp48993_c0	10.18	3.58	0.87	[E]	Amino acid transport and metabolism	Biological Process: maltose metabolic process (GO:0000023);; Molecular Function: 3-isopropylmalate dehydratase activity (GO:0003861);; Biological Process: gluconeogenesis (GO:0006094);; Biological Process: glycolysis (GO:0006096);; Biological Process: cellular amino acid biosynthetic process (GO:0008652);; Biological Process: branched-chain amino acid biosynthetic process (GO:0009082);; Cellular …	K01703|3e-45|rcu:RCOM_1217310|3-isopropylmalate dehydratase, putative (EC:4.2.1.33)	3-isopropylmalate dehydratase OS=Arabidopsis thaliana GN=IIL1 PE=2 SV=1	putative 3-isopropylmalate dehydratase large subunit [Theobroma cacao]
comp48995_c0	18.66	8.33	0.35	[O]	Posttranslational modification, protein turnover, chaperones	Molecular Function: ATP binding (GO:0005524);; Cellular Component: cell wall (GO:0005618);; Cellular Component: nucleolus (GO:0005730);; Cellular Component: mitochondrion (GO:0005739);; Cellular Component: vacuolar membrane (GO:0005774);; Cellular Component: Golgi apparatus (GO:0005794);; Cellular Component: centrosome (GO:0005813);; Cellular Component: cytosol (GO:0005829);; Cellular Component: …	K04079|6e-46|vvi:100257736|hypothetical protein LOC100257736	Heat shock protein 83 OS=Ipomoea nil GN=HSP83A PE=2 SV=1	unnamed protein product [Vitis vinifera]
comp49000_c0	13.81	40.3	85.62
comp49013_c0	25.27	8.96	7.73	[R]	General function prediction only	Molecular Function: acid phosphatase activity (GO:0003993);; Molecular Function: protein serine/threonine phosphatase activity (GO:0004722);; Cellular Component: extracellular space (GO:0005615);; Cellular Component: vacuole (GO:0005773);; Cellular Component: cytosol (GO:0005829);; Biological Process: response to osmotic stress (GO:0006970);; Cellular Component: plant-type cell wall (GO:0009505);…	--	Purple acid phosphatase 2 OS=Ipomoea batatas GN=PAP2 PE=1 SV=1	predicted protein [Populus trichocarpa]
comp49025_c0	5.97	6.98	1.13	--	--	Molecular Function: binding (GO:0005488);; Biological Process: transcription, DNA-dependent (GO:0006351);; Biological Process: response to hormone stimulus (GO:0009725);; Cellular Component: intracellular organelle (GO:0043229);; Biological Process: regulation of cellular process (GO:0050794);; Biological Process: response to stimulus (GO:0050896);;	--	Auxin response factor 19 OS=Arabidopsis thaliana GN=ARF19 PE=1 SV=2	Transcriptional factor B3 family protein / auxin-responsive factor AUX/IAA-related isoform 1 [Theobroma cacao]
comp49032_c0	2.29	0.91	0	--	--	Cellular Component: nucleus (GO:0005634);;	--	--	PREDICTED: uncharacterized protein LOC100253004 [Vitis vinifera]
comp49042_c0	0	2.2	1.01	--	--	Molecular Function: ubiquitin-protein ligase activity (GO:0004842);; Molecular Function: binding (GO:0005488);; Cellular Component: cytosol (GO:0005829);; Cellular Component: ribosome (GO:0005840);; Biological Process: transport (GO:0006810);; Biological Process: defense response (GO:0006952);; Biological Process: anatomical structure morphogenesis (GO:0009653);; Biological Process: response to o…	--	E3 ubiquitin-protein ligase ATL4 OS=Arabidopsis thaliana GN=ATL4 PE=1 SV=1	PREDICTED: E3 ubiquitin-protein ligase ATL4-like [Solanum lycopersicum]
comp49073_c0	110.08	45.13	22.84	--	--	Biological Process: rRNA processing (GO:0006364);; Cellular Component: chloroplast thylakoid membrane (GO:0009535);; Cellular Component: photosystem I reaction center (GO:0009538);; Biological Process: plastid organization (GO:0009657);; Cellular Component: chloroplast envelope (GO:0009941);; Biological Process: photosystem II assembly (GO:0010207);; Cellular Component: plastoglobule (GO:0010287)…	K02699|1e-128|rcu:RCOM_1628230|Photosystem I reaction center subunit XI, chloroplast precursor, putative	Photosystem I reaction center subunit XI, chloroplastic OS=Arabidopsis thaliana GN=PSAL PE=1 SV=2	PREDICTED: photosystem I reaction center subunit XI, chloroplastic-like [Solanum lycopersicum]
comp49090_c0	224.44	24.77	46.53	[MG]	--	Cellular Component: Golgi apparatus (GO:0005794);; Cellular Component: cytosol (GO:0005829);; Biological Process: nucleotide-sugar metabolic process (GO:0009225);; Molecular Function: lyase activity (GO:0016829);; Biological Process: L-ascorbic acid biosynthetic process (GO:0019853);; Cellular Component: organelle membrane (GO:0031090);; Biological Process: cellular macromolecule biosynthetic pro…	K10046|0.0|rcu:RCOM_0484660|dtdp-glucose 4-6-dehydratase, putative (EC:5.1.3.18)	GDP-mannose 3,5-epimerase OS=Arabidopsis thaliana GN=At5g28840 PE=1 SV=1	GDP-mannose-3&apos;,5&apos;-epimerase [Camellia sinensis]
comp49133_c0	3.21	0.89	0.41
comp49136_c0	3.26	0.22	0
comp49150_c0	3.8	0.79	2.69
comp49153_c0	1.81	1.15	0.2
comp49172_c0	0.72	2.69	0.17	--	--	--	--	--	PREDICTED: uncharacterized protein LOC101256850 [Solanum lycopersicum]
comp49210_c0	0	2.37	0.65	[V]	Defense mechanisms	Molecular Function: nucleotide binding (GO:0000166);; Molecular Function: ATP binding (GO:0005524);; Cellular Component: mitochondrion (GO:0005739);; Cellular Component: vacuolar membrane (GO:0005774);; Cellular Component: cytosol (GO:0005829);; Cellular Component: plasma membrane (GO:0005886);; Biological Process: ATP catabolic process (GO:0006200);; Biological Process: protein targeting to memb…	--	ABC transporter G family member 36 OS=Arabidopsis thaliana GN=ABCG36 PE=1 SV=1	PREDICTED: ABC transporter G family member 36-like [Solanum lycopersicum]
comp49213_c0	49.6	3.56	0.02	[G]	Carbohydrate transport and metabolism	Biological Process: maltose metabolic process (GO:0000023);; Biological Process: MAPK cascade (GO:0000165);; Biological Process: sucrose biosynthetic process (GO:0005986);; Biological Process: pentose-phosphate shunt (GO:0006098);; Biological Process: rRNA processing (GO:0006364);; Biological Process: protein targeting to membrane (GO:0006612);; Biological Process: response to cold (GO:0009409);;…	K01100|0.0|vvi:100260169|hypothetical protein LOC100260169	Sedoheptulose-1,7-bisphosphatase, chloroplastic OS=Spinacia oleracea PE=2 SV=1	PREDICTED: sedoheptulose-1,7-bisphosphatase, chloroplastic [Vitis vinifera]
comp49218_c0	2.43	1.24	0.19
comp49244_c0	1.15	1.05	6.23
comp49255_c0	4.64	0	0
comp49260_c0	5.58	0.16	0.08	--	--	Biological Process: MAPK cascade (GO:0000165);; Molecular Function: NAD+ diphosphatase activity (GO:0000210);; Biological Process: respiratory burst involved in defense response (GO:0002679);; Molecular Function: protein binding (GO:0005515);; Cellular Component: nucleus (GO:0005634);; Cellular Component: cytosol (GO:0005829);; Cellular Component: plasma membrane (GO:0005886);; Biological Process…	--	Nudix hydrolase 8 OS=Arabidopsis thaliana GN=NUDT8 PE=2 SV=2	PREDICTED: nudix hydrolase 8-like [Solanum lycopersicum]
comp49284_c0	4.19	10.02	21.39	--	--	Cellular Component: chloroplast (GO:0009507);; Biological Process: nonphotochemical quenching (GO:0010196);;	--	Uncharacterized protein ycf20 OS=Pyropia yezoensis GN=ycf20 PE=3 SV=1	PREDICTED: ycf20-like protein isoform 2 [Vitis vinifera]
comp49297_c0	1.1	2.31	0.24
comp49317_c0	0	2.15	0.94	--	--	Molecular Function: binding (GO:0005488);;	--	--	hypothetical protein VITISV_009865 [Vitis vinifera]
comp49328_c0	0.2	0.36	4.89
comp49405_c0	0	2.25	9.39	--	--	Cellular Component: nucleus (GO:0005634);; Cellular Component: cytosol (GO:0005829);; Biological Process: response to stress (GO:0006950);;	--	Abscisic stress-ripening protein 1 OS=Solanum lycopersicum GN=ASR1 PE=2 SV=1	ASR1 protein [Solanum chilense]
comp49438_c0	4.03	5.37	18.57	--	--	Molecular Function: catalytic activity (GO:0003824);; Biological Process: transcription, DNA-dependent (GO:0006351);; Biological Process: defense response (GO:0006952);; Biological Process: cellular metabolic process (GO:0044237);; Cellular Component: intracellular part (GO:0044424);;	--	DNA-directed RNA polymerase III subunit RPC9 OS=Cavia porcellus GN=CRCP PE=2 SV=1	unknown [Lotus japonicus]
comp49452_c0	0.3	3.01	8.18	--	--	--	K14488|2e-44|pop:POPTR_799129|SAUR25	Indole-3-acetic acid-induced protein ARG7 OS=Vigna radiata var. radiata GN=ARG7 PE=2 SV=1	SAUR-like auxin-responsive protein family [Theobroma cacao]
comp49458_c0	4.08	0.89	0.07	--	--	Cellular Component: plastid (GO:0009536);;	--	--	predicted protein [Populus trichocarpa]
comp49488_c0	25.11	13.65	4.11	--	--	Cellular Component: cytosol (GO:0005829);;	--	--	hypothetical protein VITISV_010381 [Vitis vinifera]
comp49498_c0	1.75	8.42	1.26	[E]	Amino acid transport and metabolism	Molecular Function: glutamate synthase (NADPH) activity (GO:0004355);; Molecular Function: sugar:hydrogen symporter activity (GO:0005351);; Molecular Function: iron ion binding (GO:0005506);; Molecular Function: protein binding (GO:0005515);; Cellular Component: mitochondrion (GO:0005739);; Cellular Component: cytosol (GO:0005829);; Cellular Component: plasma membrane (GO:0005886);; Biological Pr…	K00264|2e-47|vvi:100246868|similar to GLT1 (NADH-dependent glutamate synthase 1 gene)	Glutamate synthase 1 [NADH], chloroplastic OS=Arabidopsis thaliana GN=GLT1 PE=1 SV=2	NADH glutamate synthase [Fagus sylvatica]
comp49504_c0	3.93	0.96	0	--	--	Molecular Function: protein binding (GO:0005515);; Biological Process: chloroplast relocation (GO:0009902);; Cellular Component: membrane (GO:0016020);; Cellular Component: intracellular part (GO:0044424);; Cellular Component: cytoplasmic part (GO:0044444);;	--	Geminivirus Rep-interacting motor protein OS=Arabidopsis thaliana GN=GRIMP PE=1 SV=1	PREDICTED: geminivirus Rep-interacting motor protein-like [Solanum lycopersicum]
comp49508_c1	2.47	1.85	0.19
comp49518_c0	4.49	0.28	0.64
comp49547_c0	3.03	2.04	0.15	--	--	Molecular Function: profilin binding (GO:0005522);; Cellular Component: extracellular region (GO:0005576);; Cellular Component: cell wall (GO:0005618);; Cellular Component: cytosol (GO:0005829);; Cellular Component: cytoskeleton (GO:0005856);; Cellular Component: plasma membrane (GO:0005886);; Cellular Component: focal adhesion (GO:0005925);; Biological Process: DNA methylation (GO:0006306);; Bio…	--	Uncharacterized proline-rich protein (Fragment) OS=Owenia fusiformis PE=4 SV=1	hypothetical protein M569_17453, partial [Genlisea aurea]
comp49557_c0	1.87	2.48	0.41
comp49560_c0	6.01	9.35	3.09	[S]	Function unknown	Molecular Function: nucleotide binding (GO:0000166);; Biological Process: developmental process involved in reproduction (GO:0003006);; Molecular Function: actin monomer binding (GO:0003785);; Molecular Function: ATP binding (GO:0005524);; Cellular Component: nucleus (GO:0005634);; Cellular Component: cytosol (GO:0005829);; Cellular Component: plasma membrane (GO:0005886);; Biological Process: N-…	K00889|1e-57|vvi:100250604|hypothetical protein LOC100250604	Phosphatidylinositol 4-phosphate 5-kinase 2 OS=Arabidopsis thaliana GN=PIP5K2 PE=1 SV=2	PREDICTED: phosphatidylinositol 4-phosphate 5-kinase 2-like isoform 1 [Solanum lycopersicum]
comp49571_c0	8.98	0.25	0
comp49574_c0	2.04	2.02	0.36
comp49589_c0	4.9	0	0.18	--	--	Molecular Function: nucleotide binding (GO:0000166);; Molecular Function: protein kinase activity (GO:0004672);; Molecular Function: protein serine/threonine kinase activity (GO:0004674);; Cellular Component: nucleus (GO:0005634);; Cellular Component: vacuole (GO:0005773);; Cellular Component: plasma membrane (GO:0005886);; Biological Process: protein phosphorylation (GO:0006468);; Biological Pro…	--	Receptor-like serine/threonine-protein kinase SD1-6 OS=Arabidopsis thaliana GN=SD16 PE=1 SV=2	hypothetical protein VITISV_021447 [Vitis vinifera]
comp49594_c1	0.21	2.69	0.79
comp49595_c0	1.52	2.46	0.46
comp49601_c0	2.33	3.39	12.33	--	--	Cellular Component: microtubule (GO:0005874);; Biological Process: cellular component organization (GO:0016043);; Biological Process: cell growth (GO:0016049);; Cellular Component: cytoplasmic part (GO:0044444);; Biological Process: cellular developmental process (GO:0048869);; Biological Process: developmental growth involved in morphogenesis (GO:0060560);; Cellular Component: cell periphery (GO…	--	Protein SPIRAL1-like 5 OS=Arabidopsis thaliana GN=SP1L5 PE=2 SV=1	PREDICTED: uncharacterized protein LOC100250191 [Vitis vinifera]
comp49609_c0	7.94	0	0	--	--	--	--	--	hypothetical protein MTR_5g089380 [Medicago truncatula]
comp49623_c0	0	0	2.61	--	--	--	--	--	PREDICTED: uncharacterized protein LOC100855082 [Vitis vinifera]
comp49646_c0	2.41	5.31	13.34
comp49647_c0	3.51	0.24	0.46
comp49684_c0	0.82	3.11	0.39	--	--	Biological Process: shoot development (GO:0048367);; Biological Process: socket cell differentiation (GO:0090437);;	--	--	ROTUNDIFOLIA like 21 [Theobroma cacao]
comp49698_c0	15.16	4.09	9.75	[TZDR]	--	Molecular Function: signal transducer activity (GO:0004871);; Molecular Function: calcium ion binding (GO:0005509);; Cellular Component: nucleus (GO:0005634);; Cellular Component: vacuole (GO:0005773);; Cellular Component: cytosol (GO:0005829);; Cellular Component: plasma membrane (GO:0005886);; Biological Process: response to mechanical stimulus (GO:0009612);; Biological Process: pollen germinat…	--	Calmodulin OS=Triticum aestivum PE=1 SV=3	PREDICTED: calmodulin-like [Solanum lycopersicum]
comp49699_c0	4.79	1.3	0.55	--	--	Cellular Component: plastid (GO:0009536);;	--	--	hypothetical protein MTR_4g035030 [Medicago truncatula]
comp49718_c0	0.85	8.22	9.83	--	--	--	--	--	conserved hypothetical protein [Ricinus communis]
comp49756_c0	2.12	2.85	0.07
comp49766_c0	1.05	2.72	0.62
comp49774_c0	10.67	49.52	97.35	--	--	--	--	--	Uncharacterized protein TCM_026922 [Theobroma cacao]
comp49819_c0	0.33	0	3.89
comp49820_c0	8.57	2.59	14.48	[K]	Transcription	Molecular Function: binding (GO:0005488);; Cellular Component: extracellular region (GO:0005576);; Cellular Component: plasma membrane (GO:0005886);; Biological Process: cellular protein modification process (GO:0006464);; Biological Process: response to stress (GO:0006950);; Cellular Component: plasmodesma (GO:0009506);; Biological Process: response to hormone stimulus (GO:0009725);; Biological …	--	Early nodulin-like protein 2 OS=Arabidopsis thaliana GN=At4g27520 PE=1 SV=1	Early nodulin 20 precursor, putative [Ricinus communis]
comp49865_c0	7.84	16.94	5.66	--	--	Biological Process: transcription, DNA-dependent (GO:0006351);; Biological Process: signal transduction (GO:0007165);; Biological Process: response to light stimulus (GO:0009416);; Biological Process: rhythmic process (GO:0048511);;	K12129|2e-47|pop:POPTR_563807|PtpRR7	Two-component response regulator-like PRR73 OS=Oryza sativa subsp. japonica GN=PRR73 PE=2 SV=1	Pseudo response regulator, putative isoform 10, partial [Theobroma cacao]
comp49866_c0	2.44	2.21	0.3
comp49881_c0	0	2.43	0.52	[L]	Replication, recombination and repair	Molecular Function: nucleic acid binding (GO:0003676);; Molecular Function: transcription cofactor activity (GO:0003712);; Molecular Function: RNA binding (GO:0003723);; Molecular Function: RNA-directed DNA polymerase activity (GO:0003964);; Molecular Function: aspartic-type endopeptidase activity (GO:0004190);; Molecular Function: nuclease activity (GO:0004518);; Biological Process: RNA-dependen…	--	Genome polyprotein OS=Petunia vein clearing virus (isolate Shepherd) PE=3 SV=1	CTV.20 [Citrus trifoliata]
comp49893_c0	3.75	2.46	0.57
comp49896_c0	3.11	1.9	0.15
comp49915_c1	3.27	0.48	0.66	--	--	Cellular Component: vacuole (GO:0005773);; Biological Process: transport (GO:0006810);; Molecular Function: potassium ion transmembrane transporter activity (GO:0015079);; Cellular Component: membrane (GO:0016020);;	--	Potassium transporter 5 OS=Oryza sativa subsp. japonica GN=HAK5 PE=2 SV=2	hypothetical protein PRUPE_ppa001648mg [Prunus persica]
comp49919_c0	8.2	1.68	0.49	--	--	--	--	--	proline-rich protein [Nicotiana alata]
comp49928_c0	0	0.47	2.7	--	--	--	--	--	PREDICTED: vinorine synthase-like [Solanum lycopersicum]
comp49937_c0	2.5	0.44	1.22
comp49994_c0	4.73	0.41	0.32
comp50022_c0	0.89	3.04	0.26
comp50054_c0	5.07	0.19	0	--	--	Molecular Function: nucleotide binding (GO:0000166);; Molecular Function: protein binding (GO:0005515);; Molecular Function: GTP binding (GO:0005525);; Cellular Component: peroxisome (GO:0005777);; Cellular Component: Golgi apparatus (GO:0005794);; Cellular Component: plasma membrane (GO:0005886);; Biological Process: response to water deprivation (GO:0009414);; Biological Process: cold acclimati…	--	Ras-related protein RABC2a OS=Arabidopsis thaliana GN=RABC2A PE=1 SV=1	PREDICTED: ras-related protein RABC2a-like [Glycine max]
comp50058_c0	3.89	0.33	0	--	--	Biological Process: chromatin silencing (GO:0006342);; Biological Process: covalent chromatin modification (GO:0016569);; Cellular Component: intracellular organelle (GO:0043229);;	--	--	PREDICTED: protein TPX2-like [Solanum lycopersicum]
comp50072_c0	0.26	3.82	0.31
comp50073_c0	4.83	0.82	0
comp50083_c0	3.29	0.96	0.29
comp50091_c0	0.26	2.1	0.85
comp50094_c0	3.16	1.43	0.24	--	--	Cellular Component: cytosol (GO:0005829);; Biological Process: cellular aromatic compound metabolic process (GO:0006725);; Biological Process: xenobiotic metabolic process (GO:0006805);; Biological Process: ion transport (GO:0006811);; Biological Process: response to stress (GO:0006950);; Molecular Function: transferase activity (GO:0016740);; Biological Process: secondary metabolic process (GO:0…	--	UDP-glycosyltransferase 88A1 OS=Arabidopsis thaliana GN=UGT88A1 PE=2 SV=1	hypothetical protein PRUPE_ppa015127mg [Prunus persica]
comp50107_c0	0	1.28	9.35
comp50124_c0	0	0.5	2.43	--	--	--	--	--	conserved hypothetical protein [Ricinus communis]
comp50139_c1	1.1	9.94	10.45	--	--	Biological Process: defense response (GO:0006952);; Biological Process: response to biotic stimulus (GO:0009607);;	--	Major allergen Pru ar 1 OS=Prunus armeniaca PE=1 SV=1	pathogenesis-related protein 10.6 [Vitis vinifera]
comp50155_c0	1.77	2.37	0
comp50171_c0	2.77	1.27	0.26	--	--	--	--	Histidine-rich glycoprotein OS=Plasmodium lophurae PE=4 SV=1	hydroxyproline-rich glycoprotein family protein [Arabidopsis thaliana]
comp50181_c0	20.92	9.5	2.1
comp50208_c0	1.08	9.15	20	--	--	--	--	--	PREDICTED: uncharacterized protein LOC101251268 [Solanum lycopersicum]
comp50232_c0	0	0.24	3.54	--	--	--	--	--	conserved hypothetical protein [Ricinus communis]
comp50270_c0	2.95	2.07	0
comp50311_c0	4.38	0.09	0.03	--	--	Molecular Function: protein binding (GO:0005515);; Biological Process: iron ion transport (GO:0006826);; Cellular Component: plastid (GO:0009536);; Biological Process: cellular response to iron ion starvation (GO:0010106);; Biological Process: response to nitrate (GO:0010167);; Biological Process: myo-inositol hexakisphosphate biosynthetic process (GO:0010264);; Molecular Function: arsenite trans…	--	Aquaporin NIP2-1 OS=Zea mays GN=NIP2-1 PE=2 SV=2	aquaporin, MIP family, NIP subfamily [Populus trichocarpa]
comp50341_c0	5.27	2.11	14.31
comp50364_c0	1.62	1.94	0.19
comp50369_c1	2.99	0.76	0.41	[GC]	--	Cellular Component: cytoplasm (GO:0005737);; Biological Process: tryptophan catabolic process (GO:0006569);; Biological Process: metabolic process (GO:0008152);; Biological Process: toxin catabolic process (GO:0009407);; Biological Process: indoleacetic acid biosynthetic process (GO:0009684);; Biological Process: salicylic acid metabolic process (GO:0009696);; Biological Process: anthocyanin-cont…	--	UDP-glycosyltransferase 74E2 OS=Arabidopsis thaliana GN=UGT74E2 PE=1 SV=1	putative glycosyltransferase [Lycium barbarum]
comp50397_c0	0.83	2.67	0.15
comp50449_c0	38.18	0.11	0.78	--	--	Molecular Function: protein binding (GO:0005515);; Cellular Component: extracellular region (GO:0005576);; Cellular Component: plasma membrane (GO:0005886);; Cellular Component: plasmodesma (GO:0009506);; Biological Process: response to salt stress (GO:0009651);; Biological Process: response to abscisic acid stimulus (GO:0009737);; Biological Process: gibberellic acid mediated signaling pathway (…	--	Protein GAST1 OS=Solanum lycopersicum GN=GAST1 PE=2 SV=1	unnamed protein product [Vitis vinifera]
comp50453_c1	2.02	1.51	0.11
comp50470_c1	0.23	1.96	7.56	--	--	Cellular Component: nucleus (GO:0005634);; Cellular Component: vacuolar membrane (GO:0005774);; Cellular Component: plasma membrane (GO:0005886);; Cellular Component: chloroplast (GO:0009507);; Biological Process: proline transport (GO:0015824);;	--	--	predicted protein [Populus trichocarpa]
comp50493_c0	9.22	3.68	5.53	--	--	Molecular Function: protein kinase activity (GO:0004672);; Molecular Function: protein binding (GO:0005515);; Cellular Component: plasma membrane (GO:0005886);; Biological Process: polysaccharide metabolic process (GO:0005976);; Biological Process: cellular membrane fusion (GO:0006944);; Biological Process: cytoskeleton organization (GO:0007010);; Biological Process: signal transduction (GO:00071…	--	LysM domain receptor-like kinase 3 OS=Arabidopsis thaliana GN=LYK3 PE=2 SV=1	PREDICTED: lysM domain receptor-like kinase 3-like [Solanum lycopersicum]
comp50503_c0	27.66	24.87	5.61	[R]	General function prediction only	Cellular Component: nucleus (GO:0005634);; Cellular Component: mitochondrion (GO:0005739);; Cellular Component: cytosol (GO:0005829);; Cellular Component: plastid (GO:0009536);; Biological Process: cytokinin biosynthetic process (GO:0009691);; Biological Process: maintenance of floral meristem identity (GO:0010076);; Biological Process: maintenance of inflorescence meristem identity (GO:0010077);…	--	Cytokinin riboside 5&apos;-monophosphate phosphoribohydrolase LOG8 OS=Arabidopsis thaliana GN=LOG8 PE=1 SV=1	PREDICTED: cytokinin riboside 5&apos;-monophosphate phosphoribohydrolase LOG8-like [Vitis vinifera]
comp50510_c0	0.61	2.79	0.14
comp50571_c0	0.9	2.13	0
comp50574_c0	4.61	6.15	22.28
comp50575_c0	2.78	3.01	14.44	--	--	--	K02267|5e-16|sbi:SORBI_04g025700|hypothetical protein	Cytochrome c oxidase subunit 6b-2 OS=Arabidopsis thaliana GN=COX6B-2 PE=2 SV=1	hypothetical protein SORBIDRAFT_04g025700 [Sorghum bicolor]
comp50640_c0	4.23	0.08	0.19	--	--	--	--	--	Uncharacterized protein TCM_038592 [Theobroma cacao]
comp50645_c0	2.42	0.08	0	--	--	Molecular Function: transferase activity, transferring phosphorus-containing groups (GO:0016772);;	--	Putative RING-H2 finger protein ATL21B OS=Arabidopsis thaliana GN=ATL21B PE=3 SV=1	predicted protein [Populus trichocarpa]
comp50672_c0	21.99	18.66	4	[E]	Amino acid transport and metabolism	Molecular Function: transporter activity (GO:0005215);; Molecular Function: protein binding (GO:0005515);; Cellular Component: Golgi apparatus (GO:0005794);; Cellular Component: plasma membrane (GO:0005886);; Biological Process: polysaccharide metabolic process (GO:0005976);; Biological Process: oligopeptide transport (GO:0006857);; Biological Process: lipid transport (GO:0006869);; Biological Pr…	--	Putative peptide/nitrate transporter At5g19640 OS=Arabidopsis thaliana GN=At5g19640 PE=2 SV=1	Major facilitator superfamily protein [Theobroma cacao]
comp50675_c0	21.13	7.71	8.42	--	--	Biological Process: phosphatidylinositol biosynthetic process (GO:0006661);; Cellular Component: chloroplast thylakoid membrane (GO:0009535);; Biological Process: leaf morphogenesis (GO:0009965);; Cellular Component: integral to membrane (GO:0016021);; Biological Process: cell differentiation (GO:0030154);; Biological Process: positive regulation of transcription, DNA-dependent (GO:0045893);;	--	Protein FAM210B OS=Homo sapiens GN=FAM210B PE=1 SV=2	PREDICTED: protein FAM210B-like [Solanum lycopersicum]
comp50680_c0	3.45	1.32	0.14	--	--	--	--	--	PREDICTED: extended synaptotagmin-3-like [Solanum lycopersicum]
comp50682_c0	1.29	5.2	18.88	--	--	Biological Process: response to chitin (GO:0010200);; Molecular Function: acylglycerol lipase activity (GO:0047372);;	--	--	PREDICTED: monoglyceride lipase-like [Solanum lycopersicum]
comp50719_c0	2.36	1.79	0.07	--	--	--	--	--	unnamed protein product [Vitis vinifera]
comp50728_c0	1.15	15	9.63	--	--	--	--	--	PREDICTED: ocs element-binding factor 1-like [Solanum lycopersicum]
comp50737_c0	3.52	1	4.94
comp50749_c0	1.49	2.09	0
comp50780_c0	623	27.98	102.93	--	--	Cellular Component: cytosol (GO:0005829);; Cellular Component: plasma membrane (GO:0005886);; Biological Process: response to osmotic stress (GO:0006970);; Cellular Component: chloroplast (GO:0009507);; Molecular Function: cyclase activity (GO:0009975);; Biological Process: defense response to bacterium (GO:0042742);; Biological Process: primary metabolic process (GO:0044238);; Biological Process…	--	Uncharacterized protein At5g22580 OS=Arabidopsis thaliana GN=At5g22580 PE=1 SV=1	PREDICTED: uncharacterized protein At5g22580 [Vitis vinifera]
comp50783_c0	2.1	1.26	0.24
comp50794_c0	0.53	2.28	0
comp50813_c0	2.98	0	0	[D]	Cell cycle control, cell division, chromosome partitioning	Molecular Function: protein binding (GO:0005515);; Cellular Component: cytoplasm (GO:0005737);; Biological Process: transport (GO:0006810);; Biological Process: cytoskeleton organization (GO:0007010);; Biological Process: anatomical structure morphogenesis (GO:0009653);; Cellular Component: cytoskeletal part (GO:0044430);; Biological Process: cellular developmental process (GO:0048869);; Biologic…	--	Uncharacterized 24.1 kDa protein in LEF4-P33 intergenic region OS=Autographa californica nuclear polyhedrosis virus PE=4 SV=1	PREDICTED: uncharacterized protein LOC101267981 [Solanum lycopersicum]
comp50842_c0	114.8	49.24	156.86	--	--	--	--	--	PREDICTED: uncharacterized protein LOC100264994 isoform 1 [Vitis vinifera]
comp50849_c0	0.37	2.34	0.15
comp50888_c1	0	0.57	2.82	--	--	Cellular Component: endosome (GO:0005768);; Cellular Component: Golgi apparatus (GO:0005794);; Cellular Component: trans-Golgi network (GO:0005802);; Biological Process: metabolic process (GO:0008152);; Biological Process: secondary cell wall biogenesis (GO:0009834);; Biological Process: glucuronoxylan biosynthetic process (GO:0010417);; Cellular Component: endomembrane system (GO:0012505);; Cell…	--	Probable glycosyltransferase At5g11130 OS=Arabidopsis thaliana GN=At5g11120/At5g11130 PE=3 SV=2	PREDICTED: probable glycosyltransferase At5g11130-like [Fragaria vesca subsp. vesca]
comp50916_c0	0	2.73	0
comp50929_c0	0.88	2.2	0.05
comp50955_c0	4.59	0.9	0	--	--	Molecular Function: binding (GO:0005488);;	--	Putative disease resistance RPP13-like protein 1 OS=Arabidopsis thaliana GN=RPPL1 PE=3 SV=1	PREDICTED: putative disease resistance protein RGA3-like isoform 2 [Solanum lycopersicum]
comp51011_c0	0.68	2.36	0.29
comp51026_c0	49.38	3.08	8.15	--	--	--	--	--	PREDICTED: uncharacterized protein LOC100855263 [Vitis vinifera]
comp51043_c0	25.29	1.33	2.83	--	--	Biological Process: mitotic cell cycle (GO:0000278);; Cellular Component: spindle pole (GO:0000922);; Molecular Function: copper ion binding (GO:0005507);; Molecular Function: calcium ion binding (GO:0005509);; Cellular Component: extracellular region (GO:0005576);; Cellular Component: centriole (GO:0005814);; Cellular Component: cytosol (GO:0005829);; Cellular Component: microtubule basal body (…	--	Calcium-binding protein PBP1 OS=Arabidopsis thaliana GN=PBP1 PE=1 SV=1	PREDICTED: calcium-binding protein PBP1-like [Solanum lycopersicum]
comp51043_c1	8.22	0.7	3.02	--	--	--	--	--	PREDICTED: calcium-binding protein PBP1 [Vitis vinifera]
comp51072_c0	1.72	1.71	0.15
comp51074_c0	2.64	0.18	0.18
comp51086_c0	4.64	4.69	23.3	--	--	--	--	--	uncharacterized protein LOC100810725 [Glycine max]
comp51094_c0	0.82	2	0.29
comp51106_c0	2.31	0.67	0.11	[V]	Defense mechanisms	Molecular Function: ATP binding (GO:0005524);; Cellular Component: nucleus (GO:0005634);; Cellular Component: mitochondrion (GO:0005739);; Cellular Component: vacuolar membrane (GO:0005774);; Cellular Component: cytosol (GO:0005829);; Cellular Component: plasma membrane (GO:0005886);; Biological Process: ATP catabolic process (GO:0006200);; Biological Process: protein targeting to membrane (GO:00…	--	ABC transporter G family member 31 OS=Arabidopsis thaliana GN=ABCG31 PE=2 SV=1	PREDICTED: ABC transporter G family member 31-like [Solanum lycopersicum]
comp51134_c0	0.96	0.79	7.92	--	--	Molecular Function: nucleotide binding (GO:0000166);; Molecular Function: 3-beta-hydroxy-delta5-steroid dehydrogenase activity (GO:0003854);; Cellular Component: cytosol (GO:0005829);; Biological Process: steroid metabolic process (GO:0008202);; Biological Process: response to wounding (GO:0009611);; Biological Process: xylem and phloem pattern formation (GO:0010051);; Biological Process: monoter…	--	3-oxo-Delta(4,5)-steroid 5-beta-reductase OS=Digitalis lanata PE=1 SV=1	putative progesterone 5 beta-reductase [Nicotiana tabacum]
comp51146_c0	2.62	0	0	[V]	Defense mechanisms	Cellular Component: vacuolar membrane (GO:0005774);; Cellular Component: plasma membrane (GO:0005886);; Biological Process: cation transport (GO:0006812);; Biological Process: drug transmembrane transport (GO:0006855);; Biological Process: purine nucleobase transport (GO:0006863);; Biological Process: response to symbiotic fungus (GO:0009610);; Cellular Component: plant-type vacuole membrane (GO:…	--	Protein TRANSPARENT TESTA 12 OS=Arabidopsis thaliana GN=TT12 PE=2 SV=1	mate efflux family protein [Arabidopsis lyrata subsp. lyrata]
comp51146_c1	5.41	0	0	[V]	Defense mechanisms	Cellular Component: plasma membrane (GO:0005886);; Biological Process: drug transmembrane transport (GO:0006855);; Biological Process: purine nucleobase transport (GO:0006863);; Cellular Component: plant-type vacuole membrane (GO:0009705);; Biological Process: proanthocyanidin biosynthetic process (GO:0010023);; Biological Process: maintenance of seed dormancy (GO:0010231);; Molecular Function: d…	--	Protein TRANSPARENT TESTA 12 OS=Arabidopsis thaliana GN=TT12 PE=2 SV=1	PREDICTED: protein TRANSPARENT TESTA 12-like [Solanum lycopersicum]
comp51153_c0	42.78	4.78	8.84	--	--	Cellular Component: membrane (GO:0016020);; Cellular Component: intracellular membrane-bounded organelle (GO:0043231);; Cellular Component: cytoplasmic part (GO:0044444);;	--	Early nodulin-like protein 2 OS=Arabidopsis thaliana GN=At4g27520 PE=1 SV=1	PREDICTED: early nodulin-like protein 1 [Vitis vinifera]
comp51249_c0	2.25	14.02	20.38
comp51267_c0	2.2	1.05	0.28	--	--	Cellular Component: integral to membrane (GO:0016021);; Cellular Component: chloroplast membrane (GO:0031969);;	--	Putative membrane protein ycf1 OS=Coffea arabica GN=ycf1 PE=3 SV=1	hypothetical chloroplast RF1 [Coffea arabica]
comp51275_c0	6.58	3.56	13.63
comp51285_c0	0.9	2.55	0.09	--	--	Molecular Function: catalytic activity (GO:0003824);; Biological Process: primary metabolic process (GO:0044238);; Biological Process: cellular macromolecule metabolic process (GO:0044260);;	--	--	hypothetical protein VITISV_037247 [Vitis vinifera]
comp51332_c0	0.87	1.8	0.12
comp51332_c1	0.56	2.75	0.2
comp51347_c0	57.32	18.82	4.77	--	--	Molecular Function: calmodulin binding (GO:0005516);; Biological Process: pentose-phosphate shunt (GO:0006098);; Cellular Component: photosystem I (GO:0009522);; Cellular Component: chloroplast thylakoid membrane (GO:0009535);; Cellular Component: chloroplast thylakoid lumen (GO:0009543);; Biological Process: photosynthetic electron transport in photosystem I (GO:0009773);; Biological Process: ph…	K02701|3e-89|pop:POPTR_832238|photosystem I reaction center subunit N PsaN	Photosystem I reaction center subunit N, chloroplastic OS=Arabidopsis thaliana GN=PSAN PE=1 SV=2	putative photosystem I reaction center subunit [Gardenia jasminoides]
comp51350_c0	4.72	10.9	2.39	--	--	Biological Process: negative regulation of transcription from RNA polymerase II promoter (GO:0000122);; Biological Process: nuclear-transcribed mRNA catabolic process (GO:0000956);; Molecular Function: RNA polymerase II activating transcription factor binding (GO:0001102);; Biological Process: activation of innate immune response (GO:0002218);; Biological Process: positive regulation of defense r…	K11644|5e-51|rcu:RCOM_0852800|hypothetical protein	Paired amphipathic helix protein Sin3-like 1 OS=Arabidopsis thaliana GN=SNL1 PE=1 SV=2	PREDICTED: paired amphipathic helix protein Sin3-like 2-like [Solanum lycopersicum]
comp51388_c0	4.05	0.53	0.07	--	--	Cellular Component: mitochondrion (GO:0005739);;	--	--	conserved hypothetical protein [Ricinus communis]
comp51407_c0	32.28	4.66	3.58	[KAD]	--	Cellular Component: condensed chromosome (GO:0000793);; Molecular Function: DNA binding (GO:0003677);; Molecular Function: chromatin binding (GO:0003682);; Molecular Function: sequence-specific DNA binding transcription factor activity (GO:0003700);; Molecular Function: acid phosphatase activity (GO:0003993);; Cellular Component: nucleolus (GO:0005730);; Cellular Component: mitochondrion (GO:0005…	K09422|0.0|vvi:100256209|hypothetical protein LOC100256209	Transcription factor AS1 OS=Arabidopsis thaliana GN=AS1 PE=1 SV=1	phantastica [Nicotiana tabacum]
comp51430_c0	3.53	3.56	11.14
comp51435_c0	11.28	17.36	3.33	--	--	Biological Process: metabolic process (GO:0008152);; Molecular Function: UDP-glycosyltransferase activity (GO:0008194);; Molecular Function: transferase activity, transferring hexosyl groups (GO:0016758);; Molecular Function: UDP-glucosyltransferase activity (GO:0035251);; Cellular Component: intracellular part (GO:0044424);; Biological Process: response to stimulus (GO:0050896);; Biological Proc…	--	UDP-glycosyltransferase 92A1 OS=Arabidopsis thaliana GN=UGT92A1 PE=2 SV=1	PREDICTED: UDP-glycosyltransferase 92A1-like [Vitis vinifera]
comp51436_c0	0.2	2.06	0.4
comp51437_c0	4.42	1.97	2.13	[E]	Amino acid transport and metabolism	Molecular Function: serine-pyruvate transaminase activity (GO:0004760);; Cellular Component: peroxisome (GO:0005777);; Cellular Component: plasma membrane (GO:0005886);; Biological Process: water transport (GO:0006833);; Molecular Function: alanine-glyoxylate transaminase activity (GO:0008453);; Cellular Component: chloroplast stroma (GO:0009570);; Biological Process: response to salt stress (GO:…	K00830|0.0|pop:POPTR_815301|serine--glyoxylate transaminase (EC:2.6.1.45)	Serine--glyoxylate aminotransferase OS=Arabidopsis thaliana GN=AGT1 PE=1 SV=2	Alanine:glyoxylate aminotransferase isoform 1 [Theobroma cacao]
comp51443_c0	1.3	2.47	0.12
comp51486_c0	2.64	1.01	0.39
comp51496_c0	3.98	0	0.9	--	--	Molecular Function: protein kinase activity (GO:0004672);; Molecular Function: protein serine/threonine kinase activity (GO:0004674);; Biological Process: anion transport (GO:0006820);; Biological Process: organelle organization (GO:0006996);; Biological Process: oligosaccharide metabolic process (GO:0009311);; Cellular Component: plant-type cell wall (GO:0009505);; Cellular Component: plasmodesm…	--	Wall-associated receptor kinase 4 OS=Arabidopsis thaliana GN=WAK4 PE=2 SV=1	PREDICTED: inactive serine/threonine-protein kinase At1g67470-like [Fragaria vesca subsp. vesca]
comp51504_c0	8.14	107.84	189.96	--	--	Molecular Function: signal transducer activity (GO:0004871);; Molecular Function: hormone activity (GO:0005179);; Biological Process: polyamine catabolic process (GO:0006598);; Biological Process: signal transduction (GO:0007165);; Biological Process: cell-cell signaling (GO:0007267);; Cellular Component: plant-type cell wall (GO:0009505);; Cellular Component: plasmodesma (GO:0009506);; Biologica…	--	Rapid alkalinization factor OS=Nicotiana tabacum GN=RALF PE=1 SV=1	PREDICTED: rapid alkalinization factor-like [Solanum lycopersicum]
comp51578_c0	10.88	2.7	18.49
comp51587_c0	4.96	2.4	9.04
comp51603_c0	24.67	10.28	13.79	[J]	Translation, ribosomal structure and biogenesis	Molecular Function: RNA binding (GO:0003723);; Molecular Function: structural constituent of ribosome (GO:0003735);; Cellular Component: ribosome (GO:0005840);; Biological Process: pentose-phosphate shunt (GO:0006098);; Biological Process: rRNA processing (GO:0006364);; Biological Process: translation (GO:0006412);; Cellular Component: chloroplast stroma (GO:0009570);; Biological Process: photosy…	--	50S ribosomal protein L31, chloroplastic OS=Arabidopsis thaliana GN=RPL31 PE=2 SV=1	PREDICTED: 50S ribosomal protein L31, chloroplastic isoform 1 [Vitis vinifera]
comp51634_c0	0.82	3.78	16.74
comp51647_c0	2.78	3.65	14.03
comp51649_c0	3.28	0.64	0
comp51664_c0	1.39	2.42	0.1
comp51684_c0	9.72	9.01	1.41
comp51688_c0	29.21	7.13	3.67	[I]	Lipid transport and metabolism	Biological Process: developmental process involved in reproduction (GO:0003006);; Molecular Function: carboxylesterase activity (GO:0004091);; Cellular Component: cytosol (GO:0005829);; Biological Process: defense response (GO:0006952);; Biological Process: post-embryonic development (GO:0009791);; Biological Process: gibberellin mediated signaling pathway (GO:0010476);; Biological Process: respo…	--	Probable carboxylesterase 12 OS=Arabidopsis thaliana GN=CXE12 PE=2 SV=1	PREDICTED: probable carboxylesterase 7-like [Solanum lycopersicum]
comp51702_c0	21.92	0.91	1.41	--	--	Biological Process: very long-chain fatty acid metabolic process (GO:0000038);; Cellular Component: extracellular region (GO:0005576);; Biological Process: lipid transport (GO:0006869);; Molecular Function: lipid binding (GO:0008289);; Cellular Component: chloroplast thylakoid membrane (GO:0009535);; Biological Process: cuticle development (GO:0042335);;	--	14 kDa proline-rich protein DC2.15 OS=Daucus carota PE=2 SV=1	PREDICTED: 14 kDa proline-rich protein DC2.15-like [Solanum lycopersicum]
comp51702_c1	49.53	1.65	1.47	--	--	Cellular Component: extracellular region (GO:0005576);; Biological Process: lipid transport (GO:0006869);; Molecular Function: lipid binding (GO:0008289);; Cellular Component: integral to membrane (GO:0016021);;	--	14 kDa proline-rich protein DC2.15 OS=Daucus carota PE=2 SV=1	predicted protein [Populus trichocarpa]
comp51727_c0	20.76	0.17	0.22	[Q]	Secondary metabolites biosynthesis, transport and catabolism	Molecular Function: iron ion binding (GO:0005506);; Cellular Component: endoplasmic reticulum membrane (GO:0005789);; Molecular Function: electron carrier activity (GO:0009055);; Biological Process: response to UV (GO:0009411);; Biological Process: response to auxin stimulus (GO:0009733);; Biological Process: flavonoid biosynthetic process (GO:0009813);; Cellular Component: integral to membrane (…	--	Geraniol 8-hydroxylase OS=Swertia mussotii GN=CYP76B10 PE=1 SV=1	RecName: Full=Geraniol 8-hydroxylase; AltName: Full=Cytochrome P450 76B10; AltName: Full=Geraniol 10-hydroxylase; Short=SmG10H
comp51729_c0	13.7	4.36	1.38
comp51730_c0	0.96	0	10.08	--	--	Molecular Function: hydrolase activity, hydrolyzing O-glycosyl compounds (GO:0004553);; Cellular Component: cell wall (GO:0005618);; Cellular Component: Golgi apparatus (GO:0005794);; Biological Process: cellular glucan metabolic process (GO:0006073);; Biological Process: response to heat (GO:0009408);; Biological Process: response to cold (GO:0009409);; Cellular Component: plant-type cell wall (…	--	Xyloglucan endotransglucosylase/hydrolase protein 22 OS=Arabidopsis thaliana GN=XTH22 PE=1 SV=1	xyloglucan endotransglycosylase/hydrolase [Neolamarckia cadamba]
comp51746_c0	12.48	1.61	1.37	--	--	Biological Process: G2/M transition of mitotic cell cycle (GO:0000086);; Biological Process: establishment of mitotic spindle orientation (GO:0000132);; Cellular Component: kinetochore (GO:0000776);; Biological Process: morphogenesis of an epithelium (GO:0002009);; Biological Process: nematode larval development (GO:0002119);; Molecular Function: motor activity (GO:0003774);; Molecular Function: …	--	Dynein light chain, cytoplasmic OS=Dictyostelium discoideum GN=dlcB PE=3 SV=1	PREDICTED: uncharacterized protein LOC101264095 [Solanum lycopersicum]
comp51749_c0	0.68	4.54	5.51	[R]	General function prediction only	Cellular Component: cytoplasm (GO:0005737);; Biological Process: response to external stimulus (GO:0009605);; Biological Process: response to abiotic stimulus (GO:0009628);; Biological Process: phenylpropanoid biosynthetic process (GO:0009699);; Biological Process: response to hormone stimulus (GO:0009725);; Biological Process: flavonoid biosynthetic process (GO:0009813);; Biological Process: res…	--	Protein SRG1 OS=Arabidopsis thaliana GN=SRG1 PE=2 SV=1	predicted protein [Populus trichocarpa]
comp51751_c0	5.73	2.71	7.26	--	--	--	--	Protein ssh-4 OS=Neurospora crassa (strain ATCC 24698 / 74-OR23-1A / CBS 708.71 / DSM 1257 / FGSC 987) GN=ssh-4 PE=3 SV=1	SPla/RYanodine receptor domain-containing protein [Theobroma cacao]
comp51754_c0	4.14	16.79	22.69	--	--	Cellular Component: nucleus (GO:0005634);; Biological Process: signal transduction (GO:0007165);; Molecular Function: phosphatidylinositol binding (GO:0035091);;	--	--	PREDICTED: uncharacterized protein LOC101259563 [Solanum lycopersicum]
comp51767_c0	11.66	2.18	2.39	--	--	Molecular Function: sequence-specific DNA binding transcription factor activity (GO:0003700);; Molecular Function: protein binding (GO:0005515);; Cellular Component: cell wall (GO:0005618);; Cellular Component: nucleus (GO:0005634);; Biological Process: regulation of transcription, DNA-dependent (GO:0006355);; Biological Process: rRNA processing (GO:0006364);; Biological Process: regulation of tr…	--	Probable transcription factor KAN4 OS=Arabidopsis thaliana GN=KAN4 PE=1 SV=1	PREDICTED: probable transcription factor KAN4-like [Vitis vinifera]
comp51770_c0	14.62	13.85	39.32	--	--	Biological Process: response to heat (GO:0009408);; Molecular Function: chaperone binding (GO:0051087);;	--	BAG family molecular chaperone regulator 5, mitochondrial OS=Arabidopsis thaliana GN=BAG5 PE=1 SV=1	PREDICTED: uncharacterized protein LOC100853520 [Vitis vinifera]
comp51773_c0	8.2	10.54	157.46	--	--	--	--	--	PREDICTED: uncharacterized protein LOC100262828 [Vitis vinifera]
comp5181_c0	2.61	0.42	0
comp51814_c0	18.01	1.76	0.57	--	--	Biological Process: vegetative to reproductive phase transition of meristem (GO:0010228);; Molecular Function: histone methyltransferase activity (H3-K4 specific) (GO:0042800);; Biological Process: carpel development (GO:0048440);; Biological Process: stamen development (GO:0048443);; Biological Process: histone H3-K4 methylation (GO:0051568);;	--	Probable histone-lysine N-methyltransferase ATXR3 OS=Arabidopsis thaliana GN=ATXR3 PE=2 SV=2	hypothetical protein POPTRDRAFT_562330 [Populus trichocarpa]
comp51822_c0	7.21	0.95	4.18
comp51830_c0	0.23	0.05	13.53	--	--	Molecular Function: nucleic acid binding (GO:0003676);; Biological Process: regulation of transcription, DNA-dependent (GO:0006355);; Biological Process: response to oxidative stress (GO:0006979);; Biological Process: signal transduction (GO:0007165);; Biological Process: response to heat (GO:0009408);; Biological Process: response to wounding (GO:0009611);; Biological Process: cold acclimation (…	--	Zinc finger protein ZAT11 OS=Arabidopsis thaliana GN=ZAT11 PE=2 SV=1	putative cold-inducible protein [Camellia sinensis]
comp51832_c0	11.15	3.82	15.31	--	--	--	--	--	conserved hypothetical protein [Ricinus communis]
comp51842_c0	33.76	22.68	166.96	--	--	Cellular Component: plasmodesma (GO:0009506);; Biological Process: cytokinin mediated signaling pathway (GO:0009736);; Biological Process: basipetal auxin transport (GO:0010540);; Biological Process: acropetal auxin transport (GO:0010541);;	--	F-box protein At4g18380 OS=Arabidopsis thaliana GN=At4g18380 PE=2 SV=1	f-box family protein [Populus trichocarpa]
comp51848_c0	243.92	23.75	11.25	--	--	Cellular Component: vacuolar membrane (GO:0005774);; Biological Process: acetyl-CoA metabolic process (GO:0006084);; Biological Process: steroid biosynthetic process (GO:0006694);; Biological Process: calcium ion transport (GO:0006816);; Biological Process: Golgi organization (GO:0007030);; Biological Process: pattern specification process (GO:0007389);; Biological Process: regulation of cell siz…	--	Fasciclin-like arabinogalactan protein 2 OS=Arabidopsis thaliana GN=FLA2 PE=1 SV=1	PREDICTED: fasciclin-like arabinogalactan protein 2-like [Solanum lycopersicum]
comp51855_c0	35.88	23.16	106.07	--	--	--	--	B2 protein OS=Daucus carota PE=2 SV=1	predicted protein [Populus trichocarpa]
comp51857_c0	50.33	21.13	14.14	[C]	Energy production and conversion	Biological Process: MAPK cascade (GO:0000165);; Molecular Function: protein binding (GO:0005515);; Cellular Component: plasma membrane (GO:0005886);; Biological Process: pentose-phosphate shunt (GO:0006098);; Biological Process: rRNA processing (GO:0006364);; Biological Process: protein targeting to membrane (GO:0006612);; Molecular Function: ubiquinol-cytochrome-c reductase activity (GO:0008121)…	K02636|1e-134|pop:POPTR_663556|hypothetical protein	Cytochrome b6-f complex iron-sulfur subunit 1, chloroplastic OS=Nicotiana tabacum GN=petC1 PE=2 SV=2	RecName: Full=Cytochrome b6-f complex iron-sulfur subunit 1, chloroplastic; AltName: Full=Plastohydroquinone:plastocyanin oxidoreductase iron-sulfur protein 1; AltName: Full=Rieske iron-sulfur protein 1; Short=ISP 1; Short=RISP 1; Flags: Precursor
comp51861_c0	8.92	2.19	5.31	[I]	Lipid transport and metabolism	Molecular Function: phosphomevalonate kinase activity (GO:0004631);; Molecular Function: ATP binding (GO:0005524);; Biological Process: sterol biosynthetic process (GO:0016126);; Biological Process: phosphorylation (GO:0016310);; Biological Process: pentacyclic triterpenoid biosynthetic process (GO:0019745);;	K00938|9e-52|pop:POPTR_739979|hypothetical protein	Probable phosphomevalonate kinase OS=Schizosaccharomyces pombe (strain 972 / ATCC 24843) GN=erg8 PE=3 SV=1	5-phosphomevalonate kinase [Salvia miltiorrhiza]
comp51865_c0	1.3	0	8.38	--	--	Biological Process: respiratory burst involved in defense response (GO:0002679);; Molecular Function: DNA binding (GO:0003677);; Molecular Function: sequence-specific DNA binding transcription factor activity (GO:0003700);; Molecular Function: protein binding (GO:0005515);; Cellular Component: nucleus (GO:0005634);; Cellular Component: nucleolus (GO:0005730);; Cellular Component: plasma membrane …	--	Ethylene-responsive transcription factor ERF109 OS=Arabidopsis thaliana GN=ERF109 PE=1 SV=1	wound-responsive AP2 like factor 2 [Nicotiana tabacum]
comp51865_c1	13.71	0.39	50.16	--	--	--	--	--	PREDICTED: ethylene-responsive transcription factor ERF109 [Vitis vinifera]
comp51878_c0	20.66	6.7	0.11	--	--	Cellular Component: extracellular region (GO:0005576);; Biological Process: metabolic process (GO:0008152);; Cellular Component: membrane (GO:0016020);; Cellular Component: intracellular membrane-bounded organelle (GO:0043231);; Cellular Component: cytoplasmic part (GO:0044444);; Biological Process: response to stimulus (GO:0050896);; Cellular Component: cell periphery (GO:0071944);;	--	21 kDa protein OS=Daucus carota PE=2 SV=1	PREDICTED: 21 kDa protein [Vitis vinifera]
comp51879_c0	0	6.17	20.84	--	--	--	--	--	predicted protein [Populus trichocarpa]
comp51889_c0	4.51	9.73	36.61	--	--	--	--	--	predicted protein [Populus trichocarpa]
comp51890_c0	14.85	5.67	6.16	--	--	Biological Process: cellular component organization (GO:0016043);;	--	--	PREDICTED: uncharacterized protein LOC101261064 [Solanum lycopersicum]
comp51895_c0	412.42	0.38	0.23	[G]	Carbohydrate transport and metabolism	Molecular Function: glucan exo-1,3-beta-glucosidase activity (GO:0004338);; Molecular Function: beta-galactosidase activity (GO:0004565);; Cellular Component: extracellular region (GO:0005576);; Cellular Component: cell wall (GO:0005618);; Cellular Component: mitochondrion (GO:0005739);; Cellular Component: Golgi apparatus (GO:0005794);; Cellular Component: cytosol (GO:0005829);; Biological Proce…	--	Beta-glucosidase 12 OS=Oryza sativa subsp. japonica GN=BGLU12 PE=2 SV=2	beta-primeverosidase [Camellia sinensis]
comp51898_c0	3.55	9.67	1.05
comp51905_c0	87.4	2.94	20.37	--	--	--	--	--	PREDICTED: uncharacterized protein LOC100852750 [Vitis vinifera]
comp51907_c0	3.49	2.43	19.55	--	--	Biological Process: transition metal ion transport (GO:0000041);;	--	--	unknown [Lotus japonicus]
comp51941_c0	10.95	0.68	72.7	--	--	--	--	--	PREDICTED: uncharacterized protein LOC100258732 [Vitis vinifera]
comp51941_c1	23.99	0.74	71.21	--	--	--	--	--	Uncharacterized protein TCM_019323 [Theobroma cacao]
comp51943_c0	7.98	0	0	--	--	Molecular Function: protein binding (GO:0005515);; Cellular Component: plant-type cell wall (GO:0009505);; Cellular Component: plasmodesma (GO:0009506);; Biological Process: trichoblast differentiation (GO:0010054);; Cellular Component: cytoplasmic membrane-bounded vesicle (GO:0016023);; Biological Process: cell development (GO:0048468);; Biological Process: developmental growth (GO:0048589);;	--	Leucine-rich repeat extensin-like protein 6 OS=Arabidopsis thaliana GN=LRX6 PE=2 SV=1	PREDICTED: leucine-rich repeat extensin-like protein 4-like [Solanum lycopersicum]
comp51949_c0	20.83	26.04	135.79	--	--	--	--	--	predicted protein [Populus trichocarpa]
comp51951_c0	0.61	5.73	0.97
comp51951_c1	2.83	9.75	2.14	--	--	--	--	--	VQ motif-containing protein [Theobroma cacao]
comp51953_c0	3.69	0.31	1.36
comp51955_c0	49.51	6.87	129.11	--	--	--	--	--	Uncharacterized protein TCM_005819 [Theobroma cacao]
comp51970_c0	17.27	0.4	7.35
comp51977_c0	17.53	30.56	89.27	--	--	--	K00434|6e-08|pop:POPTR_1103794|hypothetical protein	L-ascorbate peroxidase 1, cytosolic OS=Arabidopsis thaliana GN=APX1 PE=1 SV=2	peroxidase, partial [Miscanthus sinensis]
comp51980_c0	19.24	13.6	42.61
comp51981_c0	17.08	20.61	6.61	--	--	Cellular Component: chromosome, centromeric region (GO:0000775);; Cellular Component: cell wall (GO:0005618);; Cellular Component: nucleus (GO:0005634);; Cellular Component: mitochondrion (GO:0005739);; Molecular Function: transferase activity, transferring phosphorus-containing groups (GO:0016772);;	--	Leucine-rich repeat extensin-like protein 6 OS=Arabidopsis thaliana GN=LRX6 PE=2 SV=1	PREDICTED: uncharacterized protein LOC101264421 [Solanum lycopersicum]
comp51985_c0	29.62	4.71	173.88	--	--	Cellular Component: peroxisome (GO:0005777);; Biological Process: double fertilization forming a zygote and endosperm (GO:0009567);; Biological Process: response to abiotic stimulus (GO:0009628);; Biological Process: cellular component organization (GO:0016043);; Molecular Function: metal ion binding (GO:0046872);; Biological Process: organelle localization (GO:0051640);;	--	Probable calcium-binding protein CML45 OS=Arabidopsis thaliana GN=CML45 PE=1 SV=1	calcium ion binding protein, putative [Ricinus communis]
comp51985_c1	1.21	0.44	9.54
comp51985_c2	2.15	0.26	25.2	--	--	--	--	--	predicted protein [Populus trichocarpa]
comp51990_c0	0.24	2.74	12.02	--	--	--	--	--	CLE22 protein [Glycine max]
comp51994_c0	27.07	3.34	2.88	--	--	--	--	--	PREDICTED: uncharacterized protein LOC100252277 [Vitis vinifera]
comp52000_c0	5.43	3.12	17.92	--	--	Cellular Component: chloroplast (GO:0009507);; Cellular Component: thylakoid (GO:0009579);; Cellular Component: membrane (GO:0016020);; Cellular Component: cytoplasmic membrane-bounded vesicle (GO:0016023);;	--	--	PREDICTED: uncharacterized protein LOC101263984 [Solanum lycopersicum]
comp52004_c0	2.2	8.99	12.74	--	--	--	--	--	PREDICTED: uncharacterized protein LOC101264799 [Solanum lycopersicum]
comp52006_c0	2.3	11.29	5.52
comp52011_c0	29.98	123.86	89.5	[C]	Energy production and conversion	Cellular Component: cell wall (GO:0005618);; Biological Process: response to oxidative stress (GO:0006979);; Biological Process: metabolic process (GO:0008152);; Molecular Function: UDP-N-acetylmuramate dehydrogenase activity (GO:0008762);; Biological Process: embryo development ending in seed dormancy (GO:0009793);; Biological Process: polar nucleus fusion (GO:0010197);; Molecular Function: oxid…	--	Tetrahydrocannabinolic acid synthase OS=Cannabis sativa PE=1 SV=1	Reticuline oxidase precursor, putative [Ricinus communis]
comp52024_c0	29.6	0	0	--	--	--	--	Protein TAR1 OS=Saccharomyces cerevisiae (strain ATCC 204508 / S288c) GN=TAR1 PE=2 SV=1	hypothetical protein MYCFIDRAFT_54532 [Pseudocercospora fijiensis CIRAD86]
comp52025_c0	1.99	6.98	9.36	--	--	--	--	--	PREDICTED: uncharacterized protein LOC101260577 [Solanum lycopersicum]
comp52028_c0	57.3	21.47	165.27	--	--	--	--	--	conserved hypothetical protein [Ricinus communis]
comp52028_c1	5.8	1.59	16.21	--	--	--	--	--	Avr9/Cf-9 rapidly elicited protein 65 [Nicotiana tabacum]
comp52032_c0	9.68	3.69	4.19	--	--	Molecular Function: calcium ion binding (GO:0005509);; Biological Process: pyrimidine ribonucleotide biosynthetic process (GO:0009220);; Cellular Component: chloroplast (GO:0009507);; Cellular Component: oxygen evolving complex (GO:0009654);; Biological Process: photosynthesis (GO:0015979);; Cellular Component: extrinsic to membrane (GO:0019898);;	--	--	Mog1/PsbP/DUF1795-like photosystem II reaction center PsbP family protein isoform 1 [Theobroma cacao]
comp52035_c0	4.96	4.96	19.41
comp52042_c0	37.61	7.73	59.07	[Q]	Secondary metabolites biosynthesis, transport and catabolism	Biological Process: polysaccharide biosynthetic process (GO:0000271);; Molecular Function: copper ion binding (GO:0005507);; Cellular Component: extracellular space (GO:0005615);; Cellular Component: vacuolar membrane (GO:0005774);; Cellular Component: cytosol (GO:0005829);; Molecular Function: L-ascorbate oxidase activity (GO:0008447);; Biological Process: nucleotide biosynthetic process (GO:000…	--	L-ascorbate oxidase homolog OS=Nicotiana tabacum PE=1 SV=1	hypothetical protein PRUPE_ppa003715mg [Prunus persica]
comp52043_c0	1.59	7.32	8.2	--	--	Molecular Function: enzyme inhibitor activity (GO:0004857);; Molecular Function: pectinesterase activity (GO:0030599);; Biological Process: negative regulation of catalytic activity (GO:0043086);;	--	Putative invertase inhibitor OS=Platanus acerifolia PE=1 SV=1	invertase inhibitor [Coffea canephora]
comp52045_c0	10.41	2.12	4.73	--	--	--	--	--	predicted protein [Populus trichocarpa]
comp52064_c0	30.71	8.32	0.48	--	--	Cellular Component: photosystem II (GO:0009523);; Cellular Component: chloroplast thylakoid membrane (GO:0009535);; Biological Process: photosynthetic electron transport chain (GO:0009767);; Cellular Component: integral to membrane (GO:0016021);; Molecular Function: chlorophyll binding (GO:0016168);; Biological Process: protein-chromophore linkage (GO:0018298);;	K02704|0.0|ath:ArthCp049|psbB	Photosystem II CP47 chlorophyll apoprotein OS=Nicotiana tabacum GN=psbB PE=3 SV=1	PREDICTED: photosystem II CP47 chlorophyll apoprotein-like [Solanum lycopersicum]
comp52072_c0	15.4	8.64	355.53	[TZDR]	--	Biological Process: MAPK cascade (GO:0000165);; Biological Process: response to molecule of bacterial origin (GO:0002237);; Biological Process: respiratory burst involved in defense response (GO:0002679);; Molecular Function: calcium ion binding (GO:0005509);; Molecular Function: protein binding (GO:0005515);; Cellular Component: nucleus (GO:0005634);; Cellular Component: peroxisome (GO:0005777);…	--	Probable calcium-binding protein CML45 OS=Arabidopsis thaliana GN=CML45 PE=1 SV=1	predicted protein [Populus trichocarpa]
comp52074_c0	61.87	39.45	570.85	--	--	Molecular Function: copper ion binding (GO:0005507);; Cellular Component: extracellular region (GO:0005576);; Biological Process: protein targeting to membrane (GO:0006612);; Biological Process: water transport (GO:0006833);; Biological Process: cellular copper ion homeostasis (GO:0006878);; Biological Process: response to stress (GO:0006950);; Biological Process: pattern specification process (G…	--	Metallothionein-like protein type 3 OS=Carica papaya PE=3 SV=1	metallothionein type 3 [Coffea arabica]
comp52077_c0	9.68	10.32	3
comp52078_c0	3	1.83	16.92
comp52079_c0	172.3	111.59	352.12
comp52088_c0	17.5	5.64	7.43	--	--	Biological Process: defense response (GO:0006952);; Cellular Component: cell part (GO:0044464);;	--	Disease resistance protein RPP13 OS=Arabidopsis thaliana GN=RPP13 PE=2 SV=2	PREDICTED: probable disease resistance RPP8-like protein 2-like [Vitis vinifera]
comp52088_c2	33.82	13.09	18.89	--	--	Molecular Function: binding (GO:0005488);;	--	Disease resistance protein RPM1 OS=Arabidopsis thaliana GN=RPM1 PE=1 SV=1	PREDICTED: disease resistance RPP8-like protein 3-like [Solanum lycopersicum]
comp52089_c0	68.8	26.29	10.69	--	--	Cellular Component: photosystem I (GO:0009522);; Cellular Component: chloroplast thylakoid membrane (GO:0009535);; Biological Process: photosynthesis (GO:0015979);; Cellular Component: integral to membrane (GO:0016021);; Molecular Function: chlorophyll binding (GO:0016168);; Biological Process: cysteine biosynthetic process (GO:0019344);; Biological Process: cellular cation homeostasis (GO:003000…	K02698|2e-75|vvi:100261762|hypothetical protein LOC100261762	Photosystem I reaction center subunit psaK, chloroplastic OS=Arabidopsis thaliana GN=PSAK PE=2 SV=2	photosystem I reaction center subunit X psaK [Nicotiana tabacum]
comp52096_c0	31.15	11.67	2.01	[G]	Carbohydrate transport and metabolism	Molecular Function: magnesium ion binding (GO:0000287);; Molecular Function: pyruvate kinase activity (GO:0004743);; Molecular Function: ATP binding (GO:0005524);; Cellular Component: mitochondrion (GO:0005739);; Cellular Component: cytosol (GO:0005829);; Biological Process: glycolysis (GO:0006096);; Biological Process: fatty acid biosynthetic process (GO:0006633);; Cellular Component: plastid (G…	K00873|0.0|vvi:100244565|hypothetical protein LOC100244565	Pyruvate kinase isozyme A, chloroplastic OS=Ricinus communis PE=1 SV=1	PREDICTED: pyruvate kinase isozyme A, chloroplastic [Vitis vinifera]
comp52096_c1	21.11	8.45	3.1	[G]	Carbohydrate transport and metabolism	Molecular Function: magnesium ion binding (GO:0000287);; Molecular Function: pyruvate kinase activity (GO:0004743);; Cellular Component: mitochondrion (GO:0005739);; Cellular Component: cytosol (GO:0005829);; Biological Process: glycolysis (GO:0006096);; Biological Process: fatty acid biosynthetic process (GO:0006633);; Cellular Component: chloroplast stroma (GO:0009570);; Biological Process: pla…	K00873|1e-88|vvi:100244565|hypothetical protein LOC100244565	Plastidial pyruvate kinase 1, chloroplastic OS=Arabidopsis thaliana GN=PKP1 PE=1 SV=1	unnamed protein product [Vitis vinifera]
comp52106_c0	24.63	23.65	6.83	--	--	Cellular Component: mitochondrion (GO:0005739);;	--	--	PREDICTED: uncharacterized protein LOC101258542 [Solanum lycopersicum]
comp52107_c0	23.3	9.08	1.44	[R]	General function prediction only	Biological Process: RNA splicing, via transesterification reactions (GO:0000375);; Molecular Function: single-stranded RNA binding (GO:0003727);; Molecular Function: binding (GO:0005488);; Cellular Component: nucleus (GO:0005634);; Cellular Component: vacuolar membrane (GO:0005774);; Cellular Component: plasma membrane (GO:0005886);; Biological Process: rRNA processing (GO:0006364);; Biological P…	--	PsbB mRNA maturation factor Mbb1, chloroplastic OS=Chlamydomonas reinhardtii GN=MBB1 PE=2 SV=1	PREDICTED: psbB mRNA maturation factor Mbb1, chloroplastic-like [Solanum lycopersicum]
comp52111_c0	8.1	1.47	0.72	[O]	Posttranslational modification, protein turnover, chaperones	Molecular Function: ATP binding (GO:0005524);; Cellular Component: nucleus (GO:0005634);; Cellular Component: mitochondrion (GO:0005739);; Biological Process: protein folding (GO:0006457);; Biological Process: response to heat (GO:0009408);; Biological Process: response to cold (GO:0009409);; Cellular Component: chloroplast stroma (GO:0009570);; Cellular Component: thylakoid (GO:0009579);; Biolog…	--	Stromal 70 kDa heat shock-related protein, chloroplastic OS=Pisum sativum GN=HSP70 PE=1 SV=1	PREDICTED: stromal 70 kDa heat shock-related protein, chloroplastic-like [Cucumis sativus]
comp52116_c0	27.3	6.38	20.14	--	--	Molecular Function: protein binding (GO:0005515);; Cellular Component: plasma membrane (GO:0005886);; Biological Process: plant-type hypersensitive response (GO:0009626);;	--	Disease resistance RPP8-like protein 3 OS=Arabidopsis thaliana GN=RPP8L3 PE=2 SV=1	NBS-LRR type disease resistance protein [Glycine max]
comp52119_c0	9.91	15.71	4.56	--	--	Biological Process: protein folding (GO:0006457);; Biological Process: response to heat (GO:0009408);; Biological Process: response to high light intensity (GO:0009644);; Biological Process: response to hydrogen peroxide (GO:0042542);;	--	--	predicted protein [Populus trichocarpa]
comp52120_c0	147.9	70.21	247.68	[TZDR]	--	Molecular Function: calcium ion binding (GO:0005509);; Cellular Component: nucleus (GO:0005634);; Cellular Component: mitochondrion (GO:0005739);; Cellular Component: vacuole (GO:0005773);; Cellular Component: plasma membrane (GO:0005886);; Biological Process: signal transduction (GO:0007165);; Biological Process: response to cold (GO:0009409);; Biological Process: regulation of flower developmen…	K13448|3e-62|vvi:100264572|hypothetical protein LOC100264572	Calcium-binding allergen Ole e 8 OS=Olea europaea PE=1 SV=1	PREDICTED: calcium-binding allergen Ole e 8-like [Solanum lycopersicum]
comp52135_c0	6.26	4.56	13.63	--	--	Cellular Component: nucleus (GO:0005634);; Cellular Component: mitochondrion (GO:0005739);;	--	--	hypothetical protein PRUPE_ppa016713mg [Prunus persica]
comp52151_c0	1.01	5.28	11.51	--	--	--	--	Homeobox protein knotted-1-like 3 OS=Malus domestica PE=2 SV=1	class2 knotted-like homeobox [Selaginella uncinata]
comp52154_c0	52.01	15.4	9.05	--	--	--	--	Probable carbohydrate esterase At4g34215 OS=Arabidopsis thaliana GN=At4g34215 PE=1 SV=2	PREDICTED: probable carbohydrate esterase At4g34215-like [Vitis vinifera]
comp52155_c0	34.81	3.04	11.64	--	--	Biological Process: protein sumoylation (GO:0016925);;	--	--	hypothetical protein M569_09453, partial [Genlisea aurea]
comp52157_c0	32.12	8.87	16.87	[RTKL]	--	Biological Process: protein phosphorylation (GO:0006468);; Biological Process: signal transduction (GO:0007165);; Biological Process: response to fungus (GO:0009620);; Biological Process: anatomical structure morphogenesis (GO:0009653);; Biological Process: post-embryonic development (GO:0009791);; Biological Process: response to organic substance (GO:0010033);; Biological Process: cellular compo…	--	Inactive serine/threonine-protein kinase At1g67470 OS=Arabidopsis thaliana GN=At1g67470 PE=2 SV=1	PREDICTED: inactive serine/threonine-protein kinase At1g67470-like [Fragaria vesca subsp. vesca]
comp52158_c0	21.12	8.36	9.47	--	--	Cellular Component: cell wall (GO:0005618);; Cellular Component: endosome (GO:0005768);; Cellular Component: Golgi apparatus (GO:0005794);; Cellular Component: trans-Golgi network (GO:0005802);; Cellular Component: chloroplast (GO:0009507);; Molecular Function: transferase activity, transferring glycosyl groups (GO:0016757);;	--	--	PREDICTED: uncharacterized protein LOC101253530 [Solanum lycopersicum]
comp52164_c0	5.82	5.21	15	[R]	General function prediction only	Molecular Function: binding (GO:0005488);; Cellular Component: nucleus (GO:0005634);; Biological Process: protein targeting to membrane (GO:0006612);; Biological Process: response to stress (GO:0006950);; Biological Process: signal transduction (GO:0007165);; Molecular Function: zinc ion binding (GO:0008270);; Biological Process: toxin catabolic process (GO:0009407);; Biological Process: response…	--	Zinc finger AN1 domain-containing stress-associated protein 12 OS=Arabidopsis thaliana GN=SAP12 PE=2 SV=2	stress-associated protein 11 [Solanum pennellii]
comp52173_c0	5.47	4.55	16.23
comp52175_c0	1.58	11.47	5.92	--	--	Cellular Component: extracellular region (GO:0005576);; Cellular Component: mitochondrion (GO:0005739);; Cellular Component: vacuole (GO:0005773);; Cellular Component: plasma membrane (GO:0005886);; Biological Process: response to oxidative stress (GO:0006979);; Biological Process: metabolic process (GO:0008152);; Molecular Function: UDP-N-acetylmuramate dehydrogenase activity (GO:0008762);; Cell…	--	Reticuline oxidase-like protein OS=Arabidopsis thaliana GN=At4g20830 PE=1 SV=2	hypothetical protein PRUPE_ppa025081mg [Prunus persica]
comp52175_c1	0.78	7.04	8.44	--	--	Biological Process: respiratory burst involved in defense response (GO:0002679);; Cellular Component: mitochondrion (GO:0005739);; Cellular Component: vacuole (GO:0005773);; Cellular Component: cytosol (GO:0005829);; Cellular Component: plasma membrane (GO:0005886);; Biological Process: protein targeting to membrane (GO:0006612);; Biological Process: cellular membrane fusion (GO:0006944);; Biolog…	--	Reticuline oxidase-like protein OS=Arabidopsis thaliana GN=At4g20830 PE=1 SV=2	hypothetical protein RCOM_1379210 [Ricinus communis]
comp52175_c2	1.62	14.4	8.01	--	--	Biological Process: response to stress (GO:0006950);; Molecular Function: oxidoreductase activity, acting on CH-OH group of donors (GO:0016614);; Cellular Component: intracellular membrane-bounded organelle (GO:0043231);; Cellular Component: cytoplasmic part (GO:0044444);; Cellular Component: cell periphery (GO:0071944);;	--	Reticuline oxidase-like protein OS=Arabidopsis thaliana GN=At4g20830 PE=1 SV=2	PREDICTED: reticuline oxidase-like protein-like [Vitis vinifera]
comp52180_c0	1423.25	102.71	92.76	--	--	Molecular Function: peroxidase activity (GO:0004601);; Molecular Function: binding (GO:0005488);; Cellular Component: extracellular region (GO:0005576);; Cellular Component: cell wall (GO:0005618);; Cellular Component: cytosol (GO:0005829);; Biological Process: ion transport (GO:0006811);; Biological Process: water transport (GO:0006833);; Biological Process: response to oxidative stress (GO:0006…	K00430|0.0|pop:POPTR_647567|hypothetical protein	Peroxidase 42 OS=Arabidopsis thaliana GN=PER42 PE=1 SV=2	secretory peroxidase [Catharanthus roseus]
comp52183_c0	10.96	3.64	2.09	--	--	Biological Process: rRNA processing (GO:0006364);; Cellular Component: chloroplast thylakoid lumen (GO:0009543);; Biological Process: plastid organization (GO:0009657);; Biological Process: photosystem II repair (GO:0010206);; Biological Process: photosystem II assembly (GO:0010207);; Cellular Component: chloroplast photosystem II (GO:0030095);; Biological Process: regulation of protein dephospho…	K08902|5e-83|vvi:100263742|hypothetical protein LOC100263742	Photosystem II repair protein PSB27-H1, chloroplastic OS=Arabidopsis thaliana GN=PSB27-1 PE=1 SV=1	PREDICTED: thylakoid lumenal protein At1g03610, chloroplastic-like [Solanum lycopersicum]
comp52194_c0	22.13	14.89	3.16
comp52197_c0	500.51	1365.3	3537.5	--	--	Biological Process: alternative nuclear mRNA splicing, via spliceosome (GO:0000380);; Biological Process: immune response-activating cell surface receptor signaling pathway (GO:0002429);; Molecular Function: double-stranded DNA binding (GO:0003690);; Molecular Function: single-stranded DNA binding (GO:0003697);; Molecular Function: mRNA binding (GO:0003729);; Molecular Function: protein kinase ac…	--	Glycine-rich RNA-binding protein blt801 OS=Hordeum vulgare GN=blt801 PE=1 SV=1	putative glycine-rich RNA binding protein 3 [Catharanthus roseus]
comp52200_c0	34.02	7.42	43.95
comp52204_c0	272.2	131.88	683.47	--	--	Biological Process: cellular component organization (GO:0016043);; Biological Process: cellular localization (GO:0051641);;	--	Putative syntaxin-24 OS=Arabidopsis thaliana GN=SYP24 PE=3 SV=1	hin1 like protein [Capsicum chinense]
comp52205_c0	7.18	44.33	17.88	[R]	General function prediction only	Molecular Function: carboxylesterase activity (GO:0004091);; Cellular Component: cytoplasm (GO:0005737);; Cellular Component: plastid (GO:0009536);; Biological Process: response to wounding (GO:0009611);; Biological Process: de-etiolation (GO:0009704);; Biological Process: response to sucrose stimulus (GO:0009744);; Biological Process: coumarin biosynthetic process (GO:0009805);; Biological Proce…	--	Probable esterase KAI2 OS=Arabidopsis thaliana GN=KAI2 PE=1 SV=1	PREDICTED: sigma factor SigB regulation protein RsbQ-like [Solanum lycopersicum]
comp52206_c0	207.12	130.01	621.88	--	--	Molecular Function: binding (GO:0005488);; Cellular Component: nucleus (GO:0005634);; Biological Process: response to oxidative stress (GO:0006979);; Biological Process: response to cold (GO:0009409);; Biological Process: response to water deprivation (GO:0009414);; Biological Process: response to wounding (GO:0009611);; Biological Process: response to high light intensity (GO:0009644);; Biologic…	--	Zinc finger protein ZAT10 OS=Arabidopsis thaliana GN=ZAT10 PE=2 SV=1	zinc finger DNA-binding protein [Catharanthus roseus]
comp52208_c0	15.8	15.81	44.72	--	--	--	--	--	conserved hypothetical protein [Ricinus communis]
comp52210_c0	22.37	18.06	5.82	--	--	Biological Process: response to hypoxia (GO:0001666);; Molecular Function: iron ion binding (GO:0005506);; Cellular Component: nucleus (GO:0005634);; Cellular Component: nucleolus (GO:0005730);; Cellular Component: cytoplasm (GO:0005737);; Cellular Component: Golgi apparatus (GO:0005794);; Cellular Component: cytosol (GO:0005829);; Cellular Component: plasma membrane (GO:0005886);; Biological Pro…	K08967|1e-117|rcu:RCOM_0911100|acireductone dioxygenase, putative	1,2-dihydroxy-3-keto-5-methylthiopentene dioxygenase 1 OS=Vitis vinifera GN=VIT_05s0020g04070 PE=3 SV=1	PREDICTED: 1,2-dihydroxy-3-keto-5-methylthiopentene dioxygenase 1-like [Solanum lycopersicum]
comp52211_c0	13.25	4.87	5.4	--	--	--	--	--	unknown [Populus trichocarpa]
comp52212_c0	267.95	327.91	999.03	[J]	Translation, ribosomal structure and biogenesis	Molecular Function: translation initiation factor activity (GO:0003743);; Cellular Component: nucleus (GO:0005634);; Cellular Component: cytoplasm (GO:0005737);; Biological Process: DNA repair (GO:0006281);; Biological Process: translational initiation (GO:0006413);; Biological Process: regulation of translational initiation (GO:0006446);; Biological Process: virus induced gene silencing (GO:0009…	--	Protein translation factor SUI1 homolog OS=Oryza sativa subsp. japonica GN=GOS2 PE=2 SV=1	putative eukaryotic translation initiation factor SUI1 [Catharanthus roseus]
comp52219_c0	91.04	148	856.05	--	--	Biological Process: MAPK cascade (GO:0000165);; Biological Process: response to reactive oxygen species (GO:0000302);; Biological Process: protein targeting to membrane (GO:0006612);; Biological Process: response to cold (GO:0009409);; Cellular Component: chloroplast (GO:0009507);; Biological Process: response to wounding (GO:0009611);; Biological Process: abscisic acid mediated signaling pathway…	--	Indole-3-acetic acid-induced protein ARG2 OS=Vigna radiata var. radiata GN=ARG2 PE=2 SV=1	protein induced upon tuberization [Solanum demissum]
comp52227_c0	73.73	156.77	366.1	--	--	Molecular Function: calcium ion binding (GO:0005509);; Cellular Component: nucleus (GO:0005634);; Cellular Component: cytosol (GO:0005829);;	--	--	PREDICTED: uncharacterized protein LOC100249460 [Vitis vinifera]
comp52233_c0	213.65	89.34	14.06	--	--	--	K03283|4e-12|vvi:100259551|similar to HSC70-1 (heat shock cognate 70 kDa protein 1)	Probable mediator of RNA polymerase II transcription subunit 37c OS=Arabidopsis thaliana GN=MED37C PE=1 SV=1	unnamed protein product [Vitis vinifera]
comp52236_c0	142.44	41.92	308.31	--	--	--	--	Putative uncharacterized protein ENSP00000383309 OS=Homo sapiens PE=5 SV=3	hypothetical protein PRUPE_ppa010994mg [Prunus persica]
comp52246_c0	117.33	239.67	77.87	--	--	Cellular Component: nucleus (GO:0005634);; Cellular Component: cytoplasm (GO:0005737);; Biological Process: system development (GO:0048731);; Biological Process: regulation of biological process (GO:0050789);;	--	Acidic leucine-rich nuclear phosphoprotein 32-related protein OS=Arabidopsis thaliana GN=At3g50690 PE=2 SV=1	hypothetical protein 111O18.14 [Coffea canephora]
comp52247_c0	107.36	156.99	445.55	--	--	Biological Process: cellular membrane fusion (GO:0006944);; Cellular Component: plasmodesma (GO:0009506);; Biological Process: response to chitin (GO:0010200);; Molecular Function: metal ion binding (GO:0046872);; Biological Process: Golgi vesicle transport (GO:0048193);;	--	Zinc finger A20 and AN1 domain-containing stress-associated protein 1 OS=Arabidopsis thaliana GN=SAP1 PE=1 SV=1	stress-associated protein 6 [Solanum pennellii]
comp52254_c0	10.95	5.13	6.56	--	--	Molecular Function: GTPase activity (GO:0003924);; Molecular Function: GTP binding (GO:0005525);; Cellular Component: vacuole (GO:0005773);; Biological Process: GTP catabolic process (GO:0006184);; Cellular Component: chloroplast (GO:0009507);; Cellular Component: protein complex (GO:0043234);; Biological Process: protein polymerization (GO:0051258);;	--	--	unknown [Lotus japonicus]
comp52260_c0	24.1	3.52	2.08	--	--	Cellular Component: extracellular region (GO:0005576);; Cellular Component: endoplasmic reticulum (GO:0005783);; Biological Process: carbohydrate metabolic process (GO:0005975);; Biological Process: chromatin silencing (GO:0006342);; Biological Process: cell communication (GO:0007154);; Cellular Component: plant-type cell wall (GO:0009505);; Cellular Component: plasmodesma (GO:0009506);; Biologic…	--	Glucan endo-1,3-beta-glucosidase 2 OS=Arabidopsis thaliana GN=At1g66250 PE=1 SV=2	beta-1,3-glucanase [Camellia sinensis]
comp52265_c0	50.11	141.21	410.34	--	--	Biological Process: protein polyubiquitination (GO:0000209);; Molecular Function: ubiquitin-protein ligase activity (GO:0004842);; Molecular Function: protein binding (GO:0005515);; Cellular Component: nucleolus (GO:0005730);; Cellular Component: cytosol (GO:0005829);; Biological Process: transcription from RNA polymerase II promoter (GO:0006366);; Biological Process: amino acid transport (GO:000…	--	E3 ubiquitin-protein ligase RHA2A OS=Arabidopsis thaliana GN=RHA2A PE=1 SV=1	PREDICTED: E3 ubiquitin-protein ligase RHA2A-like [Vitis vinifera]
comp52273_c0	4.47	2.6	10.23
comp52274_c0	129.38	25.7	518.96	--	--	Molecular Function: DNA binding (GO:0003677);; Molecular Function: sequence-specific DNA binding transcription factor activity (GO:0003700);; Cellular Component: nucleus (GO:0005634);; Biological Process: regulation of transcription, DNA-dependent (GO:0006355);; Biological Process: response to stress (GO:0006950);; Biological Process: response to heat (GO:0009408);; Biological Process: response t…	--	Dehydration-responsive element-binding protein 1B OS=Arabidopsis thaliana GN=DREB1B PE=2 SV=2	CaCBF1B [Capsicum annuum]
comp52275_c0	25.55	12.12	2.89	[O]	Posttranslational modification, protein turnover, chaperones	Molecular Function: ATP binding (GO:0005524);; Cellular Component: nucleus (GO:0005634);; Cellular Component: mitochondrion (GO:0005739);; Biological Process: protein folding (GO:0006457);; Biological Process: response to heat (GO:0009408);; Biological Process: response to cold (GO:0009409);; Cellular Component: chloroplast stroma (GO:0009570);; Cellular Component: thylakoid (GO:0009579);; Biolog…	--	Heat shock 70 kDa protein 6, chloroplastic OS=Arabidopsis thaliana GN=HSP70-6 PE=1 SV=1	unknown [Populus trichocarpa x Populus deltoides]
comp52276_c0	3.68	6.98	20.6	--	--	--	--	--	PREDICTED: putative lipid phosphate phosphatase 3, chloroplastic-like [Solanum lycopersicum]
comp52278_c0	0	4.03	10.78	--	--	--	--	--	Uncharacterized protein TCM_012957 [Theobroma cacao]
comp52291_c0	0.56	7.07	10.46	--	--	--	--	--	PREDICTED: uncharacterized protein LOC101268883 [Solanum lycopersicum]
comp52292_c0	5.15	13.53	23.72	--	--	Cellular Component: nucleus (GO:0005634);; Cellular Component: plasma membrane (GO:0005886);;	--	--	PREDICTED: uncharacterized protein LOC101262986 [Solanum lycopersicum]
comp52296_c0	5.87	6.98	21.59	--	--	Molecular Function: protein binding (GO:0005515);; Biological Process: transcription, DNA-dependent (GO:0006351);; Biological Process: response to stress (GO:0006950);; Biological Process: response to abiotic stimulus (GO:0009628);; Biological Process: response to auxin stimulus (GO:0009733);; Biological Process: response to brassinosteroid stimulus (GO:0009741);; Biological Process: response to …	--	Auxin-induced protein 22E OS=Vigna radiata var. radiata GN=AUX22E PE=2 SV=1	Nt-iaa4.5 deduced protein [Nicotiana tabacum]
comp52301_c0	2.45	13.6	13.92	[P]	Inorganic ion transport and metabolism	Biological Process: respiratory burst involved in defense response (GO:0002679);; Molecular Function: carbonate dehydratase activity (GO:0004089);; Molecular Function: calcium-transporting ATPase activity (GO:0005388);; Molecular Function: calmodulin binding (GO:0005516);; Molecular Function: ATP binding (GO:0005524);; Cellular Component: endoplasmic reticulum membrane (GO:0005789);; Cellular Com…	K01537|0.0|vvi:100246545|hypothetical protein LOC100246545	Calcium-transporting ATPase 1, plasma membrane-type OS=Oryza sativa subsp. japonica GN=Os12g0586600 PE=2 SV=1	PREDICTED: putative calcium-transporting ATPase 11, plasma membrane-type isoform 2 [Vitis vinifera]
comp52303_c0	3.71	2.75	11.67	--	--	Cellular Component: mitochondrion (GO:0005739);; Cellular Component: cytosol (GO:0005829);; Biological Process: response to heat (GO:0009408);; Biological Process: response to cold (GO:0009409);; Biological Process: response to salt stress (GO:0009651);; Biological Process: vegetative to reproductive phase transition of meristem (GO:0010228);; Biological Process: divalent metal ion transport (GO:…	--	BAG family molecular chaperone regulator 2 OS=Arabidopsis thaliana GN=BAG2 PE=1 SV=1	predicted protein [Populus trichocarpa]
comp52310_c0	17.83	4.38	5.16	--	--	Cellular Component: ubiquitin ligase complex (GO:0000151);; Molecular Function: ubiquitin-protein ligase activity (GO:0004842);; Biological Process: protein ubiquitination (GO:0016567);; Molecular Function: transmembrane receptor protein serine/threonine kinase binding (GO:0070696);;	--	U-box domain-containing protein 45 OS=Arabidopsis thaliana GN=PUB45 PE=1 SV=1	PREDICTED: U-box domain-containing protein 45-like [Solanum lycopersicum]
comp52312_c0	25.65	5.77	9.86	--	--	--	--	--	PREDICTED: BAG family molecular chaperone regulator 1-like [Solanum lycopersicum]
comp52317_c1	7.84	4.68	15.61
comp52332_c0	2.31	14.9	36.48	--	--	Cellular Component: cell part (GO:0044464);;	--	UPF0481 protein At3g47200 OS=Arabidopsis thaliana GN=At3g47200 PE=1 SV=1	predicted protein [Populus trichocarpa]
comp52342_c0	19.27	3.68	3.69	--	--	Molecular Function: carboxylesterase activity (GO:0004091);; Molecular Function: triglyceride lipase activity (GO:0004806);; Molecular Function: calmodulin binding (GO:0005516);; Biological Process: response to stress (GO:0006950);; Cellular Component: cytoplasmic membrane-bounded vesicle (GO:0016023);; Biological Process: lipid catabolic process (GO:0016042);;	--	--	PREDICTED: uncharacterized protein LOC101260669 [Solanum lycopersicum]
comp52344_c0	0.59	0.69	10.79	--	--	--	--	--	Uncharacterized protein TCM_015287 [Theobroma cacao]
comp52350_c0	7.74	12.83	4.46
comp52351_c0	0.8	0.07	13.75	--	--	Biological Process: defense response to insect (GO:0002213);; Biological Process: respiratory burst involved in defense response (GO:0002679);; Molecular Function: DNA binding (GO:0003677);; Molecular Function: sequence-specific DNA binding transcription factor activity (GO:0003700);; Cellular Component: nucleus (GO:0005634);; Biological Process: response to water deprivation (GO:0009414);; Biolo…	--	Ethylene-responsive transcription factor ERF016 OS=Arabidopsis thaliana GN=ERF016 PE=2 SV=1	AP2/ERF domain-containing transcription factor [Populus trichocarpa]
comp52352_c0	1.04	5.15	6.55	--	--	Biological Process: MAPK cascade (GO:0000165);; Biological Process: response to superoxide (GO:0000303);; Molecular Function: DNA binding (GO:0003677);; Molecular Function: sequence-specific DNA binding transcription factor activity (GO:0003700);; Cellular Component: nucleus (GO:0005634);; Biological Process: regulation of transcription, DNA-dependent (GO:0006355);; Biological Process: protein ta…	--	NAC domain-containing protein 100 OS=Arabidopsis thaliana GN=NAC100 PE=2 SV=1	NAC domain protein [Citrus trifoliata]
comp52354_c0	17.38	7.41	6.14	--	--	Cellular Component: nucleus (GO:0005634);; Biological Process: cellular process (GO:0009987);;	--	--	PREDICTED: uncharacterized protein LOC100791587 isoform 1 [Glycine max]
comp52355_c0	2.12	1.75	6.74
comp52359_c0	68.04	2.32	0.66	[N]	Cell motility	Molecular Function: protein binding (GO:0005515);; Cellular Component: extracellular region (GO:0005576);; Cellular Component: nucleolus (GO:0005730);; Cellular Component: plasma membrane (GO:0005886);; Molecular Function: peptidase activity (GO:0008233);; Cellular Component: plasmodesma (GO:0009506);; Cellular Component: chloroplast (GO:0009507);; Biological Process: response to salt stress (GO:…	--	Repetitive proline-rich cell wall protein 1 OS=Medicago truncatula GN=PRP1 PE=2 SV=1	PREDICTED: repetitive proline-rich cell wall protein 1 [Vitis vinifera]
comp52359_c1	557.29	154.45	189.71
comp52359_c2	521.49	143.89	124.31	--	--	Molecular Function: copper ion binding (GO:0005507);; Biological Process: glucose catabolic process (GO:0006007);; Biological Process: response to osmotic stress (GO:0006970);; Biological Process: response to cadmium ion (GO:0046686);; Molecular Function: metal ion binding (GO:0046872);;	--	Metallothionein-like protein type 2 OS=Actinidia deliciosa GN=pKIWI504 PE=2 SV=1	RecName: Full=Metallothionein-like protein type 2
comp52367_c0	37.48	131.01	234.7	--	--	Biological Process: regulation of cell growth (GO:0001558);; Cellular Component: nucleus (GO:0005634);; Cellular Component: cytoplasm (GO:0005737);; Cellular Component: plasma membrane (GO:0005886);; Biological Process: regulation of mitotic cell cycle (GO:0007346);; Biological Process: cell proliferation (GO:0008283);; Cellular Component: chloroplast (GO:0009507);; Cellular Component: thylakoid …	--	Translationally-controlled tumor protein homolog OS=Elaeis guineensis var. tenera GN=TCTP PE=1 SV=1	translationally controlled tumor protein [Hevea brasiliensis]
comp52373_c0	3.39	0.86	21.1	--	--	Cellular Component: ubiquitin ligase complex (GO:0000151);; Biological Process: MAPK cascade (GO:0000165);; Biological Process: respiratory burst involved in defense response (GO:0002679);; Molecular Function: ubiquitin-protein ligase activity (GO:0004842);; Molecular Function: protein binding (GO:0005515);; Cellular Component: cytosol (GO:0005829);; Biological Process: protein targeting to membr…	--	E3 ubiquitin-protein ligase PUB23 OS=Arabidopsis thaliana GN=PUB23 PE=1 SV=1	Plant U-box 23 [Theobroma cacao]
comp52385_c0	15.51	36.66	225.24	[OC]	--	Molecular Function: protein disulfide isomerase activity (GO:0003756);; Molecular Function: enzyme inhibitor activity (GO:0004857);; Cellular Component: nucleus (GO:0005634);; Cellular Component: cytosol (GO:0005829);; Cellular Component: plasma membrane (GO:0005886);; Biological Process: protein folding (GO:0006457);; Biological Process: phosphatidylinositol biosynthetic process (GO:0006661);; B…	--	Thioredoxin-like protein CXXS1 OS=Arabidopsis thaliana GN=CXXS1 PE=2 SV=2	C-terminal cysteine residue is changed to a serine 1 [Theobroma cacao]
comp52386_c0	1.22	5.07	23.09	[Z]	Cytoskeleton	Molecular Function: structural constituent of cytoskeleton (GO:0005200);; Molecular Function: protein binding (GO:0005515);; Molecular Function: ATP binding (GO:0005524);; Cellular Component: cell wall (GO:0005618);; Cellular Component: nucleolus (GO:0005730);; Cellular Component: mitochondrion (GO:0005739);; Cellular Component: cytosol (GO:0005829);; Cellular Component: cytoskeleton (GO:0005856)…	--	Actin-1 OS=Pisum sativum PE=2 SV=1	actin [Pisum sativum]
comp52390_c0	11.68	6.75	27.86
comp52391_c0	29.27	94.37	265.92	[I]	Lipid transport and metabolism	Biological Process: transition metal ion transport (GO:0000041);; Cellular Component: nucleus (GO:0005634);; Biological Process: fatty acid metabolic process (GO:0006631);; Biological Process: acylglycerol metabolic process (GO:0006639);; Biological Process: metabolic process (GO:0008152);; Biological Process: response to wounding (GO:0009611);; Biological Process: regulation of cell communicatio…	--	Monoglyceride lipase OS=Mus musculus GN=Mgll PE=1 SV=1	PREDICTED: monoglyceride lipase-like [Solanum lycopersicum]
comp52397_c0	13.47	4.07	1.81	--	--	--	--	--	PREDICTED: vacuolar protein 8-like [Solanum lycopersicum]
comp52399_c0	3.02	4.9	24.03	[E]	Amino acid transport and metabolism	Molecular Function: glutamate decarboxylase activity (GO:0004351);; Molecular Function: calmodulin binding (GO:0005516);; Cellular Component: nucleus (GO:0005634);; Cellular Component: cytosol (GO:0005829);; Biological Process: glutamate metabolic process (GO:0006536);; Biological Process: protein targeting to membrane (GO:0006612);; Biological Process: water transport (GO:0006833);; Cellular Com…	K01580|1e-144|rcu:RCOM_0112460|glutamate decarboxylase, putative (EC:4.1.1.15)	Glutamate decarboxylase OS=Petunia hybrida GN=GAD PE=1 SV=1	glutamate decarboxylase [Nicotiana tabacum]
comp52401_c0	12.13	0.73	2.61
comp52401_c1	35.66	5.9	8.19	--	--	Molecular Function: signal transducer activity (GO:0004871);; Molecular Function: hormone activity (GO:0005179);; Biological Process: polyamine catabolic process (GO:0006598);; Biological Process: syncytium formation (GO:0006949);; Biological Process: cell-cell signaling (GO:0007267);; Cellular Component: plant-type cell wall (GO:0009505);; Cellular Component: plasmodesma (GO:0009506);; Biologica…	--	Rapid alkalinization factor OS=Nicotiana tabacum GN=RALF PE=1 SV=1	rapid alkalinization factor preproprotein [Nicotiana attenuata]
comp52410_c0	0.17	11.82	1.18	--	--	--	--	--	conserved hypothetical protein [Ricinus communis]
comp52410_c1	0.42	8.27	2.97	--	--	--	--	--	Uncharacterized protein TCM_008922 [Theobroma cacao]
comp52425_c0	27.35	3.08	0.52	[C]	Energy production and conversion	Biological Process: sulfur amino acid metabolic process (GO:0000096);; Biological Process: MAPK cascade (GO:0000165);; Molecular Function: copper ion binding (GO:0005507);; Cellular Component: cell wall (GO:0005618);; Cellular Component: nucleolus (GO:0005730);; Cellular Component: mitochondrial matrix (GO:0005759);; Cellular Component: vacuolar membrane (GO:0005774);; Cellular Component: Golgi a…	K00026|0.0|vvi:100253198|hypothetical protein LOC100253198	Malate dehydrogenase, glyoxysomal OS=Cucumis sativus GN=MDHG PE=2 SV=1	PREDICTED: malate dehydrogenase, glyoxysomal [Vitis vinifera]
comp52433_c0	2.85	16.19	4.27
comp52435_c0	2.17	14.69	15.27	--	--	--	--	Uncharacterized protein At4g30180 OS=Arabidopsis thaliana GN=At4g30180 PE=2 SV=1	hypothetical protein PRUPE_ppa012566mg [Prunus persica]
comp52448_c0	92.42	12.48	8.76	[Z]	Cytoskeleton	Cellular Component: astral microtubule (GO:0000235);; Biological Process: cytokinesis (GO:0000910);; Molecular Function: GTPase activity (GO:0003924);; Molecular Function: structural constituent of cytoskeleton (GO:0005200);; Molecular Function: GTP binding (GO:0005525);; Cellular Component: cell wall (GO:0005618);; Cellular Component: lipid particle (GO:0005811);; Cellular Component: centrosome …	--	Tubulin alpha-5 chain OS=Arabidopsis thaliana GN=TUBA5 PE=2 SV=2	hypothetical protein M569_09137, partial [Genlisea aurea]
comp52464_c0	261.03	92.06	86.27	--	--	Molecular Function: copper ion binding (GO:0005507);; Molecular Function: calcium ion binding (GO:0005509);; Molecular Function: protein binding (GO:0005515);; Cellular Component: nucleus (GO:0005634);; Cellular Component: cytosol (GO:0005829);; Cellular Component: plasma membrane (GO:0005886);; Biological Process: protein folding (GO:0006457);; Biological Process: defense response (GO:0006952);;…	--	Calcium-binding protein KIC OS=Arabidopsis thaliana GN=KIC PE=1 SV=2	PREDICTED: calcium-binding protein KIC-like [Solanum lycopersicum]
comp52465_c0	13.82	0.28	0	--	--	Molecular Function: catalytic activity (GO:0003824);; Molecular Function: protein binding (GO:0005515);; Cellular Component: plant-type cell wall (GO:0009505);; Cellular Component: plasmodesma (GO:0009506);; Biological Process: cellular component organization (GO:0016043);;	--	Leucine-rich repeat extensin-like protein 3 OS=Arabidopsis thaliana GN=LRX3 PE=1 SV=1	hypothetical protein EMIHUDRAFT_314476 [Emiliania huxleyi CCMP1516]
comp52470_c0	3.61	8.77	1.27	[E]	Amino acid transport and metabolism	Biological Process: response to hypoxia (GO:0001666);; Biological Process: regulation of immune system process (GO:0002682);; Molecular Function: gamma-glutamyltransferase activity (GO:0003840);; Molecular Function: L-alanine:2-oxoglutarate aminotransferase activity (GO:0004021);; Molecular Function: protein binding (GO:0005515);; Cellular Component: nucleus (GO:0005634);; Cellular Component: mit…	K00681|0.0|pop:POPTR_760175|hypothetical protein	Gamma-glutamyltranspeptidase 1 OS=Arabidopsis thaliana GN=GGT1 PE=2 SV=1	PREDICTED: gamma-glutamyltranspeptidase 1-like [Solanum lycopersicum]
comp52472_c0	58.42	32.69	2.17	--	--	Biological Process: protein peptidyl-prolyl isomerization (GO:0000413);; Biological Process: developmental process involved in reproduction (GO:0003006);; Molecular Function: peptidyl-prolyl cis-trans isomerase activity (GO:0003755);; Molecular Function: calmodulin binding (GO:0005516);; Molecular Function: FK506 binding (GO:0005528);; Cellular Component: nucleolus (GO:0005730);; Cellular Compone…	K09571|6e-71|pop:POPTR_824273|hypothetical protein	Peptidyl-prolyl cis-trans isomerase FKBP65 OS=Arabidopsis thaliana GN=FKBP65 PE=1 SV=1	predicted protein [Populus trichocarpa]
comp52472_c1	61.38	25.65	2.77	[O]	Posttranslational modification, protein turnover, chaperones	Biological Process: protein peptidyl-prolyl isomerization (GO:0000413);; Molecular Function: peptidyl-prolyl cis-trans isomerase activity (GO:0003755);; Molecular Function: calmodulin binding (GO:0005516);; Molecular Function: FK506 binding (GO:0005528);; Cellular Component: nucleus (GO:0005634);; Cellular Component: vacuole (GO:0005773);; Cellular Component: cytosol (GO:0005829);; Biological Pro…	K09571|7e-81|vvi:100249097|hypothetical protein LOC100249097	Peptidyl-prolyl cis-trans isomerase FKBP62 OS=Arabidopsis thaliana GN=FKBP62 PE=1 SV=2	hypothetical protein PRUPE_ppa003399mg [Prunus persica]
comp52478_c0	3.15	1.67	11.81	--	--	Biological Process: RNA splicing, via endonucleolytic cleavage and ligation (GO:0000394);; Molecular Function: DNA binding (GO:0003677);; Molecular Function: chromatin binding (GO:0003682);; Molecular Function: sequence-specific DNA binding transcription factor activity (GO:0003700);; Molecular Function: acid phosphatase activity (GO:0003993);; Cellular Component: extracellular region (GO:0005576…	--	Transcription factor CPC OS=Arabidopsis thaliana GN=CPC PE=1 SV=1	predicted protein [Populus trichocarpa]
comp52482_c0	49.1	213.52	167.72	--	--	Biological Process: polysaccharide biosynthetic process (GO:0000271);; Biological Process: polysaccharide catabolic process (GO:0000272);; Cellular Component: mitochondrial respiratory chain complex III (GO:0005750);; Biological Process: starch metabolic process (GO:0005982);; Biological Process: glycolysis (GO:0006096);; Biological Process: calcium ion transport (GO:0006816);; Biological Process…	--	COBRA-like protein 4 OS=Arabidopsis thaliana GN=COBL4 PE=2 SV=2	Protein COBRA precursor, putative [Ricinus communis]
comp52484_c0	117.93	29.36	6.39
comp52491_c0	7.02	6.78	0.97
comp52495_c0	4.44	17.27	18.05	--	--	--	--	--	hypothetical protein PRUPE_ppa012539mg [Prunus persica]
comp52497_c0	8.97	3.93	2	--	--	--	--	--	conserved hypothetical protein [Ricinus communis]
comp52501_c0	9.01	30.18	23.55	[P]	Inorganic ion transport and metabolism	Cellular Component: Golgi membrane (GO:0000139);; Biological Process: response to superoxide (GO:0000303);; Biological Process: blood vessel development (GO:0001568);; Biological Process: in utero embryonic development (GO:0001701);; Biological Process: blood vessel remodeling (GO:0001974);; Biological Process: regulation of oxidative phosphorylation (GO:0002082);; Molecular Function: GTPase acti…	--	Copper-transporting ATPase RAN1 OS=Arabidopsis thaliana GN=RAN1 PE=1 SV=1	PREDICTED: copper-transporting ATPase RAN1-like, partial [Cucumis sativus]
comp52506_c0	4.1	13.82	3.03
comp52522_c0	2.56	1.14	19.24	--	--	--	--	--	predicted protein [Populus trichocarpa]
comp52524_c1	1.33	1.94	9.18	--	--	Molecular Function: DNA binding (GO:0003677);; Molecular Function: sequence-specific DNA binding transcription factor activity (GO:0003700);; Cellular Component: nucleus (GO:0005634);; Cellular Component: plasma membrane (GO:0005886);; Biological Process: regulation of transcription, DNA-dependent (GO:0006355);; Biological Process: regulation of vegetative phase change (GO:0010321);; Biological P…	--	Squamosa promoter-binding-like protein 4 OS=Arabidopsis thaliana GN=SPL4 PE=1 SV=1	putative squamosa promoter-binding protein [Betula platyphylla]
comp52527_c0	0.33	7.01	6.39	[G]	Carbohydrate transport and metabolism	Molecular Function: phosphogluconate dehydrogenase (decarboxylating) activity (GO:0004616);; Cellular Component: mitochondrion (GO:0005739);; Cellular Component: peroxisome (GO:0005777);; Cellular Component: cytosol (GO:0005829);; Biological Process: pentose-phosphate shunt (GO:0006098);; Biological Process: ER to Golgi vesicle-mediated transport (GO:0006888);; Biological Process: response to col…	K00033|2e-21|vvi:100241717|hypothetical protein LOC100241717	6-phosphogluconate dehydrogenase, decarboxylating 2, chloroplastic OS=Spinacia oleracea GN=pgdP PE=1 SV=1	6-phosphogluconate dehydrogenase [Cucumis sativus]
comp52534_c0	2.39	20.92	15.57	--	--	Biological Process: fatty acid beta-oxidation (GO:0006635);; Cellular Component: chloroplast (GO:0009507);; Biological Process: developmental process (GO:0032502);;	--	--	hypothetical protein PRUPE_ppa018485mg [Prunus persica]
comp52536_c0	0.17	7.51	14.12	--	--	Molecular Function: sequence-specific DNA binding transcription factor activity (GO:0003700);; Molecular Function: binding (GO:0005488);; Cellular Component: nucleus (GO:0005634);; Biological Process: regulation of transcription, DNA-dependent (GO:0006355);; Biological Process: determination of bilateral symmetry (GO:0009855);; Biological Process: regulation of flower development (GO:0009909);; B…	--	Trihelix transcription factor PTL OS=Arabidopsis thaliana GN=PTL PE=2 SV=1	PREDICTED: trihelix transcription factor GT-2-like [Vitis vinifera]
comp52536_c1	0.18	4.62	4.81	--	--	Molecular Function: enhancer sequence-specific DNA binding (GO:0001158);; Molecular Function: chromatin binding (GO:0003682);; Molecular Function: sequence-specific DNA binding transcription factor activity (GO:0003700);; Molecular Function: calmodulin binding (GO:0005516);; Cellular Component: nucleus (GO:0005634);; Biological Process: determination of bilateral symmetry (GO:0009855);; Biologica…	--	Trihelix transcription factor PTL OS=Arabidopsis thaliana GN=PTL PE=2 SV=1	PREDICTED: trihelix transcription factor GT-2-like [Vitis vinifera]
comp52537_c0	1.92	0.74	4.21
comp52548_c0	5.21	6.2	19.89	--	--	--	--	--	PREDICTED: uncharacterized protein LOC100248425 [Vitis vinifera]
comp52553_c0	34.15	2.97	2.32	[M]	Cell wall/membrane/envelope biogenesis	Molecular Function: polygalacturonase activity (GO:0004650);; Cellular Component: extracellular region (GO:0005576);; Cellular Component: vacuole (GO:0005773);; Biological Process: carbohydrate metabolic process (GO:0005975);; Biological Process: metabolic process (GO:0008152);; Cellular Component: plant-type cell wall (GO:0009505);; Cellular Component: membrane (GO:0016020);; Cellular Component:…	--	Probable polygalacturonase OS=Vitis vinifera GN=GSVIVT00026920001 PE=1 SV=1	unnamed protein product [Vitis vinifera]
comp52553_c1	10.59	2.11	1.1	[M]	Cell wall/membrane/envelope biogenesis	Molecular Function: polygalacturonase activity (GO:0004650);; Cellular Component: extracellular region (GO:0005576);; Cellular Component: vacuole (GO:0005773);; Biological Process: carbohydrate metabolic process (GO:0005975);; Cellular Component: plant-type cell wall (GO:0009505);;	--	Probable polygalacturonase OS=Vitis vinifera GN=GSVIVT00026920001 PE=1 SV=1	PREDICTED: probable polygalacturonase-like [Solanum lycopersicum]
comp52556_c0	2.37	9.18	15.5	--	--	Cellular Component: cell wall (GO:0005618);; Biological Process: polyamine catabolic process (GO:0006598);; Cellular Component: chloroplast (GO:0009507);; Biological Process: systemic acquired resistance (GO:0009627);; Biological Process: lignan biosynthetic process (GO:0009807);; Biological Process: actin filament-based movement (GO:0030048);; Biological Process: response to endoplasmic reticulu…	--	Dirigent protein 19 OS=Arabidopsis thaliana GN=DIR19 PE=2 SV=1	uncharacterized protein LOC100775617 precursor [Glycine max]
comp52562_c0	11.93	3.16	2.9	--	--	Cellular Component: nucleus (GO:0005634);; Biological Process: response to karrikin (GO:0080167);;	--	--	predicted protein [Populus trichocarpa]
comp52578_c0	47.71	32.54	6.45	--	--	Molecular Function: DNA binding (GO:0003677);; Molecular Function: sequence-specific DNA binding transcription factor activity (GO:0003700);; Molecular Function: protein binding (GO:0005515);; Cellular Component: intracellular (GO:0005622);; Cellular Component: nucleus (GO:0005634);; Biological Process: glycolysis (GO:0006096);; Biological Process: water transport (GO:0006833);; Biological Proces…	--	Salt tolerance protein OS=Arabidopsis thaliana GN=STO PE=1 SV=1	PREDICTED: salt tolerance-like protein [Vitis vinifera]
comp52583_c0	237.29	5.89	1.34	--	--	--	--	Organ-specific protein S2 OS=Pisum sativum PE=2 SV=1	PREDICTED: organ-specific protein S2-like [Vitis vinifera]
comp52584_c0	6.99	17.68	37.61	--	--	--	--	--	conserved hypothetical protein [Ricinus communis]
comp52593_c0	26.24	9.13	7.53
comp52594_c0	1.41	3.76	11.92	[RTKL]	--	Biological Process: MAPK cascade (GO:0000165);; Biological Process: response to superoxide (GO:0000303);; Molecular Function: MAP kinase activity (GO:0004707);; Molecular Function: protein binding (GO:0005515);; Molecular Function: ATP binding (GO:0005524);; Cellular Component: nucleus (GO:0005634);; Cellular Component: trans-Golgi network (GO:0005802);; Biological Process: protein phosphorylatio…	--	Mitogen-activated protein kinase 7 OS=Arabidopsis thaliana GN=MPK7 PE=2 SV=2	MAP kinase homolog [Nicotiana tabacum]
comp52596_c0	20.19	4.79	15.78	[TZDR]	--	Molecular Function: calcium ion binding (GO:0005509);; Cellular Component: plasma membrane (GO:0005886);; Cellular Component: plastid (GO:0009536);; Biological Process: response to wounding (GO:0009611);; Biological Process: response to ethylene stimulus (GO:0009723);; Biological Process: hormone-mediated signaling pathway (GO:0009755);; Biological Process: amino acid import (GO:0043090);; Biolog…	K13448|2e-76|pop:POPTR_655240|hypothetical protein	Probable calcium-binding protein CML41 OS=Arabidopsis thaliana GN=CML41 PE=2 SV=2	PREDICTED: probable calcium-binding protein CML41-like [Solanum lycopersicum]
comp52611_c0	4.23	67.89	18.65	[GEPR]	--	Molecular Function: maltose:hydrogen symporter activity (GO:0005364);; Cellular Component: vacuole (GO:0005773);; Cellular Component: Golgi apparatus (GO:0005794);; Cellular Component: plasma membrane (GO:0005886);; Cellular Component: integral to plasma membrane (GO:0005887);; Biological Process: oligopeptide transport (GO:0006857);; Molecular Function: sucrose:hydrogen symporter activity (GO:00…	--	Sucrose transport protein OS=Spinacia oleracea PE=2 SV=1	sucrose transporter 3 [Populus tremula x Populus alba]
comp52622_c0	18.79	1.17	1.07	--	--	Cellular Component: mitochondrion (GO:0005739);; Cellular Component: photosystem I (GO:0009522);; Cellular Component: photosystem II (GO:0009523);; Cellular Component: chloroplast thylakoid membrane (GO:0009535);; Biological Process: response to blue light (GO:0009637);; Biological Process: photosynthesis, light harvesting (GO:0009765);; Cellular Component: chloroplast envelope (GO:0009941);; Bio…	K08912|0.0|vvi:100245214|hypothetical protein LOC100245214	Chlorophyll a-b binding protein 40, chloroplastic OS=Nicotiana tabacum GN=CAB40 PE=2 SV=1	PREDICTED: chlorophyll a-b binding protein, chloroplastic-like [Cucumis sativus]
comp52623_c2	40.27	15.93	8.48	[O]	Posttranslational modification, protein turnover, chaperones	Molecular Function: DNA binding (GO:0003677);; Molecular Function: protein binding (GO:0005515);; Biological Process: protein folding (GO:0006457);; Biological Process: response to stress (GO:0006950);; Cellular Component: chloroplast (GO:0009507);; Molecular Function: heat shock protein binding (GO:0031072);; Biological Process: primary metabolic process (GO:0044238);; Biological Process: cellul…	--	Chaperone protein DnaJ OS=Hydrogenobacter thermophilus (strain DSM 6534 / IAM 12695 / TK-6) GN=dnaJ PE=3 SV=1	PREDICTED: uncharacterized protein LOC100252905 [Vitis vinifera]
comp52625_c0	35.49	7.48	2.79	[CHR]	--	Cellular Component: peroxisome (GO:0005777);; Biological Process: rRNA processing (GO:0006364);; Molecular Function: poly(U) RNA binding (GO:0008266);; Molecular Function: glycerate dehydrogenase activity (GO:0008465);; Cellular Component: chloroplast (GO:0009507);; Biological Process: response to blue light (GO:0009637);; Biological Process: plastid organization (GO:0009657);; Biological Process…	--	Glycerate dehydrogenase HPR, peroxisomal OS=Arabidopsis thaliana GN=HPR PE=1 SV=1	PREDICTED: glycerate dehydrogenase HPR, peroxisomal [Solanum lycopersicum]
comp52626_c0	1.31	1.08	12.67	--	--	Cellular Component: plasma membrane (GO:0005886);;	--	Uncharacterized protein At5g65660 OS=Arabidopsis thaliana GN=At5g65660 PE=1 SV=1	PREDICTED: uncharacterized protein At5g65660-like [Solanum lycopersicum]
comp52632_c0	0.46	4.51	7.85	--	--	--	--	--	Expression of the gene is downregulated in the presence of paraquat, putative [Theobroma cacao]
comp52635_c0	0.79	1.32	6.54	--	--	--	--	--	PREDICTED: vesicle transport protein GOT1B-like isoform 2 [Solanum lycopersicum]
comp52638_c0	5.39	2.94	23.38	--	--	--	--	--	hypothetical protein MTR_5g020090 [Medicago truncatula]
comp52652_c0	18.37	3.2	52.04	--	--	Biological Process: systemic acquired resistance, salicylic acid mediated signaling pathway (GO:0009862);;	K14488|8e-48|vvi:100255700|hypothetical protein LOC100255700	Auxin-induced protein X10A OS=Glycine max PE=2 SV=1	PREDICTED: uncharacterized protein LOC101258390 [Solanum lycopersicum]
comp52654_c0	13.2	2.7	6.23	--	--	--	--	--	PREDICTED: uncharacterized protein LOC101261845 [Solanum lycopersicum]
comp52655_c0	20.97	0	0.2	--	--	Molecular Function: oxidoreductase activity (GO:0016491);; Molecular Function: lyase activity (GO:0016829);;	K13832|2e-17|rcu:RCOM_0556770|shikimate dehydrogenase, putative (EC:1.1.1.25 4.2.1.10)	--	PREDICTED: bifunctional 3-dehydroquinate dehydratase/shikimate dehydrogenase, chloroplastic-like [Solanum lycopersicum]
comp52655_c1	10.85	0.66	0.15	--	--	--	K13832|2e-29|rcu:RCOM_0556770|shikimate dehydrogenase, putative (EC:1.1.1.25 4.2.1.10)	--	shikimate dehydrogenase, putative [Ricinus communis]
comp52660_c0	110.47	47.64	15.26	--	--	Molecular Function: inorganic phosphate transmembrane transporter activity (GO:0005315);; Cellular Component: mitochondrion (GO:0005739);; Biological Process: vacuole organization (GO:0007033);; Cellular Component: chloroplast thylakoid (GO:0009534);; Biological Process: embryo sac development (GO:0009553);; Biological Process: response to nematode (GO:0009624);; Biological Process: photosyntheti…	--	Triose phosphate/phosphate translocator, chloroplastic OS=Pisum sativum PE=1 SV=1	PREDICTED: triose phosphate/phosphate translocator TPT, chloroplastic [Vitis vinifera]
comp52666_c0	7.38	0.18	1.98	--	--	Cellular Component: extracellular region (GO:0005576);;	--	--	PREDICTED: uncharacterized protein LOC101252337 [Solanum lycopersicum]
comp52677_c0	28.87	14.92	47.38	--	--	--	--	--	PREDICTED: uncharacterized protein LOC100258290 [Vitis vinifera]
comp52680_c0	31.85	0.31	1.36	--	--	Molecular Function: nucleic acid binding (GO:0003676);; Molecular Function: protein binding (GO:0005515);; Cellular Component: proteinaceous extracellular matrix (GO:0005578);; Cellular Component: membrane (GO:0016020);; Cellular Component: cell junction (GO:0030054);; Cellular Component: nuclear lumen (GO:0031981);; Biological Process: cell junction assembly (GO:0034329);; Biological Process: ce…	--	Saimiri transformation-associated protein OS=Saimiriine herpesvirus 2 (strain 488) PE=4 SV=1	PREDICTED: uncharacterized protein LOC100786484 [Glycine max]
comp52681_c0	84.81	33.02	19.43	[O]	Posttranslational modification, protein turnover, chaperones	Molecular Function: copper ion binding (GO:0005507);; Molecular Function: ATP binding (GO:0005524);; Cellular Component: mitochondrion (GO:0005739);; Cellular Component: mitochondrial matrix (GO:0005759);; Cellular Component: vacuolar membrane (GO:0005774);; Cellular Component: Golgi apparatus (GO:0005794);; Cellular Component: plasma membrane (GO:0005886);; Biological Process: gluconeogenesis (G…	K04077|0.0|rcu:RCOM_1023530|chaperonin-60kD, ch60, putative	Chaperonin CPN60-2, mitochondrial OS=Cucurbita maxima GN=CPN60-2 PE=1 SV=1	Heat shock protein 60 isoform 1 [Theobroma cacao]
comp52686_c0	22.6	16.39	51.82	[O]	Posttranslational modification, protein turnover, chaperones	Biological Process: nuclear division (GO:0000280);; Biological Process: cytokinesis by cell plate formation (GO:0000911);; Molecular Function: peroxidase activity (GO:0004601);; Cellular Component: nucleus (GO:0005634);; Cellular Component: mitochondrion (GO:0005739);; Cellular Component: cytosol (GO:0005829);; Cellular Component: microtubule (GO:0005874);; Cellular Component: plasma membrane (GO…	--	Peroxiredoxin-2C OS=Oryza sativa subsp. japonica GN=PRXIIC PE=1 SV=1	peroxiredoxin 5 cell rescue protein, partial [Lolium perenne]
comp52690_c0	24.7	22.54	6.77	--	--	Cellular Component: ubiquitin ligase complex (GO:0000151);; Cellular Component: cytosol (GO:0005829);; Biological Process: ubiquitin-dependent protein catabolic process (GO:0006511);; Biological Process: glucuronoxylan metabolic process (GO:0010413);; Biological Process: protein ubiquitination (GO:0016567);; Molecular Function: ubiquitin-ubiquitin ligase activity (GO:0034450);; Biological Process…	K10597|2e-42|ath:AT5G15400|U-box domain-containing protein	Probable ubiquitin conjugation factor E4 OS=Arabidopsis thaliana GN=PUB1 PE=2 SV=1	PREDICTED: probable ubiquitin conjugation factor E4-like [Solanum lycopersicum]
comp52720_c0	0.87	6.88	8.09	--	--	Cellular Component: nucleus (GO:0005634);; Cellular Component: vacuole (GO:0005773);; Cellular Component: plasma membrane (GO:0005886);; Cellular Component: plastid (GO:0009536);; Biological Process: response to high light intensity (GO:0009644);; Molecular Function: magnesium ion transmembrane transporter activity (GO:0015095);; Biological Process: magnesium ion transport (GO:0015693);; Biologic…	--	Magnesium transporter MRS2-3 OS=Arabidopsis thaliana GN=MRS2-3 PE=1 SV=1	PREDICTED: magnesium transporter MRS2-3-like isoform 1 [Glycine max]
comp52728_c0	13	3.26	30.27	[S]	Function unknown	Biological Process: developmental process involved in reproduction (GO:0003006);; Molecular Function: actin monomer binding (GO:0003785);; Molecular Function: ATP binding (GO:0005524);; Cellular Component: nucleus (GO:0005634);; Cellular Component: cytosol (GO:0005829);; Cellular Component: plasma membrane (GO:0005886);; Biological Process: N-terminal protein myristoylation (GO:0006499);; Biologi…	K00889|4e-95|vvi:100250604|hypothetical protein LOC100250604	Phosphatidylinositol 4-phosphate 5-kinase 2 OS=Arabidopsis thaliana GN=PIP5K2 PE=1 SV=2	putative phosphatidylinositol 4-phosphate 5-kinase [Nicotiana rustica]
comp52729_c0	3.06	4.3	17.44
comp52737_c0	0.75	5.12	28.85	[Z]	Cytoskeleton	Biological Process: cytokinesis (GO:0000910);; Molecular Function: structural constituent of cytoskeleton (GO:0005200);; Molecular Function: ATP binding (GO:0005524);; Cellular Component: cell wall (GO:0005618);; Cellular Component: nucleolus (GO:0005730);; Cellular Component: mitochondrion (GO:0005739);; Cellular Component: lipid particle (GO:0005811);; Cellular Component: cytosol (GO:0005829);;…	--	Actin, alpha skeletal muscle (Fragment) OS=Pleurodeles waltl PE=2 SV=1	actin, partial [Lolium perenne]
comp52739_c0	19.55	6.32	12.63	--	--	Molecular Function: binding (GO:0005488);; Biological Process: response to osmotic stress (GO:0006970);; Biological Process: response to virus (GO:0009615);; Biological Process: response to hormone stimulus (GO:0009725);; Biological Process: post-embryonic development (GO:0009791);; Biological Process: cellular component organization (GO:0016043);; Cellular Component: protein complex (GO:0043234)…	--	Mannose/glucose-specific lectin (Fragment) OS=Parkia platycephala PE=1 SV=1	hypothetical protein M569_04010 [Genlisea aurea]
comp52740_c0	10.46	4.03	3.78	--	--	Cellular Component: plasma membrane (GO:0005886);; Biological Process: signal transduction (GO:0007165);; Molecular Function: kinase activity (GO:0016301);; Biological Process: phosphorylation (GO:0016310);; Molecular Function: 2-alkenal reductase [NAD(P)] activity (GO:0032440);; Biological Process: oxidation-reduction process (GO:0055114);;	--	--	PREDICTED: brassinosteroid LRR receptor kinase-like [Solanum lycopersicum]
comp52741_c1	39.2	4.66	1.71	[Q]	Secondary metabolites biosynthesis, transport and catabolism	Molecular Function: monooxygenase activity (GO:0004497);; Molecular Function: iron ion binding (GO:0005506);; Cellular Component: vacuolar membrane (GO:0005774);; Molecular Function: steroid hydroxylase activity (GO:0008395);; Molecular Function: electron carrier activity (GO:0009055);; Biological Process: response to light stimulus (GO:0009416);; Cellular Component: plasmodesma (GO:0009506);; Bi…	--	Secologanin synthase OS=Catharanthus roseus GN=CYP72A1 PE=2 SV=1	cytochrome P450, partial [Catharanthus roseus]
comp52741_c2	33.76	4.12	1.72	--	--	Biological Process: transition metal ion transport (GO:0000041);; Molecular Function: monooxygenase activity (GO:0004497);; Molecular Function: iron ion binding (GO:0005506);; Cellular Component: vacuolar membrane (GO:0005774);; Molecular Function: electron carrier activity (GO:0009055);; Biological Process: alkaloid metabolic process (GO:0009820);; Cellular Component: integral to membrane (GO:00…	--	Secologanin synthase OS=Catharanthus roseus GN=CYP72A1 PE=2 SV=1	cytochrome P-450 [Catharanthus roseus]
comp52742_c0	29.16	3.64	0.76	--	--	Cellular Component: Golgi apparatus (GO:0005794);; Cellular Component: plasma membrane (GO:0005886);; Biological Process: defense response (GO:0006952);; Molecular Function: zinc ion binding (GO:0008270);; Cellular Component: chloroplast (GO:0009507);; Biological Process: primary cell wall biogenesis (GO:0009833);; Biological Process: secondary cell wall biogenesis (GO:0009834);; Biological Proce…	K10999|2e-44|pop:POPTR_819877|cellulose synthase A (EC:2.4.1.12)	Cellulose synthase A catalytic subunit 2 [UDP-forming] OS=Arabidopsis thaliana GN=CESA2 PE=1 SV=1	hypothetical protein M569_16283, partial [Genlisea aurea]
comp52743_c0	56.8	21.52	0.24	--	--	Molecular Function: binding (GO:0005488);; Biological Process: response to brassinosteroid stimulus (GO:0009741);; Cellular Component: membrane (GO:0016020);; Molecular Function: kinase inhibitor activity (GO:0019210);; Cellular Component: intracellular membrane-bounded organelle (GO:0043231);; Biological Process: cellular metabolic process (GO:0044237);; Biological Process: primary metabolic pro…	--	Probable membrane-associated kinase regulator 1 OS=Arabidopsis thaliana GN=MAKR1 PE=1 SV=1	conserved hypothetical protein [Ricinus communis]
comp52744_c0	11.12	6.14	22.37	--	--	Cellular Component: plasma membrane (GO:0005886);;	K08505|5e-11|osa:4343711|Os07g0577900	Bet1-like protein At1g29060 OS=Arabidopsis thaliana GN=At1g29060 PE=2 SV=1	predicted protein [Hordeum vulgare subsp. vulgare]
comp52758_c0	32.59	29.38	8.08	--	--	--	K13173|3e-09|vvi:100267001|similar to F-box family protein	--	unknown [Picea sitchensis]
comp52761_c0	18.46	4.71	0.12	--	--	Biological Process: nitrogen compound metabolic process (GO:0006807);; Cellular Component: photosystem II (GO:0009523);; Cellular Component: chloroplast thylakoid membrane (GO:0009535);; Biological Process: cellular component organization (GO:0016043);; Biological Process: photosynthesis, light reaction (GO:0019684);; Biological Process: cellular component biogenesis (GO:0044085);; Biological Pro…	K02723|9e-23|vvi:100252545|hypothetical protein LOC100252545	Photosystem II core complex proteins psbY, chloroplastic OS=Spinacia oleracea GN=PSBY PE=1 SV=2	hypothetical protein PRUPE_ppa011725mg [Prunus persica]
comp52768_c0	12.54	7.68	2.75	--	--	Biological Process: MAPK cascade (GO:0000165);; Molecular Function: intracellular cAMP activated cation channel activity (GO:0005222);; Molecular Function: inward rectifier potassium channel activity (GO:0005242);; Molecular Function: calcium channel activity (GO:0005262);; Molecular Function: calmodulin binding (GO:0005516);; Cellular Component: plasma membrane (GO:0005886);; Biological Process:…	--	Cyclic nucleotide-gated ion channel 2 OS=Arabidopsis thaliana GN=CNGC2 PE=1 SV=1	PREDICTED: cyclic nucleotide-gated ion channel 2-like isoform 1 [Solanum lycopersicum]
comp52769_c0	163.23	9.7	19.44	[I]	Lipid transport and metabolism	Molecular Function: inositol-3-phosphate synthase activity (GO:0004512);; Cellular Component: cytoplasm (GO:0005737);; Biological Process: inositol biosynthetic process (GO:0006021);; Biological Process: phosphatidylserine biosynthetic process (GO:0006659);; Biological Process: response to heat (GO:0009408);; Biological Process: response to high light intensity (GO:0009644);; Biological Process: …	K01858|0.0|rcu:RCOM_0197350|myo-inositol-1 phosphate synthase, putative (EC:5.5.1.4)	Inositol-3-phosphate synthase OS=Nicotiana tabacum PE=2 SV=1	RecName: Full=Inositol-3-phosphate synthase; Short=MIP synthase; AltName: Full=Myo-inositol 1-phosphate synthase; Short=IPS; Short=MI-1-P synthase
comp52770_c0	16.51	9.69	30.39	--	--	--	--	--	PREDICTED: uncharacterized protein LOC100775432 [Glycine max]
comp52772_c0	27.25	6.96	49.46	--	--	--	--	--	PREDICTED: uncharacterized protein LOC100527578 [Glycine max]
comp52776_c0	7.43	4.3	1.76	--	--	Cellular Component: nucleus (GO:0005634);; Biological Process: negative regulation of transcription, DNA-dependent (GO:0045892);;	--	--	PREDICTED: uncharacterized protein LOC101254789 [Solanum lycopersicum]
comp52794_c0	2.54	5.35	1.42
comp52795_c0	1.16	4.58	16.49	[K]	Transcription	Biological Process: RNA splicing, via transesterification reactions (GO:0000375);; Cellular Component: cytoplasmic mRNA processing body (GO:0000932);; Molecular Function: nucleic acid binding (GO:0003676);; Molecular Function: protein binding (GO:0005515);; Cellular Component: nucleus (GO:0005634);; Cellular Component: small nucleolar ribonucleoprotein complex (GO:0005732);; Cellular Component: c…	K12620|8e-43|rcu:RCOM_0392140|lsm1, putative	Probable U6 snRNA-associated Sm-like protein LSm1 OS=Dictyostelium discoideum GN=lsm1 PE=3 SV=1	Small nuclear ribonucleoprotein family protein isoform 1 [Theobroma cacao]
comp52798_c0	1.13	0.05	8.89	--	--	--	--	--	PREDICTED: uncharacterized protein LOC100245494 [Vitis vinifera]
comp52814_c0	1.77	3.13	20.58	--	--	--	--	--	PREDICTED: uncharacterized protein LOC100251046 [Vitis vinifera]
comp52816_c0	17.44	20.48	57.47	--	--	--	--	--	unknown [Lotus japonicus]
comp52817_c0	33.29	15.59	9.65	[MJ]	--	Molecular Function: mannose-1-phosphate guanylyltransferase activity (GO:0004475);; Molecular Function: protein binding (GO:0005515);; Molecular Function: GTP binding (GO:0005525);; Cellular Component: nucleus (GO:0005634);; Cellular Component: mitochondrion (GO:0005739);; Cellular Component: cytosol (GO:0005829);; Biological Process: glucose catabolic process (GO:0006007);; Biological Process: g…	--	Probable mannose-1-phosphate guanylyltransferase 2 OS=Arabidopsis thaliana GN=At3g55590 PE=2 SV=1	TPA: hypothetical protein ZEAMMB73_810828 [Zea mays]
comp52820_c0	16.44	0.23	2.12	[KAD]	--	Molecular Function: DNA binding (GO:0003677);; Molecular Function: chromatin binding (GO:0003682);; Molecular Function: sequence-specific DNA binding transcription factor activity (GO:0003700);; Cellular Component: nucleus (GO:0005634);; Biological Process: polyamine catabolic process (GO:0006598);; Biological Process: oligopeptide transport (GO:0006857);; Biological Process: response to water de…	K09422|2e-83|pop:POPTR_834662|MYB049	Myb-related protein Myb4 OS=Oryza sativa subsp. japonica GN=MYB4 PE=2 SV=2	predicted protein [Populus trichocarpa]
comp52820_c1	7.13	0.23	0.78	--	--	--	K09422|2e-06|vvi:100256383|hypothetical protein LOC100256383	--	--
comp52821_c0	49.41	23.53	6.95
comp52822_c0	0.24	3.07	3.89	--	--	Biological Process: cellular metabolic process (GO:0044237);; Biological Process: regulation of cellular process (GO:0050794);; Biological Process: response to stimulus (GO:0050896);;	--	Two-component response regulator-like APRR5 OS=Arabidopsis thaliana GN=APRR5 PE=1 SV=2	Pseudo-response regulator 5, putative isoform 1 [Theobroma cacao]
comp52825_c0	0.79	36.98	42.87	--	--	Molecular Function: AT DNA binding (GO:0003680);; Molecular Function: double-stranded DNA binding (GO:0003690);; Cellular Component: nucleus (GO:0005634);; Biological Process: chromatin organization (GO:0006325);; Biological Process: photomorphogenesis (GO:0009640);; Biological Process: leaf senescence (GO:0010150);;	--	Putative DNA-binding protein ESCAROLA OS=Arabidopsis thaliana GN=ESC PE=2 SV=1	AT-hook DNA-binding protein [Catharanthus roseus]
comp52827_c0	0.11	2.3	9.9	--	--	Molecular Function: sequence-specific DNA binding transcription factor activity (GO:0003700);; Molecular Function: protein binding (GO:0005515);; Cellular Component: nucleus (GO:0005634);; Biological Process: regulation of transcription, DNA-dependent (GO:0006355);; Biological Process: tryptophan metabolic process (GO:0006568);; Biological Process: response to stress (GO:0006950);; Biological Pro…	--	Protein SHORT-ROOT OS=Arabidopsis thaliana GN=SHR PE=1 SV=1	GRAS family transcription factor [Populus trichocarpa]
comp52830_c0	3.9	19.74	93.41	--	--	--	--	--	Maternal effect embryo arrest 59 [Theobroma cacao]
comp52836_c0	37.79	14.58	6.7	--	--	Cellular Component: mitochondrion (GO:0005739);; Cellular Component: chloroplast inner membrane (GO:0009706);;	--	Uncharacterized protein DDB_G0284459 OS=Dictyostelium discoideum GN=DDB_G0284459 PE=4 SV=1	predicted protein [Populus trichocarpa]
comp52841_c0	1.41	12.31	9.97	--	--	Molecular Function: transporter activity (GO:0005215);; Cellular Component: cytoplasm (GO:0005737);; Biological Process: trichoblast differentiation (GO:0010054);; Molecular Function: glycerol-3-phosphate transmembrane transporter activity (GO:0015169);; Biological Process: polyol transport (GO:0015791);; Biological Process: glycerol-3-phosphate transport (GO:0015794);; Biological Process: phosph…	K13783|2e-32|vvi:100258691|hypothetical protein LOC100258691	Putative glycerol-3-phosphate transporter 1 OS=Arabidopsis thaliana GN=At3g47420 PE=2 SV=1	PREDICTED: putative glycerol-3-phosphate transporter 1 [Vitis vinifera]
comp52846_c0	26.77	1.01	1.77	--	--	Molecular Function: transcription cofactor activity (GO:0003712);; Cellular Component: nucleus (GO:0005634);; Cellular Component: peroxisome (GO:0005777);; Cellular Component: cytosol (GO:0005829);; Biological Process: circadian rhythm (GO:0007623);; Biological Process: cell death (GO:0008219);; Biological Process: shade avoidance (GO:0009641);; Biological Process: heat acclimation (GO:0010286);;…	--	--	hypothetical protein PRUPE_ppa020302mg [Prunus persica]
comp52851_c0	14	5.91	0.66	[R]	General function prediction only	Molecular Function: iron ion binding (GO:0005506);; Cellular Component: mitochondrion (GO:0005739);; Cellular Component: vacuole (GO:0005773);; Cellular Component: cytosol (GO:0005829);; Cellular Component: plasma membrane (GO:0005886);; Biological Process: nitric oxide biosynthetic process (GO:0006809);; Molecular Function: electron carrier activity (GO:0009055);; Biological Process: response to…	--	Nitrate reductase [NADH] OS=Petunia hybrida GN=NIA PE=2 SV=1	RecName: Full=Nitrate reductase [NADH]; Short=NR
comp52861_c0	3.52	1.19	18.98	--	--	Biological Process: transition metal ion transport (GO:0000041);; Biological Process: respiratory burst involved in defense response (GO:0002679);; Molecular Function: DNA binding (GO:0003677);; Molecular Function: sequence-specific DNA binding transcription factor activity (GO:0003700);; Molecular Function: protein binding (GO:0005515);; Cellular Component: nucleus (GO:0005634);; Biological Proc…	--	Probable WRKY transcription factor 53 OS=Arabidopsis thaliana GN=WRKY53 PE=1 SV=1	WRKY DNA-binding protein 46, putative [Theobroma cacao]
comp52861_c1	1.18	0.5	5.04	--	--	Biological Process: defense response (GO:0006952);; Biological Process: response to organic substance (GO:0010033);; Biological Process: cellular metabolic process (GO:0044237);; Biological Process: regulation of cellular process (GO:0050794);; Biological Process: response to other organism (GO:0051707);;	--	Probable WRKY transcription factor 53 OS=Arabidopsis thaliana GN=WRKY53 PE=1 SV=1	PREDICTED: probable WRKY transcription factor 46 [Vitis vinifera]
comp52871_c0	1.06	0.9	5.23
comp52882_c0	85.33	3.2	5.03	[MG]	--	Molecular Function: nucleotide binding (GO:0000166);; Molecular Function: RNA binding (GO:0003723);; Molecular Function: calmodulin binding (GO:0005516);; Cellular Component: nucleus (GO:0005634);; Cellular Component: endoplasmic reticulum (GO:0005783);; Biological Process: tRNA modification (GO:0006400);; Biological Process: response to osmotic stress (GO:0006970);; Biological Process: circadian…	K08695|0.0|vvi:100232981|ANR, ban	Anthocyanidin reductase OS=Arabidopsis thaliana GN=BAN PE=1 SV=2	anthocyanidin reductase [Vitis vinifera]
comp52887_c0	30.69	10.85	83.71	--	--	Biological Process: protein polyubiquitination (GO:0000209);; Molecular Function: RNA binding (GO:0003723);; Molecular Function: ubiquitin-protein ligase activity (GO:0004842);; Cellular Component: nucleus (GO:0005634);; Cellular Component: cytosol (GO:0005829);; Cellular Component: plasma membrane (GO:0005886);; Biological Process: macromolecule catabolic process (GO:0009057);; Biological Proces…	--	E3 ubiquitin-protein ligase RING1-like OS=Arabidopsis thaliana GN=At3g19950 PE=2 SV=1	PREDICTED: uncharacterized protein LOC101250706 [Solanum lycopersicum]
comp52901_c1	44.04	31.91	3.59	[O]	Posttranslational modification, protein turnover, chaperones	Molecular Function: ATP binding (GO:0005524);; Cellular Component: cell wall (GO:0005618);; Cellular Component: nucleus (GO:0005634);; Cellular Component: cytosol (GO:0005829);; Cellular Component: plasma membrane (GO:0005886);; Biological Process: translation (GO:0006412);; Biological Process: protein folding (GO:0006457);; Biological Process: response to heat (GO:0009408);; Cellular Component: …	K09489|2e-42|pop:POPTR_830684|hypothetical protein	Heat shock 70 kDa protein 15 OS=Arabidopsis thaliana GN=HSP70-15 PE=2 SV=1	Heat shock protein 91 isoform 2 [Theobroma cacao]
comp52901_c2	13.85	5.13	1.57	[O]	Posttranslational modification, protein turnover, chaperones	Biological Process: morphogenesis of an epithelium (GO:0002009);; Biological Process: nematode larval development (GO:0002119);; Molecular Function: ATP binding (GO:0005524);; Cellular Component: cell wall (GO:0005618);; Cellular Component: nucleolus (GO:0005730);; Cellular Component: cytosol (GO:0005829);; Cellular Component: plasma membrane (GO:0005886);; Biological Process: protein folding (GO…	--	Heat shock 70 kDa protein 15 OS=Arabidopsis thaliana GN=HSP70-15 PE=2 SV=1	hypothetical protein M569_11394, partial [Genlisea aurea]
comp52902_c0	34.62	6.67	3.37	--	--	Molecular Function: copper ion binding (GO:0005507);; Cellular Component: plasma membrane (GO:0005886);; Molecular Function: electron carrier activity (GO:0009055);; Cellular Component: anchored to membrane (GO:0031225);;	--	Cucumber peeling cupredoxin OS=Cucumis sativus PE=1 SV=3	unknown [Lotus japonicus]
comp52907_c0	13.74	3.34	14.72
comp52912_c0	2.52	10.05	26.39	[O]	Posttranslational modification, protein turnover, chaperones	Biological Process: morphogenesis of an epithelium (GO:0002009);; Molecular Function: glutathione transferase activity (GO:0004364);; Cellular Component: cytosol (GO:0005829);; Biological Process: water-soluble vitamin metabolic process (GO:0006767);; Biological Process: xenobiotic metabolic process (GO:0006805);; Biological Process: signal transduction (GO:0007165);; Biological Process: metaboli…	--	Glutathione S-transferase L3 OS=Arabidopsis thaliana GN=GSTL3 PE=2 SV=1	Glutathione S-transferase family protein isoform 1 [Theobroma cacao]
comp52913_c0	25.36	6.53	0.53	--	--	Molecular Function: magnesium ion binding (GO:0000287);; Molecular Function: electron carrier activity (GO:0009055);; Cellular Component: photosystem I (GO:0009522);; Cellular Component: chloroplast thylakoid membrane (GO:0009535);; Biological Process: photosynthesis (GO:0015979);; Cellular Component: integral to membrane (GO:0016021);; Molecular Function: chlorophyll binding (GO:0016168);; Molec…	K02689|0.0|pop:Poptr_cp022|psaA	Photosystem I P700 chlorophyll a apoprotein A1 OS=Coffea arabica GN=psaA PE=3 SV=1	photosystem I P700 apoprotein A1 [Coffea arabica]
comp52920_c0	13.53	24.81	8.94	--	--	Molecular Function: DNA binding (GO:0003677);; Molecular Function: sequence-specific DNA binding transcription factor activity (GO:0003700);; Cellular Component: nucleus (GO:0005634);; Cellular Component: plasma membrane (GO:0005886);; Biological Process: regulation of transcription, DNA-dependent (GO:0006355);; Biological Process: regulation of vegetative phase change (GO:0010321);; Biological P…	--	Squamosa promoter-binding-like protein 14 OS=Arabidopsis thaliana GN=SPL14 PE=2 SV=3	PREDICTED: squamosa promoter-binding-like protein 14-like [Vitis vinifera]
comp52920_c1	8.67	16.06	4.4	--	--	Molecular Function: binding (GO:0005488);; Biological Process: transcription, DNA-dependent (GO:0006351);; Biological Process: regulation of transcription, DNA-dependent (GO:0006355);; Biological Process: regulation of vegetative phase change (GO:0010321);; Cellular Component: intracellular membrane-bounded organelle (GO:0043231);; Cellular Component: cytoplasmic part (GO:0044444);; Cellular Comp…	--	Squamosa promoter-binding-like protein 14 OS=Arabidopsis thaliana GN=SPL14 PE=2 SV=3	PREDICTED: squamosa promoter-binding-like protein 14-like [Vitis vinifera]
comp52943_c0	0.91	6.38	12.08
comp52943_c1	10.87	69.29	76.78
comp52964_c0	0.19	3.36	6.47	--	--	Molecular Function: hydrolase activity (GO:0016787);; Molecular Function: purine ribonucleoside binding (GO:0032550);; Molecular Function: adenyl ribonucleotide binding (GO:0032559);; Molecular Function: anion binding (GO:0043168);;	--	--	Disease resistance protein RPP8, putative [Ricinus communis]
comp52974_c0	1.72	11.99	9.79	--	--	Molecular Function: monooxygenase activity (GO:0004497);; Molecular Function: iron ion binding (GO:0005506);; Cellular Component: endoplasmic reticulum (GO:0005783);; Molecular Function: electron carrier activity (GO:0009055);; Biological Process: suberin biosynthetic process (GO:0010345);; Molecular Function: oxidoreductase activity, acting on paired donors, with incorporation or reduction of mo…	--	Cytochrome P450 94A2 OS=Vicia sativa GN=CYP94A2 PE=2 SV=1	cytochrome P450-dependent fatty acid hydroxylase [Nicotiana tabacum]
comp52978_c0	4.18	10.23	2.29
comp52981_c0	7.88	0.71	46.68	--	--	Molecular Function: binding (GO:0005488);;	--	Transcription factor bHLH92 OS=Arabidopsis thaliana GN=BHLH92 PE=2 SV=1	basic helix-loop-helix protein [Nicotiana tabacum]
comp52991_c0	8.34	34.03	38.04	[R]	General function prediction only	Biological Process: maltose metabolic process (GO:0000023);; Molecular Function: GTPase activity (GO:0003924);; Molecular Function: GTP binding (GO:0005525);; Cellular Component: nucleus (GO:0005634);; Biological Process: GTP catabolic process (GO:0006184);; Biological Process: phosphatidylglycerol biosynthetic process (GO:0006655);; Cellular Component: plastid (GO:0009536);; Biological Process: …	--	Ribosome biogenesis GTPase A OS=Geobacillus sp. (strain WCH70) GN=rbgA PE=3 SV=1	PREDICTED: ribosome biogenesis GTPase A-like [Solanum lycopersicum]
comp53000_c0	1.08	9.48	0.6	[S]	Function unknown	Biological Process: transition metal ion transport (GO:0000041);; Molecular Function: nucleotide binding (GO:0000166);; Biological Process: response to molecule of bacterial origin (GO:0002237);; Molecular Function: protein kinase activity (GO:0004672);; Molecular Function: protein serine/threonine kinase activity (GO:0004674);; Molecular Function: protein binding (GO:0005515);; Molecular Functio…	--	Probable LRR receptor-like serine/threonine-protein kinase At4g26540 OS=Arabidopsis thaliana GN=At4g26540 PE=1 SV=1	predicted protein [Populus trichocarpa]
comp53001_c0	24.38	0	0
comp53019_c0	19.46	16.19	69.28	--	--	--	--	--	PREDICTED: uncharacterized protein LOC100854383 [Vitis vinifera]
comp53021_c0	0.5	8.73	3.46
comp53029_c0	6.3	3.65	22.56	--	--	--	--	Protein MKS1 OS=Arabidopsis thaliana GN=MKS1 PE=1 SV=2	PREDICTED: protein MKS1-like [Solanum lycopersicum]
comp53036_c0	16.88	8.6	40.92	--	--	Biological Process: tryptophan biosynthetic process (GO:0000162);; Molecular Function: sequence-specific DNA binding transcription factor activity (GO:0003700);; Molecular Function: anthranilate phosphoribosyltransferase activity (GO:0004048);; Molecular Function: signal transducer activity (GO:0004871);; Molecular Function: protein binding (GO:0005515);; Cellular Component: nucleus (GO:0005634);…	--	Scarecrow-like protein 21 OS=Arabidopsis thaliana GN=SCL21 PE=1 SV=1	hypothetical protein VITISV_021203 [Vitis vinifera]
comp53040_c0	62.15	49.26	16.68	--	--	Molecular Function: protein binding (GO:0005515);; Biological Process: response to stress (GO:0006950);; Cellular Component: plastid (GO:0009536);; Biological Process: protein transport (GO:0015031);; Cellular Component: intracellular non-membrane-bounded organelle (GO:0043232);; Cellular Component: protein complex (GO:0043234);; Cellular Component: intracellular part (GO:0044424);; Cellular Comp…	--	Proton pump-interactor 1 OS=Arabidopsis thaliana GN=PPI1 PE=1 SV=2	unnamed protein product [Vitis vinifera]
comp53044_c0	4.9	25.51	37.97	[RTKL]	--	Biological Process: response to molecule of bacterial origin (GO:0002237);; Molecular Function: protein kinase activity (GO:0004672);; Cellular Component: plasma membrane (GO:0005886);; Biological Process: signal transduction (GO:0007165);; Biological Process: response to external stimulus (GO:0009605);; Biological Process: plant-type hypersensitive response (GO:0009626);; Biological Process: res…	--	Probable receptor-like protein kinase At1g67000 OS=Arabidopsis thaliana GN=At1g67000 PE=2 SV=2	PREDICTED: probable receptor-like protein kinase At1g67000-like [Solanum lycopersicum]
comp53048_c0	5.91	0.79	0.88	--	--	Molecular Function: polygalacturonase activity (GO:0004650);; Cellular Component: extracellular region (GO:0005576);; Biological Process: carbohydrate metabolic process (GO:0005975);;	--	--	hypothetical protein PRUPE_ppa005818mg [Prunus persica]
comp53049_c0	4.75	5.91	25.16	--	--	--	--	Uridine nucleosidase 1 OS=Arabidopsis thaliana GN=URH1 PE=1 SV=2	Inosine-uridine preferring ribonucleoside hydrolase [Medicago truncatula]
comp53050_c1	5.54	2.31	9.37	--	--	Molecular Function: phosphoprotein phosphatase activity (GO:0004721);; Molecular Function: protein serine/threonine phosphatase activity (GO:0004722);; Molecular Function: binding (GO:0005488);; Biological Process: cellular protein modification process (GO:0006464);; Cellular Component: membrane (GO:0016020);; Molecular Function: transferase activity, transferring hexosyl groups (GO:0016758);; Ce…	--	Probable protein phosphatase 2C 43 OS=Arabidopsis thaliana GN=At3g17250 PE=2 SV=1	PREDICTED: probable protein phosphatase 2C 49-like [Solanum lycopersicum]
comp53058_c0	1.57	5.81	10.23	--	--	Cellular Component: chloroplast (GO:0009507);; Biological Process: systemic acquired resistance (GO:0009627);; Biological Process: regulation of defense response (GO:0031347);;	--	--	PREDICTED: uncharacterized protein LOC101245497 [Solanum lycopersicum]
comp53065_c0	65.13	42.58	5.73	--	--	Biological Process: protein folding (GO:0006457);;	K09571|7e-08|pop:POPTR_824273|hypothetical protein	--	predicted protein [Populus trichocarpa]
comp53067_c0	9.93	15.24	1.87	--	--	--	--	--	PREDICTED: uncharacterized protein LOC101252655 [Solanum lycopersicum]
comp53088_c0	16.79	20.81	5.46	--	--	Biological Process: formation of translation preinitiation complex (GO:0001731);; Biological Process: formation of translation initiation complex (GO:0001732);; Molecular Function: translation initiation factor activity (GO:0003743);; Molecular Function: protein binding (GO:0005515);; Cellular Component: nucleolus (GO:0005730);; Cellular Component: cytosol (GO:0005829);; Cellular Component: eukar…	K03254|2e-46|vvi:100244162|hypothetical protein LOC100244162	Eukaryotic translation initiation factor 3 subunit A OS=Nicotiana tabacum GN=TIF3A1 PE=2 SV=1	unnamed protein product [Vitis vinifera]
comp53098_c0	8.4	2.76	0.72	[E]	Amino acid transport and metabolism	Molecular Function: serine-type carboxypeptidase activity (GO:0004185);; Cellular Component: extracellular space (GO:0005615);; Cellular Component: cell wall (GO:0005618);; Cellular Component: vacuole (GO:0005773);; Biological Process: proteolysis (GO:0006508);; Biological Process: microtubule nucleation (GO:0007020);; Cellular Component: plant-type cell wall (GO:0009505);; Cellular Component: pl…	K13289|1e-51|pop:POPTR_551354|hypothetical protein	Serine carboxypeptidase-like 43 OS=Arabidopsis thaliana GN=SCPL43 PE=2 SV=1	PREDICTED: serine carboxypeptidase-like 42-like, partial [Cucumis sativus]
comp53100_c0	28.57	9.9	6.74
comp53102_c1	7.68	6.49	19.31
comp53110_c0	2.94	2.96	10.92
comp53111_c0	9.06	1.46	0	--	--	Cellular Component: mitochondrion (GO:0005739);; Cellular Component: cytosol (GO:0005829);; Cellular Component: plasmodesma (GO:0009506);; Cellular Component: chloroplast stroma (GO:0009570);; Biological Process: positive regulation of seed germination (GO:0010030);; Biological Process: response to nitrate (GO:0010167);; Biological Process: seed coat development (GO:0010214);; Biological Process:…	--	4-coumarate--CoA ligase-like 10 OS=Arabidopsis thaliana GN=4CLL10 PE=2 SV=1	4-hydroxycinnamoyl-CoA ligase 2 [Coffea arabica]
comp53115_c0	2.21	0.67	11.78	--	--	--	--	--	PREDICTED: uncharacterized protein LOC101261073 [Solanum lycopersicum]
comp53120_c0	22.07	8.05	3.05	[S]	Function unknown	Biological Process: polysaccharide biosynthetic process (GO:0000271);; Biological Process: response to molecule of bacterial origin (GO:0002237);; Molecular Function: protein serine/threonine kinase activity (GO:0004674);; Molecular Function: transmembrane signaling receptor activity (GO:0004888);; Molecular Function: steroid binding (GO:0005496);; Molecular Function: ATP binding (GO:0005524);; C…	K13415|0.0|vvi:100252647|hypothetical protein LOC100252647	Brassinosteroid LRR receptor kinase OS=Solanum lycopersicum GN=CURL3 PE=1 SV=1	BRI1 protein [Nicotiana benthamiana]
comp53121_c0	4.14	16.17	4.16	--	--	--	--	--	PREDICTED: auxin-responsive protein IAA26-like [Vitis vinifera]
comp53124_c0	3.84	18.05	72.18
comp53126_c0	0.19	35.95	286.47	--	--	--	--	--	Uncharacterized protein TCM_031777 [Theobroma cacao]
comp53127_c0	19.36	15.8	45.94	--	--	Cellular Component: mitochondrial respiratory chain complex I (GO:0005747);; Biological Process: ubiquitin-dependent protein catabolic process (GO:0006511);; Biological Process: photorespiration (GO:0009853);; Biological Process: response to misfolded protein (GO:0051788);; Biological Process: proteasome core complex assembly (GO:0080129);;	K03945|2e-31|rcu:RCOM_0126310|hypothetical protein	NADH dehydrogenase [ubiquinone] 1 alpha subcomplex subunit 1 OS=Arabidopsis thaliana GN=At3g08610 PE=3 SV=1	hypothetical protein [Jatropha curcas]
comp53128_c0	12.72	4.36	10.97	--	--	--	--	--	PREDICTED: uncharacterized protein LOC101299426 [Fragaria vesca subsp. vesca]
comp53134_c0	17.75	12.32	4.26	[H]	Coenzyme transport and metabolism	Molecular Function: hydroxyethylthiazole kinase activity (GO:0004417);; Biological Process: thiamine biosynthetic process (GO:0009228);; Biological Process: phosphorylation (GO:0016310);; Molecular Function: transferase activity (GO:0016740);; Molecular Function: ion binding (GO:0043167);; Biological Process: cellular metabolic process (GO:0044237);;	K00878|7e-56|vvi:100252894|hypothetical protein LOC100252894	Hydroxyethylthiazole kinase OS=Chloroherpeton thalassium (strain ATCC 35110 / GB-78) GN=thiM PE=3 SV=1	unnamed protein product [Vitis vinifera]
comp53135_c0	1.98	2.02	11.73	--	--	--	--	--	Uncharacterized protein TCM_015287 [Theobroma cacao]
comp53135_c1	5.58	3.48	32.31	--	--	--	--	--	PREDICTED: uncharacterized protein LOC101296206 [Fragaria vesca subsp. vesca]
comp53137_c0	12.21	0.96	0
comp53149_c0	23.69	4.37	66.85	--	--	--	--	--	PREDICTED: uncharacterized protein LOC100820106 [Glycine max]
comp53154_c1	2.98	1.82	7.58
comp53163_c0	1.89	29.06	115.2	[IQR]	--	Molecular Function: copper ion binding (GO:0005507);; Cellular Component: extracellular region (GO:0005576);; Cellular Component: cytosol (GO:0005829);; Biological Process: proline biosynthetic process (GO:0006561);; Biological Process: steroid metabolic process (GO:0008202);; Biological Process: response to heat (GO:0009408);; Biological Process: response to water deprivation (GO:0009414);; Biol…	--	Short-chain dehydrogenase reductase 3b OS=Arabidopsis thaliana GN=SDR3b PE=2 SV=1	PREDICTED: momilactone A synthase [Vitis vinifera]
comp53165_c0	2.6	16.11	17.24	[Q]	Secondary metabolites biosynthesis, transport and catabolism	Molecular Function: carboxymethylenebutenolidase activity (GO:0008806);; Cellular Component: intracellular part (GO:0044424);;	--	Endo-1,3;1,4-beta-D-glucanase OS=Zea mays PE=1 SV=1	endo-1,3-1,4-beta-d-glucanase, putative [Ricinus communis]
comp53169_c0	7.52	3.59	10.23	[S]	Function unknown	Cellular Component: cell wall (GO:0005618);; Biological Process: signal transduction (GO:0007165);; Biological Process: response to water deprivation (GO:0009414);; Biological Process: systemic acquired resistance (GO:0009627);; Biological Process: response to vitamin B1 (GO:0010266);; Biological Process: regulation of metabolic process (GO:0019222);; Biological Process: cellular response to stre…	--	STS14 protein OS=Solanum tuberosum GN=STS14 PE=2 SV=1	PREDICTED: STS14 protein-like [Solanum lycopersicum]
comp53179_c0	36.16	34.26	11.37	--	--	Molecular Function: DNA binding (GO:0003677);; Molecular Function: binding (GO:0005488);; Cellular Component: nucleus (GO:0005634);; Biological Process: transcription, DNA-dependent (GO:0006351);; Biological Process: regulation of cell size (GO:0008361);; Biological Process: vegetative to reproductive phase transition of meristem (GO:0010228);; Biological Process: regulation of cell proliferation…	--	Squamosa promoter-binding-like protein 1 OS=Arabidopsis thaliana GN=SPL1 PE=1 SV=2	PREDICTED: squamosa promoter-binding-like protein 12-like [Solanum lycopersicum]
comp53187_c0	22.88	9.73	48.43	--	--	--	--	Chitin-inducible gibberellin-responsive protein 1 OS=Oryza sativa subsp. japonica GN=CIGR1 PE=2 SV=1	putative scarecrow protein [Capsicum annuum]
comp53187_c1	7.4	2.8	16.98
comp53191_c0	5.56	29.57	16.9	--	--	Molecular Function: 1-phosphatidylinositol-3-phosphate 5-kinase activity (GO:0000285);; Cellular Component: mitochondrion (GO:0005739);; Cellular Component: endosome (GO:0005768);; Biological Process: vacuole organization (GO:0007033);; Biological Process: pollen development (GO:0009555);; Biological Process: endomembrane system organization (GO:0010256);; Molecular Function: phosphatidylinositol…	--	Putative 1-phosphatidylinositol-3-phosphate 5-kinase FAB1C OS=Arabidopsis thaliana GN=FAB1C PE=2 SV=1	Forms aploid and binucleate cells 1c, putative isoform 4 [Theobroma cacao]
comp53191_c1	6.27	29.31	22.06	[O]	Posttranslational modification, protein turnover, chaperones	Molecular Function: 1-phosphatidylinositol-3-phosphate 5-kinase activity (GO:0000285);; Molecular Function: protein binding (GO:0005515);; Molecular Function: ATP binding (GO:0005524);; Cellular Component: nucleus (GO:0005634);; Cellular Component: mitochondrion (GO:0005739);; Cellular Component: cytoskeleton (GO:0005856);; Biological Process: phosphatidylinositol biosynthetic process (GO:0006661…	--	Putative 1-phosphatidylinositol-3-phosphate 5-kinase FAB1C OS=Arabidopsis thaliana GN=FAB1C PE=2 SV=1	PREDICTED: uncharacterized protein LOC101297344 [Fragaria vesca subsp. vesca]
comp53194_c0	2.48	1.73	21.93	--	--	Molecular Function: magnesium ion binding (GO:0000287);; Cellular Component: cytosol (GO:0005829);; Biological Process: nucleoside triphosphate catabolic process (GO:0009143);; Molecular Function: pyrimidine deoxyribonucleotide binding (GO:0032556);; Molecular Function: nucleoside-triphosphate diphosphatase activity (GO:0047429);; Biological Process: protein homotetramerization (GO:0051289);;	--	dCTP pyrophosphatase 1 OS=Mus musculus GN=Dctpp1 PE=1 SV=1	unnamed protein product [Vitis vinifera]
comp53203_c0	103.65	44.85	26.82	--	--	Cellular Component: endosome (GO:0005768);; Cellular Component: Golgi apparatus (GO:0005794);; Cellular Component: trans-Golgi network (GO:0005802);; Biological Process: microtubule nucleation (GO:0007020);; Molecular Function: transferase activity, transferring glycosyl groups (GO:0016757);;	--	--	PREDICTED: uncharacterized protein LOC101266139 [Solanum lycopersicum]
comp53205_c0	14.06	1.24	7.23	--	--	--	--	Protein COBRA OS=Arabidopsis thaliana GN=COB PE=2 SV=1	hypothetical protein M569_03176, partial [Genlisea aurea]
comp53206_c0	31.07	15.51	4.68	[LKJ]	--	Biological Process: pentose-phosphate shunt (GO:0006098);; Cellular Component: chloroplast thylakoid membrane (GO:0009535);; Biological Process: thylakoid membrane organization (GO:0010027);; Biological Process: isopentenyl diphosphate biosynthetic process, mevalonate-independent pathway (GO:0019288);;	--	--	PREDICTED: uncharacterized protein LOC101257421 [Solanum lycopersicum]
comp53212_c0	36.21	10.14	5.89	[J]	Translation, ribosomal structure and biogenesis	Biological Process: maltose metabolic process (GO:0000023);; Molecular Function: translation elongation factor activity (GO:0003746);; Molecular Function: GTPase activity (GO:0003924);; Molecular Function: ATP binding (GO:0005524);; Molecular Function: GTP binding (GO:0005525);; Cellular Component: mitochondrion (GO:0005739);; Biological Process: pentose-phosphate shunt (GO:0006098);; Biological …	K02355|0.0|rcu:RCOM_1679710|translation elongation factor G, putative	Elongation factor G, chloroplastic OS=Glycine max GN=FUSA PE=1 SV=1	translation elongation factor G, putative [Ricinus communis]
comp53217_c0	22	3.54	4.25	--	--	Biological Process: phosphatidylglycerol biosynthetic process (GO:0006655);; Cellular Component: chloroplast inner membrane (GO:0009706);; Cellular Component: chloroplast envelope (GO:0009941);; Biological Process: vitamin E biosynthetic process (GO:0010189);; Biological Process: plastoquinone biosynthetic process (GO:0010236);; Cellular Component: integral to membrane (GO:0016021);; Cellular Com…	K12502|5e-63|rcu:RCOM_0990980|chloroplast inner envelope protein, putative	2-methyl-6-phytyl-1,4-hydroquinone methyltransferase, chloroplastic OS=Spinacia oleracea PE=1 SV=1	chloroplast inner envelope protein, putative [Ricinus communis]
comp53217_c1	13.14	2.65	2.34	--	--	Biological Process: phosphatidylglycerol biosynthetic process (GO:0006655);; Cellular Component: chloroplast inner membrane (GO:0009706);; Cellular Component: chloroplast envelope (GO:0009941);; Biological Process: vitamin E biosynthetic process (GO:0010189);; Biological Process: plastoquinone biosynthetic process (GO:0010236);; Cellular Component: integral to membrane (GO:0016021);; Cellular Com…	K12502|1e-139|vvi:100266496|hypothetical protein LOC100266496	2-methyl-6-phytyl-1,4-hydroquinone methyltransferase, chloroplastic OS=Spinacia oleracea PE=1 SV=1	S-adenosyl-L-methionine-dependent methyltransferases superfamily protein [Theobroma cacao]
comp53231_c0	148.03	54.59	19.94	--	--	Biological Process: rRNA processing (GO:0006364);; Cellular Component: thylakoid light-harvesting complex (GO:0009503);; Cellular Component: photosystem (GO:0009521);; Cellular Component: chloroplast thylakoid membrane (GO:0009535);; Biological Process: response to blue light (GO:0009637);; Biological Process: response to high light intensity (GO:0009644);; Biological Process: response to sucrose…	K08915|0.0|pop:POPTR_653111|Lhcb4	Chlorophyll a-b binding protein CP29.1, chloroplastic OS=Arabidopsis thaliana GN=LHCB4.1 PE=1 SV=1	PREDICTED: chlorophyll a-b binding protein CP29.2, chloroplastic-like [Solanum lycopersicum]
comp53237_c0	1.23	1.39	6.9
comp53240_c0	28.08	12.08	5.01	--	--	Biological Process: systemic acquired resistance (GO:0009627);; Biological Process: developmental process (GO:0032502);; Biological Process: response to endoplasmic reticulum stress (GO:0034976);; Biological Process: regulation of cellular process (GO:0050794);;	--	Protein canopy homolog 2 OS=Homo sapiens GN=CNPY2 PE=1 SV=1	PREDICTED: protein canopy-1-like [Solanum lycopersicum]
comp53250_c0	12.27	3.2	5.35
comp53253_c0	30.99	32.97	93.08	--	--	Cellular Component: endoplasmic reticulum (GO:0005783);; Molecular Function: selenium binding (GO:0008430);;	--	15 kDa selenoprotein OS=Danio rerio GN=sep15 PE=2 SV=2	PREDICTED: 15 kDa selenoprotein-like [Solanum lycopersicum]
comp53255_c0	18.1	5.96	4.53
comp53256_c0	0.8	0.69	25.6	[TZDR]	--	Biological Process: cell morphogenesis involved in differentiation (GO:0000904);; Cellular Component: cytoplasm (GO:0005737);; Biological Process: double fertilization forming a zygote and endosperm (GO:0009567);; Biological Process: regulation of flower development (GO:0009909);; Biological Process: epidermal cell differentiation (GO:0009913);; Cellular Component: intracellular membrane-bounded …	K13448|1e-52|vvi:100253886|hypothetical protein LOC100253886	Probable calcium-binding protein CML44 OS=Arabidopsis thaliana GN=CML44 PE=2 SV=2	PREDICTED: probable calcium-binding protein CML44-like [Solanum lycopersicum]
comp53262_c0	0.08	3.21	3.48	--	--	Molecular Function: carboxylesterase activity (GO:0004091);; Molecular Function: protein binding (GO:0005515);; Cellular Component: cytosol (GO:0005829);; Biological Process: metabolic process (GO:0008152);; Biological Process: response to abiotic stimulus (GO:0009628);; Biological Process: response to ethylene stimulus (GO:0009723);; Biological Process: response to abscisic acid stimulus (GO:000…	--	Probable carboxylesterase 12 OS=Arabidopsis thaliana GN=CXE12 PE=2 SV=1	hypothetical protein PRUPE_ppa008552mg [Prunus persica]
comp53267_c0	30.97	19.25	7.21	--	--	Biological Process: circadian rhythm (GO:0007623);; Cellular Component: chloroplast thylakoid membrane (GO:0009535);; Biological Process: response to blue light (GO:0009637);; Biological Process: response to high light intensity (GO:0009644);; Biological Process: response to sucrose stimulus (GO:0009744);; Biological Process: response to red light (GO:0010114);; Biological Process: regulation of …	--	High-light-induced protein, chloroplastic OS=Arabidopsis thaliana GN=HLIP PE=1 SV=1	PREDICTED: uncharacterized protein LOC100263187 [Vitis vinifera]
comp53274_c0	38.04	13.11	11.24
comp53274_c1	69.8	14.26	9.16	--	--	Cellular Component: intracellular membrane-bounded organelle (GO:0043231);; Cellular Component: cytoplasmic part (GO:0044444);;	--	Uncharacterized protein At1g04910 OS=Arabidopsis thaliana GN=At1g04910 PE=1 SV=1	putative auxin growth promotor protein [Solanum lycopersicum]
comp53280_c1	7.41	1.14	1.61	--	--	Cellular Component: mitochondrion (GO:0005739);; Cellular Component: Golgi apparatus (GO:0005794);; Cellular Component: photosystem I (GO:0009522);; Cellular Component: photosystem II (GO:0009523);; Cellular Component: chloroplast thylakoid membrane (GO:0009535);; Biological Process: response to blue light (GO:0009637);; Biological Process: photosynthesis, light harvesting (GO:0009765);; Cellular…	K08912|1e-33|pop:POPTR_568456|Lhcb1-1	Chlorophyll a-b binding protein 21, chloroplastic OS=Nicotiana tabacum GN=CAB21 PE=2 SV=1	chlorophyll A/B binding protein [Gardenia jasminoides]
comp53351_c0	0	0	2.36	--	--	Biological Process: respiratory burst involved in defense response (GO:0002679);; Molecular Function: ubiquitin-protein ligase activity (GO:0004842);; Molecular Function: protein binding (GO:0005515);; Cellular Component: cytosol (GO:0005829);; Biological Process: defense response (GO:0006952);; Biological Process: response to water deprivation (GO:0009414);; Biological Process: ethylene biosynth…	--	U-box domain-containing protein 21 OS=Arabidopsis thaliana GN=PUB21 PE=2 SV=1	PREDICTED: U-box domain-containing protein 21-like [Solanum lycopersicum]
comp53371_c0	2.38	1.21	0.23
comp53385_c0	2.22	1.35	0.19
comp53393_c0	2.73	0.32	0.24
comp53400_c0	1.26	2.51	0.14
comp53432_c0	3.28	0.44	0.39	--	--	Cellular Component: cytoplasm (GO:0005737);;	--	Uncharacterized protein At3g49055 OS=Arabidopsis thaliana GN=At3g49055 PE=2 SV=1	PREDICTED: uncharacterized protein At3g49055 [Vitis vinifera]
comp53461_c0	2.11	2.52	0
comp53470_c0	1.25	2.67	0.1	[D]	Cell cycle control, cell division, chromosome partitioning	Biological Process: cellular process (GO:0009987);;	--	ESX-1 secretion-associated protein EspI OS=Mycobacterium tuberculosis GN=espI PE=4 SV=1	hypothetical protein EMIHUDRAFT_463290 [Emiliania huxleyi CCMP1516]
comp53479_c0	6.5	2.34	0.65
comp53495_c0	0	0.64	2.59	--	--	--	--	--	predicted protein [Populus trichocarpa]
comp53523_c0	0	2.69	0.15
comp53559_c0	1.12	2.57	0.08
comp53561_c0	4.82	0.21	0	[V]	Defense mechanisms	Cellular Component: vacuole (GO:0005773);; Cellular Component: plasma membrane (GO:0005886);; Biological Process: drug transmembrane transport (GO:0006855);; Biological Process: purine nucleobase transport (GO:0006863);; Biological Process: response to nematode (GO:0009624);; Cellular Component: plant-type vacuole membrane (GO:0009705);; Biological Process: proanthocyanidin biosynthetic process (…	--	Protein TRANSPARENT TESTA 12 OS=Arabidopsis thaliana GN=TT12 PE=2 SV=1	PREDICTED: protein TRANSPARENT TESTA 12-like [Vitis vinifera]
comp53590_c0	0.81	2.76	0.1
comp53688_c0	1.81	2.28	0
comp53712_c0	1.24	2.08	0.2	--	--	--	--	Putative uncharacterized protein FLJ46204 OS=Homo sapiens PE=5 SV=2	hypothetical protein ZEAMMB73_428483, partial [Zea mays]
comp53714_c0	4.56	0.53	0.11	--	--	Molecular Function: phosphatidylcholine-sterol O-acyltransferase activity (GO:0004607);; Molecular Function: phospholipase A2 activity (GO:0004623);; Molecular Function: protein binding (GO:0005515);; Cellular Component: extracellular space (GO:0005615);; Cellular Component: vacuolar membrane (GO:0005774);; Cellular Component: plasma membrane (GO:0005886);; Biological Process: lipid metabolic pro…	K06129|0.0|vvi:100260799|hypothetical protein LOC100260799	Lecithin-cholesterol acyltransferase-like 1 OS=Arabidopsis thaliana GN=LCAT1 PE=2 SV=1	Alpha/beta-Hydrolases superfamily protein [Theobroma cacao]
comp53750_c0	0.09	2.43	0.51
comp53757_c0	2.38	7.9	9.91	[R]	General function prediction only	Molecular Function: acid phosphatase activity (GO:0003993);; Molecular Function: protein serine/threonine phosphatase activity (GO:0004722);; Cellular Component: extracellular region (GO:0005576);; Biological Process: seed germination (GO:0009845);; Biological Process: pollen germination (GO:0009846);; Biological Process: cellular process (GO:0009987);; Cellular Component: cytoplasmic part (GO:00…	--	Purple acid phosphatase 15 OS=Arabidopsis thaliana GN=PAP15 PE=1 SV=1	purple acid phosphatase [Nicotiana tabacum]
comp53801_c0	1.93	1.48	0.04	--	--	Cellular Component: mitochondrion (GO:0005739);;	--	--	hypothetical protein GlmaxMp12 (mitochondrion) [Glycine max]
comp53906_c0	3.8	1.1	0.47
comp53934_c0	3.88	0.11	0.25	--	--	Molecular Function: nucleic acid binding (GO:0003676);; Biological Process: nucleobase-containing compound metabolic process (GO:0006139);; Molecular Function: 3'-5' exonuclease activity (GO:0008408);;	--	Werner Syndrome-like exonuclease OS=Arabidopsis thaliana GN=WEX PE=1 SV=1	PREDICTED: Werner Syndrome-like exonuclease-like [Vitis vinifera]
comp53943_c0	2.39	0.14	1.12
comp53966_c1	0.41	1.61	0.23
comp53999_c0	1.43	2.26	0.46
comp54026_c0	2.89	0.85	0	--	--	--	--	Cyclic dof factor 2 OS=Arabidopsis thaliana GN=CDF2 PE=1 SV=2	PREDICTED: dof zinc finger protein DOF5.2-like [Vitis vinifera]
comp54029_c0	13.45	6.04	21.38	--	--	Cellular Component: extracellular region (GO:0005576);; Cellular Component: vacuolar membrane (GO:0005774);; Cellular Component: chloroplast (GO:0009507);; Biological Process: root hair elongation (GO:0048767);;	--	Uncharacterized protein At5g01610 OS=Arabidopsis thaliana GN=At5g01610 PE=1 SV=1	PREDICTED: uncharacterized protein LOC100265898 [Vitis vinifera]
comp54031_c0	0.6	2.79	0.23
comp54047_c0	2.64	1.34	0.36
comp54064_c1	0.42	2.46	0.39	--	--	Molecular Function: nucleic acid binding (GO:0003676);; Biological Process: cellular process (GO:0009987);; Molecular Function: transferase activity (GO:0016740);; Molecular Function: hydrolase activity (GO:0016787);; Biological Process: macromolecule metabolic process (GO:0043170);; Biological Process: primary metabolic process (GO:0044238);;	--	Genome polyprotein OS=Petunia vein clearing virus (isolate Shepherd) PE=3 SV=1	predicted protein [Populus trichocarpa]
comp54098_c0	0.09	0.21	2.37	--	--	Molecular Function: protein binding (GO:0005515);; Cellular Component: nucleoplasm (GO:0005654);; Cellular Component: mitochondrion (GO:0005739);; Biological Process: regulation of transcription, DNA-dependent (GO:0006355);; Biological Process: specification of symmetry (GO:0009799);; Biological Process: jasmonic acid mediated signaling pathway (GO:0009867);; Biological Process: polarity specific…	--	LOB domain-containing protein 19 OS=Arabidopsis thaliana GN=LBD19 PE=2 SV=1	LOB domain-containing protein 31 [Theobroma cacao]
comp54100_c0	4.82	0	0	--	--	--	--	--	PREDICTED: uncharacterized protein LOC101513698 [Cicer arietinum]
comp54124_c0	5.74	0.26	0	--	--	Biological Process: autophagy (GO:0006914);; Cellular Component: plasmodesma (GO:0009506);; Biological Process: defense response to bacterium (GO:0042742);;	--	Cysteine-rich repeat secretory protein 60 OS=Arabidopsis thaliana GN=CRRSP60 PE=1 SV=1	PREDICTED: cysteine-rich repeat secretory protein 60-like [Vitis vinifera]
comp54159_c0	3.38	1.27	0.47	--	--	--	--	--	hypothetical protein GlmaxMp02 (mitochondrion) [Glycine max]
comp54169_c0	4.47	0	0
comp54175_c0	2.32	1	0.53
comp54179_c0	1.69	2.77	0.2
comp54189_c0	14.41	4.34	1.09	--	--	Molecular Function: monooxygenase activity (GO:0004497);; Molecular Function: iron ion binding (GO:0005506);; Cellular Component: mitochondrion (GO:0005739);; Cellular Component: endoplasmic reticulum (GO:0005783);; Cellular Component: plasma membrane (GO:0005886);; Biological Process: ion transport (GO:0006811);; Biological Process: spermidine metabolic process (GO:0008216);; Molecular Function:…	K09754|5e-39|vvi:100263633|hypothetical protein LOC100263633	Cytochrome P450 98A2 OS=Glycine max GN=CYP98A2 PE=2 SV=1	4-coumaric acid 3`-hydroxylase 25 [Coffea arabica]
comp54200_c0	0.67	3.19	1
comp54291_c0	3.69	0.78	0.46
comp54305_c0	1.78	8.94	1.3	--	--	Molecular Function: nucleotide binding (GO:0000166);; Biological Process: defense response to insect (GO:0002213);; Molecular Function: glutamate-cysteine ligase activity (GO:0004357);; Biological Process: glucose metabolic process (GO:0006006);; Biological Process: glucose catabolic process (GO:0006007);; Biological Process: glutathione biosynthetic process (GO:0006750);; Biological Process: def…	K01919|5e-17|pop:POPTR_830837|gamma-glutamylcysteine synthetase (EC:6.3.2.2)	Glutamate--cysteine ligase, chloroplastic OS=Nicotiana tabacum GN=GSH1 PE=1 SV=2	predicted protein [Populus trichocarpa]
comp54318_c0	5.03	0.68	0.86
comp54333_c0	0.09	1.1	6.27	--	--	--	--	--	PREDICTED: uncharacterized protein LOC101293252 [Fragaria vesca subsp. vesca]
comp54364_c1	0.11	2.04	3.09	[RTKL]	--	Biological Process: RNA splicing, via endonucleolytic cleavage and ligation (GO:0000394);; Biological Process: respiratory burst involved in defense response (GO:0002679);; Molecular Function: protein serine/threonine kinase activity (GO:0004674);; Molecular Function: non-membrane spanning protein tyrosine kinase activity (GO:0004715);; Molecular Function: protein binding (GO:0005515);; Molecular…	--	Protein kinase 2B, chloroplastic OS=Arabidopsis thaliana GN=APK2B PE=1 SV=1	PREDICTED: protein kinase 2B, chloroplastic-like [Solanum lycopersicum]
comp54372_c0	4.66	0	0	[P]	Inorganic ion transport and metabolism	Cellular Component: plasma membrane (GO:0005886);; Cellular Component: chloroplast (GO:0009507);; Cellular Component: plant-type vacuole membrane (GO:0009705);; Molecular Function: nitrate transmembrane transporter activity (GO:0015112);; Biological Process: nitrate transport (GO:0015706);; Cellular Component: integral to membrane (GO:0016021);; Biological Process: lateral root development (GO:00…	--	High affinity nitrate transporter 2.7 OS=Arabidopsis thaliana GN=NRT2.7 PE=2 SV=1	PREDICTED: high affinity nitrate transporter 2.7-like isoform 1 [Solanum lycopersicum]
comp54389_c0	3.2	0.09	0
comp54474_c0	2.12	0.82	0.23
comp54489_c1	2.3	1.82	0.29
comp54508_c0	0.81	2.13	0.23
comp54527_c0	0.43	2.29	0.25
comp54539_c0	1.56	2.22	0.18	--	--	--	--	--	conserved hypothetical protein [Ricinus communis]
comp54542_c1	3.26	0.33	0.61	[GEPR]	--	Molecular Function: inorganic anion exchanger activity (GO:0005452);; Cellular Component: plasma membrane (GO:0005886);; Cellular Component: integral to plasma membrane (GO:0005887);; Cellular Component: caveola (GO:0005901);; Biological Process: cellular aromatic compound metabolic process (GO:0006725);; Biological Process: nitrogen compound metabolic process (GO:0006807);; Biological Process: c…	--	Organic cation/carnitine transporter 1 OS=Arabidopsis thaliana GN=OCT1 PE=2 SV=1	predicted protein [Populus trichocarpa]
comp54594_c0	0.64	2.49	0.26
comp54621_c0	1.74	1.86	0.12
comp54630_c0	3.41	0.5	0	--	--	Molecular Function: carboxylesterase activity (GO:0004091);; Cellular Component: cytosol (GO:0005829);; Biological Process: metabolic process (GO:0008152);; Molecular Function: hydrolase activity (GO:0016787);; Biological Process: root hair cell differentiation (GO:0048765);;	--	Probable carboxylesterase 2 OS=Arabidopsis thaliana GN=CXE2 PE=2 SV=1	Gibberellin receptor GID1, putative [Ricinus communis]
comp54723_c0	0.78	2.4	0.4	--	--	Cellular Component: mitochondrion (GO:0005739);; Biological Process: proteolysis (GO:0006508);; Biological Process: RNA modification (GO:0009451);;	--	Pentatricopeptide repeat-containing protein At1g56690, mitochondrial OS=Arabidopsis thaliana GN=PCMP-H69 PE=2 SV=1	PREDICTED: pentatricopeptide repeat-containing protein At1g56690, mitochondrial-like [Vitis vinifera]
comp54771_c0	2.2	0.97	0.25
comp54777_c0	0.14	0	2.92	--	--	--	--	--	conserved hypothetical protein [Ricinus communis]
comp54779_c0	4.62	0.28	0.22
comp54780_c0	2.31	2.52	0.41
comp54792_c0	2.04	1.07	0.36
comp54820_c0	2	1.26	0.38	[S]	Function unknown	Biological Process: maltose metabolic process (GO:0000023);; Biological Process: activation of MAPKK activity (GO:0000186);; Biological Process: polysaccharide biosynthetic process (GO:0000271);; Molecular Function: protein serine/threonine kinase activity (GO:0004674);; Molecular Function: MAP kinase kinase kinase activity (GO:0004709);; Molecular Function: protein tyrosine kinase activity (GO:0…	--	Leucine-rich repeat receptor-like serine/threonine-protein kinase BAM1 OS=Arabidopsis thaliana GN=BAM1 PE=1 SV=1	leucine rich repeat receptor protein kinase CLAVATA1 [Solanum pennellii]
comp54953_c0	1.38	1.74	0.22
comp54988_c0	0.63	2.02	0.26
comp55014_c0	1.77	1.68	0
comp55081_c0	2.24	0.29	1.34	--	--	--	--	--	hypothetical protein PRUPE_ppa013228mg [Prunus persica]
comp55154_c0	5.8	0	0
comp55158_c0	4.11	0.52	0	--	--	Biological Process: protein import into nucleus, translocation (GO:0000060);; Molecular Function: DNA binding (GO:0003677);; Molecular Function: sequence-specific DNA binding transcription factor activity (GO:0003700);; Cellular Component: nucleus (GO:0005634);; Biological Process: regulation of transcription, DNA-dependent (GO:0006355);; Molecular Function: transcription factor binding (GO:00081…	--	MADS-box protein SOC1 OS=Arabidopsis thaliana GN=SOC1 PE=1 SV=1	MADS-box transcription factor FBP22 [Petunia x hybrida]
comp55363_c1	0.74	2.63	0
comp55365_c0	0.39	2.95	0	--	--	Cellular Component: nucleus (GO:0005634);;	--	--	unnamed protein product [Vitis vinifera]
comp55376_c0	2.41	0.94	0	[R]	General function prediction only	Biological Process: rRNA processing (GO:0006364);; Cellular Component: chloroplast thylakoid (GO:0009534);; Biological Process: plastid organization (GO:0009657);; Cellular Component: chloroplast envelope (GO:0009941);; Biological Process: photosystem II assembly (GO:0010207);; Biological Process: myo-inositol hexakisphosphate biosynthetic process (GO:0010264);; Cellular Component: membrane (GO:0…	--	Uncharacterized hydrolase YugF OS=Bacillus subtilis (strain 168) GN=yugF PE=3 SV=1	PREDICTED: epoxide hydrolase 4-like isoform 2 [Solanum lycopersicum]
comp55401_c0	1.76	0.29	3.07
comp55437_c0	1.35	2.74	0.35
comp55441_c0	29.4	60.07	9.72
comp55441_c1	17.8	31.49	5.51	--	--	Cellular Component: mitochondrion (GO:0005739);; Cellular Component: endoplasmic reticulum (GO:0005783);; Biological Process: positive regulation of cell proliferation (GO:0008284);; Biological Process: cell growth (GO:0016049);; Biological Process: positive regulation of organ growth (GO:0046622);; Biological Process: regulation of developmental growth (GO:0048638);; Biological Process: cellular…	--	--	conserved hypothetical protein [Ricinus communis]
comp55442_c0	37.19	13.11	19.28	--	--	Biological Process: metabolic process (GO:0008152);; Cellular Component: chloroplast (GO:0009507);; Molecular Function: hydrolase activity (GO:0016787);;	K07046|1e-176|vvi:100255676|hypothetical protein LOC100255676	4-sulfomuconolactone hydrolase OS=Hydrogenophaga intermedia PE=1 SV=1	PREDICTED: uncharacterized protein LOC101308150 [Fragaria vesca subsp. vesca]
comp55472_c0	3.31	2.02	0.42
comp55485_c0	4.99	0.04	0
comp55505_c0	0.93	2.52	0.25
comp55520_c0	4.32	0.95	0.8	[M]	Cell wall/membrane/envelope biogenesis	Biological Process: microtubule cytoskeleton organization (GO:0000226);; Biological Process: double-strand break repair via homologous recombination (GO:0000724);; Biological Process: cytokinesis by cell plate formation (GO:0000911);; Cellular Component: endosome (GO:0005768);; Cellular Component: endoplasmic reticulum (GO:0005783);; Cellular Component: trans-Golgi network (GO:0005802);; Cellular…	--	Cellulose synthase-like protein D3 OS=Arabidopsis thaliana GN=CSLD3 PE=1 SV=1	glycosyltransferase, CAZy family GT2 [Populus trichocarpa]
comp55525_c0	0.42	3.88	0.36
comp55556_c0	2.44	0.33	3.2
comp55570_c0	3.7	1.95	0.61	--	--	--	--	--	PREDICTED: uncharacterized protein LOC101261047 [Solanum lycopersicum]
comp55571_c0	0.54	1.89	0.18
comp55577_c0	3.63	0.74	0.53
comp55613_c0	4.36	0.63	1.38
comp55617_c0	3.1	2.07	0.24
comp55618_c0	1.1	0.18	3.32	--	--	Molecular Function: diacylglycerol cholinephosphotransferase activity (GO:0004142);; Biological Process: CDP-choline pathway (GO:0006657);;	--	--	PREDICTED: uncharacterized protein LOC101250289 [Solanum lycopersicum]
comp55630_c0	2.61	1.28	0.39
comp55673_c0	4.22	0.72	0.93	--	--	Molecular Function: sequence-specific DNA binding transcription factor activity (GO:0003700);; Cellular Component: nucleus (GO:0005634);; Biological Process: transcription, DNA-dependent (GO:0006351);; Biological Process: response to heat (GO:0009408);; Biological Process: response to water deprivation (GO:0009414);; Cellular Component: plastid (GO:0009536);; Biological Process: response to salt …	--	Dehydration-responsive element-binding protein 3 OS=Arabidopsis thaliana GN=DREB3 PE=2 SV=1	PREDICTED: dehydration-responsive element-binding protein 3-like [Solanum lycopersicum]
comp55704_c0	0	3.48	0
comp55706_c0	4.23	0.14	0.18	[R]	General function prediction only	Biological Process: metabolic process (GO:0008152);; Molecular Function: oxidoreductase activity, acting on paired donors, with incorporation or reduction of molecular oxygen, 2-oxoglutarate as one donor, and incorporation of one atom each of oxygen into both donors (GO:0016706);; Molecular Function: dioxygenase activity (GO:0051213);;	--	1-aminocyclopropane-1-carboxylate oxidase 1 OS=Oryza sativa subsp. indica GN=ACO1 PE=2 SV=1	PREDICTED: hyoscyamine 6-dioxygenase-like [Cucumis sativus]
comp55721_c0	3.75	0.22	1.18
comp55724_c0	0	3.07	0.73
comp55730_c0	2.54	29.96	36.08	[R]	General function prediction only	Molecular Function: DNA binding (GO:0003677);; Molecular Function: sequence-specific DNA binding transcription factor activity (GO:0003700);; Molecular Function: acid phosphatase activity (GO:0003993);; Molecular Function: protein serine/threonine phosphatase activity (GO:0004722);; Cellular Component: extracellular region (GO:0005576);; Cellular Component: nucleus (GO:0005634);; Cellular Compone…	--	Purple acid phosphatase 17 OS=Arabidopsis thaliana GN=PAP17 PE=2 SV=1	hypothetical protein PRUPE_ppa008418mg [Prunus persica]
comp55814_c0	2.8	1.89	0.31
comp55879_c0	2.07	3.24	0.51	--	--	Cellular Component: cytoplasm (GO:0005737);; Biological Process: response to UV (GO:0009411);; Cellular Component: plant-type cell wall (GO:0009505);; Cellular Component: chloroplast (GO:0009507);; Biological Process: flavonoid biosynthetic process (GO:0009813);; Biological Process: pollen tube growth (GO:0009860);; Biological Process: histone phosphorylation (GO:0016572);; Molecular Function: pe…	K01051|1e-179|rcu:RCOM_1049330|Pectinesterase PPE8B precursor, putative (EC:3.1.1.11)	Probable pectinesterase 53 OS=Arabidopsis thaliana GN=PME53 PE=2 SV=1	Pectinesterase PPE8B precursor, putative [Ricinus communis]
comp55886_c0	2.5	1.96	0.29
comp55911_c0	1.31	2.91	0.66
comp55947_c0	0.03	3.73	0.81
comp55948_c0	4.04	0.77	0.49
comp55959_c0	0	2.33	2.86
comp55968_c0	0	2.46	2.82	--	--	--	--	--	PREDICTED: uncharacterized protein LOC101262884 isoform 2 [Solanum lycopersicum]
comp56009_c0	8.63	8.53	1.9	--	--	Cellular Component: nucleus (GO:0005634);; Molecular Function: methyltransferase activity (GO:0008168);; Biological Process: methylation (GO:0032259);;	--	--	PREDICTED: uncharacterized protein LOC101223454 [Cucumis sativus]
comp56040_c0	3.24	3.02	0
comp56048_c0	5.57	0.95	0.65	--	--	Cellular Component: mitochondrion (GO:0005739);; Cellular Component: photosystem II (GO:0009523);; Cellular Component: chloroplast thylakoid membrane (GO:0009535);; Cellular Component: integral to membrane (GO:0016021);; Cellular Component: cytoplasmic membrane-bounded vesicle (GO:0016023);; Biological Process: photosynthesis, light reaction (GO:0019684);;	K02714|1e-13|vvi:4025102|psbM	Photosystem II reaction center protein M OS=Vitis vinifera GN=psbM PE=2 SV=1	hypothetical protein ARALYDRAFT_893970 [Arabidopsis lyrata subsp. lyrata]
comp56057_c0	3.63	0.82	1.25
comp56058_c0	0.46	1.11	4.35	--	--	Cellular Component: plasma membrane (GO:0005886);; Biological Process: cation transport (GO:0006812);; Biological Process: amino acid transport (GO:0006865);; Biological Process: response to stress (GO:0006950);; Biological Process: response to abiotic stimulus (GO:0009628);; Biological Process: regulation of meristem growth (GO:0010075);; Molecular Function: amino acid transmembrane transporter …	--	Lysine histidine transporter-like 8 OS=Arabidopsis thaliana GN=AATL1 PE=1 SV=1	Transmembrane amino acid transporter family protein [Theobroma cacao]
comp56058_c1	0	0.87	2.89	--	--	Cellular Component: plasma membrane (GO:0005886);; Biological Process: cation transport (GO:0006812);; Biological Process: amino acid transport (GO:0006865);; Biological Process: regulation of meristem growth (GO:0010075);; Molecular Function: acidic amino acid transmembrane transporter activity (GO:0015172);; Molecular Function: neutral amino acid transmembrane transporter activity (GO:0015175);…	--	Lysine histidine transporter-like 8 OS=Arabidopsis thaliana GN=AATL1 PE=1 SV=1	PREDICTED: lysine histidine transporter-like 8-like [Fragaria vesca subsp. vesca]
comp56062_c0	4.19	0.73	0
comp56076_c0	5.21	0.48	0.07
comp56101_c0	3.64	0	0.52	[RTKL]	--	Molecular Function: nucleotide binding (GO:0000166);; Biological Process: polysaccharide biosynthetic process (GO:0000271);; Biological Process: response to molecule of bacterial origin (GO:0002237);; Biological Process: regionalization (GO:0003002);; Molecular Function: protein serine/threonine kinase activity (GO:0004674);; Molecular Function: steroid binding (GO:0005496);; Cellular Component: …	--	Probable LRR receptor-like serine/threonine-protein kinase At3g47570 OS=Arabidopsis thaliana GN=At3g47570 PE=1 SV=1	predicted protein [Populus trichocarpa]
comp56108_c0	4.28	0.41	0.99
comp56114_c0	3.63	4.3	0.41
comp56124_c0	7.61	0	0.75
comp56278_c1	0.6	0.27	3.69
comp56280_c0	6.02	1.16	3
comp56285_c0	1.54	1.87	0.27
comp56298_c0	0.18	0.06	1.63	[R]	General function prediction only	Cellular Component: ubiquitin ligase complex (GO:0000151);; Molecular Function: nucleic acid binding (GO:0003676);; Cellular Component: nucleus (GO:0005634);; Biological Process: apoptotic process (GO:0006915);; Biological Process: cell surface receptor signaling pathway (GO:0007166);; Biological Process: regulation of gene expression (GO:0010468);; Biological Process: protein ubiquitination (GO:…	--	Zinc finger CCCH domain-containing protein 17 OS=Oryza sativa subsp. japonica GN=Os02g0677700 PE=2 SV=2	predicted protein [Hordeum vulgare subsp. vulgare]
comp56299_c0	2.61	0.36	1.41	--	--	--	--	--	Uncharacterized protein isoform 1 [Theobroma cacao]
comp56308_c0	8.96	0.48	0
comp56314_c0	1.39	3.56	0.26
comp56352_c0	9.77	7.34	22.08	[C]	Energy production and conversion	Cellular Component: mitochondrion (GO:0005739);; Cellular Component: peroxisome (GO:0005777);; Cellular Component: cytosol (GO:0005829);; Biological Process: tryptophan catabolic process (GO:0006569);; Biological Process: defense response (GO:0006952);; Biological Process: response to water deprivation (GO:0009414);; Biological Process: response to wounding (GO:0009611);; Biological Process: resp…	--	12-oxophytodienoate reductase 3 OS=Solanum lycopersicum GN=OPR3 PE=1 SV=1	12-oxophytodienoate reductase OPR3 [Ipomoea nil]
comp56370_c0	2.83	2.51	0.57
comp5640_c0	3.48	0.16	0
comp56411_c0	1.21	1.89	0.16
comp56418_c0	5.81	0.79	0.61
comp56419_c0	0.1	1.27	1.09	--	--	--	--	Putative disease resistance protein At3g14460 OS=Arabidopsis thaliana GN=At3g14460 PE=3 SV=1	leucine-rich repeat containing protein, putative [Ricinus communis]
comp56440_c0	1.64	2.79	0
comp56449_c0	0	0.28	2.78	--	--	--	--	--	Cox19-like CHCH family protein [Theobroma cacao]
comp56485_c0	2.12	0.6	0.18	--	--	--	--	--	Uncharacterized protein TCM_014486 [Theobroma cacao]
comp56485_c1	3.83	1.05	0.44	--	--	--	--	--	PREDICTED: uncharacterized protein LOC101245536 [Solanum lycopersicum]
comp56491_c0	1.5	1.89	0
comp56515_c0	0.58	2.68	0.29
comp56588_c0	0.61	0	2.72
comp56713_c1	7.13	1.59	0.39	--	--	Molecular Function: anion channel activity (GO:0005253);; Cellular Component: plant-type vacuole membrane (GO:0009705);; Molecular Function: malate transmembrane transporter activity (GO:0015140);; Biological Process: malate transmembrane transport (GO:0071423);;	--	Aluminum-activated malate transporter 7 OS=Arabidopsis thaliana GN=ALMT7 PE=3 SV=1	hypothetical protein PRUPE_ppa014894mg [Prunus persica]
comp56749_c0	3.93	0.49	0.26	--	--	--	--	--	PREDICTED: homeobox-leucine zipper protein ATHB-16-like [Vitis vinifera]
comp56759_c0	3.89	0.64	0.75	[O]	Posttranslational modification, protein turnover, chaperones	Biological Process: protein peptidyl-prolyl isomerization (GO:0000413);; Molecular Function: peptidyl-prolyl cis-trans isomerase activity (GO:0003755);; Molecular Function: protein binding (GO:0005515);; Molecular Function: FK506 binding (GO:0005528);; Cellular Component: extracellular region (GO:0005576);; Cellular Component: endoplasmic reticulum (GO:0005783);; Biological Process: protein foldi…	--	Peptidyl-prolyl cis-trans isomerase FKBP16-2, chloroplastic OS=Arabidopsis thaliana GN=FKBP16-2 PE=1 SV=1	PREDICTED: peptidyl-prolyl cis-trans isomerase FKBP16-2, chloroplastic-like [Solanum lycopersicum]
comp56783_c0	4.8	0.63	0.25	--	--	Molecular Function: serine-type endopeptidase activity (GO:0004252);; Cellular Component: extracellular region (GO:0005576);; Biological Process: proteolysis (GO:0006508);; Biological Process: metabolic process (GO:0008152);; Cellular Component: external side of plasma membrane (GO:0009897);; Biological Process: stomatal complex morphogenesis (GO:0010103);; Biological Process: regulation of cell …	--	Subtilisin-like protease SDD1 OS=Arabidopsis thaliana GN=SDD1 PE=2 SV=1	PREDICTED: subtilisin-like protease SDD1-like [Glycine max]
comp56791_c0	2.91	0.44	1.23	--	--	Biological Process: pentose-phosphate shunt (GO:0006098);; Biological Process: aromatic amino acid family biosynthetic process (GO:0009073);; Cellular Component: chloroplast stroma (GO:0009570);; Biological Process: iron-sulfur cluster assembly (GO:0016226);; Biological Process: positive regulation of transcription, DNA-dependent (GO:0045893);;	--	--	PREDICTED: uncharacterized protein LOC100252893 [Vitis vinifera]
comp56887_c0	1.29	0.32	4.05	[KAD]	--	Molecular Function: binding (GO:0005488);; Biological Process: response to wounding (GO:0009611);; Biological Process: response to salt stress (GO:0009651);; Biological Process: phenylpropanoid biosynthetic process (GO:0009699);; Biological Process: response to ethylene stimulus (GO:0009723);; Biological Process: response to auxin stimulus (GO:0009733);; Biological Process: response to abscisic a…	K09422|4e-76|pop:POPTR_832837|MYB185	Myb-related protein Myb4 OS=Oryza sativa subsp. japonica GN=MYB4 PE=2 SV=2	hypothetical protein PRUPE_ppa021921mg [Prunus persica]
comp56894_c0	0.72	0	3.57	--	--	Biological Process: cellular process (GO:0009987);; Molecular Function: kinase activity (GO:0016301);;	--	G-type lectin S-receptor-like serine/threonine-protein kinase SD2-5 OS=Arabidopsis thaliana GN=SD25 PE=1 SV=1	PREDICTED: G-type lectin S-receptor-like serine/threonine-protein kinase SD2-5-like [Vitis vinifera]
comp56949_c0	0.9	0.18	2.69
comp56970_c0	0.94	0.14	3.11	--	--	Cellular Component: plasma membrane (GO:0005886);;	--	--	PREDICTED: uncharacterized protein LOC100246818 [Vitis vinifera]
comp57010_c0	2.44	0.53	0.02	--	--	--	--	Cytochrome b6-f complex subunit 6 OS=Polygonum bistorta GN=petL PE=2 SV=1	hypothetical protein AegrCp038 [Aethionema grandiflorum]
comp57020_c0	6.89	0.27	0.21	--	--	Cellular Component: plastid (GO:0009536);; Cellular Component: membrane (GO:0016020);; Cellular Component: intracellular organelle part (GO:0044446);;	--	Mitochondrial outer membrane protein porin of 36 kDa OS=Solanum tuberosum PE=1 SV=2	unnamed protein product [Vitis vinifera]
comp57024_c0	0.29	2.7	0.34
comp57032_c0	0.41	1.95	0
comp57073_c0	0.87	0.09	2.69
comp57086_c0	5.51	0.57	0.91	[R]	General function prediction only	Biological Process: vacuole organization (GO:0007033);; Biological Process: metabolic process (GO:0008152);; Biological Process: response to external stimulus (GO:0009605);; Biological Process: response to wounding (GO:0009611);; Biological Process: response to abiotic stimulus (GO:0009628);; Biological Process: response to jasmonic acid stimulus (GO:0009753);; Biological Process: flavonoid biosy…	--	Protein SRG1 OS=Arabidopsis thaliana GN=SRG1 PE=2 SV=1	PREDICTED: probable 2-oxoglutarate/Fe(II)-dependent dioxygenase-like [Vitis vinifera]
comp57104_c0	0	0.17	2.96	[J]	Translation, ribosomal structure and biogenesis	Biological Process: respiratory burst involved in defense response (GO:0002679);; Cellular Component: cytoplasm (GO:0005737);; Molecular Function: N-acetyltransferase activity (GO:0008080);; Biological Process: ethylene biosynthetic process (GO:0009693);; Biological Process: abscisic acid mediated signaling pathway (GO:0009738);; Biological Process: ethylene mediated signaling pathway (GO:0009873…	--	Uncharacterized N-acetyltransferase p20 OS=Bacillus licheniformis GN=p20 PE=4 SV=1	PREDICTED: uncharacterized N-acetyltransferase p20 [Vitis vinifera]
comp57134_c0	1.53	0	2.11
comp57135_c0	3.01	2.09	0.38
comp57167_c0	2.9	2.44	0.13	[Z]	Cytoskeleton	Cellular Component: ruffle (GO:0001726);; Molecular Function: RNA binding (GO:0003723);; Molecular Function: motor activity (GO:0003774);; Molecular Function: actin binding (GO:0003779);; Molecular Function: RNA-directed DNA polymerase activity (GO:0003964);; Molecular Function: ATP binding (GO:0005524);; Cellular Component: nucleus (GO:0005634);; Cellular Component: vacuole (GO:0005773);; Cellul…	--	Myosin-6 OS=Arabidopsis thaliana GN=XI-2 PE=1 SV=1	predicted protein [Populus trichocarpa]
comp57217_c0	0	2.88	0.48	--	--	--	--	Putative protein TPRXL OS=Homo sapiens GN=TPRXL PE=5 SV=2	conserved hypothetical protein [Ricinus communis]
comp57218_c0	1.46	2.25	0.32	--	--	--	--	--	PREDICTED: uncharacterized protein LOC101261029 [Solanum lycopersicum]
comp57223_c0	3.05	1.33	0.21	--	--	Biological Process: maltose metabolic process (GO:0000023);; Biological Process: response to molecule of bacterial origin (GO:0002237);; Molecular Function: protein serine/threonine kinase activity (GO:0004674);; Molecular Function: protein tyrosine kinase activity (GO:0004713);; Molecular Function: ATP binding (GO:0005524);; Cellular Component: nucleus (GO:0005634);; Cellular Component: endoplas…	--	Leucine-rich repeat receptor-like protein kinase TDR OS=Arabidopsis thaliana GN=TDR PE=1 SV=1	PREDICTED: leucine-rich repeat receptor-like protein kinase TDR-like [Solanum lycopersicum]
comp57305_c0	3.53	0.49	2.05	--	--	Molecular Function: binding (GO:0005488);;	--	--	PREDICTED: uncharacterized protein LOC101257390 [Solanum lycopersicum]
comp57319_c0	0.07	1.62	2	--	--	Cellular Component: chromatin (GO:0000785);; Cellular Component: condensed nuclear chromosome (GO:0000794);; Cellular Component: nucleoplasm (GO:0005654);; Biological Process: double-strand break repair (GO:0006302);; Biological Process: sister chromatid cohesion (GO:0007062);; Biological Process: reciprocal meiotic recombination (GO:0007131);; Biological Process: response to gamma radiation (GO:…	--	--	hypothetical protein PRUPE_ppa016821mg, partial [Prunus persica]
comp57329_c1	0	0	2.84	--	--	--	--	Scarecrow-like protein 14 OS=Arabidopsis thaliana GN=SCL14 PE=2 SV=2	GRAS4 protein [Solanum lycopersicum]
comp57336_c0	3.64	1.51	0.22
comp57343_c0	1.14	2.13	0.39
comp57385_c0	2.03	2.41	0.38
comp57431_c1	7.08	2.26	0.14	--	--	Biological Process: MAPK cascade (GO:0000165);; Molecular Function: protein serine/threonine kinase activity (GO:0004674);; Molecular Function: protein tyrosine kinase activity (GO:0004713);; Molecular Function: ATP binding (GO:0005524);; Cellular Component: plasma membrane (GO:0005886);; Biological Process: protein phosphorylation (GO:0006468);; Cellular Component: plasmodesma (GO:0009506);;	--	Probable LRR receptor-like serine/threonine-protein kinase At1g67720 OS=Arabidopsis thaliana GN=At1g67720 PE=2 SV=1	PREDICTED: probable LRR receptor-like serine/threonine-protein kinase At1g67720-like [Solanum lycopersicum]
comp57487_c0	3.34	0.13	0.69	[S]	Function unknown	Cellular Component: membrane (GO:0016020);; Cellular Component: cell part (GO:0044464);;	K02221|1e-70|vvi:100242172|hypothetical protein LOC100242172	Uncharacterized protein ycf19 OS=Guillardia theta GN=ycf19 PE=3 SV=1	PREDICTED: uncharacterized protein LOC100242172 [Vitis vinifera]
comp57487_c1	2.9	1.28	0.23	--	--	--	K02221|2e-15|vvi:100242172|hypothetical protein LOC100242172	--	PREDICTED: uncharacterized protein LOC101267629 [Solanum lycopersicum]
comp57500_c0	3.3	2.07	0.41
comp57508_c0	4.2	0.81	0.14	--	--	Molecular Function: binding (GO:0005488);;	--	--	Uncharacterized protein TCM_040224 [Theobroma cacao]
comp57512_c0	1.47	2.7	0.05
comp57526_c0	0.32	2.93	0.23
comp57571_c1	1.6	1.97	0.21
comp57615_c0	3.74	1.26	0.29
comp57624_c0	0.95	1.97	0.11
comp57755_c0	2.87	0.41	0
comp57791_c0	2.66	0.45	0.35
comp57938_c0	1.78	0.68	0.28
comp58034_c0	2.38	0.44	0.15	--	--	Molecular Function: GTPase activity (GO:0003924);; Molecular Function: signal transducer activity (GO:0004871);; Molecular Function: GTP binding (GO:0005525);; Cellular Component: mitochondrion (GO:0005739);; Biological Process: GTP catabolic process (GO:0006184);; Biological Process: chromosome segregation (GO:0007059);; Biological Process: meiosis I (GO:0007127);; Biological Process: G-protein …	--	Pentatricopeptide repeat-containing protein At1g31920 OS=Arabidopsis thaliana GN=PCMP-H11 PE=2 SV=1	PREDICTED: pentatricopeptide repeat-containing protein At1g31920-like [Solanum lycopersicum]
comp58123_c1	1.97	4.15	0.42
comp58286_c0	1.07	2.19	0.18
comp58320_c1	0.71	2.05	0.34
comp58323_c0	4.3	1.31	0.39
comp58351_c0	2.98	0.15	0.04	[R]	General function prediction only	Biological Process: vacuole organization (GO:0007033);; Biological Process: response to wounding (GO:0009611);; Biological Process: response to abiotic stimulus (GO:0009628);; Biological Process: response to abscisic acid stimulus (GO:0009737);; Biological Process: response to jasmonic acid stimulus (GO:0009753);; Biological Process: embryo development ending in seed dormancy (GO:0009793);; Biolo…	--	Codeine O-demethylase OS=Papaver somniferum GN=CODM PE=1 SV=1	Flavonol synthase/flavanone 3-hydroxylase, putative [Ricinus communis]
comp58435_c0	3.34	0	0	[M]	Cell wall/membrane/envelope biogenesis	Cellular Component: Golgi membrane (GO:0000139);; Biological Process: calcium ion transport (GO:0006816);; Biological Process: Golgi organization (GO:0007030);; Biological Process: DNA mediated transformation (GO:0009294);; Biological Process: response to bacterium (GO:0009617);; Biological Process: response to salt stress (GO:0009651);; Biological Process: cytokinin mediated signaling pathway (G…	--	Glucomannan 4-beta-mannosyltransferase 9 OS=Arabidopsis thaliana GN=CSLA9 PE=2 SV=1	Nucleotide-diphospho-sugar transferases superfamily protein [Theobroma cacao]
comp58469_c0	17.21	5.81	6.97	--	--	Molecular Function: structural molecule activity (GO:0005198);; Cellular Component: chloroplast thylakoid (GO:0009534);; Cellular Component: chloroplast envelope (GO:0009941);; Biological Process: cysteine biosynthetic process (GO:0019344);; Biological Process: photosynthesis, light reaction (GO:0019684);; Biological Process: glucosinolate biosynthetic process (GO:0019761);; Biological Process: c…	--	Probable plastid-lipid-associated protein 8, chloroplastic OS=Arabidopsis thaliana GN=PAP8 PE=2 SV=1	PREDICTED: probable plastid-lipid-associated protein 8, chloroplastic-like [Solanum lycopersicum]
comp58627_c0	3.87	0.43	0.5
comp58643_c0	13.38	2.79	19.25	--	--	Biological Process: multicellular organismal development (GO:0007275);; Biological Process: response to water deprivation (GO:0009414);; Biological Process: response to salt stress (GO:0009651);; Biological Process: anatomical structure development (GO:0048856);;	--	HVA22-like protein a OS=Arabidopsis thaliana GN=HVA22A PE=2 SV=1	PREDICTED: uncharacterized protein LOC100264337 [Vitis vinifera]
comp58671_c0	1.15	1.8	0.1	--	--	--	--	--	non-ltr retroelement reverse transcriptase [Rosa rugosa]
comp58699_c1	4.95	1.47	0.53	[Z]	Cytoskeleton	Biological Process: mitotic spindle elongation (GO:0000022);; Biological Process: cytokinesis (GO:0000910);; Biological Process: regionalization (GO:0003002);; Molecular Function: microtubule motor activity (GO:0003777);; Molecular Function: ATP binding (GO:0005524);; Cellular Component: centrosome (GO:0005813);; Cellular Component: kinesin complex (GO:0005871);; Cellular Component: microtubule (…	K10406|2e-87|vvi:100249019|hypothetical protein LOC100249019	Kinesin-4 OS=Arabidopsis thaliana GN=ATK4 PE=1 SV=2	hypothetical protein PRUPE_ppa015110mg [Prunus persica]
comp58707_c1	5.83	0	0.7	--	--	Cellular Component: plasma membrane (GO:0005886);; Cellular Component: cytoplasmic membrane-bounded vesicle (GO:0016023);;	--	--	conserved hypothetical protein [Ricinus communis]
comp58726_c0	1.99	2.39	21.89	--	--	Biological Process: response to molecule of bacterial origin (GO:0002237);; Molecular Function: RNA binding (GO:0003723);; Molecular Function: protein kinase activity (GO:0004672);; Molecular Function: protein binding (GO:0005515);; Cellular Component: extracellular region (GO:0005576);; Cellular Component: cell wall (GO:0005618);; Cellular Component: nucleus (GO:0005634);; Biological Process: re…	--	Chitin elicitor receptor kinase 1 OS=Oryza sativa subsp. japonica GN=CERK1 PE=1 SV=1	PREDICTED: protein LYK5-like [Fragaria vesca subsp. vesca]
comp58752_c0	1.94	0.27	0.04
comp58789_c1	4.38	0	0.08	[MG]	--	Molecular Function: RNA binding (GO:0003723);; Molecular Function: 3-beta-hydroxy-delta5-steroid dehydrogenase activity (GO:0003854);; Molecular Function: protein binding (GO:0005515);; Cellular Component: nucleus (GO:0005634);; Cellular Component: endoplasmic reticulum (GO:0005783);; Biological Process: RNA processing (GO:0006396);; Biological Process: steroid biosynthetic process (GO:0006694);;…	--	Cinnamoyl-CoA reductase 2 OS=Arabidopsis thaliana GN=CCR2 PE=1 SV=1	PREDICTED: tetraketide alpha-pyrone reductase 1-like isoform 1 [Solanum lycopersicum]
comp58839_c0	2.86	0	0	--	--	Biological Process: cellular metabolic process (GO:0044237);; Biological Process: organic substance metabolic process (GO:0071704);;	--	--	PREDICTED: uncharacterized protein LOC101245858 [Solanum lycopersicum]
comp59086_c0	2.13	9.1	6.77	--	--	Molecular Function: DNA binding (GO:0003677);; Molecular Function: sequence-specific DNA binding transcription factor activity (GO:0003700);; Cellular Component: nucleus (GO:0005634);; Biological Process: signal transduction (GO:0007165);; Biological Process: response to cold (GO:0009409);; Biological Process: guard cell differentiation (GO:0010052);; Biological Process: stomatal lineage progress…	--	Transcription factor bHLH96 OS=Arabidopsis thaliana GN=BHLH96 PE=2 SV=1	PREDICTED: transcription factor bHLH96-like [Vitis vinifera]
comp59108_c0	3.98	0	0	--	--	Cellular Component: plasma membrane (GO:0005886);; Molecular Function: secondary active sulfate transmembrane transporter activity (GO:0008271);; Biological Process: sulfate transport (GO:0008272);; Cellular Component: plasmodesma (GO:0009506);; Cellular Component: chloroplast (GO:0009507);; Biological Process: indoleacetic acid biosynthetic process (GO:0009684);; Biological Process: cellular res…	--	Probable sulfate transporter 3.4 OS=Arabidopsis thaliana GN=SULTR3;4 PE=2 SV=1	PREDICTED: probable sulfate transporter 3.4-like [Fragaria vesca subsp. vesca]
comp59118_c1	2.97	0.06	0.14	--	--	--	K09422|1e-11|rcu:RCOM_0842100|r2r3-myb transcription factor, putative	--	r2r3-myb transcription factor, putative [Ricinus communis]
comp59180_c0	9.84	2.45	20.72	--	--	Molecular Function: DNA binding (GO:0003677);; Molecular Function: sequence-specific DNA binding transcription factor activity (GO:0003700);; Cellular Component: nucleus (GO:0005634);; Biological Process: trehalose biosynthetic process (GO:0005992);; Biological Process: regulation of transcription, DNA-dependent (GO:0006355);; Biological Process: proline biosynthetic process (GO:0006561);; Biolog…	--	NAC domain-containing protein 90 OS=Arabidopsis thaliana GN=NAC090 PE=2 SV=1	NAC transcription factor 037 [Jatropha curcas]
comp59195_c0	1.03	1.68	0	--	--	--	--	--	PREDICTED: uncharacterized protein LOC100852669, partial [Vitis vinifera]
comp59289_c0	0.18	0.11	3.28	--	--	Molecular Function: transporter activity (GO:0005215);; Molecular Function: protein binding (GO:0005515);; Cellular Component: Golgi apparatus (GO:0005794);; Cellular Component: plasma membrane (GO:0005886);; Biological Process: polysaccharide metabolic process (GO:0005976);; Biological Process: transport (GO:0006810);; Biological Process: purine nucleobase transport (GO:0006863);; Biological Pro…	--	Probable peptide/nitrate transporter At1g27040 OS=Arabidopsis thaliana GN=At1g27040 PE=2 SV=1	Major facilitator superfamily protein isoform 2 [Theobroma cacao]
comp59302_c0	5.58	0.83	0.14	--	--	--	--	--	PREDICTED: uncharacterized protein LOC100267631 [Vitis vinifera]
comp59308_c0	2.22	0.53	18.17	--	--	Biological Process: response to reactive oxygen species (GO:0000302);; Cellular Component: chromatin (GO:0000785);; Cellular Component: nucleus (GO:0005634);; Cellular Component: cytoplasm (GO:0005737);; Cellular Component: mitochondrion (GO:0005739);; Cellular Component: plasma membrane (GO:0005886);; Biological Process: DNA-dependent DNA replication (GO:0006261);; Biological Process: DNA methyl…	--	Copper transport protein CCH OS=Arabidopsis thaliana GN=CCH PE=1 SV=1	PREDICTED: uncharacterized protein LOC101265035 [Solanum lycopersicum]
comp59360_c1	4.36	1.63	0.19
comp59366_c0	2.72	0	4.2
comp59374_c0	0.72	2.64	0.07	--	--	Molecular Function: binding (GO:0005488);;	--	Putative disease resistance protein RGA3 OS=Solanum bulbocastanum GN=RGA3 PE=2 SV=2	PREDICTED: putative disease resistance RPP13-like protein 1-like [Fragaria vesca subsp. vesca]
comp59507_c0	1.69	1.9	0.48	--	--	Biological Process: signal transduction (GO:0007165);; Cellular Component: plastid (GO:0009536);; Biological Process: response to bacterium (GO:0009617);; Biological Process: response to organic substance (GO:0010033);; Biological Process: programmed cell death (GO:0012501);; Biological Process: cellular response to stress (GO:0033554);; Biological Process: primary metabolic process (GO:0044238);…	--	Probable disease resistance protein At1g61190 OS=Arabidopsis thaliana GN=At1g61190 PE=3 SV=1	hypothetical protein PRUPE_ppa026159mg, partial [Prunus persica]
comp59663_c0	2.61	0.8	0.06
comp59724_c0	0.22	3.48	9.54	--	--	Molecular Function: ubiquitin-protein ligase activity (GO:0004842);; Cellular Component: nucleus (GO:0005634);; Biological Process: cellular protein modification process (GO:0006464);; Biological Process: ubiquitin-dependent protein catabolic process (GO:0006511);; Biological Process: protein ubiquitination (GO:0016567);; Biological Process: cell cycle process (GO:0022402);;	--	F-box/LRR-repeat protein 14 OS=Arabidopsis thaliana GN=FBL14 PE=2 SV=1	predicted protein [Populus trichocarpa]
comp59779_c0	0.3	2.15	0	--	--	Molecular Function: nucleotide binding (GO:0000166);; Biological Process: gluconeogenesis (GO:0006094);; Biological Process: nucleobase-containing compound metabolic process (GO:0006139);; Biological Process: cytoskeleton organization (GO:0007010);; Cellular Component: plasmodesma (GO:0009506);; Biological Process: embryo sac development (GO:0009553);; Cellular Component: chloroplast envelope (GO…	K14572|7e-79|vvi:100244657|similar to midasin-related	Midasin OS=Saccharomyces cerevisiae (strain ATCC 204508 / S288c) GN=MDN1 PE=1 SV=1	PREDICTED: midasin-like [Solanum lycopersicum]
comp59876_c0	5.52	0	0
comp59885_c0	2.25	1.86	0.3
comp59885_c1	4.78	6.18	1.6	--	--	Cellular Component: endosome (GO:0005768);; Cellular Component: vacuolar membrane (GO:0005774);; Cellular Component: Golgi apparatus (GO:0005794);; Cellular Component: trans-Golgi network (GO:0005802);; Cellular Component: plasmodesma (GO:0009506);; Cellular Component: integral to membrane (GO:0016021);;	--	--	PREDICTED: transmembrane 9 superfamily member 4-like isoform 1 [Solanum lycopersicum]
comp59957_c0	6.67	0.24	0	[G]	Carbohydrate transport and metabolism	Biological Process: respiratory burst involved in defense response (GO:0002679);; Molecular Function: sucrose alpha-glucosidase activity (GO:0004575);; Cellular Component: extracellular region (GO:0005576);; Cellular Component: cell wall (GO:0005618);; Cellular Component: plasma membrane (GO:0005886);; Biological Process: carbohydrate metabolic process (GO:0005975);; Biological Process: starch me…	K01193|0.0|vvi:100232951|CWINV	Beta-fructofuranosidase, insoluble isoenzyme CWINV1 OS=Arabidopsis thaliana GN=CWINV1 PE=1 SV=1	cell-wall invertase [Coffea canephora]
comp59969_c0	7.08	1.95	1.22	--	--	Cellular Component: chloroplast (GO:0009507);;	--	--	Uncharacterized protein TCM_030411 [Theobroma cacao]
comp60183_c0	0.79	1.92	0.12
comp60187_c0	2.9	0.85	0.24
comp60231_c0	0.59	3.1	0.45
comp60276_c1	40.92	9.17	5.57	--	--	Molecular Function: carboxylesterase activity (GO:0004091);; Cellular Component: extracellular region (GO:0005576);; Cellular Component: cytoplasmic membrane-bounded vesicle (GO:0016023);;	--	Protein notum homolog OS=Mus musculus GN=Notum PE=2 SV=2	PAE [Litchi chinensis]
comp60312_c0	3.63	0.57	0	--	--	Biological Process: RNA splicing, via endonucleolytic cleavage and ligation (GO:0000394);; Molecular Function: DNA binding (GO:0003677);; Molecular Function: chromatin binding (GO:0003682);; Molecular Function: sequence-specific DNA binding transcription factor activity (GO:0003700);; Cellular Component: nucleus (GO:0005634);; Biological Process: regulation of transcription, DNA-dependent (GO:000…	--	Transcription factor TRY OS=Arabidopsis thaliana GN=TRY PE=1 SV=1	predicted protein [Populus trichocarpa]
comp60395_c0	3.21	0.21	0.45	--	--	Biological Process: polysaccharide biosynthetic process (GO:0000271);; Biological Process: response to molecule of bacterial origin (GO:0002237);; Biological Process: respiratory burst involved in defense response (GO:0002679);; Molecular Function: sequence-specific DNA binding transcription factor activity (GO:0003700);; Molecular Function: protein serine/threonine kinase activity (GO:0004674);;…	--	Probable LRR receptor-like serine/threonine-protein kinase At2g16250 OS=Arabidopsis thaliana GN=At2g16250 PE=1 SV=1	PREDICTED: probable LRR receptor-like serine/threonine-protein kinase At2g16250-like [Glycine max]
comp60475_c1	2.25	1.03	0.16
comp60498_c0	2.86	0.72	0.1
comp60533_c0	3.13	0.95	0.37	--	--	Biological Process: cytokinesis by cell plate formation (GO:0000911);; Molecular Function: GTPase activity (GO:0003924);; Molecular Function: GTP binding (GO:0005525);; Cellular Component: intracellular (GO:0005622);; Biological Process: GTP catabolic process (GO:0006184);; Biological Process: DNA methylation (GO:0006306);; Biological Process: methylation-dependent chromatin silencing (GO:0006346…	--	--	hypothetical protein PRUPE_ppa002657mg [Prunus persica]
comp60658_c0	1.65	2.33	0.3
comp60731_c0	32.76	4.05	0.6	[P]	Inorganic ion transport and metabolism	Biological Process: transition metal ion transport (GO:0000041);; Biological Process: defense response to nematode (GO:0002215);; Molecular Function: peroxidase activity (GO:0004601);; Cellular Component: extracellular region (GO:0005576);; Cellular Component: nucleus (GO:0005634);; Cellular Component: vacuolar membrane (GO:0005774);; Cellular Component: Golgi apparatus (GO:0005794);; Biological …	K00430|1e-135|rcu:RCOM_1176840|Peroxidase 47 precursor, putative (EC:1.11.1.7)	Peroxidase 47 OS=Arabidopsis thaliana GN=PER47 PE=2 SV=2	peroxidase 2 [Rubia cordifolia]
comp60742_c0	0.26	4.39	0.12
comp60792_c0	0	2.55	0.19	--	--	Molecular Function: nucleotide binding (GO:0000166);; Molecular Function: ion binding (GO:0043167);;	--	Putative late blight resistance protein homolog R1B-16 OS=Solanum demissum GN=R1B-16 PE=3 SV=1	PREDICTED: putative late blight resistance protein homolog R1B-23-like [Solanum lycopersicum]
comp60845_c0	3.96	0.91	0.41	[G]	Carbohydrate transport and metabolism	Molecular Function: alpha-glucosidase activity (GO:0004558);; Cellular Component: cytosol (GO:0005829);; Biological Process: starch metabolic process (GO:0005982);; Molecular Function: xylan 1,4-beta-xylosidase activity (GO:0009044);; Cellular Component: plant-type cell wall (GO:0009505);; Cellular Component: plasmodesma (GO:0009506);; Cellular Component: chloroplast (GO:0009507);; Biological Pro…	--	Alpha-xylosidase 1 OS=Arabidopsis thaliana GN=XYL1 PE=1 SV=1	alpha-glucosidase, putative [Ricinus communis]
comp60952_c3	1.03	1.85	0.29	--	--	Molecular Function: nucleic acid binding (GO:0003676);; Molecular Function: RNA binding (GO:0003723);; Molecular Function: RNA-directed DNA polymerase activity (GO:0003964);; Biological Process: RNA-dependent DNA replication (GO:0006278);; Biological Process: cellular process (GO:0009987);; Molecular Function: transferase activity (GO:0016740);; Molecular Function: hydrolase activity (GO:0016787)…	--	Genome polyprotein OS=Petunia vein clearing virus (isolate Hohn) PE=3 SV=1	PREDICTED: genome polyprotein-like [Cicer arietinum]
comp61017_c0	2.99	1.37	0.09	--	--	Molecular Function: RNA binding (GO:0003723);; Molecular Function: RNA-directed DNA polymerase activity (GO:0003964);; Biological Process: RNA-dependent DNA replication (GO:0006278);; Molecular Function: metal ion binding (GO:0046872);;	--	--	hypothetical protein VITISV_034834 [Vitis vinifera]
comp61017_c2	3.47	2.01	0	--	--	Molecular Function: nucleic acid binding (GO:0003676);; Biological Process: DNA metabolic process (GO:0006259);; Molecular Function: metal ion binding (GO:0046872);;	--	--	hypothetical protein VITISV_016481 [Vitis vinifera]
comp61041_c1	1.77	1.94	0
comp61138_c0	0	0.39	3.95	--	--	--	--	--	conserved hypothetical protein [Ricinus communis]
comp61146_c0	3.84	0	0	[HI]	--	Molecular Function: 1-deoxy-D-xylulose-5-phosphate synthase activity (GO:0008661);; Biological Process: thiamine biosynthetic process (GO:0009228);; Cellular Component: chloroplast stroma (GO:0009570);; Biological Process: chlorophyll biosynthetic process (GO:0015995);; Biological Process: terpenoid biosynthetic process (GO:0016114);; Molecular Function: metal ion binding (GO:0046872);; Biologica…	K01662|7e-80|rcu:RCOM_0410350|1-deoxyxylulose-5-phosphate synthase, putative (EC:2.2.1.7)	Probable 1-deoxy-D-xylulose-5-phosphate synthase 2, chloroplastic OS=Oryza sativa subsp. japonica GN=Os07g0190000 PE=2 SV=1	1-deoxyxylulose 5-phosphate synthase [Catharanthus roseus]
comp61258_c0	0.38	0	3.41	--	--	Molecular Function: aspartic-type endopeptidase activity (GO:0004190);; Biological Process: proteolysis (GO:0006508);;	--	Basic 7S globulin OS=Glycine max GN=BG PE=1 SV=2	basic 7S globulin 2 precursor small subunit, putative [Ricinus communis]
comp61260_c0	2.5	1.89	0.16
comp61314_c0	0.84	5.08	11.13	[V]	Defense mechanisms	Biological Process: response to superoxide (GO:0000303);; Cellular Component: plant-type vacuole (GO:0000325);; Molecular Function: calmodulin binding (GO:0005516);; Molecular Function: ATP binding (GO:0005524);; Cellular Component: nucleus (GO:0005634);; Cellular Component: vacuolar membrane (GO:0005774);; Cellular Component: plasma membrane (GO:0005886);; Biological Process: ATP catabolic proce…	--	ABC transporter B family member 1 OS=Arabidopsis thaliana GN=ABCB1 PE=1 SV=1	PREDICTED: ABC transporter B family member 1-like [Fragaria vesca subsp. vesca]
comp61339_c0	0	2.19	0.33	[V]	Defense mechanisms	Molecular Function: ATP binding (GO:0005524);; Cellular Component: mitochondrion (GO:0005739);; Cellular Component: vacuolar membrane (GO:0005774);; Cellular Component: cytosol (GO:0005829);; Cellular Component: plasma membrane (GO:0005886);; Biological Process: ATP catabolic process (GO:0006200);; Biological Process: protein targeting to membrane (GO:0006612);; Biological Process: drug transmemb…	--	Pleiotropic drug resistance protein 12 OS=Oryza sativa subsp. japonica GN=PDR12 PE=2 SV=1	pleiotropic drug resistance transporter 5a [Nicotiana tabacum]
comp61438_c1	1.9	3.19	0.34
comp61495_c1	2.6	1.9	0.25
comp61506_c0	1.03	1.22	0.15
comp61511_c1	3.41	0.26	0
comp61523_c0	3.36	0.2	0
comp61555_c0	2.45	0.32	0
comp61562_c0	20.68	0.09	0	--	--	Molecular Function: DNA binding (GO:0003677);; Molecular Function: sequence-specific DNA binding transcription factor activity (GO:0003700);; Molecular Function: protein binding (GO:0005515);; Cellular Component: nucleus (GO:0005634);; Biological Process: organ morphogenesis (GO:0009887);; Biological Process: flower development (GO:0009908);; Biological Process: epidermal cell fate specification …	--	Transcription factor GLABRA 3 OS=Arabidopsis thaliana GN=GL3 PE=1 SV=1	myc-like anthocyanin regulatory protein [Cornus florida]
comp61704_c1	1.88	0.13	0	[RTKL]	--	Biological Process: response to reactive oxygen species (GO:0000302);; Biological Process: cell morphogenesis (GO:0000902);; Molecular Function: protein kinase activity (GO:0004672);; Molecular Function: transmembrane receptor protein tyrosine kinase activity (GO:0004714);; Molecular Function: protein binding (GO:0005515);; Molecular Function: ATP binding (GO:0005524);; Cellular Component: endoso…	--	Protein LYK2 OS=Arabidopsis thaliana GN=LYK2 PE=2 SV=1	unnamed protein product [Vitis vinifera]
comp61716_c0	2.83	1.14	0	--	--	--	--	--	PREDICTED: uncharacterized protein LOC101300572 [Fragaria vesca subsp. vesca]
comp61716_c1	4.17	1.02	0.1
comp61838_c1	1.71	0.64	0.09
comp61848_c0	3.72	12.12	16.62	--	--	Molecular Function: protein binding (GO:0005515);; Cellular Component: nucleus (GO:0005634);; Cellular Component: nucleoplasm (GO:0005654);; Cellular Component: mitochondrion (GO:0005739);; Biological Process: regulation of transcription, DNA-dependent (GO:0006355);; Cellular Component: plastid (GO:0009536);; Biological Process: determination of bilateral symmetry (GO:0009855);; Biological Proces…	--	LOB domain-containing protein 4 OS=Arabidopsis thaliana GN=LBD4 PE=2 SV=1	PREDICTED: LOB domain-containing protein 4-like [Solanum lycopersicum]
comp61860_c0	2.15	1.75	0.17
comp61898_c0	1.06	1.98	0.38
comp61987_c0	2.99	1.03	0.12	[Z]	Cytoskeleton	Molecular Function: nucleotide binding (GO:0000166);; Biological Process: cytokinesis by cell plate formation (GO:0000911);; Biological Process: somitogenesis (GO:0001756);; Biological Process: thigmotaxis (GO:0001966);; Molecular Function: microtubule motor activity (GO:0003777);; Cellular Component: nucleus (GO:0005634);; Cellular Component: cytoplasm (GO:0005737);; Cellular Component: spindle …	--	Kinesin-like protein KIF22 OS=Pongo abelii GN=KIF22 PE=2 SV=1	unnamed protein product [Vitis vinifera]
comp62005_c0	2.94	0.51	0.33
comp62044_c0	10.01	4.29	4.98	[G]	Carbohydrate transport and metabolism	Molecular Function: phosphoglycerate mutase activity (GO:0004619);; Biological Process: glycolysis (GO:0006096);; Biological Process: metabolic process (GO:0008152);; Cellular Component: chloroplast (GO:0009507);;	--	Probable phosphoglycerate mutase GpmB OS=Cronobacter sakazakii (strain ATCC BAA-894) GN=gpmB PE=3 SV=1	PREDICTED: uncharacterized protein LOC101247926 [Solanum lycopersicum]
comp62048_c1	3.7	5.56	1.3
comp62095_c0	3.19	0.23	0
comp62101_c0	2.91	0.09	0	--	--	--	--	Wound-induced protein 1 OS=Solanum tuberosum GN=WUN1 PE=2 SV=1	PREDICTED: wound-induced protein 1-like [Solanum lycopersicum]
comp62103_c0	20.2	6.03	9.15	--	--	Molecular Function: peroxidase activity (GO:0004601);; Molecular Function: copper ion binding (GO:0005507);; Molecular Function: calcium ion binding (GO:0005509);; Molecular Function: ATP binding (GO:0005524);; Molecular Function: calcium-dependent phospholipid binding (GO:0005544);; Cellular Component: cell wall (GO:0005618);; Cellular Component: nucleus (GO:0005634);; Cellular Component: mitoch…	--	Annexin D3 OS=Arabidopsis thaliana GN=ANN3 PE=2 SV=2	annexin, putative [Ricinus communis]
comp62115_c0	2.81	0	0.21	--	--	Biological Process: protein targeting to membrane (GO:0006612);; Biological Process: iron ion transport (GO:0006826);; Biological Process: metabolic process (GO:0008152);; Biological Process: anthocyanin-containing compound biosynthetic process (GO:0009718);; Biological Process: salicylic acid mediated signaling pathway (GO:0009863);; Biological Process: jasmonic acid mediated signaling pathway (…	--	UDP-glycosyltransferase 85A1 OS=Arabidopsis thaliana GN=UGT85A1 PE=1 SV=1	UDP-glycosyltransferase 1 [Linum usitatissimum]
comp62196_c0	4.39	1.02	0.3
comp62247_c0	2.8	1.92	0.63	--	--	--	--	--	hypothetical protein PRUPE_ppa000831mg [Prunus persica]
comp62353_c0	0.2	2.74	0
comp62362_c1	3.2	0	0.32	--	--	Cellular Component: cytoplasm (GO:0005737);; Biological Process: tryptophan catabolic process (GO:0006569);; Biological Process: protein targeting to membrane (GO:0006612);; Biological Process: iron ion transport (GO:0006826);; Biological Process: metabolic process (GO:0008152);; Biological Process: toxin catabolic process (GO:0009407);; Biological Process: response to wounding (GO:0009611);; Bio…	--	Anthocyanidin 3-O-glucosyltransferase 5 OS=Manihot esculenta GN=GT5 PE=1 SV=1	UDP-Glycosyltransferase superfamily protein [Theobroma cacao]
comp62363_c1	9.61	1.75	0.79	--	--	Biological Process: metabolic process (GO:0008152);; Molecular Function: hydrolase activity, acting on glycosyl bonds (GO:0016798);;	--	--	PREDICTED: probable polygalacturonase-like [Solanum lycopersicum]
comp62363_c2	4.26	0.18	0
comp62425_c1	0	2.41	2.37	--	--	Biological Process: immune effector process (GO:0002252);; Molecular Function: protein kinase activity (GO:0004672);; Molecular Function: binding (GO:0005488);; Biological Process: cation transport (GO:0006812);; Biological Process: amino acid transport (GO:0006865);; Biological Process: signal transduction (GO:0007165);; Biological Process: detection of external stimulus (GO:0009581);; Biologica…	--	LRR receptor-like serine/threonine-protein kinase EFR OS=Arabidopsis thaliana GN=EFR PE=1 SV=1	serine-threonine protein kinase, plant-type, putative [Ricinus communis]
comp62441_c0	3.1	0.92	0.46
comp62478_c0	0.47	1.46	6.66	[GER]	--	Molecular Function: purine nucleobase transmembrane transporter activity (GO:0005345);; Cellular Component: cytoplasm (GO:0005737);; Cellular Component: plasma membrane (GO:0005886);; Biological Process: purine nucleobase transport (GO:0006863);; Cellular Component: chloroplast (GO:0009507);; Biological Process: response to nematode (GO:0009624);; Biological Process: nucleobase-containing compoun…	--	Probable purine permease 10 OS=Arabidopsis thaliana GN=PUP10 PE=2 SV=2	PREDICTED: probable purine permease 10-like [Vitis vinifera]
comp62479_c0	0.08	1.85	2.25
comp62492_c0	9.26	8.81	24	--	--	--	--	Immediate early response 3-interacting protein 1 OS=Xenopus laevis GN=ier3ip1 PE=3 SV=1	PREDICTED: immediate early response 3-interacting protein 1-like [Solanum lycopersicum]
comp62512_c0	7.79	0.53	0.19	--	--	Cellular Component: chloroplast (GO:0009507);;	--	--	PREDICTED: uncharacterized protein LOC101219594 [Cucumis sativus]
comp62519_c0	8.33	1.19	2.66	[E]	Amino acid transport and metabolism	Molecular Function: aminopeptidase activity (GO:0004177);; Cellular Component: cytosol (GO:0005829);; Cellular Component: plasma membrane (GO:0005886);; Biological Process: protein N-linked glycosylation (GO:0006487);; Biological Process: proteolysis (GO:0006508);; Biological Process: lipid transport (GO:0006869);; Biological Process: intra-Golgi vesicle-mediated transport (GO:0006891);; Biologic…	K01262|1e-35|vvi:100242807|hypothetical protein LOC100242807	Xaa-Pro aminopeptidase 1 OS=Bos taurus GN=XPNPEP1 PE=2 SV=1	hypothetical protein VITISV_037248 [Vitis vinifera]
comp62521_c0	1.2	5.48	3.58
comp62558_c0	2.28	1.13	6.09
comp62587_c1	0.85	3.56	5.71	[I]	Lipid transport and metabolism	Biological Process: response to hypoxia (GO:0001666);; Biological Process: long-chain fatty acid metabolic process (GO:0001676);; Biological Process: defense response to insect (GO:0002213);; Molecular Function: long-chain fatty acid-CoA ligase activity (GO:0004467);; Cellular Component: nucleus (GO:0005634);; Cellular Component: mitochondrial outer membrane (GO:0005741);; Cellular Component: mit…	K01897|0.0|vvi:100248587|hypothetical protein LOC100248587	Long chain acyl-CoA synthetase 1 OS=Arabidopsis thaliana GN=LACS1 PE=2 SV=1	PREDICTED: long chain acyl-CoA synthetase 1 [Vitis vinifera]
comp62602_c0	0.58	5.98	17.09	--	--	--	--	--	unnamed protein product [Vitis vinifera]
comp62605_c0	8.84	0.54	0	--	--	Biological Process: maltose metabolic process (GO:0000023);; Biological Process: pentose-phosphate shunt (GO:0006098);; Cellular Component: chloroplast (GO:0009507);; Biological Process: starch biosynthetic process (GO:0019252);; Molecular Function: heat shock protein binding (GO:0031072);; Molecular Function: unfolded protein binding (GO:0051082);;	--	--	hypothetical protein PRUPE_ppa019477mg [Prunus persica]
comp62615_c0	0.5	1.16	10.51	--	--	Cellular Component: ubiquitin ligase complex (GO:0000151);; Biological Process: MAPK cascade (GO:0000165);; Biological Process: respiratory burst involved in defense response (GO:0002679);; Molecular Function: ubiquitin-protein ligase activity (GO:0004842);; Cellular Component: cytosol (GO:0005829);; Biological Process: protein targeting to membrane (GO:0006612);; Biological Process: cellular mem…	--	E3 ubiquitin-protein ligase PUB22 OS=Arabidopsis thaliana GN=PUB22 PE=1 SV=1	PREDICTED: E3 ubiquitin-protein ligase PUB22-like [Solanum lycopersicum]
comp62627_c0	3.38	2.56	0.32	--	--	--	--	Pentatricopeptide repeat-containing protein At2g36240 OS=Arabidopsis thaliana GN=At2g36240 PE=2 SV=1	PREDICTED: pentatricopeptide repeat-containing protein At2g36240-like isoform 1 [Solanum lycopersicum]
comp62641_c0	6.42	1.38	0	--	--	--	--	--	PREDICTED: uncharacterized protein LOC100251153 [Vitis vinifera]
comp62670_c0	1.73	3.77	0.1
comp62672_c1	24.54	0.8	0.12	[M]	Cell wall/membrane/envelope biogenesis	Molecular Function: nucleic acid binding (GO:0003676);; Biological Process: regulation of transcription, DNA-dependent (GO:0006355);; Biological Process: central nervous system development (GO:0007417);; Biological Process: positive regulation of gene expression (GO:0010628);; Cellular Component: cytoplasmic membrane-bounded vesicle (GO:0016023);; Biological Process: positive regulation of cellul…	--	Leucine-rich repeat extensin-like protein 6 OS=Arabidopsis thaliana GN=LRX6 PE=2 SV=1	predicted protein [Populus trichocarpa]
comp62679_c0	2.63	0.93	4.79
comp62685_c0	6.66	0	0.08	--	--	Molecular Function: magnesium ion binding (GO:0000287);; Biological Process: response to heat (GO:0009408);; Biological Process: response to cold (GO:0009409);; Cellular Component: plastid (GO:0009536);; Cellular Component: chloroplast stroma (GO:0009570);; Biological Process: response to wounding (GO:0009611);; Biological Process: response to jasmonic acid stimulus (GO:0009753);; Molecular Funct…	--	Geraniol synthase, chloroplastic OS=Ocimum basilicum GN=GES PE=1 SV=1	putative monoterpene synthase [Coffea arabica]
comp62692_c0	2.68	3.06	0.47
comp62708_c0	1.47	3.73	0.67
comp62712_c0	6.67	0	0.31
comp62719_c0	6.45	9.22	28.48	--	--	--	--	Protein yippee-like OS=Solanum tuberosum PE=2 SV=1	fad NAD binding oxidoreductases, putative [Ricinus communis]
comp62731_c0	0.04	5.73	4.59	[M]	Cell wall/membrane/envelope biogenesis	--	--	Putative proline-rich receptor-like protein kinase PERK6 OS=Arabidopsis thaliana GN=PERK6 PE=2 SV=2	hypothetical protein MTR_4g059670 [Medicago truncatula]
comp62800_c0	0.25	5.12	3.03	--	--	Molecular Function: protein binding (GO:0005515);; Biological Process: defense response (GO:0006952);; Biological Process: metabolic process (GO:0008152);; Biological Process: response to UV (GO:0009411);; Cellular Component: phragmoplast (GO:0009524);; Biological Process: anatomical structure morphogenesis (GO:0009653);; Biological Process: anthocyanin-containing compound biosynthetic process (G…	--	Anthocyanidin 3-O-glucoside 5-O-glucosyltransferase 1 OS=Perilla frutescens GN=PF3R4 PE=1 SV=1	UDP-glucose glucosyltransferase [Gardenia jasminoides]
comp62809_c0	0.09	0.2	4.72	[RTKL]	--	Biological Process: polysaccharide catabolic process (GO:0000272);; Biological Process: developmental process involved in reproduction (GO:0003006);; Molecular Function: protein kinase activity (GO:0004672);; Cellular Component: vacuolar membrane (GO:0005774);; Biological Process: starch metabolic process (GO:0005982);; Biological Process: acetyl-CoA metabolic process (GO:0006084);; Biological Pr…	--	Probable inactive receptor kinase At1g48480 OS=Arabidopsis thaliana GN=RKL1 PE=1 SV=1	PREDICTED: probable inactive receptor kinase At1g48480 [Vitis vinifera]
comp62816_c0	8.09	5.28	1.12
comp62821_c0	5.08	2.15	0.8
comp62822_c0	34.44	5.88	3.79	--	--	Biological Process: transition metal ion transport (GO:0000041);; Molecular Function: DNA binding (GO:0003677);; Molecular Function: sequence-specific DNA binding transcription factor activity (GO:0003700);; Molecular Function: calcium ion binding (GO:0005509);; Cellular Component: nucleus (GO:0005634);; Biological Process: defense response (GO:0006952);; Biological Process: jasmonic acid metabol…	--	Transcription factor bHLH93 OS=Arabidopsis thaliana GN=BHLH93 PE=1 SV=1	hypothetical protein PRUPE_ppa007656mg [Prunus persica]
comp62822_c1	37.49	6.69	3.52	--	--	Molecular Function: DNA binding (GO:0003677);; Molecular Function: sequence-specific DNA binding transcription factor activity (GO:0003700);; Cellular Component: nucleus (GO:0005634);; Biological Process: anatomical structure morphogenesis (GO:0009653);; Biological Process: stomatal lineage progression (GO:0010440);; Biological Process: response to chemical stimulus (GO:0042221);; Biological Proc…	--	Transcription factor bHLH93 OS=Arabidopsis thaliana GN=BHLH93 PE=1 SV=1	hypothetical protein PRUPE_ppa007656mg [Prunus persica]
comp62864_c0	12.97	4.37	6.43	--	--	Cellular Component: chloroplast thylakoid (GO:0009534);; Biological Process: response to red or far red light (GO:0009639);; Biological Process: plastid organization (GO:0009657);; Biological Process: ncRNA metabolic process (GO:0034660);; Biological Process: establishment of localization (GO:0051234);;	--	--	PREDICTED: uncharacterized protein LOC101259757 [Solanum lycopersicum]
comp62907_c0	0.78	7.35	2.3
[truncated: 4,756 more rows]

## Sheet: M and B higher than A
UniGene ID	Apical	Middle	Basal	COG_class	COG_class_annotation	GO_annotation	KEGG_annotation	Swissprot_annotation	nr_annotation
[truncated: 1,634 more rows]

[truncated: 1 more sheets: UniGene without annotation]
