# Supplementary material for: Transcriptomic Analysis of Multipurpose Timber Yielding Tree Neolamarckia cadamba during Xylogenesis Using RNA-Seq
Source: PLoS One. 2016 Jul 20;11(7):e0159407. doi: 10.1371/journal.pone.0159407 (PMC4954708; doi:10.1371/journal.pone.0159407)
Supplement: S10 File — (XLSX) [file pone.0159407.s014.xlsx]

## Sheet: I
UniGeneID	Apical	Middle	Basal
comp104673_c0	0	1.25	7.93
comp147793_c0	0	0.36	5.9
comp187564_c0	0	0.59	3.15
comp191212_c0	0	1.06	3.64
comp41551_c0	0	0.97	3.48
comp41642_c0	0	4.97	14.45
comp41936_c0	0	0.58	4.27
comp42926_c0	0	0.63	2.94
comp42931_c0	0	0.14	4.19
comp43703_c0	0	1.59	4.41
comp43827_c0	0	0.68	4.66
comp43828_c0	0	2.54	3.94
comp44198_c0	0	0.1	7.95
comp45741_c0	0	0.37	1.88
comp46933_c0	0	0.73	4.8
comp48832_c0	0	0	2.73
comp49405_c0	0	2.25	9.39
comp49623_c0	0	0	2.61
comp49928_c0	0	0.47	2.7
comp50124_c0	0	0.5	2.43
comp50232_c0	0	0.24	3.54
comp50888_c1	0	0.57	2.82
comp51879_c0	0	6.17	20.84
comp52278_c0	0	4.03	10.78
comp53351_c0	0	0	2.36
comp53495_c0	0	0.64	2.59
comp55968_c0	0	2.46	2.82
comp56058_c1	0	0.87	2.89
comp56449_c0	0	0.28	2.78
comp57104_c0	0	0.17	2.96
comp57329_c1	0	0	2.84
comp61138_c0	0	0.39	3.95
comp63295_c0	0	0	7.51
comp63502_c0	0	0.92	3.62
comp64098_c0	0	0.23	4.85
comp65223_c0	0	0.03	3.31
comp65223_c1	0	0	1.9
comp66201_c0	0	0	5.15
comp66491_c0	0	2.35	6.03
comp67243_c0	0	2.3	6.8
comp67757_c0	0	0.11	9.97
comp68320_c0	0	3.09	4.11
comp68561_c0	0	0.34	2.46
comp68600_c0	0	2.81	6.17
comp68600_c1	0	2.57	4.78
comp68733_c0	0	0	4.89
comp69042_c0	0	2.84	3.63
comp69072_c0	0	0.19	4.87
comp69207_c0	0	0	2.86
comp70461_c0	0	1.06	3.69
comp71538_c0	0	0.62	3.21
comp71739_c1	0	0.36	1.85
comp71784_c0	0	1.54	5.65
comp71832_c0	0	1.06	5.31
comp72549_c0	0	0.27	2.5
comp72652_c0	0	0.16	2.7
comp73014_c0	0	0.13	5.02
comp73075_c1	0	1.7	2.54
comp73331_c0	0	1.65	2.63
comp73643_c0	0	0	2.41
comp73798_c0	0	0.67	4.11
comp73996_c0	0	0.49	9.26
comp74046_c0	0	0	2.92
comp74447_c0	0	0.59	2.56
comp75236_c2	0	1.24	3.34
comp76209_c1	0	0.72	5.17
comp76269_c0	0	0.06	2.51
comp76531_c0	0	0.99	3.01
comp76600_c0	0	0.58	6.27
comp76713_c0	0	0.28	3.02
comp76713_c1	0	1.74	6.83
comp76714_c1	0	0.39	5.76
comp76731_c0	0	0.78	3.75
comp76836_c1	0	0.55	3.12
comp76932_c0	0	0.77	6.65
comp77442_c0	0	2.36	4.76
comp77544_c0	0	8.51	58.69
comp77723_c0	0	1.22	3.56
comp77951_c1	0	2.47	2.65
comp78715_c2	0	0	2.61
comp78901_c1	0	0.63	3.74
comp79086_c0	0	0.04	3.14
comp79895_c0	0	1.31	24.85
comp80101_c0	0	0.35	7.22
comp80237_c0	0	1.02	6.22
comp80350_c0	0	1.97	3.18
comp80504_c0	0	1.83	11.67
comp80967_c1	0	1.41	4.44
comp81507_c1	0	0.34	2.62
comp81646_c0	0	0.51	6.28
comp81841_c0	0	2.68	5.8
comp82590_c1	0	4.24	5.27
comp85947_c0	0	0.03	12.16
comp86061_c0	0	0	7.98
comp138363_c0	0	0	5.43
comp182106_c0	0	0	4.74
comp192309_c0	0	0	3
comp41490_c0	0	0.31	3.56
comp41595_c0	0	0	7.23
comp41610_c0	0	0	5.12
comp43113_c0	0	1.44	2.64
comp43704_c0	0	0.48	6.26
comp44206_c0	0	1.6	4.74
comp47558_c0	0	0	4.65
comp50107_c0	0	1.28	9.35
comp55959_c0	0	2.33	2.86
comp63577_c0	0	1.48	4.88
comp70234_c1	0	0	3.07
comp70365_c1	0	0.22	3.31
comp70865_c0	0	0.24	5.53
comp71784_c1	0	1.26	8.92
comp72484_c0	0	11.33	14.81
comp73043_c0	0	42.96	351.02
comp73043_c1	0	3.51	19.36
comp74409_c1	0	0.26	6.89
comp75632_c0	0	0.16	5.25
comp75686_c0	0	0	6.06
comp76328_c0	0	1.23	6.22
comp77813_c0	0	0.38	6.57
comp78388_c0	0	0	7.37
comp79199_c0	0	1.51	7.74
comp79637_c0	0	0.09	18.95
comp80897_c0	0	0	9.46
comp81310_c0	0	0.13	6.71
comp82755_c0	0	1.67	2.91
comp82919_c0	0	2.41	2.45
comp83367_c0	0	0	13.67
comp86301_c0	0	0	5.38
comp86370_c0	0	0	7.8
comp86452_c2	0	0	11.23
comp86747_c0	0	0	9.06
comp86747_c1	0	0	15.52
comp100381_c0	0.8	4.16	18.73
comp101152_c0	0.47	7.07	9.05
comp117714_c0	0.29	4.64	5.44
comp128372_c0	0.47	3.16	3.36
comp136004_c0	0.07	3.76	4.48
comp144744_c0	0.21	2.89	3.65
comp146381_c0	0.46	2.31	2.74
comp153262_c0	0.1	2.16	4.96
comp186412_c0	0.22	0.87	3.43
comp192758_c0	0.14	0.48	2.31
comp199207_c0	1.31	4.47	11.75
comp41613_c0	0.14	0.75	2.65
comp41627_c0	0.49	1.02	4.04
comp42638_c0	0.2	1.16	1.74
comp42898_c0	0.2	0.62	3.29
comp43168_c0	0.64	2.62	6.8
comp43322_c0	0.54	6.53	6.71
comp43374_c0	1.31	4.01	12.46
comp43435_c0	0.18	2.99	9.03
comp43587_c0	0.98	3.64	18.72
comp43592_c0	0.8	2.29	5.63
comp43625_c1	0.61	4.82	4.88
comp43763_c1	0.59	4.04	6.19
comp43845_c0	1.29	6.38	8.78
comp44311_c0	0.4	2.82	2.84
comp44356_c0	0.21	3.09	3.49
comp44496_c0	5.97	19.81	28.05
comp44586_c0	3.32	24.04	33.13
comp45078_c0	2.95	19.06	43.71
comp45379_c1	6.52	20.59	31.8
comp45619_c0	0.96	8.04	19.63
comp45758_c0	0.62	6.83	21.87
comp46090_c0	4.17	10.18	21.54
comp46339_c0	3.97	23.35	118.28
comp46582_c0	16.18	57.7	106.51
comp46888_c0	5.73	31.61	50.68
comp47121_c0	59.77	195.23	290.27
comp47137_c0	6.41	132.97	388.34
comp47156_c0	35.26	115.37	339.9
comp47364_c0	17.85	64.9	123.88
comp47385_c0	19.28	128.79	134.99
comp47695_c0	13.05	58.29	178.44
comp47712_c0	19.96	172.57	244.15
comp47739_c0	32.1	228.74	438.98
comp47909_c0	2.83	18.63	43.81
comp48056_c0	1.6	17.18	35
comp48203_c0	4	16.52	70.64
comp48442_c0	8.74	20.28	41.94
comp48713_c0	0.9	2.71	18.29
comp48865_c0	0.84	3.18	26.6
comp49284_c0	4.19	10.02	21.39
comp49452_c0	0.3	3.01	8.18
comp49718_c0	0.85	8.22	9.83
comp49774_c0	10.67	49.52	97.35
comp50139_c1	1.1	9.94	10.45
comp50208_c0	1.08	9.15	20
comp50470_c1	0.23	1.96	7.56
comp50682_c0	1.29	5.2	18.88
comp51504_c0	8.14	107.84	189.96
comp51749_c0	0.68	4.54	5.51
comp51754_c0	4.14	16.79	22.69
comp51889_c0	4.51	9.73	36.61
comp51990_c0	0.24	2.74	12.02
comp52004_c0	2.2	8.99	12.74
comp52025_c0	1.99	6.98	9.36
comp52043_c0	1.59	7.32	8.2
comp52151_c0	1.01	5.28	11.51
comp52175_c1	0.78	7.04	8.44
comp52197_c0	500.51	1365.3	3537.5
comp52227_c0	73.73	156.77	366.1
comp52265_c0	50.11	141.21	410.34
comp52291_c0	0.56	7.07	10.46
comp52292_c0	5.15	13.53	23.72
comp52301_c0	2.45	13.6	13.92
comp52332_c0	2.31	14.9	36.48
comp52352_c0	1.04	5.15	6.55
comp52367_c0	37.48	131.01	234.7
comp52385_c0	15.51	36.66	225.24
comp52386_c0	1.22	5.07	23.09
comp52391_c0	29.27	94.37	265.92
comp52435_c0	2.17	14.69	15.27
comp52495_c0	4.44	17.27	18.05
comp52536_c0	0.17	7.51	14.12
comp52536_c1	0.18	4.62	4.81
comp52556_c0	2.37	9.18	15.5
comp52584_c0	6.99	17.68	37.61
comp52594_c0	1.41	3.76	11.92
comp52632_c0	0.46	4.51	7.85
comp52720_c0	0.87	6.88	8.09
comp52737_c0	0.75	5.12	28.85
comp52795_c0	1.16	4.58	16.49
comp52822_c0	0.24	3.07	3.89
comp52825_c0	0.79	36.98	42.87
comp52827_c0	0.11	2.3	9.9
comp52830_c0	3.9	19.74	93.41
comp52912_c0	2.52	10.05	26.39
comp52964_c0	0.19	3.36	6.47
comp52991_c0	8.34	34.03	38.04
comp53044_c0	4.9	25.51	37.97
comp53058_c0	1.57	5.81	10.23
comp53126_c0	0.19	35.95	286.47
comp53163_c0	1.89	29.06	115.2
comp53165_c0	2.6	16.11	17.24
comp53262_c0	0.08	3.21	3.48
comp53757_c0	2.38	7.9	9.91
comp54098_c0	0.09	0.21	2.37
comp54333_c0	0.09	1.1	6.27
comp54364_c1	0.11	2.04	3.09
comp55730_c0	2.54	29.96	36.08
comp56058_c0	0.46	1.11	4.35
comp57319_c0	0.07	1.62	2
comp59724_c0	0.22	3.48	9.54
comp61314_c0	0.84	5.08	11.13
comp61848_c0	3.72	12.12	16.62
comp62478_c0	0.47	1.46	6.66
comp62587_c1	0.85	3.56	5.71
comp62602_c0	0.58	5.98	17.09
comp62615_c0	0.5	1.16	10.51
comp62809_c0	0.09	0.2	4.72
comp63132_c0	0.34	2.9	3.94
comp63759_c0	3.52	17.38	101.23
comp64122_c0	0.34	4.3	5.29
comp64187_c0	0.41	2.35	5.47
comp64228_c0	3.31	12.81	17.22
comp64419_c0	0.56	4.25	5.14
comp64631_c0	0.62	3.01	4.97
comp64737_c0	11.33	46.1	49.76
comp64824_c0	0.34	0.88	3.77
comp64826_c0	11.77	38.41	60.53
comp65111_c0	0.13	3.18	5.06
comp65184_c0	0.29	2.91	16.03
comp65899_c0	3.19	8.64	22.9
comp66027_c0	1.23	3.96	8.93
comp66044_c0	3.21	11.1	17.22
comp66058_c0	0.36	1.74	4.56
comp66188_c0	0.87	3.73	4.21
comp66282_c1	1.04	7.8	12.28
comp66361_c0	5.91	17	28.65
comp66536_c0	2.63	11.76	22.76
comp66620_c0	5.23	15.88	60.28
comp66647_c0	8.67	34.95	53
comp66708_c0	4.23	9.85	99.22
comp66788_c1	1.31	4.78	16.02
comp66934_c0	0.49	4.68	8.28
comp66947_c0	0.93	4.03	6.27
comp66994_c0	4.36	21.01	75.54
comp67011_c0	3.5	21	45.8
comp67162_c0	1.28	7.29	8.49
comp67195_c0	14.11	70.03	95.67
comp67242_c1	27.77	115.69	208.42
comp67257_c0	1.72	118.78	227.36
comp67325_c0	12.45	113.69	170.55
comp67335_c0	19.23	100.88	150.3
comp67379_c0	0.57	4.05	7.88
comp67418_c0	252.88	539.06	1504.71
comp67419_c0	78.57	1935.14	2301.36
comp67511_c0	19.41	72.42	216.06
comp67516_c0	24.12	87.26	213.02
comp67526_c0	17.68	40.11	100.22
comp67563_c0	25.32	83.46	103.44
comp67693_c0	24.4	80.38	86.6
comp67794_c0	20.01	65.42	152.9
comp67836_c0	2.57	44.04	72.58
comp67888_c0	0.65	30.14	52.22
comp67889_c2	2.9	9.77	16.06
comp68182_c0	1.53	18.52	27.43
comp68250_c0	1.25	4.49	7.11
comp68564_c0	3.84	29.32	63.03
comp68576_c0	0.68	3.38	3.64
comp68586_c0	0.69	13.22	49.74
comp68680_c0	3.77	24.24	28.07
comp68706_c0	0.19	2.3	8.67
comp68768_c0	0.4	4.09	6.15
comp68781_c0	1.13	12.9	45.78
comp68835_c2	6.84	23.76	36.33
comp68851_c0	1.06	7.9	37.79
comp68869_c0	8.15	34.38	40.45
comp68894_c0	0.6	1.82	5.42
comp69001_c0	9.28	35.06	38.8
comp69006_c0	0.42	2.61	5.51
comp69052_c0	2.23	6.7	13.13
comp69063_c0	0.48	4.65	6.83
comp69085_c0	2.45	9.9	18.4
comp69085_c1	0.79	6.44	8.97
comp69103_c0	0.25	1.24	3.04
comp69185_c0	0.36	2.44	22.16
comp69219_c0	1.67	4.76	24.11
comp69291_c0	4.83	24.64	46.45
comp69308_c0	0.1	1.9	16.38
comp69315_c0	0.05	0.35	3.59
comp69395_c0	0.44	0.99	3.96
comp69507_c0	2.71	7.02	14.99
comp69666_c0	2.33	8.38	10.79
comp69681_c0	2.54	8.22	14.6
comp69731_c0	15.09	51.71	121.9
comp69769_c0	0.07	0.36	2.69
comp69936_c0	0.61	5	6.7
comp70057_c0	0.11	0.68	4.1
comp70089_c0	1.93	4.84	14.67
comp70109_c1	0.12	0.68	3.6
comp70209_c0	1.45	5.91	8.31
comp70262_c0	1.07	11.57	12.73
comp70315_c0	0.43	3.65	13.27
comp70585_c0	0.12	1.35	3.48
comp70813_c0	0.99	6.66	9.75
comp70922_c0	0.82	5.83	12.61
comp70938_c0	0.17	3.99	8.05
comp71227_c0	0.13	1.04	3.85
comp71242_c0	4.72	11.09	37.49
comp71254_c0	0.29	2.81	11.62
comp71323_c2	0.14	0.89	2.66
comp71348_c0	0.56	2.14	8.02
comp71355_c1	0.11	1.13	3.1
comp71430_c0	0.64	16.1	40.26
comp71433_c2	0.76	8.04	52.79
comp71476_c1	1.14	5.1	7.38
comp71513_c0	2.04	8.11	15.39
comp71524_c1	0.63	3.67	6.64
comp71532_c1	0.63	1.89	6.43
comp71543_c0	2.79	8.26	20.38
comp71575_c0	41.74	103.41	197.76
comp71575_c1	5.23	24.78	25.04
comp71612_c1	0.42	2.2	3
comp71622_c0	0.15	2.54	8.11
comp71640_c0	1.82	17.06	23.13
comp71668_c0	14.28	73.83	145.46
comp71767_c0	0.31	2.1	5.86
comp71791_c0	1.08	3.1	10.67
comp71816_c0	26.42	102.46	159.71
comp71834_c0	2.18	15.69	23.5
comp71834_c1	2.07	10.96	16.75
comp71931_c0	2.11	6.1	11.2
comp71987_c1	0.31	0.88	4.68
comp72017_c0	4.28	13.72	33.37
comp72109_c0	9.92	21.64	46.58
comp72141_c0	2.25	7.91	15.15
comp72183_c0	17.65	72.32	129
comp72214_c1	2.38	8.46	10.18
comp72215_c0	7.85	25.75	61.54
comp72223_c0	22.28	58	114.27
comp72349_c0	12	60.08	76.89
comp72383_c1	0.26	1.3	5.24
comp72394_c0	1.76	7.59	14.9
comp72408_c0	7.27	16.58	58.96
comp72449_c0	0.46	1.59	3.19
comp72502_c0	9.98	86.45	177.75
comp72580_c0	4.7	13.32	32.36
comp72624_c1	0.9	5.95	7.82
comp72647_c0	0.31	3.38	6.93
comp72675_c0	0.84	16.17	20.15
comp72692_c0	0.14	2.46	6.01
comp72788_c0	0.42	2.48	9.22
comp72789_c0	4.59	10.8	28.12
comp72933_c0	0.66	4.92	9.87
comp72945_c0	0.05	0.61	3.14
comp73001_c1	5.97	12.75	43.52
comp73048_c0	0.27	1.87	3.91
comp73088_c1	8.08	17.09	55.01
comp73090_c0	0.66	5.25	11.44
comp73129_c0	0.22	4.71	5.92
comp73229_c0	0.24	0.66	8.26
comp73366_c0	2.8	9.89	9.89
comp73491_c0	0.06	9.79	23.91
comp73537_c0	1.89	5.51	13.03
comp73557_c0	0.22	3.07	4.36
comp73558_c0	7.75	26.45	59.44
comp73585_c1	2.45	17.08	26.44
comp73654_c0	0.65	3.25	7.42
comp73685_c0	0.27	0.75	9.09
comp73686_c0	140.7	440.86	1379.96
comp73723_c0	2.31	5.96	10.54
comp73790_c0	59	403.76	1341.93
comp73896_c0	2.02	5.33	12.47
comp74010_c0	0.68	8.19	12.64
comp74010_c1	0.77	6.01	13.69
comp74014_c1	0.68	4.68	5.07
comp74056_c0	1.65	17.84	21.15
comp74191_c0	1.5	7.17	9.65
comp74198_c0	42.68	151.32	260.43
comp74218_c1	0.16	5.63	8.15
comp74293_c0	20.53	177.86	270.93
comp74310_c0	12.63	62.14	76.36
comp74314_c0	7.75	31.55	47.22
comp74320_c0	10.95	27.13	51.3
comp74341_c0	3.72	8.94	24.63
comp74459_c0	0.49	2.05	6.84
comp74521_c0	17.35	35.17	87.49
comp74552_c0	4.67	17.19	20.26
comp74574_c0	8.56	23.6	42.93
comp74581_c0	18.29	75.05	95.23
comp74584_c0	3.32	8.05	164.17
comp74591_c0	0.27	1.17	2.64
comp74611_c0	13.41	47.05	47.12
comp74616_c0	0.69	1.8	4.67
comp74673_c0	2.74	7.26	14.43
comp74675_c0	0.14	2.86	7.48
comp74722_c0	1.47	4.21	14.87
comp74781_c0	16.99	65.16	72.33
comp74782_c1	1.02	2.25	6.97
comp74787_c1	0.17	3.01	8.12
comp74796_c0	4.86	27.35	31.46
comp74800_c0	0.33	1.28	3.04
comp74872_c0	0.63	2.97	9.11
comp74875_c1	0.08	0.18	2.38
comp74878_c0	5.24	35.01	106.31
comp74888_c0	0.54	4.29	8.86
comp74907_c0	0.22	0.69	4.6
comp74914_c0	0.38	2.34	15.96
comp74978_c0	9.69	25.55	51.51
comp75030_c0	0.19	3.76	4.2
comp75034_c0	8.89	36.73	39.01
comp75066_c0	8.58	20.24	79.65
comp75078_c0	4.39	46.07	56.86
comp75104_c0	2.76	15.7	55.4
comp75131_c0	2.35	8.88	10.02
comp75147_c0	0.3	1.12	21.72
comp75257_c0	10.6	53.1	58.46
comp75289_c0	2.55	12.16	21.09
comp75289_c1	2.83	10.22	25.18
comp75311_c0	0.64	4.66	10.85
comp75344_c1	10.92	41.72	61.31
comp75353_c0	0.21	1.25	5.53
comp75434_c0	42.5	184.53	239.8
comp75445_c0	0.41	2.08	3.79
comp75507_c0	2.46	10.45	23.91
comp75557_c0	0.79	10.87	11.22
comp75618_c0	39.35	153.33	250.57
comp75645_c1	0.12	2.08	5.53
comp75738_c0	0.69	4.49	5.55
comp75798_c0	3.53	9.05	27.32
comp75834_c0	0.55	2.73	6.64
comp75862_c0	83.67	339.32	536.47
comp75868_c0	1.46	9.72	10.67
comp75943_c3	0.43	1.02	4.36
comp75969_c1	1.4	3.36	10.35
comp75995_c0	5.82	15.27	29.51
comp76045_c0	1.82	27.83	48.75
comp76061_c1	0.82	5.89	10.46
comp76107_c1	35.71	121.55	163.2
comp76142_c0	19.33	59.51	127.13
comp76239_c0	19.61	161.69	225.61
comp76283_c0	3.86	24.93	26.42
comp76346_c0	39.53	111.29	211.41
comp76354_c0	0.79	2.6	6.21
comp76372_c0	0.2	0.92	1.76
comp76374_c0	0.82	10.3	24.89
comp76412_c0	3.04	15.45	20.82
comp76425_c0	4.01	12.24	23.27
comp76447_c1	2.84	17.7	19.32
comp76470_c0	0.55	10.97	11.34
comp76497_c0	1.75	6.71	8
comp76522_c2	2.08	6	24.54
comp76611_c0	0.16	3.74	4.57
comp76612_c0	3.74	9.59	33.61
comp76636_c0	1.07	3.57	9.47
comp76667_c0	4.19	13.85	17.65
comp76688_c0	0.04	1.22	3.93
comp76702_c0	1.07	9.21	16.49
comp76736_c0	2.35	6.99	10.79
comp76739_c0	2.49	6.39	14.73
comp76739_c1	0.1	1.45	5.99
comp76748_c0	0.74	3.21	5.86
comp76753_c0	13.61	49.52	118.58
comp76762_c0	358.74	1117.3	2158.71
comp76785_c0	0.81	4.45	6.97
comp76811_c0	14.75	60.11	71.81
comp76841_c0	4.23	16.33	65.77
comp76851_c0	567.42	2682.27	3419.5
comp76868_c0	0.39	4.81	9.66
comp76877_c1	5.28	23.98	25.6
comp76922_c0	0.1	0.95	4.76
comp76982_c0	9.51	30.21	46.34
comp77044_c0	3.81	11.8	15.88
comp77078_c0	0.55	4.58	13.29
comp77129_c0	4.15	12.07	28.24
comp77130_c0	19.51	50.86	276.98
comp77135_c1	0.67	2.62	7.27
comp77197_c0	1.19	2.66	8.16
comp77202_c0	1.81	7.72	10.95
comp77258_c0	1.09	9.56	21.04
comp77272_c0	0.42	34.82	80.58
comp77283_c0	4.44	17.82	18.78
comp77361_c0	1.46	3.68	20.88
comp77365_c0	0.18	1.42	2.64
comp77418_c0	2.04	11.93	21.92
comp77421_c0	26.49	147.01	275.47
comp77424_c0	0.1	0.9	3.09
comp77482_c0	3.18	11.28	30.92
comp77500_c0	0.7	2.31	4.44
comp77502_c0	5.4	54.12	57.01
comp77508_c0	0.39	1.96	3.04
comp77528_c0	13.22	51.27	95.24
comp77536_c0	0.88	14.34	24.15
comp77537_c0	1.25	3.96	18.79
comp77570_c0	17.95	86.95	156.47
comp77592_c0	1.16	6.94	8.67
comp77639_c0	1.81	24.38	38.4
comp77672_c1	0.18	0.93	7.34
comp77714_c2	0.34	0.84	10.77
comp77755_c0	4.42	14.3	24.35
comp77787_c0	14.72	47.79	58.43
comp77789_c0	1.37	3.69	7.14
comp77856_c0	0.5	1.06	5.54
comp77869_c0	1.46	19.42	35.17
comp77876_c0	0.27	1.95	5.41
comp77890_c1	26.01	78.09	129.82
comp78005_c0	1.03	4.29	5.31
comp78053_c0	8.24	35.11	58.03
comp78096_c1	0.4	1.45	16.42
comp78114_c0	1154.92	4471.95	6371.7
comp78121_c0	0.29	2.28	2.69
comp78148_c1	0.43	4.83	10.81
comp78168_c0	10.76	38.04	41.57
comp78226_c1	0.68	2.51	4.46
comp78272_c1	1.57	4.79	9.6
comp78273_c0	0.24	10.42	24.84
comp78289_c0	0.23	1.86	3.57
comp78329_c0	0.54	1.35	13.49
comp78392_c0	6.28	51.12	142.83
comp78405_c0	7.82	39	85.39
comp78408_c0	0.8	6.37	10.32
comp78431_c0	14.38	65.04	66.22
comp78449_c0	1.54	4.3	12.07
comp78536_c0	6.24	31.15	43.09
comp78562_c0	0.14	0.62	7.52
comp78563_c0	0.44	13.16	31.61
comp78567_c0	4	37.01	90.26
comp78589_c0	0.1	1.88	4.5
comp78604_c0	0.09	3.3	4.35
comp78611_c0	3.41	7.2	17.39
comp78615_c0	1.13	3.18	9.99
comp78667_c0	15.03	63.85	89.12
comp78707_c0	2.03	5.89	15.37
comp78730_c0	19.38	50.1	198.08
comp78760_c0	0.14	2.17	2.99
comp78773_c0	2.12	4.53	28.91
comp78797_c0	1.97	6.92	8.54
comp78868_c0	3.31	10.27	10.61
comp78869_c0	16.17	59.4	134.67
comp78901_c0	0.14	0.77	5.01
comp78910_c2	0.34	2.32	2.77
comp78951_c0	0.35	1.86	5.58
comp78960_c0	3.54	16	19.91
comp78965_c0	16.43	33.16	64.79
comp79073_c0	1.73	6.16	12.47
comp79117_c0	2.57	26.32	95.62
comp79123_c0	16.43	33.37	80.22
comp79132_c0	0.57	4.55	18.91
comp79168_c0	1.08	15.59	28.26
comp79168_c1	4.09	31.16	75.21
comp79185_c0	0.17	0.99	6.37
comp79222_c0	16.56	99.36	174.73
comp79292_c3	3.56	22.34	23.81
comp79336_c0	0.42	2.49	4.47
comp79361_c0	0.05	4.91	11.81
comp79384_c1	5.52	17.58	17.76
comp79389_c0	2.68	9.48	18.76
comp79398_c0	4.62	24.66	36.15
comp79442_c0	0.83	4.27	24.7
comp79454_c0	0.46	42.43	96.44
comp79533_c0	1.69	6.7	18.68
comp79534_c0	28.52	70.43	161.83
comp79563_c0	1.69	9.44	14.72
comp79593_c0	0.16	1.92	5.52
comp79665_c0	0.09	0.97	5.32
comp79665_c1	0.06	0.64	2.89
comp79672_c0	0.26	1.33	12.07
comp79687_c1	5.7	29.45	35.87
comp79708_c0	0.06	1.87	4.11
comp79716_c0	0.21	4.48	5.12
comp79755_c0	1.42	6.34	6.69
comp79756_c0	3.67	12.11	14.54
comp79779_c1	0.33	2.27	3.41
comp79785_c0	0.6	2.82	6.04
comp79801_c1	1.99	11.25	17.94
comp79867_c0	1.8	4.22	17.66
comp79868_c0	0.1	2.85	3.17
comp79923_c0	2.38	7.76	19.58
comp79974_c0	1.05	5.67	9.82
comp80034_c0	0.36	6.18	6.59
comp80040_c0	0.95	12.9	15.69
comp80041_c0	3.68	30.04	83.44
comp80056_c0	3.39	10.73	17.9
comp80072_c0	0.58	2.21	4.37
comp80081_c0	0.83	3.29	19.05
comp80085_c0	0.55	2.55	4.08
comp80140_c0	0.13	19.98	48.69
comp80156_c0	1.52	5.26	9.27
comp80218_c0	8.7	29.25	45.25
comp80223_c0	1.33	11.63	16.73
comp80243_c1	4.17	10.9	28.79
comp80271_c0	2.12	7.28	16.51
comp80276_c0	0.26	6.98	11.37
comp80281_c0	1.61	10.04	14.59
comp80292_c0	0.08	1.41	2.65
comp80378_c0	0.53	4.81	38.94
comp80418_c0	4.49	17.55	17.78
comp80450_c0	2.97	9.16	14
comp80456_c0	2.53	5.57	28.34
comp80515_c0	0.05	0.33	3.98
comp80551_c2	3.8	10.09	33.32
comp80577_c0	1.07	58.26	71.6
comp80621_c0	0.96	6.36	7.7
comp80740_c0	18.34	66.27	78.75
comp80741_c0	9.75	30.13	31.8
comp80742_c2	4.33	10.11	24.24
comp80746_c0	2.69	5.95	14.07
comp80798_c1	30.66	136.66	169.82
comp80872_c0	11.43	43.87	77.62
comp80885_c0	0.36	1.29	3.85
comp80896_c0	0.59	2.54	5.18
comp80942_c0	4.67	31.76	35.71
comp80988_c0	0.28	4.14	7.57
comp80990_c0	0.37	6.44	7.82
comp81074_c0	0.2	3.71	4.88
comp81079_c0	4.16	55.54	64.79
comp81189_c0	0.07	8.6	19.76
comp81199_c0	5.41	11.53	32.23
comp81210_c0	0.3	1.26	9.45
comp81237_c0	0.12	1.76	9.17
comp81241_c0	0.19	1.85	2.97
comp81273_c0	0.75	3.18	6.49
comp81299_c0	1.74	3.82	13.66
comp81345_c1	0.16	2	2.58
comp81351_c0	13.84	48.65	50.7
comp81473_c0	0.07	4.21	12.96
comp81497_c0	1.03	3.68	11.72
comp81503_c0	2.29	8.32	69.53
comp81528_c0	0.44	29.85	37.38
comp81536_c0	1.45	7.64	9.35
comp81586_c0	3.33	10.55	15.05
comp81601_c1	0.85	7	8.23
comp81628_c0	7.86	31.66	53.63
comp81654_c0	0.52	2.37	7.75
comp81692_c0	1.54	6.76	8.17
comp81784_c0	1.16	7.07	9.1
comp81790_c0	3.7	14.13	19.72
comp81797_c0	1.17	4.7	4.79
comp81901_c0	8.01	22.06	48.05
comp81907_c0	5.15	54.88	176.66
comp81941_c2	10.32	62.03	77.29
comp81995_c0	132.23	674.42	694.5
comp82066_c0	0.53	7.65	18.78
comp82100_c0	0.25	5.87	12.7
comp82121_c0	0.44	3.96	5.59
comp82150_c0	0.15	2.9	6.37
comp82285_c0	9.1	57.7	70.58
comp82335_c0	32.48	81.45	157.59
comp82372_c2	0.77	7.13	8.79
comp82380_c0	8.5	25.53	33.58
comp82417_c0	0.72	2.4	8.15
comp82454_c1	0.81	5.51	16.44
comp82541_c0	16.87	48.99	155.76
comp82557_c0	0.74	4.08	6.3
comp82600_c0	3.11	11.14	22.51
comp82642_c1	0.06	1.2	6.31
comp82711_c0	1.32	3.47	6.22
comp82712_c0	1.16	27.37	30.25
comp82712_c1	0.28	13.66	17.79
comp82712_c2	1	16.08	32.9
comp82771_c0	4.67	17.34	22.28
comp82785_c0	4.13	39.59	232.42
comp82818_c0	1.83	3.72	13.82
comp82872_c0	0.33	3.61	5.41
comp82934_c0	0.22	1.19	3.59
comp82976_c0	13.96	69.93	77.38
comp82996_c0	1.04	85.01	107.57
comp83018_c0	1.01	6.9	7.45
comp83028_c0	612.33	1947.9	5376.53
comp83121_c0	0.22	1.38	8.03
comp83151_c0	38.93	107.58	228.89
comp83171_c0	14.3	32.32	68.13
comp83226_c0	0.41	6.18	9.1
comp83253_c0	0.81	4.49	6.07
comp83258_c0	0.47	2.62	2.86
comp83274_c1	0.3	1.96	7.27
comp83335_c0	3.58	12.71	15.96
comp83349_c1	0.13	2.17	5.22
comp83430_c0	1.38	5.49	13.56
comp83469_c0	1.01	8.79	10.15
comp83509_c1	7.45	40.45	76.99
comp83520_c0	8.19	39.15	73.06
comp83527_c0	0.81	2.64	9.19
comp83594_c0	7.72	20.49	29.18
comp83649_c1	10.18	27.32	59.46
comp83665_c0	0.48	2.98	16
comp83669_c0	6.93	22.79	35.97
comp83691_c0	6.26	23.97	29.23
comp83707_c0	3.39	22.82	49.03
comp83710_c0	2.8	7.87	9.21
comp83720_c1	1.82	7.31	22.57
comp83757_c0	3.32	14.11	35.15
comp83765_c0	97.01	328.51	333.95
comp83766_c0	40.48	167	223.54
comp83799_c0	1.94	6.73	12.06
comp83799_c1	83.79	278.98	642.97
comp83817_c3	0.88	2.34	7.67
comp83867_c0	2.39	8.04	23.53
comp83883_c0	0.96	3.24	3.85
comp83976_c0	12.38	45.17	47.29
comp83995_c0	14.25	41.15	58.61
comp84183_c0	0.33	1.14	6.78
comp84221_c0	10.23	53.2	58.59
comp84362_c0	1.49	10.05	14.69
comp84368_c0	0.83	4.09	10.85
comp84394_c0	0.24	1.91	4.06
comp84394_c2	1.2	10.06	19.58
comp84490_c0	0.76	4.16	7.32
comp84580_c0	2.19	11.03	12
comp84735_c0	1.34	4.97	11.39
comp84932_c0	0.96	2.01	5.14
comp84983_c0	1.36	6.74	17.28
comp85088_c0	3.95	13.06	13.47
comp85089_c0	0.29	2.37	5.87
comp85104_c1	4.63	15.34	23.7
comp85105_c0	0.15	0.78	9.1
comp85131_c0	3.67	7.85	25.62
comp85172_c0	2.09	18.34	22.23
comp85179_c1	22.86	85.44	137.81
comp85273_c0	1.57	6	6.92
comp85294_c0	0.7	5.13	25.62
comp85298_c0	8.84	17.97	164.67
comp85342_c0	2.99	13.58	14.13
comp85349_c1	0.7	1.98	9.14
comp85423_c0	4.89	17.02	26.49
comp85426_c0	1.2	4.62	9.93
comp85455_c0	3	6.95	15.22
comp85474_c0	10.87	39.11	167.22
comp85488_c0	0.33	3.61	4.87
comp85570_c0	53.29	204.05	222.78
comp85622_c0	0.13	0.54	3.25
comp85820_c0	0.37	5.16	64.11
comp85821_c0	4.08	14.03	21.42
comp85857_c0	0.54	3.88	16.94
comp85881_c0	2.8	10.58	28.57
comp85934_c0	24.15	86.16	90.03
comp85970_c0	1.97	13.95	29.94
comp86011_c0	2.67	17.82	22.46
comp86276_c0	4.57	14.68	16.97
comp86307_c1	0.59	2.88	5.86
comp86314_c0	3.93	12.11	22.08
comp86676_c2	2.22	6.31	7.71
comp86732_c0	1.61	5.31	5.69
comp86815_c0	8.98	32.71	42.46
comp86877_c0	5.39	27.38	43.73
comp87173_c0	34.12	267.71	380.95
comp87263_c0	10.34	42.61	59.46
comp87288_c0	2.72	458.39	3138.06
comp87328_c0	80.52	299.4	372.94
comp87343_c0	6.89	130.21	597.99
comp87389_c0	58.21	117.01	371.33
comp87395_c0	66.87	212.56	319.03
comp87711_c0	0.59	62.38	188.64
comp87894_c0	16.29	66.09	121.49
comp88131_c0	25.37	77.84	97.9
comp88382_c0	6.17	15.89	51.95
comp88785_c0	9.02	42.56	73.02
comp88847_c0	7.99	57.05	63.65
comp89144_c0	2.91	24.33	61.31
comp89830_c0	1.31	11.88	16.82
comp89917_c0	1.54	5.9	58.05
comp90002_c0	0.86	24.23	30.57
comp90035_c0	6.08	24.03	47.08
comp90161_c0	1.65	17.55	19.83
comp90648_c0	5.65	14.21	30.02
comp90872_c0	7.19	24.35	32.38
comp90882_c0	2.29	14.69	35.75
comp92197_c0	0.38	14.42	21.88
comp92608_c0	2.87	11.6	27.17
comp92812_c0	3.47	8.85	28.63
comp93644_c0	3.38	7.09	29.78
comp94776_c0	4.34	9.94	23.6
comp96891_c0	0.98	10.33	11.48
comp96940_c0	1.47	10.87	14.45
comp99856_c0	0.78	3.95	17.34
comp103204_c0	1.65	7.23	8.14
comp106053_c0	0.09	1.92	15.9
comp112807_c0	0.27	5.77	6.71
comp119424_c0	0.29	3.42	7.09
comp124805_c0	0.53	2.54	5.43
comp126443_c0	0.18	1.58	7.09
comp141496_c0	0.11	0.85	4.05
comp148402_c0	0.46	0.94	3.85
comp206819_c0	0.1	1.24	2.75
comp41485_c0	0.21	1.35	3.23
comp42908_c0	0.32	0.98	6.56
comp43468_c0	1.14	4.37	11.85
comp46122_c0	1.86	6.13	10.67
comp47070_c0	43.84	213.25	436.67
comp47537_c0	5.12	18.66	37.86
comp48815_c0	2.06	6.54	11.64
comp49000_c0	13.81	40.3	85.62
comp49646_c0	2.41	5.31	13.34
comp51249_c0	2.25	14.02	20.38
comp51634_c0	0.82	3.78	16.74
comp52943_c0	0.91	6.38	12.08
comp52943_c1	10.87	69.29	76.78
comp53124_c0	3.84	18.05	72.18
comp62479_c0	0.08	1.85	2.25
comp63902_c1	0.19	7.34	36.57
comp64882_c0	0.45	1.92	3.95
comp66282_c0	0.66	7.17	15.15
comp67032_c0	38	77.76	184.32
comp67203_c0	37.14	95.99	185.44
comp68737_c1	0.1	0.88	3.22
comp68984_c0	4.46	9.81	25.73
comp69244_c0	0.11	1.14	3.28
comp69694_c1	1.56	4.57	17.43
comp70195_c0	0.34	1.44	3.3
comp70454_c0	1.23	3.93	8.42
comp70686_c0	1.24	7.25	10.55
comp70909_c1	1.44	3.53	11.94
comp71291_c0	0.83	5.35	12.97
comp71865_c0	0.19	0.99	4.44
comp72234_c0	0.21	0.9	6.6
comp72285_c0	0.14	4.24	6.37
comp72443_c0	0.36	2.79	6.48
comp72484_c1	0.3	16.29	20.39
comp72863_c0	9	43.06	60.45
comp73332_c0	1.67	4.55	12.3
comp73525_c0	11.37	126.29	484.46
comp73979_c0	7.97	1650.63	8664.99
comp74676_c0	0.62	2.13	6.08
comp74801_c1	0.9	3.1	5.85
comp74808_c1	0.6	1.3	5.66
comp74867_c0	0.84	2.64	7.87
comp75500_c0	0.37	2.04	2.63
comp75657_c0	0.48	2.42	5.17
comp75828_c0	1.31	4.44	16.5
comp76105_c0	0.37	2.35	6.74
comp76128_c0	0.5	2.25	3.96
comp76877_c0	8.88	42.54	69.35
comp77110_c0	3.23	6.67	24.41
comp77231_c0	0.71	3.1	9.78
comp77528_c1	33.48	100.85	209.36
comp77816_c0	0.34	1.47	11.97
comp77890_c0	5.03	21.9	67.26
comp78340_c0	0.64	4.74	26.55
comp79199_c3	0.52	2.87	16.19
comp79823_c0	1.8	15.53	22.39
comp80008_c0	1.9	4.45	10.87
comp80280_c0	1.41	8.06	31.43
comp80363_c0	0.85	4.37	4.81
comp80606_c0	2.87	10.38	23.81
comp81125_c0	2.12	4.77	13.96
comp82736_c0	12.02	34.28	92.91
comp83737_c0	0.45	3.68	4.72
comp84314_c0	2.66	6.42	14.04
comp84340_c0	0.4	3.08	7.63
comp84715_c0	1.5	7.09	9.63
comp84747_c1	0.22	2.05	14.49
comp84805_c2	0.29	2.42	5.71
comp85570_c1	0.15	0.93	6.14
comp85764_c1	1.75	8.86	9.03
comp85834_c1	2.01	10.16	13.03
comp85902_c1	0.81	2.26	5.41
comp85902_c2	0.78	2.1	10.35
comp86408_c1	3.02	6.36	12.98
comp86452_c1	2.1	9.92	13.84
comp90669_c0	4.19	18.91	32.4
comp97872_c0	1.05	5.57	10.47
comp105797_c0	3.41	3.46	11.14
comp109209_c0	0.11	0.13	14.34
comp116286_c0	1.19	2.2	9.56
comp141549_c0	0.32	0.52	5.07
comp155023_c0	0.58	0.8	3.4
comp164167_c0	0.18	0.22	3.96
comp170012_c0	0.5	0.7	3.54
comp189657_c0	0.15	0.27	2.76
comp42431_c0	2.95	3.04	20.61
comp43877_c0	1.4	1.56	8.15
comp44439_c0	0.09	0.17	1.75
comp45836_c0	3.14	3.2	24.03
comp46748_c0	6.05	9.49	30.23
comp46859_c0	25.14	29.22	84.88
comp47568_c0	20.67	23.96	79.14
comp48359_c0	11.2	19.39	66.3
comp48414_c0	17.21	19.59	52.8
comp48467_c1	1.33	1.74	26.61
comp49438_c0	4.03	5.37	18.57
comp49601_c0	2.33	3.39	12.33
comp50575_c0	2.78	3.01	14.44
comp51086_c0	4.64	4.69	23.3
comp51773_c0	8.2	10.54	157.46
comp51949_c0	20.83	26.04	135.79
comp51977_c0	17.53	30.56	89.27
comp52208_c0	15.8	15.81	44.72
comp52212_c0	267.95	327.91	999.03
comp52219_c0	91.04	148	856.05
comp52247_c0	107.36	156.99	445.55
comp52276_c0	3.68	6.98	20.6
comp52296_c0	5.87	6.98	21.59
comp52344_c0	0.59	0.69	10.79
comp52399_c0	3.02	4.9	24.03
comp52524_c1	1.33	1.94	9.18
comp52548_c0	5.21	6.2	19.89
comp52635_c0	0.79	1.32	6.54
comp52814_c0	1.77	3.13	20.58
comp52816_c0	17.44	20.48	57.47
comp53049_c0	4.75	5.91	25.16
comp53135_c0	1.98	2.02	11.73
comp53253_c0	30.99	32.97	93.08
comp58726_c0	1.99	2.39	21.89
comp62719_c0	6.45	9.22	28.48
comp63769_c0	0.72	1.32	6.7
comp64002_c0	1.25	1.45	6.1
comp65575_c0	0.31	0.35	6.16
comp65610_c0	3.9	4.88	21.33
comp65995_c0	2.36	2.87	40.22
comp66088_c0	0.3	0.42	6.05
comp66155_c0	0.57	1.13	4.19
comp66387_c0	0.88	1.07	3.92
comp66886_c0	16.92	19.39	64.45
comp67223_c0	29.7	37.78	109.07
comp67230_c0	41.81	42.65	127.41
comp67535_c0	11.74	18.75	72.03
comp67846_c0	14.34	24.2	93.19
comp68309_c0	0.86	1.24	15
comp68585_c0	5.09	6.2	51.93
comp68873_c0	1.08	1.18	6.6
comp68887_c0	5.04	9.76	42.59
comp69094_c0	2.25	2.49	13.16
comp69316_c0	0.29	0.47	2.8
comp69466_c0	4.62	5.79	17.67
comp69694_c0	6.41	8.22	23.01
comp70020_c0	3.2	3.62	11.89
comp70221_c0	2.7	4.19	12.37
comp70871_c2	0.43	0.46	4.79
comp70952_c0	6.31	7.83	22.33
comp71036_c0	2.45	4.02	20.57
comp71206_c0	1.66	3.17	17.5
comp71243_c0	0.41	0.47	3.64
comp71503_c0	3.23	6.27	19.71
comp71535_c0	0.42	0.81	3.04
comp71552_c0	68.39	97.38	330.62
comp71562_c0	0.14	0.21	5.53
comp71599_c0	0.57	0.95	5.05
comp71645_c0	0.25	0.48	2.7
comp71960_c0	45.95	56.79	194.96
comp72279_c0	1.12	1.21	4.95
comp72450_c0	0.47	0.59	22.41
comp72472_c1	5.22	5.54	18.19
comp72485_c0	3.93	4.56	15.18
comp72611_c0	2.74	3.16	9.96
comp72703_c0	1.82	2.32	11.53
comp73028_c0	2.81	4.82	18.12
comp73516_c0	1.77	2.77	22.22
comp73720_c0	2.1	3.26	17.48
comp73741_c2	0.44	0.62	4.43
comp73772_c0	21.7	31.53	106.93
comp73904_c0	1.84	1.84	11.2
comp74019_c0	0.95	1.03	21.26
comp74033_c0	0.16	0.2	1.9
comp74179_c0	10.01	19.14	100.56
comp74404_c1	4.53	4.76	15.77
comp74686_c1	9.06	10.65	144.06
comp74844_c0	3.33	4.27	33.2
comp74858_c0	15.91	21.83	80.19
comp75079_c0	0.79	1.4	6.94
comp75110_c0	0.96	1.4	3.52
comp75206_c0	0.27	0.33	3.41
comp75469_c0	0.74	1.22	7.27
comp75635_c0	31.31	32.21	108.92
comp75727_c0	2.6	4.16	12.31
comp75948_c0	7.3	9	28.18
comp76078_c0	1.06	1.76	5.83
comp76254_c1	13.5	14.76	110.03
comp76273_c0	11.36	12.38	43.8
comp76317_c0	1.34	1.43	6.95
comp76322_c0	3.41	5.78	22.68
comp76323_c0	7.07	7.91	21.26
comp76378_c0	0.2	0.21	7.91
comp76466_c0	2.35	3.71	10.24
comp76484_c0	26.67	34.28	100.52
comp76627_c0	18.18	21.32	60.72
comp76714_c0	0.41	0.65	6.78
comp76809_c0	0.49	0.89	4.65
comp76848_c0	30.38	33.99	120.75
comp76864_c0	5.47	6.14	18.22
comp76891_c0	40.69	57.59	157.94
comp77010_c0	1.67	2.68	8.11
comp77116_c0	26.26	26.99	82.6
comp77177_c1	5.52	8.38	47.85
comp77417_c0	1.08	2.11	9.15
comp77468_c0	0.57	0.95	3.46
comp77506_c0	3.44	3.48	18.42
comp77521_c0	1.82	2.94	9.21
comp77614_c0	9.11	13.55	42.98
comp77635_c1	0.37	0.42	4.21
comp77834_c1	0.32	0.35	3.71
comp77838_c0	47.2	57.16	155.5
comp77859_c0	41.4	52.11	151.12
comp78033_c0	4.15	4.33	21.13
comp78134_c0	2.42	4.26	17.15
comp78436_c0	19.79	26.89	96.87
comp78952_c0	9.33	12.14	48.82
comp79084_c0	2.36	4.18	24.78
comp79103_c0	11.01	18.25	106.68
comp79220_c0	0.16	0.24	1.98
comp79433_c0	7.49	13.54	38.52
comp79609_c0	4.44	7.47	35.03
comp79885_c0	2.14	2.89	17.02
comp79908_c0	0.54	0.73	3.07
comp79910_c0	10.61	10.69	30.62
comp79925_c0	148.56	179.13	704.23
comp80565_c1	21.6	25.47	69.01
comp80614_c0	27.98	43.38	265.07
comp81172_c0	1.27	1.8	42.55
comp81386_c0	1.48	2.57	7.61
comp81422_c1	4.72	5.75	15.73
comp81500_c0	0.6	0.94	5.04
comp81599_c0	3.76	3.83	12.35
comp81623_c0	5.04	5.96	18.01
comp81693_c0	1.47	1.79	5.83
comp81782_c0	2.6	3.67	10.04
comp81873_c0	0.63	0.83	10.41
comp81873_c1	15.45	16.92	108.8
comp81885_c0	1.22	1.52	6.16
comp81990_c0	9.29	18.18	49.31
comp82454_c0	0.19	0.23	2.97
comp82732_c0	0.65	1.2	3.79
comp82858_c0	6.18	10.13	50.41
comp82901_c1	11.2	13.86	42.33
comp83144_c0	2.31	2.76	34.04
comp83269_c0	1.61	1.8	11.39
comp83269_c2	0.76	1.01	5.28
comp83481_c0	2.52	4.76	22.08
comp83565_c1	10.97	13.76	45.64
comp83581_c1	8.53	11.56	35.65
comp83618_c0	4.6	5.94	14.37
comp83752_c2	33.02	60.68	303.94
comp83794_c0	0.57	0.88	8.33
comp84273_c0	6	7.2	33.64
comp84999_c0	25.61	41.46	134.65
comp85022_c1	2.58	4.01	12.87
comp86421_c1	2.15	2.27	13.61
comp86530_c3	1.11	1.5	6.05
comp86874_c0	6.22	7.35	18.56
comp87210_c0	3.34	4.36	20.37
comp87433_c0	44.26	62.45	213.04
comp87835_c0	31.77	50.8	156.44
comp88403_c0	8.34	14.5	62.49
comp88496_c0	18.42	23.11	82.76
comp89463_c0	9.01	11.63	37.05
comp89478_c0	10.62	10.91	36.69
comp90889_c0	4.34	8.59	47.19
comp91450_c0	6.36	11.79	33.13
comp95085_c0	7.41	8.21	27.44
comp96564_c0	6.46	7.03	19.57
comp117585_c0	1.18	1.97	8.44
comp136690_c0	0.99	1.11	6.04
comp48667_c1	1.05	1.4	5.53
comp49328_c0	0.2	0.36	4.89
comp50574_c0	4.61	6.15	22.28
comp51430_c0	3.53	3.56	11.14
comp51647_c0	2.78	3.65	14.03
comp52035_c0	4.96	4.96	19.41
comp52729_c0	3.06	4.3	17.44
comp53110_c0	2.94	2.96	10.92
comp53237_c0	1.23	1.39	6.9
comp63523_c0	0.27	0.33	5.6
comp66240_c0	1.32	1.51	6.34
comp67466_c2	4.4	6.24	29.79
comp69022_c0	1.65	3.08	12.18
comp70055_c0	0.87	1.17	13.7
comp70673_c0	0.23	0.34	3.35
comp70789_c0	0.51	0.66	2.57
comp70855_c0	0.07	0.13	6.9
comp72594_c0	24.67	25.7	87.12
comp72949_c0	0.72	1	4.25
comp72980_c0	0.49	0.87	2.89
comp74370_c0	0.9	1.24	6.96
comp77017_c0	3.57	4.81	16.9
comp77204_c0	3.75	4.91	15.07
comp77211_c0	0.62	0.81	5.94
comp77720_c0	24.1	36.35	114.4
comp78150_c3	0.44	0.63	4.92
comp78525_c0	1.61	2.31	9.21
comp78968_c0	1.15	1.49	7.68
comp79598_c0	2.2	3.21	25.64
comp80556_c0	2.99	4.17	12.1
comp80858_c1	66.76	96.03	299.63
comp82330_c0	0.6	0.64	4.63
comp86622_c1	0.36	0.66	6.7
comp88296_c0	4.25	5.79	17.13
comp89977_c0	2.39	3.85	13.52
comp94773_c0	1.27	2.23	16.04

## Sheet: II
UniGeneID	Apical	Middle	Basal
comp49317_c0	0	2.15	0.94
comp67777_c0	0	11.21	0.78
comp53523_c0	0	2.69	0.15
comp101436_c0	0	13.58	7.35
comp226076_c0	0	2.56	0.55
comp41508_c0	0	3.2	2.24
comp49210_c0	0	2.37	0.65
comp62425_c1	0	2.41	2.37
comp66737_c0	0	1.93	0.48
comp69319_c0	0	1.61	1.32
comp70126_c0	0	2.58	1.69
comp70814_c0	0	3.44	0.09
comp76165_c1	0	2.12	1.75
comp81345_c0	0	1.57	1.1
comp82573_c0	0	2.61	2.19
comp282110_c0	0	2.41	0.17
comp50916_c0	0	2.73	0
comp55724_c0	0	3.07	0.73
comp71482_c0	0	3.19	0.37
comp75466_c0	0	2.07	0.59
comp76298_c0	0	3	0.08
comp49042_c0	0	2.2	1.01
comp49881_c0	0	2.43	0.52
comp57217_c0	0	2.88	0.48
comp60792_c0	0	2.55	0.19
comp61339_c0	0	2.19	0.33
comp65527_c0	0	1.77	1.65
comp65701_c0	0	3.14	0.34
comp68570_c0	0	14.48	0.11
comp68643_c0	0	1.58	0.54
comp68910_c2	0	5.41	0
comp73892_c1	0	5.68	2.02
comp74942_c0	0	1.73	1.13
comp77613_c0	0	9.89	0.29
comp77951_c0	0	5.29	4.13
comp80454_c0	0	2.41	0.97
comp80610_c0	0	5.56	3.12
comp118281_c0	0	6.58	1.66
comp212769_c0	0	4.12	0
comp41397_c0	0	3.37	0.7
comp55704_c0	0	3.48	0
comp65810_c0	0	2.24	0.43
comp74396_c0	0	2.77	0.46
comp75776_c1	0	4.19	3.83
comp76508_c0	0	1.73	1.08
comp76541_c0	0	3.4	1.11
comp76778_c0	0	3.04	0.53
comp76847_c0	0	3.32	1.79
comp103835_c0	0.7	9.39	9.26
comp45587_c0	6.79	28.41	16.16
comp52011_c0	29.98	123.86	89.5
comp72649_c0	8.19	41.55	30.23
comp73944_c0	4.79	17.29	9.84
comp74329_c0	0.36	2.72	1.94
comp74479_c0	1.66	76.7	23.18
comp77623_c0	41.06	134.53	106.27
comp79076_c0	4.58	15.75	9.52
comp83963_c0	8.66	33.12	26.35
comp84905_c0	2.58	16.62	13.28
comp86337_c0	128.55	522.62	291.57
comp89269_c0	13.9	43.6	43.51
comp69986_c0	0.3	3	1.62
comp131255_c0	0.57	4.82	4.81
comp280662_c0	0.13	2.46	0.32
comp42276_c0	0.05	2.32	1.77
comp43201_c0	1	4.58	2.22
comp48147_c0	15.93	75.97	35.37
comp48290_c0	11.83	39.96	31.75
comp52175_c0	1.58	11.47	5.92
comp52175_c2	1.62	14.4	8.01
comp52205_c0	7.18	44.33	17.88
comp52501_c0	9.01	30.18	23.55
comp53191_c1	6.27	29.31	22.06
comp59086_c0	2.13	9.1	6.77
comp62731_c0	0.04	5.73	4.59
comp63408_c1	0.57	2.65	1.6
comp63929_c0	0.15	8.62	1.82
comp65046_c0	0.5	3.03	1.33
comp65665_c0	2.73	16.58	16.13
comp66300_c0	0.29	7.49	1.08
comp66700_c0	0.66	5.41	4.85
comp67500_c0	52.4	213.91	197.64
comp67813_c0	1.23	5.58	5.04
comp68544_c0	0.07	5.08	4.1
comp69426_c0	0.08	2.28	2.15
comp69535_c2	0.36	3.81	2.31
comp69874_c0	41.2	137.55	104.41
comp70814_c1	0.08	5.14	0.24
comp72661_c3	5.42	22.1	20.33
comp72755_c0	1.85	9.71	4.89
comp74541_c0	9.7	44.6	43.35
comp74543_c0	0.19	2.45	1.94
comp74646_c0	4.43	68.34	22.32
comp74753_c1	0.42	3.94	2.39
comp74865_c0	3.01	14.43	12.49
comp74865_c1	0.13	4.9	1.36
comp74901_c0	1.73	7.64	4.97
comp75171_c0	2.12	54.11	10.56
comp75701_c0	1.31	16.58	9.67
comp75773_c0	4.11	30.32	22.77
comp76324_c3	0.14	3.28	1.54
comp77208_c0	1.85	7.32	3.77
comp77419_c1	2.45	9.39	8.48
comp77550_c0	0.22	3.51	2.54
comp77741_c0	18.52	60.95	40.32
comp77861_c0	21.13	77.91	74.37
comp78089_c2	0.5	5.86	2.2
comp78764_c0	17.38	74.57	41.47
comp78790_c0	1.6	16.1	7.5
comp78863_c0	16.06	54.4	47.74
comp79121_c0	4.25	13.1	11.64
comp79236_c0	10.68	33.4	28.91
comp79331_c0	0.67	2.98	2.56
comp79467_c0	0.8	6.98	3.71
comp79613_c0	2.12	8.9	5.69
comp79847_c0	26.14	91.23	62.95
comp80104_c0	19.81	123.41	122.48
comp80393_c0	0.87	4.85	3.31
comp80428_c0	8.59	29.84	26.86
comp80531_c0	1.76	7.63	3.84
comp81143_c0	18.76	56.26	47.8
comp81286_c0	0.67	19.25	11.48
comp81431_c0	0.47	8.42	6.93
comp81440_c0	2.1	7.12	4.42
comp81583_c0	10.24	41.4	28.37
comp81694_c0	9.02	41.5	31.16
comp82064_c0	11.64	39.19	27.8
comp82354_c0	15.38	52.34	31.35
comp82409_c0	903.45	4002.25	2613.62
comp82488_c0	14.46	48.54	45.22
comp82888_c0	2.21	11.28	8.15
comp83697_c0	10.35	89.77	76.78
comp84135_c0	17.61	49.36	40.45
comp84168_c1	49.56	176.66	140.42
comp84341_c1	0.2	7.27	5.55
comp84558_c0	1.73	7.82	3.6
comp84855_c0	0.96	12.03	5.79
comp85111_c1	0.9	7.59	3.42
comp85214_c0	2.18	7.71	6.68
comp85340_c0	5.54	16.31	12.95
comp85920_c0	35.7	159.36	75.09
comp86343_c2	2.14	8.34	7.33
comp86472_c0	1.73	8.87	7.66
comp86727_c0	101.03	327.74	250.98
comp87239_c0	43.45	144.34	112.86
comp89714_c0	13.71	46.68	44.59
comp145995_c0	0.57	3.95	2.25
comp178350_c0	0.12	4.41	0.63
comp41723_c0	0.09	2.71	0.36
comp45469_c0	2.44	15.82	6.02
comp48825_c0	0.1	2.25	0.77
comp53021_c0	0.5	8.73	3.46
comp53750_c0	0.09	2.43	0.51
comp64801_c0	0.32	2.12	0.87
comp66080_c0	0.45	6.62	1.76
comp70792_c0	0.41	3.21	1.25
comp71830_c0	0.93	5.8	2.56
comp76884_c0	0.8	6.59	1.63
comp77340_c1	0.83	4.23	3.54
comp77535_c0	1.97	12.58	4.7
comp78127_c0	1.09	5.69	2.48
comp80245_c0	3.62	10.88	7.42
comp80717_c1	0.51	2.92	1.25
comp84128_c1	1.45	8.65	4.05
comp85265_c1	1.33	6.61	3.13
comp111785_c0	1.65	8.16	5.55
comp133874_c0	0.26	7.57	3.07
comp146729_c0	0.05	6.56	0.11
comp162047_c0	0.07	3.54	1.4
comp190163_c0	0.32	2.04	1.25
comp264178_c0	0.2	1.61	0.69
comp41626_c0	0.11	3.01	0.87
comp41675_c0	1.24	10.84	5.41
comp42706_c0	0.1	3.14	0.95
comp43130_c0	0.15	4.51	2.72
comp43625_c0	0.98	5.65	3.22
comp43688_c0	0.87	3.94	2.3
comp44604_c0	7.72	35.94	23.47
comp44784_c0	3.22	30.17	28.21
comp45482_c0	6.36	22.09	19.63
comp45490_c0	4.85	24.39	20.34
comp45884_c0	1.08	38.37	8.86
comp46375_c0	5.09	81.32	31.13
comp46524_c0	21.46	91.15	47.86
comp46532_c0	3.34	102.21	39.75
comp46739_c0	8.95	62.1	46.65
comp47101_c0	1.24	784.69	640.12
comp47104_c0	81.36	471.2	424.03
comp48164_c0	7.41	68.66	23.91
comp48288_c0	30.74	212.05	164.67
comp48803_c0	0.19	2.89	0.42
comp50728_c0	1.15	15	9.63
comp52410_c0	0.17	11.82	1.18
comp52410_c1	0.42	8.27	2.97
comp52482_c0	49.1	213.52	167.72
comp52527_c0	0.33	7.01	6.39
comp52534_c0	2.39	20.92	15.57
comp52611_c0	4.23	67.89	18.65
comp52841_c0	1.41	12.31	9.97
comp52974_c0	1.72	11.99	9.79
comp53191_c0	5.56	29.57	16.9
comp56419_c0	0.1	1.27	1.09
comp62800_c0	0.25	5.12	3.03
comp64104_c0	0.96	11.32	5.08
comp64104_c1	0.93	6.85	4.69
comp64828_c0	1.08	18.28	5.31
comp64835_c0	0.48	5.21	1.99
comp65701_c1	0.06	2.15	0.6
comp66330_c0	1.4	7.3	4.82
comp66542_c1	0.37	3.81	1.74
comp67528_c0	11.13	35.37	22.85
comp67705_c0	35.58	140.11	104.05
comp67788_c0	16.26	81.24	57.21
comp67955_c0	3.06	23.16	21.19
comp68515_c0	0.05	2.1	0.44
comp68526_c0	1.53	12.41	4.31
comp68612_c0	5.8	44.48	37.15
comp68612_c1	14.66	84.03	59.74
comp68723_c0	0.21	9.81	1.03
comp68758_c0	3.82	32.55	21.51
comp69042_c1	1.96	13.48	11.86
comp69111_c0	3.06	11.65	11.41
comp69125_c0	5.82	24.7	15.31
comp69159_c0	0.13	2.24	0.78
comp69498_c0	0.43	4.64	2.73
comp69940_c0	2.44	9.44	8.97
comp71259_c0	2.74	11.19	6.02
comp71309_c1	5.64	19.64	15.4
comp71314_c0	0.7	5.84	5.64
comp71367_c0	0.23	23.76	3.62
comp71752_c0	4.42	15.39	14.98
comp71821_c0	0.11	2.6	1.12
comp71821_c1	0.36	2.29	1.89
comp71893_c0	2.81	8.92	8.85
comp71923_c0	0.17	2.32	1.39
comp71933_c0	1.59	5.66	4.04
comp71976_c0	1.11	7.03	4.77
comp71991_c0	0.05	3.32	1.26
comp72081_c0	9.73	41.88	34.22
comp72081_c1	0.75	12.74	12.44
comp72108_c0	1	21.09	5.19
comp72177_c0	0.17	31.31	24.32
comp72348_c0	0.17	2.44	1.85
comp72520_c0	6.35	33.35	29.09
comp72524_c0	0.46	7.18	7.09
comp72571_c0	12.98	80.65	78.78
comp72661_c1	3.59	15.48	10.8
comp72690_c0	3.61	17.34	14.81
comp72708_c0	0.54	10.94	4.7
comp72708_c1	0.3	6.55	2.88
comp73100_c4	0.97	8.94	3.36
comp73193_c0	7.94	46.02	35.85
comp73461_c0	0.07	1.68	1.58
comp73651_c0	5.39	18.19	13.41
comp73892_c4	1.19	10.05	4.49
comp73982_c0	1.24	7.34	5.12
comp74371_c0	0.3	6.37	3.26
comp74379_c0	1.55	14.07	4.85
comp74442_c1	1.48	21.37	16.77
comp74514_c0	0.46	9.84	4.15
comp74534_c1	3.92	36.92	35.87
comp74632_c0	14.9	65	45.96
comp74741_c0	0.09	2.5	1.05
comp74785_c0	7.15	42.55	33.51
comp75346_c0	2.07	8.06	7.96
comp75471_c0	1.02	9.73	5.11
comp75525_c0	3.71	17.93	14.37
comp75552_c0	3.61	13.18	10.1
comp75878_c1	4.36	33.66	18.49
comp75911_c0	1.6	8.43	5.94
comp76019_c1	0.05	1.84	1.71
comp76051_c0	51.23	175.94	173.57
comp76066_c0	36.4	123.71	120.94
comp76239_c1	181.93	997.32	939.56
comp76299_c0	6.14	19.75	12.7
comp76349_c0	0.04	2.46	2.08
comp76456_c0	1.03	8.23	5.82
comp76518_c0	4.15	20.52	16.97
comp76900_c0	1.24	10.96	3.08
comp76950_c1	4.37	21.2	19.46
comp77008_c0	2.8	25.06	7.91
comp77059_c0	2.3	26.89	14.83
comp77079_c0	1.68	7.67	4.91
comp77486_c0	19.47	119.02	83.95
comp77514_c0	7.42	22.39	15.62
comp77613_c2	0.13	4.84	0.68
comp77958_c1	0.85	5.1	4.03
comp78309_c0	3.95	27.9	22
comp78352_c0	1.16	23.13	6.07
comp78359_c1	0.3	5.83	2.3
comp78583_c0	0.29	7.88	4.73
comp78587_c1	1.8	7.39	6.16
comp78661_c0	2.83	9.57	7.91
comp78663_c0	119.67	410.68	247.6
comp78739_c0	3.04	36.86	15.64
comp78850_c0	12.42	59.98	29.19
comp79092_c0	49.18	319.16	152.89
comp79115_c0	0.81	6.23	6.09
comp79205_c0	42.49	172.02	130.66
comp79292_c1	5.93	36.03	26.22
comp79310_c0	32.29	112.63	101.06
comp79384_c2	4.05	17.94	9.72
comp79446_c0	4.19	15.93	11.38
comp79447_c0	10.41	42.16	23.09
comp79457_c0	0.22	6.29	3.59
comp79464_c0	8.26	30.12	20.83
comp79536_c0	21.57	79.63	48.64
comp79630_c0	0.39	10.22	10.05
comp79679_c0	6.39	29.92	27.7
comp79687_c0	5.16	24.33	20.21
comp79699_c1	2.78	78.99	16.5
comp79751_c0	0.17	2.96	1.72
comp79778_c0	14.98	52.66	33
comp79801_c0	0.81	6.03	3.79
comp79832_c0	1.86	15.31	10.63
comp79937_c0	0.76	4.56	3.61
comp79943_c0	2.04	7.9	6.64
comp80015_c0	3.92	14.54	14.03
comp80015_c1	2.79	16.07	13.96
comp80050_c0	68.47	332.42	198.04
comp80060_c0	13.05	64.65	49.73
comp80079_c0	3.09	12.66	9.81
comp80285_c0	45.76	169.6	102.38
comp80371_c0	0.35	9.23	5.21
comp80489_c0	109.35	446.83	374.04
comp80726_c0	1.19	7.69	3.19
comp80823_c0	3.93	65.32	33.58
comp81070_c0	0.13	12.28	3.2
comp81110_c0	5.7	41.53	34.5
comp81304_c3	18.74	138.69	72.69
comp81390_c0	2.11	8.18	7.1
comp81411_c0	4.01	35.43	15.34
comp81638_c1	2.31	6.74	5.99
comp81680_c0	4.33	14.68	10.85
comp81955_c0	0.27	4.25	3.97
comp82196_c0	2.24	11.37	8.98
comp82359_c0	3.07	13.42	10.52
comp82383_c0	1.32	8.64	4.15
comp82409_c1	165.55	1016.37	921.12
comp82519_c1	1.01	5.24	2.89
comp82523_c0	0.21	4.34	2.92
comp82525_c0	15.77	48.05	43.31
comp82565_c0	7.02	41.65	33.67
comp82565_c1	2.05	26.72	12.06
comp82573_c1	0.32	3.36	2.72
comp82576_c0	5.13	20.7	13.84
comp82643_c0	3.9	13.88	13.01
comp82649_c0	5.04	15.08	13
comp82663_c0	0.8	3.43	2.35
comp82667_c0	8.29	38.69	38.19
comp82739_c0	0.82	8.47	6.29
comp82902_c0	2.22	7.5	6.91
comp82906_c0	4.74	27.47	11.1
comp83095_c0	0.42	3.96	2.13
comp83129_c0	6	21.53	19.42
comp83133_c0	11.54	62.83	34.25
comp83267_c0	9.11	28.89	21.07
comp83296_c0	0.27	3.89	3.6
comp83304_c1	2.92	7.6	6.41
comp83375_c0	8.59	32.41	20.98
comp83459_c0	13.28	42.43	33.49
comp83596_c0	0.97	8.25	5.32
comp83650_c1	4.54	17.28	13.21
comp83712_c1	1.22	5.41	5.14
comp83804_c0	2.69	15.86	15.54
comp83928_c0	11.75	61.02	40.12
comp84087_c1	5.78	22.16	16.58
comp84226_c1	2.16	35.22	26.5
comp84230_c0	26.84	90.31	69.24
comp84240_c0	10.17	62.66	25.05
comp84386_c1	0.54	4.16	3.18
comp84472_c0	3.28	24.9	22.25
comp84774_c0	2.04	7.5	7.43
comp84981_c0	3.65	85	43.64
comp85029_c0	1.5	5.94	4.01
comp85140_c0	3.01	19.9	12.89
comp85176_c0	9.16	34.39	21.93
comp85256_c1	37.67	130.94	76.46
comp85359_c0	0.87	3.96	3.76
comp85385_c0	1.54	5.78	3.37
comp85529_c0	87.32	317.89	252.98
comp85680_c0	6.79	17.66	17.53
comp85736_c0	9.44	34.71	33.96
comp85865_c2	37.77	139.55	131.86
comp86209_c0	3.99	31.35	19.08
comp86297_c0	6.66	58.38	30.39
comp86297_c3	31.35	92.19	71.02
comp86382_c0	0.49	3.63	3.49
comp86410_c0	2.17	9.49	7.95
comp86452_c3	11.2	45.56	24.45
comp86541_c0	3.19	85.55	81.59
comp87071_c0	20.89	67.91	64.8
comp87189_c0	7.05	25.15	18.92
comp88274_c0	12.47	68.64	51.21
comp90043_c0	2.25	34.49	14.9
comp91128_c0	10.72	40.31	23.01
comp93242_c0	2.4	16.48	13.63
comp93878_c0	3.51	15.48	12.08
comp94582_c0	4.22	20.09	15.7
comp112039_c0	1.47	6.83	5.35
comp150448_c0	0.54	4.05	1.82
comp254708_c0	0.14	2.19	0.33
comp45367_c0	0.09	1.92	0.28
comp45395_c1	0.11	2.53	0.88
comp45784_c0	0.84	9.78	9.29
comp49594_c1	0.21	2.69	0.79
comp50091_c0	0.26	2.1	0.85
comp52006_c0	2.3	11.29	5.52
comp55947_c0	0.03	3.73	0.81
comp62521_c0	1.2	5.48	3.58
comp62907_c0	0.78	7.35	2.3
comp63775_c0	0.53	4.65	3.17
comp64122_c2	0.68	7.02	4.28
comp67505_c0	1.36	7.17	3.4
comp67788_c1	5.5	20.24	16.62
comp70490_c0	0.55	5.94	4.45
comp70561_c0	0.46	2.99	2.79
comp71002_c1	0.16	1.97	1.37
comp72454_c0	2	9.12	7.13
comp73921_c0	0.13	3.01	1.53
comp74088_c1	14.4	69.1	42.01
comp75220_c0	0.09	2.88	0.34
comp75878_c0	4.33	23.68	13.4
comp76961_c3	0.62	3.22	1.63
comp77210_c0	0.22	6.81	2.64
comp77861_c1	1.12	7.57	3.1
comp78655_c0	2.05	8	4.37
comp78873_c1	0.79	5.21	1.59
comp78900_c0	0.22	9.38	2.81
comp79028_c0	0.66	3.77	1.48
comp79750_c0	0.95	9.42	4.56
comp80732_c0	1.34	6.07	3.37
comp80778_c0	0.48	3.53	2.82
comp81304_c1	0.94	8.81	4.25
comp81347_c0	0.85	6.1	3.2
comp82023_c0	0.34	3.53	1.11
comp82441_c0	0.7	3.52	1.75
comp83328_c2	0.27	2.9	1.44
comp83377_c1	0.17	3.76	3.25
comp84166_c0	2.14	10.23	5.39
comp84976_c1	0.16	3.47	2.86
comp85243_c0	1.13	3.81	2.89
comp85702_c1	0.28	2.8	1.17
comp85968_c0	0.85	5.91	2.79
comp86149_c0	3.73	13.41	9.47
comp86266_c0	0.54	54.38	31.54
comp86600_c0	1.16	14.99	4.4
comp88512_c0	2.8	22.26	22.1
comp90369_c0	9.88	33.02	30.82
comp155112_c0	0.98	5.21	0.99
comp46497_c0	46.31	109.07	34.74
comp51435_c0	11.28	17.36	3.33
comp67025_c0	3.38	4.46	1.15
comp67102_c0	0.7	2.49	0.47
comp67216_c0	104.91	261.08	62.94
comp68621_c0	25.28	50.76	4.37
comp71817_c0	82.48	179.81	36.43
comp72615_c0	23.07	42.8	12.17
comp73337_c0	51.48	53.15	4.05
comp75636_c0	1.45	9.05	1.66
comp75728_c0	3	5.34	0.8
comp75877_c0	3.42	7.01	2.33
comp76452_c1	0.57	2.28	0.44
comp78231_c0	12.14	18.14	2.53
comp78327_c0	112.87	115.34	7.15
comp78557_c0	8.18	9.55	3.07
comp79678_c0	0.65	5.83	1.04
comp80138_c0	3.56	14.87	4.99
comp80710_c0	7.52	7.6	2.82
comp83525_c0	0.98	8.63	1.84
comp85285_c0	4.52	6.66	1.08
comp85714_c0	5.02	6.66	1.26
comp86120_c2	7.07	12.44	2.91
comp86497_c0	3.08	5.23	1.6
comp86534_c0	53.22	95.87	42.88
comp86653_c0	7.92	15.67	3.1
comp86665_c0	44.86	60.89	19.45
comp87255_c1	13.79	20.03	1.99
comp54031_c0	0.6	2.79	0.23
comp58123_c1	1.97	4.15	0.42
comp108304_c0	5.44	10.01	2.19
comp123040_c0	5.58	6.02	0.28
comp255152_c0	0.36	1.64	0
comp271190_c0	1.27	1.9	0.32
comp42874_c0	1.58	9.41	2.87
comp52920_c1	8.67	16.06	4.4
comp53121_c0	4.14	16.17	4.16
comp54305_c0	1.78	8.94	1.3
comp54539_c0	1.56	2.22	0.18
comp59195_c0	1.03	1.68	0
comp59779_c0	0.3	2.15	0
comp59885_c1	4.78	6.18	1.6
comp60952_c3	1.03	1.85	0.29
comp64448_c0	9.62	27.51	7.82
comp64795_c0	3.16	8.04	2.42
comp65314_c0	3.73	4.68	0.87
comp65443_c1	2.61	6.88	1.57
comp65674_c1	1.88	3.22	0.66
comp66258_c0	2.6	5.66	1.08
comp66401_c0	2.65	8.85	0.59
comp66401_c1	1.4	3.24	0.44
comp69499_c0	0.94	4.23	0.28
comp69517_c0	4.3	5.59	0.78
comp69889_c0	1.55	3.08	0.09
comp70597_c0	5.83	8.77	1.04
comp70689_c1	12.02	13.22	1.29
comp71138_c0	1.62	3.69	0.53
comp71293_c0	1.93	2.98	0.75
comp71343_c0	6.68	19.12	5.47
comp71403_c0	11.31	12.58	3.44
comp71424_c0	2.31	3.77	0.46
comp71898_c0	3.25	3.49	0.93
comp73670_c0	1.19	2.76	0.43
comp74509_c0	1.28	2.53	0.75
comp74540_c0	11.37	12.96	1.34
comp74834_c1	6.52	6.67	0.65
comp75268_c0	2.64	8.95	4.65
comp75334_c0	7.9	9.09	1.45
comp75440_c0	4.73	5.34	2.19
comp75956_c0	7.13	28.16	11.44
comp76173_c0	1.68	1.92	0.14
comp76422_c0	4.78	8.09	1.84
comp77227_c0	2.67	3.39	0.94
comp77633_c1	2.46	2.65	0.8
comp77643_c0	168.02	174.66	56.94
comp78145_c1	2.38	3.63	0.32
comp78224_c0	1	2.82	0.6
comp78256_c1	6.84	10.48	2.64
comp78263_c0	1.6	5.64	2.66
comp78467_c0	1.63	1.99	0.26
comp78467_c1	1.41	2.91	0.55
comp78784_c3	1.96	4.91	1.02
comp79592_c0	11.33	29.21	7.46
comp79891_c0	1.8	2.03	0.35
comp80141_c0	3.18	9.73	2.94
comp80222_c0	2.22	2.49	0.17
comp80348_c1	4.43	14.63	8.85
comp81024_c0	14.52	16.51	4.52
comp81139_c0	1.79	2.92	0.73
comp81212_c0	1.19	8.14	0.89
comp81308_c0	16.77	18.77	1.91
comp81562_c0	4.73	7.34	1.21
comp81615_c0	12.02	57.2	19.91
comp81803_c1	24.5	33.13	9.92
comp82040_c0	5.81	17.61	9.72
comp82151_c1	6.19	7.01	1.64
comp82381_c0	4.81	17.22	8.23
comp82407_c0	2.01	3.82	0.43
comp82427_c0	2.6	6.54	1.25
comp82492_c0	1.4	5.71	0.4
comp82507_c0	30	34.64	11.54
comp82599_c0	24.02	35.7	6.9
comp83054_c0	1.04	4.73	0.75
comp83572_c2	3.87	4.71	1.42
comp83602_c0	11.72	21.28	7.36
comp83644_c0	0.94	4.13	0.65
comp83713_c0	0.89	5.66	1.28
comp83897_c0	2.25	3.49	0.09
comp83903_c1	44.43	131.8	24.9
comp83906_c0	3.25	6.56	3.32
comp84012_c0	3.46	10.36	3.56
comp84231_c0	92.72	169.01	46.19
comp84382_c0	6.29	18.74	12.21
comp84417_c0	48.66	84.37	23.89
comp84417_c1	40.19	71.79	32.15
comp84583_c0	21.46	27.78	9.22
comp84747_c2	19.08	29.73	8.56
comp84842_c0	5.63	10.63	2.76
comp84871_c0	37.51	78.26	14.82
comp85101_c0	3.7	4.63	1
comp85314_c0	2.1	6.51	3.51
comp85370_c6	3.88	9.48	2.49
comp85565_c0	11.06	11.1	2.14
comp85691_c0	77.1	79.4	24.25
comp85793_c0	213.51	237.64	62.39
comp85833_c0	4.17	5.66	1.17
comp85856_c0	1.49	3.77	0.27
comp86057_c0	1.13	9.29	0.88
comp86088_c0	7.33	7.55	1.54
comp86323_c2	54.11	55.07	13.56
comp86367_c1	15.44	28.04	8.8
comp86398_c2	8.57	12.11	3.12
comp86511_c0	2.15	6.74	0.7
comp86760_c0	8.38	10.24	3.01
comp86869_c0	15.46	38.56	21.73
comp86881_c0	10.31	11.93	2.65
comp86908_c0	3.85	30.51	6.76
comp86954_c0	301.02	444.42	110.81
comp86955_c0	3.74	4.45	1.41
comp87039_c0	117.34	235.88	90.26
comp87055_c2	2.54	4.81	0.34
comp87137_c2	52.75	68.51	26.23
comp87184_c0	27.37	50.79	14.48
comp87211_c0	31.77	50.67	12.82
comp87226_c0	5.47	8.09	2.4
comp87238_c0	6.9	9.76	2.37
comp87256_c0	2.69	6.6	1.6
comp87259_c0	12.67	15.51	2.16
comp87281_c0	8.39	17.61	5.61
comp87627_c0	79.59	163.65	25.48
comp88061_c0	59.04	97.13	32.19
comp91138_c0	4.72	17.21	0.45
comp91788_c0	18.43	21.79	6.3
comp121320_c0	3.34	9.2	0.25
comp141774_c0	1.33	5	0.06
comp179148_c0	0.67	3.44	0.72
comp198077_c0	0.24	3.37	0.39
comp200013_c0	0.93	2.94	0.15
comp200385_c0	0.47	3.13	0.49
comp207535_c0	0.79	2.8	0.41
comp207937_c0	1.25	1.95	0.49
comp217249_c0	0.85	2.35	0.4
comp221024_c0	0.36	2.37	0.38
comp222059_c0	0.58	2.84	0.43
comp233387_c0	0.81	2.65	0.19
comp239317_c0	0.13	2.62	0.12
comp272251_c0	0.71	1.99	0.37
comp292734_c0	0.64	2.33	0
comp305828_c0	0.75	1.95	0.18
comp32960_c0	1.03	1.75	0.21
comp41370_c0	3.05	3.73	0.06
comp41505_c0	2.18	5.15	0.88
comp41760_c0	2.75	2.77	0.19
comp41769_c0	1.68	2.95	0.56
comp42769_c0	1.34	3.14	0.24
comp43132_c0	2.52	3.6	0
comp43463_c0	1.72	8.34	1.32
comp43757_c0	6.06	6.45	0.44
comp43773_c0	2.63	3.37	0.5
comp43904_c0	2.34	4.62	1.05
comp44012_c0	2.93	3.17	0.92
comp45425_c0	0.27	2.83	0.13
comp45872_c0	0.59	1.99	0.28
comp46407_c0	1.71	5.57	1.51
comp46795_c0	1.83	4.25	0.09
comp47737_c0	0.77	1.56	0.16
comp47931_c0	0.91	1.67	0.28
comp48279_c0	9.57	11.42	2.83
comp48759_c0	1.94	2.67	0.12
comp48887_c0	1.18	2.53	0.11
comp49756_c0	2.12	2.85	0.07
comp49766_c0	1.05	2.72	0.62
comp50364_c0	1.62	1.94	0.19
comp50397_c0	0.83	2.67	0.15
comp50749_c0	1.49	2.09	0
comp50794_c0	0.53	2.28	0
comp50849_c0	0.37	2.34	0.15
comp51664_c0	1.39	2.42	0.1
comp52077_c0	9.68	10.32	3
comp52794_c0	2.54	5.35	1.42
comp53400_c0	1.26	2.51	0.14
comp53559_c0	1.12	2.57	0.08
comp54508_c0	0.81	2.13	0.23
comp54527_c0	0.43	2.29	0.25
comp54594_c0	0.64	2.49	0.26
comp54621_c0	1.74	1.86	0.12
comp54988_c0	0.63	2.02	0.26
comp56114_c0	3.63	4.3	0.41
comp56314_c0	1.39	3.56	0.26
comp57024_c0	0.29	2.7	0.34
comp57343_c0	1.14	2.13	0.39
comp57512_c0	1.47	2.7	0.05
comp58286_c0	1.07	2.19	0.18
comp60183_c0	0.79	1.92	0.12
comp60231_c0	0.59	3.1	0.45
comp60742_c0	0.26	4.39	0.12
comp61041_c1	1.77	1.94	0
comp63403_c0	1.96	3.59	0.89
comp64258_c0	2.64	4.48	1.35
comp64456_c0	3.41	4.69	0.16
comp66264_c0	0.7	1.9	0.19
comp66940_c0	0.34	1.83	0.35
comp67497_c2	2.81	4.14	0.55
comp69130_c0	3.91	8.73	2.43
comp69195_c1	0.9	3.54	0.61
comp69250_c0	1.49	3.77	0.84
comp69279_c2	1.34	1.95	0.23
comp69393_c0	0.7	4.04	0.66
comp69411_c0	3.94	4.35	0.93
comp69484_c0	0.63	2.65	0.37
comp69725_c1	0.65	3.27	0.19
comp69736_c0	1.47	2.23	0.05
comp69753_c0	1.13	4.25	1.03
comp69760_c0	2.21	2.64	0.15
comp69876_c0	0.46	2.89	0.48
comp70025_c0	1.27	3.46	0.71
comp70252_c2	1.5	2.49	0.12
comp70447_c0	1.4	2.47	0.47
comp70469_c0	2.87	3.31	0.08
comp70484_c0	1.8	2.2	0.11
comp70484_c1	1.6	2.32	0.26
comp70586_c0	1.44	2.22	0.27
comp70735_c0	1.85	2.16	0.39
comp70781_c2	2.35	3.83	0.62
comp71363_c0	1.02	2.94	0.42
comp71408_c0	3.03	4.96	0.86
comp71529_c0	1.63	2.69	0.44
comp71565_c0	1.42	2.85	0.59
comp71601_c0	1.03	3.38	0.59
comp71779_c1	2.77	3.58	1.04
comp71904_c0	2.57	4	1.01
comp72005_c0	0.6	2.5	0.62
comp72278_c1	3.32	3.83	0.45
comp72567_c0	0.11	1.74	0.15
comp72809_c1	1.29	2.87	0.32
comp72898_c0	1.44	3.06	0.93
comp73169_c0	0.86	2.76	0.06
comp73778_c0	2.2	2.84	0.71
comp73954_c0	0.82	2.35	0.17
comp74205_c0	1.13	6.22	1.27
comp74488_c0	7.37	11.12	2.6
comp74525_c0	0.78	3.67	0.25
comp74696_c0	0.87	6.43	0.32
comp74696_c1	0.85	2.75	0.28
comp74799_c0	1.33	2.16	0.13
comp74854_c0	1.57	4.23	0.76
comp75153_c0	53.41	70.89	4.49
comp75278_c0	1.21	2.94	0.74
comp75844_c1	1.03	2.17	0.22
comp76026_c0	1.21	1.74	0
comp76441_c0	0.92	2.98	0.79
comp76607_c0	2.03	2.89	0.06
comp76869_c0	0.4	3.06	0.32
comp77058_c0	1.85	6.05	1.32
comp77156_c0	4.19	9.81	2.55
comp77217_c0	1.31	1.98	0.29
comp77261_c2	0.95	2.55	0.18
comp77374_c1	1.45	3.07	0.7
comp77462_c1	1.07	4.55	0.79
comp77704_c0	8.48	8.85	0.7
comp77786_c0	1.99	3.03	0.47
comp77864_c0	3.45	5.34	1.05
comp78212_c0	1.7	3.89	0.74
comp78505_c0	15.36	21.06	5.79
comp78756_c0	2.19	5.46	1.24
comp79218_c0	2.01	2.65	0.33
comp79404_c0	0.61	3.04	0.39
comp79589_c1	1.03	2.87	0.37
comp80013_c0	2.1	3.59	0.5
comp80328_c0	2.83	8.45	2.71
comp80506_c0	1.44	4.44	0.66
comp80918_c0	7.98	17.96	5.14
comp81087_c0	1.52	1.92	0.18
comp81156_c1	2.41	4.73	0.5
comp81341_c1	0.95	2.54	0.38
comp81538_c0	4.54	20.54	7.87
comp81558_c0	4.48	8.08	2.8
comp81893_c0	4.07	4.45	1.33
comp82276_c1	1.37	3.19	0.49
comp82534_c2	9.17	9.21	2.31
comp84976_c0	3.07	4.5	1.18
comp86438_c0	2.09	5.62	0.89
comp86501_c0	3.09	5.04	0.59
comp86748_c0	4.51	8.42	1.59
comp86758_c0	4.04	4.96	0.99
comp86987_c0	1.71	3.56	0.89
comp86987_c3	3.66	4.51	0
comp87055_c1	1.73	4.48	0.73
comp87103_c4	0.96	5.22	0.35
comp87176_c1	3.08	5.71	1.19
comp87222_c0	7.89	14.02	4.79
comp119552_c0	2.6	7.28	1.91
comp194188_c0	0.82	3.22	0.23
comp199575_c0	1.61	2.49	0.13
comp207292_c0	1.86	1.91	0.53
comp305393_c0	0.5	1.56	0.32
comp42133_c0	7.73	7.78	1.35
comp42294_c0	1.29	3.61	0.36
comp42438_c0	0.87	2.3	0.41
comp43239_c0	4.85	11.94	0
comp43296_c0	6.27	16	5.09
comp44462_c0	13.35	14.11	4.03
comp45261_c0	22.43	44.85	13.71
comp45774_c1	15.99	25.61	7.5
comp45821_c0	12.92	49.69	11.74
comp45961_c0	8.75	20.33	6.66
comp47598_c0	72.58	73.45	24.47
comp47855_c0	19.37	43.94	12.9
comp48972_c0	0.59	3.31	0
comp49025_c0	5.97	6.98	1.13
comp49172_c0	0.72	2.69	0.17
comp49498_c0	1.75	8.42	1.26
comp49560_c0	6.01	9.35	3.09
comp49684_c0	0.82	3.11	0.39
comp49865_c0	7.84	16.94	5.66
comp51285_c0	0.9	2.55	0.09
comp51350_c0	4.72	10.9	2.39
comp51951_c1	2.83	9.75	2.14
comp51981_c0	17.08	20.61	6.61
comp52119_c0	9.91	15.71	4.56
comp52246_c0	117.33	239.67	77.87
comp52470_c0	3.61	8.77	1.27
comp52920_c0	13.53	24.81	8.94
comp53000_c0	1.08	9.48	0.6
comp53067_c0	9.93	15.24	1.87
comp53088_c0	16.79	20.81	5.46
comp53470_c0	1.25	2.67	0.1
comp53712_c0	1.24	2.08	0.2
comp54064_c1	0.42	2.46	0.39
comp54723_c0	0.78	2.4	0.4
comp55365_c0	0.39	2.95	0
comp55441_c1	17.8	31.49	5.51
comp55879_c0	2.07	3.24	0.51
comp57218_c0	1.46	2.25	0.32
comp58671_c0	1.15	1.8	0.1
comp59374_c0	0.72	2.64	0.07
comp59507_c0	1.69	1.9	0.48
comp63822_c0	4.9	5.26	0.55
comp63822_c1	2.31	4.67	0.66
comp64685_c0	2.48	3.1	0.21
comp65495_c0	1.31	7.58	2.38
comp65816_c0	27.37	28.13	6.19
comp65837_c0	3.79	5.57	1.8
comp66168_c0	20.14	36.77	7.81
comp66490_c1	3.91	4.39	0.07
comp66744_c0	0.95	1.58	0.16
comp66747_c1	0.88	1.27	0.12
comp66912_c0	0.12	3	0.06
comp66977_c2	5.5	7.82	1.95
comp67034_c0	41.99	43.08	11.82
comp67122_c0	1.33	4.12	0.79
comp67266_c1	2.33	4.49	0.23
comp67266_c3	4.12	8.66	0.81
comp67295_c0	3.93	6.6	1.39
comp67531_c0	64.9	77.03	5.83
comp67692_c0	68.63	128.19	30.22
comp67728_c0	17.18	24.49	5.26
comp67801_c0	65.65	97.77	24.07
comp68293_c0	0.93	6.58	1.6
comp68401_c0	4.94	8.3	1.03
comp68645_c0	0.65	4.41	0.43
comp68707_c0	3.83	5.55	1.08
comp68897_c0	0.48	1.79	0.18
comp68963_c0	2.81	3.11	0.72
comp68970_c0	36.69	37.9	12.8
comp69021_c0	5.13	6.51	2.57
comp69128_c0	7.1	11.9	3.91
comp69486_c0	4.44	5.55	0.89
comp69545_c0	0.4	3.79	0.5
comp69848_c0	3.19	7.72	5.38
comp69996_c0	4.11	5.27	1.6
comp70625_c3	0.16	3.02	0.3
comp70851_c0	5.23	6.78	0.77
comp71249_c0	4.89	5.99	1.83
comp71351_c0	1.44	1.62	0.17
comp71400_c0	29.55	179.23	22.79
comp71521_c0	0.92	4.44	0.7
comp71643_c0	8.48	32.12	13.93
comp71897_c0	1.02	2.24	0.45
comp71926_c0	0.91	2.78	0.31
comp71962_c0	1.96	2.38	0.4
comp72070_c0	34.39	107.89	33.91
comp72070_c1	32.96	124.39	31.45
comp72074_c0	4.66	5.33	1.12
comp72126_c0	2.92	2.99	0.44
comp72166_c0	22.69	35.58	11.26
comp72170_c0	0.45	2.38	0
comp72296_c0	1.81	5.99	1.54
comp72321_c0	12.66	23.14	5.92
comp72413_c0	6.54	9.11	1.06
comp72551_c0	7.45	27.5	2.01
comp72654_c0	8.79	43.24	13.61
comp72667_c1	1.74	2.52	0.59
comp72872_c0	1.85	3.61	0.87
comp73301_c0	12.86	20.97	7.14
comp73304_c1	11.44	13.53	4.45
comp73337_c1	23.17	33.27	4.58
comp73337_c2	67.29	81.54	18.6
comp73361_c0	2.35	4.53	1.23
comp73361_c3	2.3	3.66	0.62
comp73471_c0	8.32	8.86	2.28
comp73584_c0	2.66	8.49	1.81
comp73651_c2	12.12	44.09	14.51
comp73663_c0	1.77	5.63	2.95
comp73711_c2	1.55	1.61	0.11
comp73761_c0	0.85	3.04	0.28
comp73761_c1	0.93	2.79	0.17
comp73836_c1	2.07	2.37	0.24
comp73851_c0	47.49	80.74	9.87
comp73883_c0	6.61	7.33	1.2
comp73916_c1	0.6	1.83	0.24
comp74112_c1	5.64	11.06	3.44
comp74454_c1	1.46	6.61	2.72
comp74467_c1	0.42	4.31	0.67
comp74515_c0	5.95	7.27	2.24
comp74600_c0	0.84	2.45	0.12
comp74738_c0	25.76	49.05	11.68
comp74765_c0	25.12	85.96	38.34
comp74916_c0	1.85	2.14	0.56
comp74966_c0	17.12	27.63	4.39
comp75043_c0	6.44	13.98	3
comp75114_c1	1.93	2.12	0.39
comp75156_c0	1.31	2.02	0.12
comp75156_c1	1.1	1.88	0.09
comp75292_c0	7.12	15	4.5
comp75484_c0	1.63	2.14	0.49
comp75543_c1	2.67	4.52	0.49
comp75583_c0	2.68	5.29	0.71
comp75660_c0	0.22	24.32	0.1
comp75669_c0	13.93	19.86	6.27
comp75709_c0	4.95	5.58	1.2
comp75720_c1	8.63	18.62	5.44
comp75823_c1	3.63	4.56	1.43
comp75838_c1	1.32	3.48	0.82
comp75928_c1	1.57	1.86	0.04
comp76047_c0	8.38	27.98	13.5
comp76157_c0	26.86	201.53	21.99
comp76176_c0	8.07	8.26	0.19
comp76593_c0	2.36	3.71	0.97
comp76690_c1	1.72	7.13	2.14
comp76701_c0	3.25	3.47	0.48
comp76775_c0	7.1	10.01	2.56
comp76855_c1	2.31	2.8	0.62
comp76904_c0	13.73	47.24	25.67
comp77014_c0	0.99	1.87	0.23
comp77095_c0	53.84	68.3	23.84
comp77124_c1	2.2	2.25	0.35
comp77474_c0	1.18	2.11	0.28
comp77649_c0	3.66	5.47	0.42
comp77750_c0	2.22	9.74	2.19
comp77942_c0	2.66	4.45	1.2
comp78542_c0	18.66	60.78	30.44
comp78769_c0	2.03	4.14	0.53
comp78836_c0	22.49	22.91	5.51
comp78889_c1	1.01	3.95	0.82
comp78958_c0	12.95	13.23	2.69
comp78958_c2	6.95	9.2	0.49
comp78983_c1	1.9	1.92	0.09
comp79024_c1	0.61	3.7	0.35
comp79024_c2	0.14	2.8	0.03
comp79098_c0	5.62	15.75	4.87
comp79212_c0	133.77	308.42	59.57
comp79368_c0	4.37	5.09	2.16
comp79371_c0	2.92	6.61	1.92
comp79371_c3	2.49	3.98	0.67
comp79384_c0	4.11	13.63	5.25
comp79440_c0	7.79	21.93	5.83
comp79551_c1	10.19	14.61	3
comp79633_c0	5.74	19.95	5.07
comp79664_c1	3.35	10.7	3.36
comp79737_c1	4.36	4.51	1.24
comp79850_c0	13.69	43.5	27.37
comp79946_c0	1.09	1.65	0.14
comp80002_c0	3.34	4.86	0.83
comp80025_c1	4.84	19.25	6.94
comp80113_c0	5.78	5.85	1.5
comp80168_c0	6.06	17.45	5.06
comp80188_c0	12.86	15.36	2.7
comp80204_c1	24.1	24.12	5.32
comp80250_c1	9.92	16.52	2.08
comp80272_c0	5.25	7.14	2.45
comp80376_c0	42.08	50.19	6.39
comp80443_c0	4.57	14.75	9.1
comp80576_c0	18.53	18.76	6.23
comp80578_c0	2.97	8.07	1.57
comp80686_c0	26.23	43.4	9.46
comp80863_c0	4.35	5.41	1.02
comp80867_c0	45.04	163.95	68.68
comp80953_c0	1.86	2.23	0.19
comp80972_c0	3.87	5.66	1.89
comp80977_c0	21.43	31.27	10.67
comp81083_c0	1.15	3	1.05
comp81298_c1	9.49	10	5.06
comp81304_c2	0.87	5.55	0.75
comp81308_c1	10.5	13.96	4.82
comp81480_c0	7.9	8.07	2.62
comp81508_c2	1.97	2.05	0.44
comp81543_c1	50.93	50.97	5.27
comp81545_c0	1.29	2.41	0.42
comp81604_c0	1192.42	1474.05	187.65
comp81622_c0	82.85	141.79	11.36
comp81686_c0	2.23	5.05	1.75
comp81715_c0	7.36	8.27	2.26
comp81731_c0	3.44	6.48	1.43
comp81732_c0	1.02	1.64	0.34
comp81759_c1	2.78	5.76	1.33
comp81759_c2	2.76	7.01	1.87
comp81811_c0	1.31	1.86	0
comp81881_c0	17.75	59.54	17.15
comp82250_c0	44.63	62.74	18.2
comp82293_c0	34.48	52.23	16.96
comp82345_c0	87.67	100.41	28.07
comp82504_c0	6.42	28.38	11.12
comp82575_c0	0.34	3.81	0.4
comp82634_c1	28.24	60.7	10.36
comp82713_c0	30.34	112.67	30.98
comp82761_c1	83.26	109.27	27.69
comp82763_c0	22.7	23.75	4.33
comp82789_c0	2.34	4.05	0.6
comp82814_c0	1.95	3.35	0.58
comp82955_c2	7.81	10.37	3.5
comp82971_c0	0.76	3.31	0.17
comp83054_c2	0.58	4.25	0.76
comp83079_c0	0.63	2.36	0.74
comp83313_c1	1.33	2.84	1.17
comp83512_c0	11.45	13.14	3.3
comp83702_c0	57.72	335.09	73.26
comp83711_c0	2.09	6.67	2.57
comp83806_c0	3.61	12.08	6.14
comp83863_c0	7.43	16.93	14.13
comp83871_c0	349.54	496.82	60.4
comp84099_c0	8.67	10.31	3.47
comp84137_c0	16.87	42.14	23.42
comp84142_c1	2.42	5.3	0.91
comp84412_c0	6.09	6.74	0.03
comp84431_c2	81.41	88.97	18.98
comp84468_c0	16.4	29.78	6.37
comp84541_c0	14.63	17.85	5.98
comp84554_c0	14.63	18.75	5.98
comp84701_c0	11.06	52.21	13.62
comp84724_c1	6.66	10.16	2.96
comp84786_c1	7.63	10	3.15
comp84805_c1	11.92	44.79	19.78
comp84875_c0	3.19	4.85	0.28
comp84886_c0	35.53	159.34	29.94
comp84941_c2	59.8	75.26	24.28
comp84949_c0	2.31	5.97	0.73
comp84982_c0	5.57	13.16	6.81
comp85016_c0	19.99	42.02	12.06
comp85053_c2	20.29	24.54	3.58
comp85137_c1	1.84	10.04	3.68
comp85194_c0	23.38	31.59	11.02
comp85214_c1	3.92	5.36	0.98
comp85329_c0	19.42	25.07	6.43
comp85351_c0	2.36	6.19	2.19
comp85415_c2	9.76	10.19	3.02
comp85451_c0	7.36	34.5	11.14
comp85523_c0	44.29	181.29	8.44
comp85598_c0	3.81	6.18	1.36
comp85643_c1	1.19	5.16	2.23
comp85690_c0	19.09	34.66	9.87
comp85726_c0	10.41	18.3	6.53
comp85732_c0	9.14	10.39	1.73
comp85765_c0	63.86	83.31	3.31
comp85768_c1	4.01	8.74	1.64
comp85791_c0	4.08	6.55	1.86
comp85841_c0	2.83	3.83	0.59
comp85868_c0	24.95	28.86	5.4
comp85946_c0	6.94	22.06	9.61
comp85965_c1	2.86	5.26	1.24
comp85988_c0	3.4	6.05	1.56
comp86090_c0	18.48	20.71	5.08
comp86097_c4	7.33	38.2	5.55
comp86143_c0	2.57	4.61	1.19
comp86222_c0	18.32	29.88	9.77
comp86257_c0	14.37	23.49	6.55
comp86267_c0	25.66	88.35	46.66
comp86329_c2	2.9	2.94	0.61
comp86416_c0	6.89	10.7	3.72
comp86434_c2	36.57	39.1	13.95
comp86443_c0	19.17	29.2	9.58
comp86547_c2	5.14	5.36	1.61
comp86549_c0	66.19	132.85	40.92
comp86558_c0	94.91	102.18	40.34
comp86564_c0	67.83	222.57	76.32
comp86569_c0	17.95	22.59	6.24
comp86578_c0	19.31	26.98	8.67
comp86582_c0	45.72	70.31	17.1
comp86589_c0	7.7	10.35	2.44
comp86693_c0	2.28	7.89	4.24
comp86701_c0	42.4	50.11	17
comp86744_c1	26.98	38.79	7.87
comp86860_c0	23.95	32.12	8.71
comp86899_c0	3.54	10.87	1.97
comp86916_c0	3.58	7.06	0.89
comp86950_c0	46.18	65.03	25.47
comp86968_c0	52.35	75.05	29.16
comp86973_c0	71.02	99.15	23.2
comp86992_c0	5.94	8.25	1.38
comp86998_c1	73.06	127.71	49.19
comp87003_c0	5.18	7.26	0.33
comp87012_c1	14.18	20.15	8.72
comp87103_c1	10.01	41.71	16.29
comp87115_c0	2.78	3.38	0.93
comp87131_c0	7.61	8.44	1.31
comp87178_c0	19.77	31.71	28.31
comp87182_c0	3.39	5.64	1.25
comp87184_c1	44.2	78.43	23.72
comp87225_c1	5.76	9.78	2.79
comp87246_c1	10.03	21.29	3.61
comp87249_c1	12.16	15.36	2.76
comp87254_c2	10.67	16.15	3.89
comp87269_c0	6.1	9.23	1.33
comp87270_c0	3.95	7.86	1.76
comp87275_c0	6.39	9.73	2.39
comp87276_c0	5.39	8.93	2.39
comp87277_c1	8	11.38	1.53
comp87278_c1	8.72	16.55	4.18
comp87280_c0	6.38	8.74	1.98
comp87284_c0	7.18	10.68	2.04
comp87285_c1	9	16.26	7.36
comp88367_c0	35.57	53.74	9.1
comp88603_c0	36.31	65.52	6.93
comp89231_c0	19.06	44.38	8.96
comp95020_c0	5.4	23.65	3.55
comp99882_c0	9.04	12	3.77
comp109373_c0	8.14	13.13	1.37
comp116073_c0	2.05	7.86	3.11
comp117307_c0	4.33	5.73	0.86
comp125052_c0	2.75	4.27	0.51
comp126987_c0	4.51	7.11	0.95
comp148224_c0	1.59	2.47	0.29
comp151740_c0	2.07	2.8	0.53
comp158459_c0	2.54	4.56	0.06
comp170563_c0	2.24	2.64	0.46
comp172013_c0	1.04	2.69	0.25
comp174869_c0	0.7	2.56	0
comp207557_c0	1.73	3.22	0.46
comp212262_c0	1.22	2.45	0.2
comp215976_c0	0.29	2.57	0
comp220605_c0	0.41	3.15	0
comp239114_c0	1.18	2.01	0.19
comp247394_c0	0.71	1.61	0.27
comp248295_c0	0.51	2.08	0.36
comp250432_c0	0.69	2.02	0.26
comp251705_c0	0.65	2.72	0.21
comp264152_c0	0.77	2.14	0.32
comp265882_c0	0.31	2.99	0.1
comp271295_c0	1.74	2.19	0.27
comp272763_c0	0.77	2.66	0.28
comp305633_c0	0.8	2.09	0.16
comp305846_c0	0.38	1.85	0.04
comp360300_c0	0.27	1.77	0.1
comp41454_c0	0.44	2.94	0.56
comp41513_c0	1.84	3.8	1.03
comp42056_c0	3.1	3.92	0.85
comp42076_c0	1.11	2.87	0.57
comp42404_c0	0.52	3.24	0.74
comp42446_c0	0.59	2.82	0.61
comp42554_c0	1.02	2.93	0.65
comp42895_c0	1.54	2.42	0.37
comp42977_c0	1.61	2.29	0.28
comp43719_c0	1.99	6.19	0.56
comp43936_c0	8.84	9.17	1.07
comp44019_c0	1.28	2.85	0.11
comp44948_c0	13.72	43.85	18.07
comp45481_c0	0.39	2.48	0.25
comp45503_c0	0.78	1.68	0.31
comp45711_c0	0.23	2.61	0.21
comp46957_c0	1.81	2.64	0.68
comp47327_c0	28.28	92.81	44.47
comp48318_c0	1.27	1.54	0.08
comp48866_c0	0.45	3.27	0.3
comp49297_c0	1.1	2.31	0.24
comp49557_c0	1.87	2.48	0.41
comp49595_c0	1.52	2.46	0.46
comp50022_c0	0.89	3.04	0.26
comp50072_c0	0.26	3.82	0.31
comp50155_c0	1.77	2.37	0
comp50510_c0	0.61	2.79	0.14
comp50571_c0	0.9	2.13	0
comp50929_c0	0.88	2.2	0.05
comp51011_c0	0.68	2.36	0.29
comp51094_c0	0.82	2	0.29
comp51332_c0	0.87	1.8	0.12
comp51332_c1	0.56	2.75	0.2
comp51436_c0	0.2	2.06	0.4
comp51443_c0	1.3	2.47	0.12
comp51898_c0	3.55	9.67	1.05
comp51951_c0	0.61	5.73	0.97
comp52350_c0	7.74	12.83	4.46
comp52433_c0	2.85	16.19	4.27
comp52506_c0	4.1	13.82	3.03
comp52978_c0	4.18	10.23	2.29
comp53461_c0	2.11	2.52	0
comp53590_c0	0.81	2.76	0.1
comp53688_c0	1.81	2.28	0
comp53966_c1	0.41	1.61	0.23
comp53999_c0	1.43	2.26	0.46
comp54179_c0	1.69	2.77	0.2
comp54200_c0	0.67	3.19	1
comp54780_c0	2.31	2.52	0.41
comp54953_c0	1.38	1.74	0.22
comp55363_c1	0.74	2.63	0
comp55437_c0	1.35	2.74	0.35
comp55441_c0	29.4	60.07	9.72
comp55505_c0	0.93	2.52	0.25
comp55525_c0	0.42	3.88	0.36
comp55571_c0	0.54	1.89	0.18
comp55911_c0	1.31	2.91	0.66
comp56285_c0	1.54	1.87	0.27
comp56411_c0	1.21	1.89	0.16
comp56440_c0	1.64	2.79	0
comp56491_c0	1.5	1.89	0
comp56515_c0	0.58	2.68	0.29
comp57032_c0	0.41	1.95	0
comp57385_c0	2.03	2.41	0.38
comp57526_c0	0.32	2.93	0.23
comp57571_c1	1.6	1.97	0.21
comp57624_c0	0.95	1.97	0.11
comp58320_c1	0.71	2.05	0.34
comp60658_c0	1.65	2.33	0.3
comp61438_c1	1.9	3.19	0.34
comp61506_c0	1.03	1.22	0.15
comp61898_c0	1.06	1.98	0.38
comp62048_c1	3.7	5.56	1.3
comp62353_c0	0.2	2.74	0
comp62670_c0	1.73	3.77	0.1
comp62692_c0	2.68	3.06	0.47
comp62708_c0	1.47	3.73	0.67
comp63039_c0	1.33	6.71	0.84
comp63517_c0	1.05	5.14	0.57
comp63743_c0	0.23	2.24	0.11
comp64438_c0	0.33	1.23	0.08
comp64647_c0	1.9	3.29	0.61
comp64833_c0	2.72	3.34	0.99
comp64890_c0	3.19	4.52	0.76
comp65245_c0	3.5	4.45	0.77
comp65267_c0	0.7	3.41	1.26
comp65360_c0	2.93	3.24	1.01
comp65582_c0	2.33	2.36	0.37
comp65657_c0	11.99	14.53	3.6
comp65697_c0	1.75	2.41	0.13
comp65747_c0	5.54	10.33	1.37
comp65770_c0	1.23	3.22	0.58
comp65874_c0	0.49	2.89	0
comp66164_c0	1.31	1.95	0.1
comp66263_c0	0.66	1.73	0
comp66563_c0	2.31	3.88	0.43
comp67152_c0	0.95	1.59	0.19
comp67407_c0	0.97	1.36	0.1
comp67636_c0	1.5	3.68	0
comp67765_c0	2.52	6.43	1.08
comp67842_c0	4.46	5.19	0.52
comp68310_c0	1.53	2.71	0.37
comp68915_c0	0.45	1.92	0.21
comp69025_c1	1.02	2.53	0.54
comp69064_c0	1.27	1.87	0.11
comp69240_c0	1.7	2.22	0
comp69260_c2	2.02	3.34	0.38
comp69279_c0	1.97	2.06	0.19
comp69399_c0	1.13	1.86	0.5
comp69645_c0	2.12	3.02	0.17
comp69645_c1	1.63	2.9	0.21
comp69698_c0	0.85	2.47	0.23
comp69753_c1	1.36	3.69	0.89
comp70042_c0	1.92	2.64	0.7
comp70286_c0	1.83	3.03	0.8
comp70378_c0	4.04	4.48	0.57
comp70485_c0	2.21	3.63	0.82
comp70491_c0	0.89	2.79	0.3
comp70642_c0	1.8	2.8	0.04
comp70669_c1	5.07	7.94	0.96
comp70695_c0	2.28	2.83	0.52
comp70696_c0	1.26	3.67	0.78
comp70795_c0	1.64	2.47	0.32
comp70962_c0	1.06	3.35	0
comp70970_c0	1.81	3.26	1.07
comp71154_c0	1.23	4.69	0.74
comp71295_c1	4.43	6.13	1.15
comp71514_c0	0.98	2.71	0.52
comp71675_c1	2.27	3.18	0.05
comp71795_c0	1.59	5.21	1.32
comp71948_c0	1.79	2.97	0.72
comp72087_c0	1.81	9.49	1.53
comp72130_c0	4.1	5.17	0.91
comp72198_c0	1.01	2.3	0.24
comp72243_c0	0.73	1.81	0.25
comp72363_c0	2.27	3.31	0.36
comp72404_c0	2.21	3.02	0.37
comp72543_c1	1.12	2.97	0.53
comp72550_c0	1.51	5.58	1.24
comp72714_c0	1.98	3.27	0.72
comp72868_c0	1.26	3.85	0.24
comp72897_c0	1.19	3.38	0.62
comp73104_c0	1.93	6.65	1.62
comp73169_c1	1.45	3.97	0.38
comp73215_c0	0.8	2.44	0.43
comp73217_c0	1.1	2.46	0.48
comp73356_c1	1.72	2.17	0.44
comp73360_c1	1.07	2.81	0.22
comp73493_c0	5.63	8.13	1.56
comp73590_c0	1.09	2.97	0.24
comp73657_c1	2.01	2.72	0.36
comp73765_c1	1.44	3.62	0.82
comp74027_c0	0.56	1.95	0.13
comp74047_c0	1.37	1.96	0.26
comp74081_c0	4.68	5.46	1.81
comp74139_c1	2.74	5.2	0.71
comp74163_c0	2.08	9.43	0.27
comp74394_c0	1.52	2.47	0.2
comp74560_c0	2.53	10.5	1.99
comp74651_c0	6.07	8.7	2.61
comp74703_c1	1.41	2.33	0.24
comp74779_c1	1.73	2.43	0.56
comp74920_c0	3.28	3.31	0.67
comp75031_c0	0.45	2.33	0.04
comp75433_c1	2.16	2.23	0.54
comp75533_c0	1.04	1.75	0.12
comp75582_c1	3.5	4.11	0.62
comp75725_c0	2.24	3.49	0.65
comp75782_c0	2.22	6.35	0.98
comp75837_c0	1.45	2.18	0.14
comp75901_c0	2.08	2.5	0.61
comp76044_c0	1.82	3.02	0.79
comp76087_c0	0.54	2.25	0.26
comp76187_c0	2.51	5.46	0.59
comp76211_c0	19.93	32.99	7.29
comp76227_c0	5.21	13.66	2.92
comp76227_c1	1.52	13.59	2.21
comp76233_c0	1.03	2.78	0.41
comp76268_c0	2.19	2.45	0.12
comp76347_c1	1.38	2.41	0.32
comp76358_c0	0.91	2.78	0
comp76363_c1	1.26	3.2	0.54
comp76568_c0	2.28	3.8	0.74
comp76672_c0	1.4	2.46	0.4
comp76692_c0	0.89	3.18	0.98
comp76743_c0	1.44	7.13	1.41
comp76895_c0	2.11	3.56	0.59
comp76985_c0	2.11	6.03	0.76
comp77104_c0	0.95	3.52	0.86
comp77109_c0	0.61	2.85	0.53
comp77109_c1	3.16	6.56	1.48
comp77264_c0	1.4	2.44	0.52
comp77374_c0	1.56	2.5	0.36
comp77507_c0	2.71	3.97	0.71
comp77582_c0	2.65	5.72	0.45
comp77582_c1	3.09	4.82	1.18
comp77596_c0	1.59	2.7	0.28
comp77679_c0	3.04	3.48	1.63
comp77708_c0	2.24	5.43	1.04
comp77708_c2	1.17	2.49	0.55
comp77899_c0	5.91	9.12	1.64
comp77945_c0	1.44	3.19	0.39
comp78031_c0	0.51	3.46	0.42
comp78067_c0	0.86	2.62	0.14
comp78136_c0	2.03	2.57	0.36
comp78144_c0	2.47	3.44	0.66
comp78176_c1	0.88	2.49	0.32
comp78270_c0	5.01	6.58	0.68
comp78316_c1	9.35	9.43	0.85
comp78558_c1	2.42	3.6	0.65
comp78558_c2	2.26	3.41	0.66
comp78772_c0	4.05	5.75	1.08
comp78915_c0	1.77	3.18	0.56
comp78936_c0	0.62	2.04	0.41
comp78978_c3	1.14	2.21	0.29
comp79059_c0	1.76	2.19	0.25
comp79118_c0	0.89	2.17	0.46
comp79142_c1	2.35	2.82	0.46
comp79265_c1	0.44	1.54	0.26
comp79379_c1	1.59	4.72	0.39
comp79452_c1	2.36	2.38	0.35
comp79512_c0	3.8	4.79	1.19
comp79589_c3	1.19	2.12	0.16
comp79634_c0	0.58	3.98	0.31
comp79745_c2	0.47	2.23	0.38
comp79786_c0	1.51	5.64	0.5
comp79842_c0	4.43	6	1.4
comp79900_c0	1.84	2.65	0.7
comp79900_c1	1.57	2.28	0.29
comp79975_c0	1.17	3.78	0.45
comp80030_c0	0.65	4.29	1.09
comp80278_c1	2.23	3.19	0.55
comp80297_c0	2.54	5.59	1.81
comp80499_c0	1.29	4.16	1.12
comp80789_c1	0.47	1.96	0.32
comp80808_c0	7.37	8.32	1.53
comp81148_c0	1.24	2.55	0.77
comp81160_c0	1.67	6.33	1.87
comp81350_c3	2.38	3.77	0.92
comp81419_c0	1.28	1.86	0.17
comp81491_c0	0.38	3.98	0.55
comp81529_c0	1.72	2.89	0.31
comp81564_c0	0.34	2.63	0.68
comp81573_c0	1.1	2.76	0
comp81606_c0	1.01	5.58	1.26
comp81640_c1	2.12	4.62	0.75
comp81750_c0	1.96	3.61	0.54
comp81934_c1	2.25	2.83	0.2
comp81947_c0	1.25	2.77	0.82
comp81959_c1	1.52	2.87	0
comp82002_c0	1.9	6.55	0.52
comp82074_c0	0.72	3.31	0.61
comp82209_c1	6.06	7.63	1.86
comp82247_c0	1.15	3.51	0.74
comp82247_c1	0.95	3.36	0.6
comp82289_c0	3.37	4.66	1.08
comp82332_c0	0.68	3.48	0.67
comp82383_c1	1.99	2.14	0.41
comp82681_c2	1.93	3.09	0.63
comp82681_c3	2.59	3.57	0.9
comp82681_c4	3.46	4.72	0.47
comp82959_c0	2.84	4.13	0.26
comp83189_c0	7.58	14.43	5.12
comp83365_c0	6.39	7.91	2.11
comp83434_c1	0.75	2.21	0.2
comp83493_c0	1.94	2.84	0.72
comp83632_c0	4.39	10.99	2.56
comp83638_c0	2.05	3.6	0.29
comp83644_c1	1.15	2.57	0.3
comp83667_c0	3.47	9.2	1.98
comp83852_c0	0.55	3.25	1.09
comp83891_c2	2.22	3.6	0.9
comp83892_c0	36.54	47.46	14.03
comp83932_c1	2.21	2.22	0.66
comp84014_c0	1.84	3.05	0.87
comp84017_c1	2.02	3.6	0.82
comp84035_c0	2.65	3.73	0.6
comp84060_c0	1.51	4.05	0.59
comp84061_c4	1.35	2.26	0.34
comp84088_c0	2.27	3.25	0.42
comp84169_c1	1.27	2.37	0.39
comp84182_c0	4.02	8.23	2.27
comp84233_c0	1.68	2.76	0.42
comp84242_c1	1.11	4.45	1.67
comp84441_c3	3.78	4.77	0.34
comp84622_c6	1.45	3.16	0.38
comp84676_c0	2.07	10.3	0.96
comp84681_c3	0.48	2.26	0
comp84718_c0	1.64	2.96	0.49
comp84926_c1	1.38	2.26	0.48
comp84930_c0	3.32	7.66	1.75
comp84993_c0	4.86	6.67	0.86
comp85057_c0	7.13	11.59	3.45
comp85265_c0	1.95	10.04	3.25
comp85292_c5	15.87	19.36	1.99
comp85350_c0	1.6	1.64	0.4
comp85525_c0	2.02	4.01	1.09
comp85738_c0	3.1	7.16	1.03
comp85745_c0	1.01	10.78	2
comp85825_c0	98.54	157.58	54.41
comp85888_c0	3.27	11.42	6.09
comp86023_c2	7.56	10.57	3.44
comp86093_c0	9.6	28.09	17.92
comp86163_c1	1.57	6.13	1.13
comp86307_c0	0.91	1.37	0.2
comp86320_c0	1.26	2.67	0.48
comp86404_c0	13.56	25.62	6.71
comp86411_c0	2.63	6.88	2.11
comp86475_c0	10.43	14.35	4.01
comp86548_c0	2.38	3.45	0.84
comp87081_c1	4.32	4.66	0.32
comp87103_c2	5.95	7.47	1.82
comp96286_c0	10.8	15.75	4.96

## Sheet: III
UniGeneID	Apical	Middle	Basal
comp100318_c0	14.25	3.49	5.38
comp100875_c0	16.12	2.4	10.89
comp101593_c0	1.21	0	23.33
comp103875_c0	13.65	4.3	8.17
comp104087_c0	15.35	0.97	1.07
comp104222_c0	11.76	4.83	9.51
comp107816_c0	8.04	1.89	3.1
comp111029_c0	10.67	3.6	6.65
comp112699_c0	0.79	0.32	10.78
comp114137_c0	9.75	1.45	4.95
comp116499_c0	6.12	2.43	3.84
comp134188_c0	2.11	1.37	5.19
comp134969_c0	0.68	0.46	6.82
comp136415_c0	6.56	1.64	2.66
comp146001_c0	1.41	0.96	4.19
comp146699_c0	3.98	1	2.21
comp148656_c0	6.35	1.23	2.22
comp153760_c0	1.46	0	2.86
comp156690_c0	0.92	0.31	4.55
comp159229_c0	0.14	0.13	3.79
comp159567_c0	6.5	0.71	1.23
comp164694_c0	2.73	0.81	1.61
comp166493_c0	7.25	0	0.22
comp176515_c0	7.2	0.34	0.43
comp186396_c0	3.97	0.22	1.52
comp194370_c0	3.89	0.9	1.2
comp194942_c0	3.59	0.35	0.92
comp195941_c0	0.66	0.32	2.49
comp203347_c0	5.97	0.35	0.37
comp205700_c0	3.63	0.65	1.31
comp221198_c0	5.43	0	0.06
comp240001_c0	3.6	0	0.45
comp275683_c0	3.85	0.51	0.56
comp280778_c0	0.21	0.06	2.2
comp305205_c0	2.87	0	0.54
comp307483_c0	4	0	0.19
comp41391_c0	6.21	0.44	0.65
comp41465_c0	3.85	0.87	0.97
comp41573_c0	1.99	0.14	5.58
comp41620_c0	10.06	1.27	8.79
comp41733_c0	7.58	1.87	8.71
comp41743_c0	0.71	0.08	2.54
comp41898_c0	7.84	1.24	9
comp41953_c0	12.22	5.07	6.39
comp42035_c0	1.22	1.16	4.01
comp42046_c0	0.91	0.31	3.95
comp42134_c0	5.18	0.25	0.39
comp42186_c0	2.55	0.26	2.28
comp42240_c0	0.31	0	3.1
comp42399_c0	4.62	0.49	1.17
comp42465_c0	0.73	0.61	14.43
comp42467_c0	6.03	5.02	14.48
comp42493_c0	2.61	0.8	1.12
comp42533_c0	36.3	0.11	0.76
comp42580_c0	12.62	5.28	8.6
comp42687_c0	5.03	0.46	0.95
comp42726_c0	1.15	0.47	3.03
comp42785_c0	1.57	0.7	3.26
comp43104_c0	1.5	0.05	3.62
comp43140_c0	3.51	0.63	6.61
comp43148_c0	8.01	0	6.57
comp43193_c0	20.28	3.5	4.21
comp43234_c0	17.37	4.08	6.01
comp43367_c0	20.15	7.61	8.52
comp43511_c0	2.88	1.75	8.66
comp43560_c0	3.27	1.11	5.68
comp43563_c0	1.64	0.5	9.12
comp43601_c0	4.02	1.87	7.92
comp43705_c0	7.29	2.02	2.13
comp43839_c0	4.89	2.01	11.86
comp43859_c0	0.75	0.17	3.92
comp43927_c0	0.22	0	6.23
comp44118_c0	6.56	2.38	2.92
comp44141_c0	6.27	1.2	2.38
comp44212_c0	0.78	0.69	5
comp44216_c0	4.45	0.16	3.65
comp44363_c0	5	0.89	1
comp44363_c1	8.38	1.25	1.7
comp44414_c0	16.83	1.32	5.5
comp44928_c0	3.17	0.52	54.61
comp45034_c0	40.22	12.12	15.77
comp45051_c0	24.25	2.93	53.2
comp45246_c0	84.02	0.46	0.59
comp45287_c0	0.99	0.07	2.29
comp45445_c0	0.68	0.31	2.09
comp45547_c0	9.79	4.03	6.58
comp45709_c0	7.94	7.88	23.27
comp45824_c0	7.62	2.27	10.11
comp46057_c0	22.25	3.04	19.37
comp46197_c0	16.65	3.71	5.03
comp46416_c0	22.41	1.36	32.92
comp46421_c0	39.72	29.48	99.5
comp46432_c0	39.98	3.07	98.09
comp46432_c1	15.75	1.57	43.43
comp46838_c0	168.89	9.96	22.25
comp46902_c0	36.58	3.52	263.14
comp46930_c0	335.72	48.33	69.76
comp46968_c0	40.22	11.02	229.68
comp47034_c0	82.76	11.18	142.46
comp47122_c0	98.72	34.47	274.15
comp47219_c0	12.89	5.08	5.58
comp47314_c0	180.23	5.82	21.8
comp47340_c1	14.58	11.12	33.16
comp47565_c0	47.22	21.34	38.68
comp47747_c1	18.88	6.02	14.2
comp47809_c0	29	2.5	61.67
comp47951_c0	25.84	4.83	26.69
comp48087_c0	24.73	4.72	77.65
comp48131_c0	20.15	0.06	1.13
comp48467_c0	1.78	1.54	10.12
comp48548_c0	2.46	0	0.58
comp48662_c0	20.02	16.35	56.77
comp48821_c0	80.8	22.66	34.45
comp48861_c0	55.38	29.07	86.83
comp48909_c0	1.61	0.2	1.55
comp49090_c0	224.44	24.77	46.53
comp49589_c0	4.9	0	0.18
comp49698_c0	15.16	4.09	9.75
comp49820_c0	8.57	2.59	14.48
comp49915_c1	3.27	0.48	0.66
comp50449_c0	38.18	0.11	0.78
comp50493_c0	9.22	3.68	5.53
comp50640_c0	4.23	0.08	0.19
comp50675_c0	21.13	7.71	8.42
comp50780_c0	623	27.98	102.93
comp50842_c0	114.8	49.24	156.86
comp51026_c0	49.38	3.08	8.15
comp51043_c0	25.29	1.33	2.83
comp51043_c1	8.22	0.7	3.02
comp51134_c0	0.96	0.79	7.92
comp51153_c0	42.78	4.78	8.84
comp51437_c0	4.42	1.97	2.13
comp51496_c0	3.98	0	0.9
comp51603_c0	24.67	10.28	13.79
comp51702_c0	21.92	0.91	1.41
comp51727_c0	20.76	0.17	0.22
comp51730_c0	0.96	0	10.08
comp51751_c0	5.73	2.71	7.26
comp51767_c0	11.66	2.18	2.39
comp51770_c0	14.62	13.85	39.32
comp51830_c0	0.23	0.05	13.53
comp51832_c0	11.15	3.82	15.31
comp51842_c0	33.76	22.68	166.96
comp51855_c0	35.88	23.16	106.07
comp51861_c0	8.92	2.19	5.31
comp51865_c0	1.3	0	8.38
comp51865_c1	13.71	0.39	50.16
comp51890_c0	14.85	5.67	6.16
comp51905_c0	87.4	2.94	20.37
comp51907_c0	3.49	2.43	19.55
comp51941_c0	10.95	0.68	72.7
comp51941_c1	23.99	0.74	71.21
comp51955_c0	49.51	6.87	129.11
comp51985_c0	29.62	4.71	173.88
comp51985_c2	2.15	0.26	25.2
comp52000_c0	5.43	3.12	17.92
comp52028_c0	57.3	21.47	165.27
comp52028_c1	5.8	1.59	16.21
comp52032_c0	9.68	3.69	4.19
comp52042_c0	37.61	7.73	59.07
comp52045_c0	10.41	2.12	4.73
comp52072_c0	15.4	8.64	355.53
comp52074_c0	61.87	39.45	570.85
comp52088_c0	17.5	5.64	7.43
comp52088_c2	33.82	13.09	18.89
comp52116_c0	27.3	6.38	20.14
comp52120_c0	147.9	70.21	247.68
comp52135_c0	6.26	4.56	13.63
comp52155_c0	34.81	3.04	11.64
comp52157_c0	32.12	8.87	16.87
comp52158_c0	21.12	8.36	9.47
comp52164_c0	5.82	5.21	15
comp52204_c0	272.2	131.88	683.47
comp52206_c0	207.12	130.01	621.88
comp52211_c0	13.25	4.87	5.4
comp52236_c0	142.44	41.92	308.31
comp52254_c0	10.95	5.13	6.56
comp52274_c0	129.38	25.7	518.96
comp52303_c0	3.71	2.75	11.67
comp52310_c0	17.83	4.38	5.16
comp52312_c0	25.65	5.77	9.86
comp52342_c0	19.27	3.68	3.69
comp52351_c0	0.8	0.07	13.75
comp52373_c0	3.39	0.86	21.1
comp52401_c1	35.66	5.9	8.19
comp52478_c0	3.15	1.67	11.81
comp52522_c0	2.56	1.14	19.24
comp52596_c0	20.19	4.79	15.78
comp52626_c0	1.31	1.08	12.67
comp52638_c0	5.39	2.94	23.38
comp52652_c0	18.37	3.2	52.04
comp52654_c0	13.2	2.7	6.23
comp52655_c0	20.97	0	0.2
comp52666_c0	7.38	0.18	1.98
comp52677_c0	28.87	14.92	47.38
comp52680_c0	31.85	0.31	1.36
comp52686_c0	22.6	16.39	51.82
comp52728_c0	13	3.26	30.27
comp52739_c0	19.55	6.32	12.63
comp52744_c0	11.12	6.14	22.37
comp52769_c0	163.23	9.7	19.44
comp52770_c0	16.51	9.69	30.39
comp52772_c0	27.25	6.96	49.46
comp52798_c0	1.13	0.05	8.89
comp52820_c0	16.44	0.23	2.12
comp52820_c1	7.13	0.23	0.78
comp52846_c0	26.77	1.01	1.77
comp52861_c0	3.52	1.19	18.98
comp52861_c1	1.18	0.5	5.04
comp52882_c0	85.33	3.2	5.03
comp52887_c0	30.69	10.85	83.71
comp52981_c0	7.88	0.71	46.68
comp53019_c0	19.46	16.19	69.28
comp53029_c0	6.3	3.65	22.56
comp53036_c0	16.88	8.6	40.92
comp53048_c0	5.91	0.79	0.88
comp53050_c1	5.54	2.31	9.37
comp53115_c0	2.21	0.67	11.78
comp53127_c0	19.36	15.8	45.94
comp53128_c0	12.72	4.36	10.97
comp53135_c1	5.58	3.48	32.31
comp53149_c0	23.69	4.37	66.85
comp53169_c0	7.52	3.59	10.23
comp53187_c0	22.88	9.73	48.43
comp53194_c0	2.48	1.73	21.93
comp53205_c0	14.06	1.24	7.23
comp53217_c0	22	3.54	4.25
comp53256_c0	0.8	0.69	25.6
comp53280_c1	7.41	1.14	1.61
comp53934_c0	3.88	0.11	0.25
comp54029_c0	13.45	6.04	21.38
comp54542_c1	3.26	0.33	0.61
comp54777_c0	0.14	0	2.92
comp55081_c0	2.24	0.29	1.34
comp55442_c0	37.19	13.11	19.28
comp55618_c0	1.1	0.18	3.32
comp55673_c0	4.22	0.72	0.93
comp55706_c0	4.23	0.14	0.18
comp56101_c0	3.64	0	0.52
comp56298_c0	0.18	0.06	1.63
comp56299_c0	2.61	0.36	1.41
comp56352_c0	9.77	7.34	22.08
comp56759_c0	3.89	0.64	0.75
comp56791_c0	2.91	0.44	1.23
comp56887_c0	1.29	0.32	4.05
comp56894_c0	0.72	0	3.57
comp56970_c0	0.94	0.14	3.11
comp57086_c0	5.51	0.57	0.91
comp57305_c0	3.53	0.49	2.05
comp57487_c0	3.34	0.13	0.69
comp58469_c0	17.21	5.81	6.97
comp58643_c0	13.38	2.79	19.25
comp58707_c1	5.83	0	0.7
comp58789_c1	4.38	0	0.08
comp59118_c1	2.97	0.06	0.14
comp59180_c0	9.84	2.45	20.72
comp59289_c0	0.18	0.11	3.28
comp59308_c0	2.22	0.53	18.17
comp60395_c0	3.21	0.21	0.45
comp61258_c0	0.38	0	3.41
comp62044_c0	10.01	4.29	4.98
comp62103_c0	20.2	6.03	9.15
comp62115_c0	2.81	0	0.21
comp62362_c1	3.2	0	0.32
comp62492_c0	9.26	8.81	24
comp62519_c0	8.33	1.19	2.66
comp62685_c0	6.66	0	0.08
comp62864_c0	12.97	4.37	6.43
comp63093_c0	3.35	0.55	2.35
comp63298_c0	0.51	0.06	4.99
comp63641_c1	0.74	0	3.93
comp63665_c0	3.41	1.45	15.65
comp63781_c0	0.64	0.58	3.65
comp63841_c0	0.71	0.06	3.91
comp64164_c1	0.28	0.25	2.57
comp64291_c0	6.26	1.1	1.31
comp64428_c0	5.17	1.05	1.49
comp64497_c0	6	0.29	0.31
comp64642_c0	2.76	0.69	1.32
comp64646_c0	4.01	0.59	2.07
comp64662_c0	1.44	0.58	2.89
comp64697_c0	0.12	0	5
comp64711_c0	13.44	1.04	1.29
comp64759_c0	36.93	15.98	24.99
comp64823_c0	5.39	0.21	2.49
comp64823_c1	4.56	0.68	1.74
comp64912_c0	3.13	1.13	1.98
comp64989_c0	7.19	1.44	2.62
comp65053_c0	0.36	0.12	5.12
comp65220_c0	9.19	2.14	3.7
comp65386_c0	10.9	0.73	1.99
comp65389_c0	0.35	0	3.46
comp65640_c0	0.15	0	7.03
comp65840_c0	12.37	8.51	28.08
comp65844_c0	19.58	7.93	11.38
comp65876_c0	6.86	3	3.1
comp65964_c0	5.82	0.12	1.45
comp65995_c1	2.45	1.17	18.87
comp65996_c0	10.23	9.48	35.67
comp65998_c0	2	0.82	12.8
comp65998_c1	5.28	3.25	35.1
comp66013_c0	321.13	129.99	412.71
comp66014_c0	2.96	0.12	23.15
comp66046_c0	12.07	0.13	2.53
comp66200_c1	0.87	0.53	6.22
comp66262_c0	8.44	2.68	25.42
comp66272_c0	7.43	1.77	4.35
comp66279_c0	24.91	8.56	17.45
comp66314_c0	26.31	6.52	7.22
comp66326_c0	0.27	0.04	1.86
comp66376_c0	2.78	2.48	33.36
comp66388_c0	6.34	4.84	15.06
comp66390_c1	4.94	1.47	3.14
comp66417_c0	15.42	4.03	5.21
comp66421_c0	11.63	1.75	24.47
comp66431_c0	1.69	0.93	39.18
comp66435_c0	0.46	0.23	3.66
comp66493_c1	2.66	0.15	1.14
comp66498_c0	13.61	4.33	22.16
comp66580_c0	1.24	0.92	8.08
comp66614_c0	50.18	16.87	66.06
comp66635_c0	0.41	0.25	3.95
comp66649_c0	9.21	4.3	26.4
comp66659_c1	6.04	0	0.2
comp66660_c0	2.45	0.25	4.66
comp66662_c0	34.29	14.17	23.95
comp66788_c0	4.87	4.56	29.43
comp66818_c0	1.64	1.38	5.13
comp66840_c0	19.53	5.8	17.51
comp66840_c1	52.06	22.45	68.89
comp66852_c0	2.51	0.6	0.79
comp66957_c1	54.1	16.11	38.06
comp67008_c0	20.27	15.77	56.22
comp67010_c0	12.13	11.14	57.29
comp67024_c0	44.99	17.61	49.24
comp67033_c0	56.92	0.11	1.06
comp67078_c0	13.54	1	1.94
comp67086_c0	5.98	2.28	3.51
comp67171_c0	22	8.37	74.57
comp67171_c1	19.15	6.24	31.38
comp67198_c0	9.14	5.86	20.17
comp67233_c0	71.4	23.3	180.95
comp67240_c0	69.73	63.58	194.67
comp67251_c0	1.42	0.13	0.8
comp67310_c0	25.95	12.08	138.07
comp67403_c0	179.09	162.46	473.15
comp67408_c0	1238.79	380.88	398.45
comp67415_c0	3348.47	1149.75	1901.71
comp67415_c1	2990.11	968.94	1200.61
comp67453_c0	34.12	11.79	14.37
comp67466_c0	44.14	44.13	142.81
comp67478_c0	836.32	37.3	87.27
comp67493_c0	117.41	112.61	317.54
comp67502_c1	15.11	4.24	6.07
comp67513_c0	61.42	14.95	95.83
comp67587_c0	84	18.47	39.61
comp67624_c0	5.3	1.61	2.46
comp67664_c0	67.06	25.9	73.9
comp67665_c0	37.17	14.44	105.07
comp67667_c0	152.46	37.72	48.69
comp67691_c0	3.02	1.92	5.69
comp67715_c0	164.71	51.13	52.59
comp67716_c0	34.63	22.01	110.71
comp67744_c0	135.55	35.07	107.74
comp67779_c0	187.85	37.49	71.43
comp67819_c0	59.01	24.98	100.55
comp67833_c0	16.9	6.95	142.06
comp67848_c0	3.3	0.98	1.04
comp67865_c1	3.1	0.12	3.49
comp67930_c0	17.43	9.41	26.19
comp67959_c0	1.59	1.36	3.96
comp68076_c0	14.69	8.83	29.04
comp68315_c1	8.89	1.15	2.9
comp68348_c0	11.32	1.85	1.92
comp68391_c0	23.43	0.38	0.44
comp68392_c0	0.87	0.35	9.51
comp68398_c0	28.77	2.05	29
comp68424_c0	6.57	0.94	2.9
comp68443_c0	13.5	0.26	0.28
comp68448_c0	2.32	0.16	1.1
comp68469_c0	6.28	0.69	1.86
comp68519_c0	31.34	6.99	44.37
comp68642_c0	6.67	1.23	2.66
comp68665_c0	33.62	13.83	30.01
comp68675_c0	8.69	2.53	6.86
comp68899_c0	19.13	8.6	32.05
comp68913_c0	32.3	14.47	19.43
comp68917_c0	17.01	5.3	33.19
comp69009_c0	8.44	1.39	4.05
comp69053_c0	28.64	7.05	8.14
comp69075_c0	14.46	3.52	13.88
comp69132_c1	17.59	4.6	4.83
comp69153_c0	3.21	2.87	22.28
comp69170_c0	7.66	2.22	8.81
comp69179_c0	3.65	0.46	0.5
comp69210_c0	8.66	1.57	5.39
comp69225_c0	1.98	0.8	21.2
comp69234_c0	22	1.45	8.41
comp69237_c0	5.45	0	0.51
comp69274_c0	10.86	3.72	11.84
comp69280_c0	4.3	3.7	11.03
comp69368_c0	11.14	4.31	43.98
comp69369_c0	61.32	15.23	17.42
comp69388_c0	1.33	1.15	18.39
comp69516_c0	3.79	2.04	8.85
comp69519_c1	2.7	0.41	0.74
comp69526_c0	9.37	4.06	5.42
comp69641_c0	30.38	9.28	10.51
comp69651_c0	3.64	0.04	0.35
comp69679_c0	6.38	0.72	0.74
comp69683_c0	0.73	0.27	10.37
comp69751_c0	20.11	6.93	14.13
comp69755_c0	5.25	0.53	0.93
comp69798_c0	1.31	0.56	2.47
comp69833_c1	26.55	0.11	0.18
comp69849_c0	15.54	4.71	11.88
comp69882_c0	11.69	0.04	6.92
comp70011_c0	1.98	0.24	2.06
comp70111_c0	13.18	1.24	5.14
comp70158_c0	5.68	0.19	0.43
comp70193_c0	0.5	0.45	2.57
comp70199_c0	0.99	0	3.24
comp70269_c0	21.23	2.3	3.3
comp70291_c0	5.28	0.23	1.28
comp70304_c0	4.82	0.26	0.4
comp70327_c0	11.46	0.24	7.26
comp70337_c0	102.84	9.84	17.23
comp70523_c0	1.07	0.44	3.26
comp70536_c0	11.51	1.18	2.99
comp70563_c2	14.66	4.77	6.04
comp70653_c1	3.52	0.84	0.87
comp70708_c0	0.53	0.11	4.16
comp70715_c0	0.08	0.05	2.42
comp70726_c0	6.19	0	14.22
comp70847_c0	8.1	0.28	13.64
comp70871_c0	0.54	0.33	5.03
comp70884_c0	7.66	4.17	19.24
comp70908_c0	16.23	5.06	6.57
comp70925_c0	4.67	0.05	0.62
comp70934_c0	1.09	0.17	2.01
comp70948_c0	6.15	0.83	10.08
comp70948_c1	5.67	0.22	14.42
comp70951_c0	32.93	20.63	133.19
comp70954_c0	24.27	4.58	6.91
comp70971_c0	3.92	0.76	1.77
comp71021_c1	0.4	0.11	2.17
comp71065_c0	3.22	0.51	1.07
comp71077_c0	3.86	0.23	1.46
comp71096_c0	20.9	4.81	13.27
comp71096_c1	13.86	3.67	12.53
comp71201_c0	1.12	0.73	3.92
comp71220_c0	4.78	0	0.09
comp71289_c0	15.98	3.35	4.03
comp71329_c0	36.89	11.36	19.05
comp71345_c0	29.81	16.97	101.38
comp71371_c0	3.84	0.31	0.71
comp71396_c1	11.08	0	0.19
comp71466_c0	153.85	59.37	132.75
comp71490_c0	143.25	55.56	150.12
comp71518_c0	97.9	22.19	193.96
comp71527_c0	31.26	7.23	20.85
comp71592_c1	11.59	0.94	7.25
comp71602_c0	31.23	1.57	3.72
comp71607_c0	46.54	13.78	18.08
comp71635_c0	46.53	13.85	15.18
comp71637_c0	57.69	45.7	192.28
comp71652_c0	4.11	1.1	1.63
comp71693_c0	0.69	0.6	11.79
comp71702_c2	4.08	0	0.2
comp71704_c0	50.29	8.68	96.23
comp71735_c0	6.03	3.84	10.39
comp71737_c0	2.89	0.61	1.15
comp71822_c0	20.21	4.12	4.79
comp71825_c0	9.26	1.72	2.39
comp71842_c0	2.48	1.66	7.2
comp71853_c1	17.21	6.28	6.61
comp71874_c0	35.5	9.29	39.8
comp71881_c0	12.97	0.32	1.79
comp71882_c1	3.06	0.48	0.51
comp71906_c1	2.74	0.95	4.45
comp71924_c2	1.94	1.44	6.04
comp71939_c0	0.55	0.49	13.27
comp71973_c1	1.63	0.31	3.2
comp71992_c0	3.06	0.57	7.89
comp72025_c0	20.19	8.14	10.04
comp72025_c1	35.76	9.44	18.01
comp72028_c0	11.85	2.9	11.4
comp72047_c0	30.37	3.91	179.87
comp72066_c0	10.73	0.71	1.37
comp72149_c0	17.35	2.95	8.52
comp72269_c0	30.64	9.96	11.84
comp72297_c0	4.33	1.09	3.47
comp72381_c0	34.68	12.83	79.66
comp72381_c1	12.32	7.69	47.21
comp72411_c0	0.4	0	20.02
comp72429_c0	45.44	14.01	23.16
comp72438_c0	2.76	1.56	11.6
comp72457_c0	8.47	3.67	3.85
comp72459_c0	1.18	0.27	2.99
comp72498_c0	14.68	12	209.48
comp72499_c0	57.84	2.5	4.17
comp72579_c0	16.75	7.1	11.74
comp72604_c0	14.55	7.25	23.56
comp72606_c0	4.63	0.4	2.11
comp72617_c0	6.8	1.44	3.34
comp72639_c0	21.97	13.29	54.16
comp72671_c0	4.88	0.06	0.53
comp72792_c0	18.51	11.32	41.9
comp72800_c0	130.57	47.99	62.42
comp72824_c0	7.65	2.25	4.21
comp72829_c0	7.31	0.85	1.67
comp72853_c0	13.68	5.19	5.28
comp72894_c0	19.17	6.46	24.38
comp72921_c0	8.37	2.76	31.16
comp72974_c0	7.81	1.56	3.96
comp72977_c0	26.7	8.55	14.3
comp72985_c2	40.12	11.37	11.69
comp73015_c0	12.98	4.08	13.53
comp73017_c0	62.47	14.62	138.49
comp73026_c1	3.27	0.08	0.18
comp73055_c1	45.41	7.52	68.4
comp73111_c2	2.66	0.45	0.81
comp73159_c0	1.58	1.5	5.73
comp73162_c0	3.12	0.49	1.21
comp73263_c0	2.49	0.54	1
comp73330_c0	10.32	0	0.44
comp73338_c0	191.6	24.03	657.82
comp73362_c0	19.71	0.07	0.59
comp73363_c0	24.09	6.47	23.25
comp73380_c0	5.66	1.38	2.32
comp73399_c0	4.22	0.68	9.74
comp73407_c1	3.79	0.24	0.56
comp73424_c0	293.98	7.77	502.41
comp73442_c0	35.1	22.98	70.58
comp73446_c0	23.2	8.3	12.48
comp73485_c0	1.14	0.08	2.45
comp73492_c0	17.63	3.43	5.5
comp73610_c0	8.67	0.5	8.85
comp73621_c0	2.13	0.49	5.21
comp73641_c1	4.56	0.88	1.44
comp73678_c0	10.11	3.42	6.76
comp73682_c1	6.29	1.54	2.83
comp73688_c0	2.65	0.62	0.66
comp73698_c0	0.12	0	10.68
comp73722_c0	17.08	10.19	28.81
comp73744_c0	44.97	10.29	11.19
comp73762_c0	2.98	2.13	6.94
comp73777_c0	3.09	0.79	0.85
comp73781_c0	324.63	84.66	100.48
comp73826_c0	6.62	1.81	9.41
comp73832_c0	2.21	2.05	12.98
comp73875_c0	2.92	1.41	8.38
comp73899_c0	34.41	32.11	93.83
comp73915_c0	35.9	7.76	8.65
comp73918_c0	2.99	1.7	10.64
comp73924_c0	7.17	4.71	27.14
comp73945_c1	2.19	1.49	5.81
comp73946_c1	7.02	3.6	13.26
comp74015_c0	9.74	1.94	17.5
comp74026_c0	9.93	0.6	0.8
comp74049_c0	12.17	0.24	0.37
comp74082_c0	2.01	0.29	6.65
comp74110_c0	73.92	16.1	51.21
comp74120_c0	23.43	1.75	1.92
comp74143_c0	586.45	179.4	480.39
comp74171_c0	17.84	0.18	0.46
comp74214_c0	4.06	0.09	0.23
comp74252_c0	7.82	1.79	25.83
comp74258_c0	32.83	13.75	14.01
comp74304_c0	2.33	0.47	0.65
comp74323_c0	25.27	7.4	12.55
comp74347_c0	1.31	0.13	0.62
comp74353_c1	431.4	67.21	146.66
comp74358_c0	9.83	2.67	6.54
comp74380_c1	5.41	0	0.79
comp74384_c0	6.99	2.75	2.88
comp74425_c0	26.5	9.84	96.27
comp74453_c0	8.31	3.15	11.22
comp74457_c1	59.86	23.1	32.38
comp74460_c0	54.1	21.03	47.07
comp74461_c0	51.81	9.08	73.3
comp74470_c0	1.26	0.65	9.45
comp74471_c0	22.35	12.75	39.11
comp74478_c0	3.43	2.75	13.88
comp74497_c0	26.88	11.99	83.67
comp74511_c0	26.84	8.16	86.34
comp74526_c0	51.02	22.27	59.23
comp74537_c0	59.91	26.22	30.05
comp74550_c0	93.81	33.6	55.84
comp74585_c0	43.86	4.02	7.11
comp74620_c0	22.99	6.07	27.83
comp74620_c1	14.26	3.47	15.22
comp74621_c3	10.3	0.87	1.89
comp74640_c0	23.73	20.79	85.94
comp74653_c0	61.54	8.06	89.49
comp74704_c1	1.61	0.22	1.68
comp74705_c0	25.03	16.33	55.57
comp74712_c1	27.28	11.69	14.55
comp74714_c0	76.81	35.06	51.05
comp74718_c0	5.58	0.13	0.24
comp74774_c0	114.75	28.23	30.27
comp74791_c0	34.15	14.11	45.24
comp74806_c0	29.98	8.94	9.2
comp74814_c1	6.36	3.02	8.16
comp74839_c0	1.08	0.79	8.72
comp74870_c0	52.66	16.48	66.61
comp74877_c0	25	2.59	69.9
comp74910_c0	13.41	2.66	20.11
comp75003_c0	61.65	2.24	43.15
comp75041_c0	17.84	7.26	7.6
comp75083_c0	6.43	2.65	4.3
comp75092_c0	3.2	0.3	0.85
comp75096_c0	2.77	0.22	9.77
comp75106_c0	31.57	4.17	127.32
comp75154_c0	25.81	23.53	64.01
comp75170_c0	40.35	15.97	19.57
comp75180_c0	90.11	3.92	46.2
comp75186_c0	18.25	12.1	32.62
comp75200_c0	29.58	12.36	22.95
comp75212_c1	10.55	10.05	70.33
comp75264_c0	19.6	17.62	66.94
comp75266_c0	53.7	22.85	25.48
comp75293_c0	12.86	8.79	84.38
comp75329_c1	82.01	17.46	20.02
comp75392_c0	3.96	3.87	16.75
comp75450_c0	25.64	8.44	22.44
comp75456_c0	1.51	0.72	4.97
comp75463_c0	3.46	1.3	1.78
comp75589_c0	3.75	0.16	0.5
comp75598_c0	4.07	2.37	35.66
comp75606_c0	6.78	0.33	0.58
comp75617_c0	22.49	10.05	15.19
comp75624_c0	204.7	52.7	335.24
comp75641_c0	115.7	15.58	126.59
comp75661_c0	3.41	0.42	0.45
comp75685_c1	7.23	0.77	1.58
comp75697_c0	10.22	3.81	5.69
comp75717_c0	3.21	0.17	2.46
comp75771_c0	5.02	2.32	9.37
comp75818_c0	85.74	34.48	52.23
comp75833_c0	9.03	6.22	16.99
comp75842_c0	23.96	15.96	38.77
comp75843_c0	12.66	9.24	29.27
comp75879_c0	8.09	6.79	42.96
comp76006_c0	135.78	56.29	213.16
comp76020_c0	4.29	1.5	9.1
comp76020_c1	3.17	0.6	6.29
comp76043_c0	2.7	1.49	1.55
comp76057_c0	7.2	5.56	16.26
comp76072_c0	3.54	0.74	4.42
comp76090_c0	51.43	21.5	22.2
comp76102_c0	60.07	34.86	93.41
comp76125_c2	2.96	1.02	13.79
comp76125_c3	18.99	5.65	27.2
comp76139_c0	386.91	131.13	437.1
comp76193_c1	3.11	2.79	10.27
comp76197_c0	39.11	36.43	149.51
comp76202_c0	5.67	1.44	2.56
comp76220_c0	207.46	27.56	33.79
comp76225_c0	394.66	36.78	366.45
comp76235_c0	8.15	4.9	17.95
comp76235_c2	17.49	6.13	17.51
comp76264_c0	36.76	14.63	19.09
comp76274_c1	3.36	0.2	2.93
comp76275_c0	4.58	0.06	0.19
comp76364_c0	4.54	0.49	0.55
comp76375_c2	14.22	3.72	3.78
comp76386_c0	156.62	8.83	19.23
comp76393_c0	22.51	0.31	1.42
comp76402_c0	3.05	1.87	9.24
comp76418_c0	79.55	3.03	18.46
comp76451_c0	714.53	86.53	596.47
comp76476_c0	8.21	0	0.36
comp76486_c0	37.34	15.13	32.17
comp76506_c0	34.09	6.26	6.66
comp76522_c3	2.15	1.17	10.25
comp76539_c0	151.31	22.99	318.28
comp76567_c0	5.96	5.25	15.19
comp76587_c0	0.81	0.15	4.18
comp76587_c1	0.69	0.36	7.29
comp76595_c0	53.99	9.89	55.94
comp76601_c0	7.39	0.12	0.19
comp76609_c2	0.71	0.52	2.96
comp76613_c1	0.16	0	3.58
comp76614_c0	7.46	0.63	2.18
comp76618_c0	16.16	7.49	35.47
comp76622_c0	60.49	1.32	2.11
comp76641_c2	2.75	0.15	0.28
comp76677_c0	40.72	15.65	35.59
comp76683_c0	64.32	17.71	18.38
comp76724_c0	5.91	1.15	4.75
comp76741_c0	3.3	0.05	4.05
comp76744_c0	2.62	2.19	10.23
comp76751_c0	181.15	35.93	179.09
comp76755_c1	4.01	0.35	1.9
comp76756_c0	4.57	1.32	2.21
comp76767_c0	30.62	15.46	63.41
comp76769_c0	17.94	0.93	7.77
comp76776_c0	7.87	2.54	4.09
comp76788_c0	6.79	4.5	12.94
comp76798_c0	22.27	5.71	8.8
comp76818_c0	4.07	1.87	5.98
comp76820_c0	117.15	30.52	31.81
comp76859_c0	11.58	5.56	6.59
comp76899_c0	3.81	0.89	6.65
comp76991_c0	6.86	0.77	0.81
comp77033_c0	15.83	4.73	12.47
comp77041_c1	60.83	14.43	54.6
comp77071_c0	7.26	0.06	0.24
comp77105_c0	42.19	2.96	4.63
comp77106_c0	3.58	0.44	6.32
comp77107_c0	18.21	3.52	19.07
comp77118_c0	1	0.05	9.4
comp77131_c0	2.19	0.85	8.91
comp77172_c0	4.17	0.63	0.75
comp77177_c0	17.47	15.38	95.33
comp77190_c0	1.96	0.69	30.38
comp77223_c0	22.57	8.66	10.58
comp77229_c0	34.71	13.97	22.04
comp77235_c0	19.88	6.29	15.98
comp77250_c0	12.04	1.25	1.81
comp77255_c0	44.02	41.51	183.6
comp77291_c0	16.5	12.86	98.8
comp77293_c0	6.88	1.36	1.99
comp77306_c0	140.4	131.74	645.74
comp77314_c0	3.2	0.37	1.13
comp77318_c0	1.62	1.01	5
comp77342_c0	75.23	18.63	34.29
comp77359_c0	4.04	0.3	0.98
comp77388_c0	257.38	128.6	494.53
comp77408_c0	5.79	2.29	6.75
comp77412_c0	4.33	1.76	1.78
comp77449_c0	8.48	7.03	25.99
comp77493_c0	149.06	138.57	686.27
comp77495_c0	25.08	7.95	23.49
comp77517_c0	6.59	0.53	20.01
comp77538_c0	357.94	5.07	8.32
comp77558_c0	176.91	53.98	177.13
comp77567_c0	49.62	24.21	92.18
comp77601_c0	10.79	1.76	2.45
comp77604_c0	37.1	7.55	14.39
comp77632_c0	13.44	7.85	28.64
comp77666_c0	20.09	1.53	5.64
comp77666_c1	102.38	15.99	22.19
comp77696_c0	254.14	38.17	214.6
comp77696_c1	51.09	11.83	16.51
comp77706_c0	82.26	2.6	4.61
comp77714_c1	2.56	1.08	29.42
comp77731_c0	56.37	3.17	112.24
comp77732_c2	6.28	1.72	2.93
comp77807_c0	9.31	2.01	2.49
comp77814_c0	117.17	46.64	60.1
comp77822_c0	4.32	0.97	2.05
comp77835_c0	21.7	2.32	3.28
comp77855_c0	1.39	0.28	5.2
comp77893_c0	7.94	1.12	19.99
comp77893_c1	7.24	0.75	17.63
comp77896_c0	11.19	4.52	7.98
comp77897_c0	67.11	10.89	11.15
comp77904_c0	4.88	0.87	5.8
comp77915_c0	18.03	7.97	30.45
comp77963_c0	16.22	4.9	11.4
comp77981_c1	2.77	0.08	7.41
comp78072_c0	17.29	6.51	18.98
comp78082_c0	5.29	4.26	14.61
comp78083_c1	70.49	19.51	86.37
comp78088_c0	15.86	5.93	10.48
comp78090_c0	7.85	3.14	3.54
comp78097_c0	48.38	17.77	22.67
comp78099_c0	9.71	0.32	0.65
comp78110_c0	3.25	0.91	2.18
comp78142_c1	257	65.68	119.02
comp78143_c0	10.45	1.2	56.78
comp78152_c0	14.16	0	0.1
comp78156_c0	50.95	24.95	195.58
comp78169_c0	93.28	12.4	41.37
comp78179_c0	89.14	2.41	5.05
comp78197_c0	100.65	34.9	46.49
comp78216_c0	4.92	0.77	1.2
comp78241_c0	2.6	2.01	16.58
comp78245_c0	2.84	1.51	6.13
comp78255_c0	18.44	13.55	41.07
comp78285_c0	10.38	3.73	4.33
comp78286_c2	10.06	0.61	0.62
comp78294_c0	1.73	1.69	5.53
comp78296_c0	10.06	3.66	12.42
comp78311_c0	20.88	7.14	34.59
comp78313_c0	0.95	0.32	3.64
comp78319_c0	77.45	40.86	594.87
comp78338_c0	36.42	14.78	15.11
comp78362_c0	7.69	1.89	2.88
comp78380_c0	11.45	3.57	4.71
comp78384_c0	47.69	37.66	185.81
comp78411_c0	3.36	1.76	16.96
comp78416_c0	12.27	3.44	55.86
comp78428_c0	170.75	28.18	142.74
comp78430_c0	5.29	1.89	2.99
comp78441_c0	1.65	1.01	4.81
comp78452_c0	25.13	2.8	52.61
comp78468_c0	5.25	0.44	0.56
comp78468_c1	9.64	1.71	2.07
comp78510_c0	46.01	6.81	28.96
comp78510_c1	20.13	3.64	25.82
comp78514_c0	21.83	6.04	7.2
comp78568_c0	148.03	2.26	4.3
comp78608_c0	58.29	20.26	53.4
comp78616_c0	101.94	13.39	17.94
comp78621_c0	7.87	1.94	2.94
comp78622_c0	26.79	0.04	0.12
comp78640_c0	2.4	1.99	6.47
comp78641_c0	14.37	3.74	8.56
comp78676_c0	62.67	11.38	37.06
comp78695_c0	201.31	47.39	340.22
comp78699_c0	10.1	7.33	24.96
comp78705_c0	18.69	3.1	3.49
comp78713_c0	48.2	13.99	14.76
comp78715_c1	0.44	0	2.47
comp78727_c0	220.47	33.36	57.66
comp78798_c0	34.79	4.17	4.28
comp78802_c0	7.3	2.85	11.69
comp78824_c0	7.72	1.04	8.51
comp78833_c0	6.49	2.37	3.63
comp78859_c0	3.28	2.97	25.75
comp78859_c1	3.21	2.48	17.34
comp78870_c0	6.99	1.12	47.2
comp78916_c0	5.77	1.75	6.41
comp78945_c0	1.6	0.17	2.88
comp78948_c0	40.24	8.18	91.7
comp78967_c0	31.32	4.82	19.24
comp79010_c0	8.75	7.28	18.78
comp79015_c2	0.91	0.11	2.09
comp79082_c1	7.2	2.29	2.57
comp79086_c1	0.26	0.05	1.66
comp79099_c0	4.97	0.5	0.65
comp79112_c1	6.19	1.17	1.69
comp79125_c0	7.63	1.53	92.66
comp79128_c1	3.58	0.24	1.32
comp79188_c0	41.76	5.52	7
comp79193_c0	22.46	5.92	9.23
comp79213_c0	3.07	2.02	30.18
comp79230_c1	5.47	2.26	3.63
comp79231_c0	31.39	7.24	7.81
comp79240_c0	0.69	0.52	3.77
comp79304_c0	34.46	4.65	4.79
comp79323_c0	16.15	3.53	14.04
comp79347_c2	373.42	155.54	628.7
comp79355_c0	4.87	1.48	4.1
comp79391_c0	10.05	3.31	21.62
comp79396_c0	200.07	13.22	14.92
comp79570_c0	32.95	4.14	4.19
comp79622_c0	392.23	91.54	726.88
comp79650_c0	2.57	0.39	1.41
comp79657_c0	6.71	3.07	8.66
comp79658_c0	14.54	5.23	5.86
comp79692_c0	121.57	14.26	213.44
comp79702_c1	10.25	6.42	27.06
comp79759_c0	69.06	9.77	49.96
comp79770_c0	33.25	9.8	51.41
comp79791_c0	2.86	2.58	7.15
comp79819_c2	2.6	1.18	5.6
comp79833_c1	7.96	2.2	2.62
comp79845_c0	969.19	135.93	390.31
comp79860_c0	12.05	2.53	4.03
comp79908_c1	1.21	1.03	8.4
comp79911_c0	11.18	1.32	1.9
comp79915_c0	12.08	9.7	56.22
comp79964_c0	5.14	1.94	2.2
comp79966_c0	27.5	22.86	61.6
comp79972_c0	51.31	8.91	262.44
comp79993_c0	21.78	3.32	53.95
comp80000_c0	22.03	10.51	33.53
comp80007_c0	72.78	41.42	186.61
comp80019_c0	5.36	0.47	0.65
comp80057_c0	5.49	2.33	8.54
comp80067_c0	18.94	3.98	70.58
comp80073_c0	17.5	16.13	50.4
comp80100_c0	225.72	38.89	534.08
comp80152_c0	15.47	2.13	2.17
comp80174_c0	24.74	13.68	48.85
comp80214_c0	0.43	0	6.64
comp80221_c0	6.77	3.31	17.78
comp80226_c0	141.02	40.92	85.17
comp80239_c0	39.73	4.02	81.63
comp80256_c0	94.79	8.52	75.53
comp80290_c0	21.04	6.44	10.96
comp80296_c0	19.06	6.34	8.33
comp80298_c0	1.91	0.77	4.4
comp80322_c0	5.08	0.69	1.21
comp80324_c0	119.26	42.9	47.83
comp80334_c0	16.5	3.13	15.78
comp80352_c0	3.45	1.87	9.09
comp80398_c0	6.67	2.17	2.59
comp80415_c0	9.43	3.79	37.36
comp80434_c0	4.44	1.03	16.18
comp80437_c0	14.33	2.56	20.08
comp80449_c0	5.19	1.07	1.97
comp80458_c0	79.7	11.98	13.24
comp80470_c0	246.64	89.64	134.13
comp80480_c0	44.1	13.89	23.1
comp80512_c0	52.55	26.69	129.47
comp80575_c0	4.24	0.77	13.84
comp80657_c0	2.64	0.77	0.94
comp80689_c0	34.66	25.35	88.46
comp80698_c0	64.12	42.51	196.18
comp80706_c0	7.21	2.51	7.34
comp80711_c0	0.06	0	11.99
comp80743_c0	77.68	31.34	54.7
comp80794_c0	91.26	19.26	63.58
comp80856_c0	7.01	2.28	2.56
comp80882_c0	299.22	74.42	96.52
comp80899_c0	122.02	75.91	220.69
comp80910_c1	199.53	119.47	610.3
comp80934_c0	50.91	3.7	3.95
comp80934_c1	37.96	3.32	5.23
comp80986_c0	10.19	2.44	5.39
comp80987_c0	5.73	2.43	3.22
comp81032_c0	5.83	1.76	3.13
comp81049_c0	27.37	5.17	11.82
comp81067_c1	8.51	1.02	2.51
comp81088_c0	10.89	2.36	3.14
comp81090_c0	28.85	3.24	17.12
comp81093_c0	23.75	23.45	66.28
comp81105_c1	13.03	2.85	4.07
comp81135_c0	32.33	4.79	9.06
comp81135_c1	8.45	1.79	4.13
comp81141_c0	45.67	11.53	17.24
comp81159_c0	23.52	5.63	6.18
comp81164_c1	20.66	7.65	10.24
comp81176_c0	5.96	0.36	9.99
comp81197_c0	30.75	11.09	27.28
comp81220_c0	7.34	3.06	3.44
comp81234_c1	7.14	0.13	0.46
comp81235_c0	7.64	2.05	2.78
comp81271_c0	19.39	3.8	5.51
comp81307_c0	8.93	3.68	5.24
comp81324_c0	24.7	6.22	11.35
comp81337_c0	67.65	18.54	29.85
comp81342_c0	61.28	17.88	31.21
comp81344_c0	4.85	1.83	2.44
comp81446_c0	36.61	6	11.41
comp81469_c0	48.91	6.95	7.71
comp81469_c1	25.69	2.44	2.71
comp81502_c0	7.54	3.03	11.93
comp81554_c0	23.07	6.39	62.95
comp81576_c0	4.98	3.14	8.86
comp81588_c0	4.31	1.18	3.49
comp81592_c0	13.17	1.84	3.57
comp81611_c0	47.76	21.96	37.59
comp81612_c0	3.76	0.79	1.62
comp81722_c0	21.42	14.89	47.41
comp81777_c0	24.98	16.71	104.29
comp81800_c0	18.88	5.54	11.44
comp81802_c0	3.97	2.17	16.04
comp81865_c0	8.43	2.4	2.43
comp81883_c0	9.05	1.98	13.9
comp81885_c1	1.69	1.63	16.17
comp81902_c0	42.26	1.81	2.42
comp81948_c0	20.66	12.91	47.59
comp81949_c0	21.28	9.65	11.78
comp81963_c0	1.6	1.28	5.88
comp81965_c0	7.73	6.76	46.69
comp81966_c0	9.2	8.78	26.95
comp81974_c0	1.95	0.96	24.57
comp82056_c1	13.24	1.26	40.88
comp82091_c0	28.02	16.93	64.41
comp82092_c0	118.37	52.41	95.8
comp82092_c1	149.87	56.52	140.37
comp82094_c0	4.8	1.13	2.97
comp82124_c0	75.6	23.75	29.42
comp82127_c0	28.98	28.55	83.98
comp82158_c0	57.75	29.28	201.92
comp82165_c0	31.95	18.78	22.83
comp82186_c0	5.74	3.88	17.03
comp82203_c0	12.03	2.43	2.54
comp82235_c0	13.67	11.82	110.13
comp82242_c0	27.21	22.26	64.79
comp82257_c0	134.98	41.15	52.96
comp82270_c1	118.62	52.27	77.53
comp82281_c0	23.58	9.01	10.64
comp82360_c0	23.61	8.88	11.3
comp82396_c0	17.52	5.93	21.05
comp82398_c0	1675.06	511.83	644.28
comp82408_c0	33.63	10.1	16.2
comp82429_c0	82.6	33.06	42.26
comp82437_c0	64.54	19.62	61.82
comp82453_c0	2.52	1.32	7.37
comp82456_c0	52.49	7.19	151.71
comp82511_c0	12.55	3.74	7.3
comp82518_c0	9.97	6.24	20.31
comp82530_c0	18.32	8.01	24.21
comp82534_c0	14.95	4.23	8.24
comp82543_c1	14.75	6.5	11.18
comp82595_c0	46.18	5.21	134.37
comp82647_c0	3.65	2.96	8.85
comp82655_c0	26.11	2.7	6.21
comp82656_c0	95.69	64.01	413.58
comp82670_c0	29.06	12	24.35
comp82676_c0	34.36	15.19	16.57
comp82689_c0	9.62	2.68	5.27
comp82694_c0	10.3	4.11	10.24
comp82700_c0	13.69	5.41	47.98
comp82752_c0	9.32	2.44	6.75
comp82761_c0	7.7	7.43	31.75
comp82780_c0	9.14	1.22	1.8
comp82784_c0	4.84	1.06	1.24
comp82791_c0	36.39	14.09	17.48
comp82856_c0	35.52	14.68	36.36
comp82870_c0	4.37	1.24	8.56
comp82877_c0	14.44	5.23	15.28
comp82885_c0	4.22	0.3	2.83
comp82896_c1	0.53	0.32	3.39
comp82915_c0	42.4	16.53	28.33
comp82942_c0	32.97	3.29	23.13
comp82953_c0	8.18	3.68	16.39
comp82956_c0	2.14	1.72	12.51
comp83016_c0	3.15	2.29	8.19
comp83084_c0	75.97	22.79	56.1
comp83092_c0	9.46	3.27	3.52
comp83099_c0	8.23	1.41	13.73
comp83105_c1	14.69	4.78	11.06
comp83114_c1	8.07	5.34	18.19
comp83136_c0	309.29	95.38	176.97
comp83147_c0	65.12	32.17	122.19
comp83177_c0	4.87	1.8	1.83
comp83216_c1	8.01	5.65	15.29
comp83230_c0	31.72	13.94	24.34
comp83244_c0	538.34	21.49	749.79
comp83289_c0	145.31	28.55	126.46
comp83295_c0	29.35	13	21.67
comp83319_c0	8.16	1.25	1.74
comp83321_c1	10.5	4.65	5.4
comp83326_c0	153.52	64.92	177.44
comp83394_c0	2.96	0.33	2.35
comp83426_c0	247.29	20.78	100.02
comp83452_c0	9.18	3.07	3.19
comp83458_c0	86.16	4.04	11.58
comp83464_c0	2.52	1.14	8.9
comp83495_c0	17.46	3.66	6.12
comp83511_c0	13.66	7.94	32.68
comp83528_c0	14.78	1.13	1.73
comp83539_c0	23.47	16.58	60.3
comp83605_c0	28.08	3.88	4.89
comp83628_c0	133.6	38.73	74.9
comp83668_c0	277.85	6.93	7.18
comp83687_c0	149.37	13.38	255.38
comp83770_c0	10.36	3.58	5.99
comp83831_c0	0.41	0.1	4.6
comp83884_c1	19.84	6.97	14.39
comp83909_c0	109.79	23.9	157.45
comp83918_c1	19.21	1.63	2.92
comp83927_c0	3.51	2.9	15.4
comp83960_c0	19.95	1.18	5.14
comp83971_c0	163.44	16.09	34.54
comp84020_c1	3.86	1.01	1.96
comp84050_c3	20.57	6.69	12.43
comp84053_c0	8.1	2.83	2.86
comp84070_c0	319.22	63.99	73.33
comp84098_c0	24.02	7.93	17.56
comp84121_c0	48.84	14.88	29.31
comp84143_c1	65.22	50.02	169.19
comp84157_c0	7.02	0.79	16
comp84199_c0	7.61	2.53	12.25
comp84273_c1	52.19	45.6	142.86
comp84279_c0	330.41	44.08	98.27
comp84298_c0	6.12	4.24	16.91
comp84361_c0	43.12	14.25	15.8
comp84426_c0	5.68	2.31	3.13
comp84433_c1	13.32	0.93	4.84
comp84517_c2	269.66	59.32	62.45
comp84551_c0	70.96	12.58	58.54
comp84556_c1	41.85	15.19	38.77
comp84566_c0	13.57	4.3	24.39
comp84629_c1	70.66	15.62	39.7
comp84650_c0	1.69	0.65	3.82
comp84671_c0	177.28	76.83	152.58
comp84675_c0	10.69	1.97	16.87
comp84694_c0	29.23	14.56	39.4
comp84696_c0	6.51	0.35	7.84
comp84709_c0	16.4	7.04	10.79
comp84740_c0	226.32	3.69	213.77
comp84752_c0	3.64	0.42	6.86
comp84762_c0	130.79	22.77	60.09
comp84803_c0	41.74	27.11	111.35
comp84815_c0	9.08	3.77	15.85
comp84830_c0	9.27	0.92	0.96
comp84843_c0	14.77	4.38	4.99
comp84870_c1	222.75	25.43	64.52
comp84913_c0	564.28	213.89	986.97
comp85008_c0	8.8	8.34	25.23
comp85014_c2	23.43	9.81	33.11
comp85023_c0	10.63	2.19	2.67
comp85043_c0	8.81	2.5	2.91
comp85049_c0	57.21	13.17	117.03
comp85064_c0	42.22	14.65	17.14
comp85079_c0	117.65	38.37	446.87
comp85080_c0	63.22	21.57	37.77
comp85105_c1	0.45	0.28	3.66
comp85184_c0	220.54	81.74	147.64
comp85201_c0	248.2	150.25	569.82
comp85221_c0	25.35	2.08	151.76
comp85254_c1	13.56	1.43	2.23
comp85256_c0	35.55	6.5	14.62
comp85285_c2	15.32	10.54	67.66
comp85285_c3	2.72	2.43	11.82
comp85289_c0	17.57	5.88	9.02
comp85292_c4	0.87	0.77	6.34
comp85338_c0	11.95	3.6	22.74
comp85357_c0	24.62	14.14	42
comp85357_c2	134.4	70.19	320.29
comp85384_c0	18.98	2.89	6.68
comp85482_c0	92.4	38.79	49.98
comp85485_c0	12.32	11.63	28.21
comp85489_c0	603.36	198.84	1069.06
comp85492_c2	18.47	15.27	65.6
comp85492_c3	3.82	2.63	11.42
comp85494_c0	7.81	4.03	6.32
comp85538_c1	23.22	8.83	23.44
comp85562_c0	24.52	8.23	10.85
comp85571_c0	9.24	3.61	16.3
comp85597_c0	28.96	1.39	9.69
comp85610_c0	7.02	3.09	5.55
comp85685_c0	23.32	22.93	77.25
comp85701_c0	64.7	18.26	82.37
comp85710_c0	35.7	8.45	9.97
comp85805_c0	37.32	6.59	10.89
comp85866_c0	246.61	65.71	234.26
comp85866_c1	573.37	142.02	493.42
comp85958_c0	29.18	20.77	70.35
comp85969_c1	15.13	9.66	37.24
comp86024_c0	15.06	1.37	1.45
comp86024_c1	7	0.12	0.28
comp86024_c2	4.34	0.15	0.26
comp86029_c0	3.92	1.12	1.74
comp86033_c1	7.62	4.45	17.98
comp86094_c0	17.28	5.63	6.35
comp86125_c0	9.38	3.8	11.77
comp86151_c0	202.44	70.96	121.79
comp86212_c1	12.45	2.24	45.53
comp86261_c0	27.85	10.5	14.57
comp86281_c0	26.73	14.02	48.84
comp86304_c0	1.22	0.41	3.48
comp86312_c0	24.75	8.17	9.27
comp86373_c0	7.7	5.63	16.18
comp86376_c0	48.32	18.88	226.17
comp86424_c0	63.22	10.21	13.16
comp86449_c0	7.24	1.47	1.67
comp86480_c1	11.48	0.49	0.59
comp86493_c0	29.89	8.75	48.38
comp86539_c0	18.87	3.8	5.01
comp86547_c1	3.52	0.38	0.8
comp86571_c3	53.79	18.29	22.75
comp86579_c0	4.8	2.91	11.43
comp86618_c0	77.11	20.41	65.74
comp86648_c0	24.17	11.43	12.86
comp86718_c2	6.89	5.87	55.1
comp86728_c0	59.08	18.74	30.25
comp86794_c0	65	19.8	108.79
comp86832_c0	61.85	6.01	37.97
comp86878_c0	20.82	6.3	37.17
comp86905_c0	8.02	2.23	2.35
comp86931_c0	0.64	0	10.27
comp86964_c1	13.64	1.97	24.18
comp86991_c0	116.76	82.02	231.76
comp87036_c0	2192	218.42	314.12
comp87068_c0	624.27	11.75	997.74
comp87116_c0	8.93	2.46	2.91
comp87156_c0	11.82	8.11	28.37
comp87260_c0	55.94	18.04	60.11
comp87264_c1	1.32	0.89	76.64
comp87283_c0	31.07	12.45	21.01
comp87376_c0	97.71	13.53	283.31
comp87564_c0	78.72	22.39	192.09
comp87587_c0	92.64	63.11	171.96
comp87710_c0	55.41	45.58	156.78
comp87761_c0	86.22	31.76	68.35
comp87925_c0	31.48	17.89	164.55
comp88005_c0	269.74	39.69	52.26
comp88374_c0	59.27	22.46	52.2
comp89202_c0	51.97	22.03	41.98
comp89897_c0	7.5	1.36	53.06
comp89997_c0	12.39	9.87	59.45
comp90053_c0	16.52	12.39	33.65
comp90229_c0	20.76	2.18	6.68
comp90324_c0	90.58	0.8	1.01
comp90681_c0	5.05	4.48	52.13
comp91173_c0	13.9	10.56	32.88
comp91460_c0	33.45	8.64	15.52
comp91553_c0	2.89	0.81	40.33
comp91744_c0	36.55	12.02	12.76
comp91824_c0	37.17	11.01	13.89
comp91999_c0	11.13	8.93	27.42
comp92230_c0	4.32	3	15.13
comp92861_c0	12.36	5.99	22.1
comp93053_c0	6.19	0.58	30.48
comp93259_c0	33.92	9.06	10.05
comp93476_c0	3.02	2.73	16.73
comp93595_c0	4.93	2.81	31.93
comp94453_c0	19.76	2.19	2.31
comp94690_c0	20.86	7.2	19.17
comp96033_c0	34.41	3.83	5.71
comp98261_c0	2.87	2.34	12.07
comp99399_c0	6.62	4.77	14.11
comp99627_c0	10.08	0.15	0.34
comp101880_c0	7.16	1.34	7.01
comp106282_c0	10.82	3.4	5.22
comp106977_c0	2.74	0.75	11.42
comp108383_c0	3.68	0.75	7.39
comp116086_c0	11.28	1.53	5.96
comp117221_c0	7.7	0	0.51
comp121508_c0	2.48	0.46	6.27
comp122460_c0	1.96	0.15	4.78
comp125334_c0	9.55	1.32	1.44
comp147051_c0	4.9	0.8	1.84
comp148840_c0	8.13	0.91	1.59
comp152128_c0	2.65	0.37	2.62
comp152677_c0	5.51	0.44	1.87
comp153687_c0	4.71	0.27	2.33
comp153855_c0	2.96	0.76	3.23
comp154296_c0	1.82	0.66	2.87
comp157977_c0	4.94	0.94	1.29
comp164219_c0	2.17	0.1	2.24
comp166361_c0	2.11	0.2	2.94
comp173866_c0	3.32	0.51	1.89
comp178977_c0	3.86	0.18	1.34
comp183464_c0	3.61	0.25	1.32
comp187306_c0	3.44	0.66	1.81
comp207389_c0	3.13	0.3	0.78
comp221417_c0	2.25	0.32	1.88
comp221582_c0	3.98	0.2	0.55
comp323379_c0	1.73	0.18	0.6
comp41367_c0	3.18	0.45	1.15
comp41379_c0	2.3	0.15	1.09
comp41539_c0	1.78	0.05	1.57
comp41739_c0	4.14	0.2	1.1
comp41893_c0	3.46	0.31	4.14
comp41997_c0	0.68	0	8.37
comp42036_c0	3.77	0.86	1.52
comp42066_c0	1.11	0.47	3.11
comp42643_c0	1.29	0.34	4.22
comp42805_c0	0.43	0	3.9
comp42966_c0	0.33	0.1	2.94
comp43264_c0	1.93	0.22	1.65
comp43547_c0	0.78	0.42	3.65
comp43564_c0	3	1.63	6.83
comp43570_c0	8.87	0.52	0.67
comp43622_c0	4.34	0.56	3.37
comp43987_c0	8.03	0.47	1.99
comp44018_c0	5.14	0.17	2.72
comp44106_c0	5.43	0.11	1.03
comp44260_c0	2.22	1.19	3.93
comp44362_c0	3.27	0.71	4.48
comp44486_c1	1.94	0.09	0.63
comp45524_c0	3.32	0.22	0.67
comp45581_c0	7.71	2.56	5.85
comp45674_c0	4.68	3.5	16
comp45700_c0	4.68	2.49	24.56
comp46127_c0	3.31	1.35	14.67
comp46594_c0	3.6	0	0.2
comp47744_c0	2.8	0	0.06
comp47923_c0	101.49	31.9	128.66
comp48478_c0	5.76	3.89	13.59
comp49150_c0	3.8	0.79	2.69
comp49244_c0	1.15	1.05	6.23
comp49518_c0	4.49	0.28	0.64
comp49647_c0	3.51	0.24	0.46
comp49819_c0	0.33	0	3.89
comp49937_c0	2.5	0.44	1.22
comp50341_c0	5.27	2.11	14.31
comp50737_c0	3.52	1	4.94
comp51275_c0	6.58	3.56	13.63
comp51578_c0	10.88	2.7	18.49
comp51587_c0	4.96	2.4	9.04
comp51822_c0	7.21	0.95	4.18
comp51953_c0	3.69	0.31	1.36
comp51970_c0	17.27	0.4	7.35
comp51980_c0	19.24	13.6	42.61
comp51985_c1	1.21	0.44	9.54
comp52078_c0	3	1.83	16.92
comp52079_c0	172.3	111.59	352.12
comp52173_c0	5.47	4.55	16.23
comp52200_c0	34.02	7.42	43.95
comp52273_c0	4.47	2.6	10.23
comp52317_c1	7.84	4.68	15.61
comp52355_c0	2.12	1.75	6.74
comp52359_c1	557.29	154.45	189.71
comp52390_c0	11.68	6.75	27.86
comp52401_c0	12.13	0.73	2.61
comp52537_c0	1.92	0.74	4.21
comp52871_c0	1.06	0.9	5.23
comp52907_c0	13.74	3.34	14.72
comp53102_c1	7.68	6.49	19.31
comp53154_c1	2.98	1.82	7.58
comp53187_c1	7.4	2.8	16.98
comp53250_c0	12.27	3.2	5.35
comp53943_c0	2.39	0.14	1.12
comp54318_c0	5.03	0.68	0.86
comp55401_c0	1.76	0.29	3.07
comp55556_c0	2.44	0.33	3.2
comp55613_c0	4.36	0.63	1.38
comp55721_c0	3.75	0.22	1.18
comp56057_c0	3.63	0.82	1.25
comp56108_c0	4.28	0.41	0.99
comp56124_c0	7.61	0	0.75
comp56278_c1	0.6	0.27	3.69
comp56280_c0	6.02	1.16	3
comp56588_c0	0.61	0	2.72
comp56949_c0	0.9	0.18	2.69
comp57073_c0	0.87	0.09	2.69
comp57134_c0	1.53	0	2.11
comp58627_c0	3.87	0.43	0.5
comp59366_c0	2.72	0	4.2
comp62558_c0	2.28	1.13	6.09
comp62679_c0	2.63	0.93	4.79
comp62712_c0	6.67	0	0.31
comp62957_c0	8.68	0.07	0.11
comp62987_c0	2.16	0.36	1.97
comp63017_c0	2.69	0.6	2.92
comp63198_c0	1.47	0	5.83
comp63438_c0	3.25	0.28	4.61
comp63497_c0	5.79	0.5	1.4
comp63549_c0	1.32	0.74	4.16
comp63763_c1	6.02	0.46	1.53
comp63783_c0	7.43	0.24	1.51
comp63844_c0	5.06	0.83	2.59
comp63900_c0	8.6	0	0.34
comp63965_c0	3.17	0.51	4.57
comp64126_c0	2.37	0.23	2.77
comp64163_c0	4.15	1.24	5.09
comp64213_c0	4.65	0.8	1.85
comp64346_c0	4.54	1.14	2.16
comp64661_c0	3.93	0.33	1.39
comp64764_c0	9.48	2.72	5.32
comp64831_c0	7.94	0.66	4.8
comp64911_c0	2.11	0.34	7.45
comp65042_c0	3.14	0.75	1.75
comp65051_c0	21.01	0.82	3.84
comp65088_c0	3.33	1.07	4.2
comp65135_c0	2.58	0.58	3.47
comp65321_c0	7.82	6.99	20.96
comp65699_c0	0.48	0.36	4.89
comp65723_c0	2.95	2.82	15.06
comp65864_c0	4.89	0.35	2.52
comp66013_c1	17.62	0.5	26.54
comp66040_c0	0.63	0.11	2.02
comp66062_c0	7.68	5.29	18.38
comp66099_c0	5.43	3.47	13.83
comp66137_c0	1.48	0.39	4.08
comp66553_c0	13.67	5.97	20.24
comp66594_c0	1.18	0.48	6.52
comp66667_c0	7.42	1.64	2.44
comp66686_c0	5.75	0.97	0.98
comp66854_c0	21.13	12.79	75.44
comp66854_c1	2.34	2.31	14.03
comp66869_c0	4.06	1.29	5.56
comp66919_c0	3.06	0.52	8.14
comp66935_c0	3.22	0.49	2.45
comp67135_c0	10.8	6.28	20.79
comp67225_c0	15.75	14.48	44.98
comp67269_c0	5.23	0.28	13.55
comp67312_c0	1.36	1.01	9.47
comp67385_c0	12.1	5.01	26.94
comp67483_c0	20.41	7.17	53.31
comp67710_c0	2.51	0.43	3.1
comp67828_c1	10.14	1.39	24.77
comp67883_c0	4.86	0.7	2.43
comp68607_c0	10.78	0.38	5.67
comp68860_c0	4.12	0.73	2.95
comp68946_c0	4.46	1.73	3.39
comp68989_c1	9.92	0.72	1.68
comp69172_c0	3.55	0.29	0.87
comp69187_c0	33.7	1.28	9
comp69339_c0	8.56	5.22	15
comp69375_c0	3.96	0.1	0.48
comp69401_c0	4.37	0.76	0.99
comp69421_c0	1.78	0.49	2.62
comp69477_c0	5.74	0.48	3.49
comp69477_c1	3.61	0.4	0.54
comp69519_c0	3.15	0.3	1.98
comp69573_c0	2.62	1.77	10.27
comp69665_c0	1.58	0.26	2.03
comp69683_c1	0.64	0.2	5.23
comp69919_c0	4.31	0.68	2.03
comp69946_c0	19.5	3.38	6.2
comp70015_c0	10.95	4.27	8.22
comp70072_c0	4.55	0.76	1.32
comp70077_c0	3.93	1.09	2.44
comp70144_c0	0.34	0.1	3.41
comp70159_c0	4.73	0.87	0.88
comp70298_c0	4.31	0.35	0.95
comp70302_c0	7.82	1.89	2.84
comp70371_c0	3.19	0.09	1.93
comp70384_c0	3.31	1.34	2.03
comp70581_c0	3.92	0.5	0.88
comp70613_c0	2.51	0.29	0.39
comp70668_c0	1.15	0.85	3.35
comp70742_c0	0.89	0.3	3.08
comp70866_c0	1.89	0.55	1.51
comp70964_c0	4.99	1.17	1.7
comp70980_c0	2.62	0.24	1.09
comp71214_c2	3.27	0.47	0.58
comp71250_c1	3.82	0.3	0.93
comp71253_c0	6.06	0.25	2.32
comp71263_c0	21.91	1.36	7.3
comp71372_c0	3.94	0.14	0.27
comp71387_c0	2.91	0.28	0.72
comp71402_c0	0.59	0.41	2.23
comp71683_c0	3.35	0.25	3.23
comp71687_c0	3.23	0.73	2.39
comp71790_c0	3.47	0.6	1.27
comp71805_c0	3.77	0	2.39
comp71921_c0	2.93	0.21	0.52
comp72073_c0	4.18	0.74	2.81
comp72099_c1	3.65	0.22	0.35
comp72111_c0	2.62	2.48	8.11
comp72150_c0	5.64	1.24	2.75
comp72289_c1	3.35	1.02	7.08
comp72451_c0	9.12	1.74	3.17
comp72494_c0	4.02	3.68	17.94
comp72711_c0	2.98	0.53	0.59
comp72866_c0	4.55	0.82	1.52
comp72884_c0	5.19	1.3	2.23
comp72932_c0	2.5	2.06	8.98
comp72947_c1	2.15	0.11	0.55
comp73003_c0	12.6	1.84	5.73
comp73018_c0	4.1	0.17	0.26
comp73117_c0	8.36	0.89	1.05
comp73167_c0	10.24	3.69	5.13
comp73200_c0	5.18	0.6	1.12
comp73210_c0	8.39	0.33	0.47
comp73268_c0	110.04	37.78	62.93
comp73363_c1	1.48	0.36	2.28
comp73402_c0	2.95	0.5	2.48
comp73434_c0	5.65	0.11	0.39
comp73538_c0	0.89	0.24	2.32
comp73581_c0	5.3	0.61	1.2
comp73733_c0	5.44	0.13	1.66
comp73789_c0	2.75	0.67	1.15
comp73826_c1	1.52	0.05	2.58
comp73931_c0	13.87	2.73	5.74
comp73975_c0	3.1	2.01	7.45
comp74054_c0	13.53	3.05	3.8
comp74074_c0	2.9	0.28	1.92
comp74353_c0	7.26	1.65	5.62
comp74374_c0	2.88	0.44	3.06
comp74433_c2	4.96	1.52	3.93
comp74466_c0	0.14	0	12.74
comp74573_c0	3.71	0.36	6.09
comp74624_c1	5.74	0.08	0.13
comp74666_c0	38.24	11.31	13.85
comp74674_c0	2.03	0.1	1.67
comp74712_c2	4.77	0.35	1.23
comp74751_c0	10.55	5.99	75.72
comp74758_c0	0.21	0.09	2.71
comp74786_c0	2.81	0.2	0.36
comp74860_c0	10.44	10.22	27.99
comp75026_c0	10.16	2.76	4.5
comp75090_c0	4.47	0.66	1.83
comp75090_c1	4.61	0.66	1.86
comp75221_c0	1.25	1.1	11.26
comp75260_c0	5.67	1.21	5.22
comp75378_c0	2.98	0.58	2.71
comp75487_c0	13.61	5.54	24.43
comp75517_c0	5.14	1.17	4.08
comp75623_c0	8.3	2.2	3.03
comp75675_c0	14.63	3.47	8.55
comp75769_c0	4.33	0.27	1.41
comp75809_c0	3.13	0.15	0.31
comp75857_c0	10.55	2.27	2.86
comp75859_c0	1.45	0.24	2
comp75861_c0	3.17	0.15	0.31
comp75925_c0	5.79	1.4	5.46
comp75944_c0	1.05	0.59	3.65
comp75980_c0	6.2	1.38	3.88
comp76164_c1	1.29	0.78	3.74
comp76316_c1	2.99	1.23	3.74
comp76510_c0	16.68	5.34	7.19
comp76520_c0	6.67	2.29	8.09
comp76649_c0	4.66	1.28	1.39
comp76735_c0	3.72	0.79	3.9
comp76769_c1	7.67	0.3	4.72
comp76852_c0	3.29	0.39	2.04
comp76865_c0	4.02	0.14	2.33
comp76893_c0	17	4.21	5.22
comp76920_c0	3.02	1.46	9.2
comp77325_c0	36.37	10.43	63.05
comp77404_c0	4.01	1.54	6.01
comp77470_c0	8.57	0.46	2.28
comp77572_c0	1.24	0.27	2.04
comp77603_c0	7.34	1.74	2.09
comp77609_c0	6.08	0.97	4.6
comp77647_c0	1.74	1.27	4.35
comp77684_c0	1.17	0.36	2.71
comp77698_c0	1.9	0.58	2.89
comp77735_c0	0.66	0.35	2.8
comp77756_c0	3.34	0.88	0.92
comp77791_c0	1.1	0.9	7.07
comp77911_c0	2.04	0.6	1.49
comp77960_c0	4.41	0.33	3.35
comp78128_c0	8.84	3.51	8.16
comp78132_c0	10.28	2.14	2.61
comp78223_c1	0.12	0	4.79
comp78591_c0	2.86	0.23	0.82
comp78635_c0	12.83	0.18	0.98
comp78657_c0	9.2	0	0.54
comp78660_c0	8.01	3.11	3.12
comp78724_c0	4.56	0.49	2.99
comp78738_c0	3.19	0.17	0.53
comp78813_c0	6.75	1.5	1.56
comp78920_c0	6.89	0	0.36
comp78938_c0	6.54	3.51	17.61
comp79000_c0	18.84	5.98	7.02
comp79009_c0	12.59	3.02	5.89
comp79078_c1	5.24	2.26	8.52
comp79383_c1	11.39	0.11	1.04
comp79428_c1	4.99	1.45	4.31
comp79487_c1	8.64	1.52	1.64
comp79510_c0	5.55	0.55	1.7
comp79748_c0	52.18	4.89	34.17
comp79820_c0	4	0.04	1.83
comp79898_c1	2.6	0	29.08
comp80009_c0	0.32	0.1	8.4
comp80115_c0	9.85	0.13	4.88
comp80161_c0	5.72	0.51	4.74
comp80259_c0	10.75	0.03	5.55
comp80306_c0	4.58	0.17	2.61
comp80472_c0	7.33	1.82	22.14
comp80540_c0	3.53	0.59	1.46
comp80665_c0	2.5	0.24	2.23
comp80810_c1	31.63	8.65	11.76
comp81201_c0	5.96	0.84	1.61
comp81221_c0	5.29	0.36	3.98
comp81221_c1	4.31	0.97	4.62
comp81450_c0	2.48	1.25	8.56
comp81493_c0	3.9	0.55	1.38
comp81546_c2	3.35	0.43	4.2
comp81593_c1	2.69	0.39	0.72
comp81602_c0	6.9	0.92	5.63
comp81735_c0	7.06	1.2	4.49
comp81944_c0	1.73	0.06	2.22
comp82063_c0	2.58	0.71	2.85
comp82157_c0	2.68	0.33	1.63
comp82295_c0	7.24	2.34	5.32
comp82295_c4	5.41	1.84	7.2
comp82305_c1	0.86	0.72	2.73
comp82395_c0	64.21	34.93	63.95
comp82444_c0	15.4	1.78	2.7
comp82536_c0	2.51	1.34	4.39
comp82554_c1	9.84	2.08	8.18
comp82728_c0	2.9	0.43	1.43
comp82868_c1	0.58	0.53	5.78
comp83025_c0	2.29	0.73	1.88
comp83120_c0	6.59	2.49	3.84
comp83265_c0	4.91	0.09	2.38
comp83297_c0	59.84	46.07	201.62
comp83414_c0	10.28	4.12	5.06
comp83624_c0	4.89	0.5	0.61
comp83745_c0	5.27	0.79	1.34
comp83916_c0	12.06	2.86	7.08
comp84067_c0	3.44	3.04	8.21
comp84201_c1	7.89	2.43	3.47
comp84203_c0	7.87	0.9	2.96
comp84292_c1	41.13	15.22	53.22
comp84379_c0	8.34	1.55	5.04
comp84566_c1	4.29	0.7	3.99
comp84611_c1	52.42	9.1	11.03
comp84678_c1	12.58	2.76	3.31
comp84889_c1	2.08	1.98	12.22
comp84968_c0	0.63	0.08	16.26
comp85371_c1	1.6	0.32	27.93
comp85502_c1	7.91	3.67	12.37
comp85627_c0	10.78	4.01	4.26
comp85768_c0	8.22	1.9	3.21
comp85859_c0	4.91	0.96	6.62
comp86095_c1	7.64	0.29	3.11
comp86212_c0	10.1	1.56	2.11
comp86224_c0	3.11	0.28	2.28
comp86351_c0	1.52	0.46	4.95
comp86352_c0	14.35	1.92	5.02
comp86468_c0	33.34	2.03	7.95
comp86772_c1	2.07	1.65	5.66
comp87070_c0	9.4	2.59	3.26
comp87163_c1	1.8	0.18	0.62
comp87345_c0	6.51	5.58	19.46
comp87567_c0	72.69	23.3	197.23
comp87968_c0	1.13	1.04	11.11
comp89666_c0	12.03	4.86	25.39
comp92924_c0	27.52	8.36	20.73
comp99360_c0	3.63	1.83	9.49

## Sheet: IV
UniGeneID	Apical	Middle	Basal
comp101273_c0	15.72	6	4.22
comp103046_c0	8.79	7.18	2.09
comp104780_c0	15.55	1.21	0.72
comp105022_c0	11.53	9.84	2.59
comp107143_c0	18.12	4.59	3.16
comp108214_c0	20.33	0.74	0.69
comp108937_c0	10.34	6.21	0.8
comp110529_c0	4.4	0.82	0.82
comp113607_c0	24.05	1.19	0.76
comp113747_c0	17.86	1.5	0.43
comp115174_c0	17.8	1.84	0
comp115250_c0	8.22	3.71	2.3
comp115482_c0	5.88	1.88	0.86
comp116426_c0	13.61	2.79	0.05
comp117646_c0	13.41	3.11	0.3
comp118095_c0	15.52	0.89	0.37
comp118720_c0	5.44	0	0
comp121593_c0	10.09	3.18	1.75
comp123128_c0	8.46	4.43	0.44
comp123991_c0	5.68	5.3	0.55
comp126147_c0	6.47	1.98	0.96
comp135322_c0	7.61	2.6	0.17
comp140761_c0	9.84	0.7	0.24
comp141332_c0	13.21	0.76	0.13
comp144999_c0	3.24	1.51	0.44
comp152448_c0	8.24	0.47	0
comp158243_c0	6.82	0.94	0.49
comp159723_c0	4.16	0.78	0.16
comp161196_c0	3.67	2.09	0.06
comp161663_c0	7.92	0	0
comp16397_c0	3.05	0.1	0.08
comp164077_c0	3.89	2.1	0.47
comp164424_c0	4.54	0	0
comp165935_c0	4.39	1.79	0.1
comp166011_c0	3.72	2.86	0.77
comp16675_c0	3.32	0	0
comp172059_c0	4.56	1.67	0.19
comp174079_c0	5.24	1.5	0.1
comp174715_c0	3.45	1.41	0.36
comp175856_c0	4.88	0.9	0.12
comp178748_c0	2.69	1.35	0.29
comp184474_c0	5.7	0	0
comp202918_c0	5.96	0.15	0
comp204706_c0	3.36	0.65	0.25
comp205976_c0	4.79	0.64	0
comp217422_c0	4.32	0.13	0.1
comp222030_c0	6.8	0.87	0
comp223342_c0	3.78	0.44	0
comp234829_c0	3.86	0	0
comp264486_c0	1.99	0.88	0.21
comp271261_c0	3.54	0.12	0
comp272286_c0	2.29	0.78	0.18
comp29719_c0	3.67	0	0
comp306587_c0	4.54	0	0
comp316362_c0	4.4	0.19	0
comp318553_c0	2.14	0.81	0.05
comp335271_c0	2.01	0.31	0
comp337884_c0	1.81	0.93	0
comp353125_c0	3.12	0.61	0.05
comp374916_c0	2.24	0.31	0.24
comp413292_c0	2.48	0.11	0
comp41529_c0	9.85	0.38	0.2
comp41654_c0	3.08	2.86	0
comp41681_c0	5.53	0	0
comp41798_c0	16.3	9.16	0.82
comp42107_c0	6.45	0	0
comp42321_c0	5.59	0.49	0.25
comp42422_c0	3.68	0.73	0.71
comp42442_c0	21.51	4.84	4.84
comp42591_c0	3.37	1.29	0.37
comp42593_c0	6.53	5.07	0.66
comp42613_c0	2.52	2.38	0.38
comp42920_c0	5.94	0.24	0
comp42962_c0	4.87	1.01	0.29
comp43004_c0	5.7	1.47	0.57
comp43141_c0	8.62	2.46	1.43
comp43151_c0	6.7	6.64	1.24
comp43163_c0	13.96	1.66	1.01
comp43204_c0	7.09	3.4	0.74
comp43206_c1	4.22	0	0
comp43233_c0	8.03	1.79	1.1
comp43291_c0	6.14	2.78	1.03
comp43403_c0	27.95	0.42	0.08
comp43408_c0	5.39	2.19	1.66
comp43441_c0	16.75	0.39	0
comp43461_c0	17.41	9.31	1.99
comp43482_c0	10.04	1.79	0.31
comp43485_c0	17.64	2.31	0
comp43499_c0	10.22	3.23	0.84
comp43566_c0	10.42	1.95	0.95
comp43571_c0	5.89	5.7	0
comp43693_c0	15.68	9.03	4.59
comp43841_c0	10.17	0.89	0.27
comp43950_c0	4.83	2.17	0.6
comp43981_c0	8.19	0.8	0.44
comp43995_c0	5.32	4.66	0.94
comp44043_c0	7.12	0.66	0.09
comp44069_c0	11.66	4.74	3.67
comp44148_c0	6.18	6.16	2.03
comp44280_c0	12.73	6.87	2.75
comp44312_c0	5.13	2.45	0.41
comp44324_c0	6.34	1.18	0.75
comp44344_c0	6.22	0.56	0.22
comp44347_c0	5.91	4.11	0.68
comp44357_c0	8.43	6.11	0.88
comp44398_c0	8.77	1.98	1.54
comp44408_c0	13.04	3.84	0.82
comp44411_c0	18.39	5.95	0
comp44488_c0	2.71	0.51	0
comp44504_c0	45.27	19.41	10.75
comp44631_c0	3.43	0	0
comp44718_c0	21.62	6.09	1.96
comp44755_c0	4.08	0.71	0.07
comp44850_c0	3.35	0.22	0
comp45024_c0	10.04	4.47	2.34
comp45033_c0	3.85	0.21	0.08
comp45145_c0	22.6	0	0
comp45172_c0	35.28	21.35	10.62
comp45274_c0	2.17	0.49	0
comp45305_c0	2.22	1.35	0
comp45611_c0	2.78	0.58	0.41
comp45648_c0	8.3	0.18	0
comp45742_c0	11.25	1.38	0.51
comp45776_c0	19.01	8.14	5.08
comp46013_c0	4.25	0.41	0.21
comp46052_c0	3.36	0.21	0
comp46149_c0	31.27	24	6.87
comp462767_c0	2.24	0.07	0
comp46305_c0	2.54	0.77	0.49
comp46335_c0	2.39	1.08	0
comp46703_c1	122.3	56.22	9.51
comp46704_c0	163.86	0.62	0.12
comp46720_c0	3.19	0.65	0
comp46780_c0	210.68	33.94	13.6
comp46873_c0	17.08	2.65	1.83
comp47009_c0	360.01	12.24	10.98
comp47386_c0	642.54	171.85	21.08
comp47398_c0	4.13	0.7	0
comp47591_c0	25.21	16.65	4.69
comp47655_c0	83.57	30.88	12.77
comp47679_c0	68.12	19.45	6.74
comp47709_c1	1.96	0.93	0.2
comp47759_c0	91.83	24.27	10.26
comp47996_c0	3.88	0.08	0
comp48145_c0	3.2	0.1	0
comp48347_c0	133.41	0.28	0.26
comp48460_c0	19.11	1.95	0.4
comp48723_c0	5.18	1.16	0
comp48736_c0	6.18	0	0
comp48743_c0	22.1	11.31	4.78
comp48747_c0	2.68	1.22	0.05
comp48778_c0	78.73	21.47	12.11
comp48959_c0	11.85	2.75	0
comp48966_c0	13.95	3.81	0.52
comp48993_c0	10.18	3.58	0.87
comp48995_c0	18.66	8.33	0.35
comp49013_c0	25.27	8.96	7.73
comp49032_c0	2.29	0.91	0
comp49073_c0	110.08	45.13	22.84
comp49213_c0	49.6	3.56	0.02
comp49260_c0	5.58	0.16	0.08
comp49458_c0	4.08	0.89	0.07
comp49488_c0	25.11	13.65	4.11
comp49504_c0	3.93	0.96	0
comp49547_c0	3.03	2.04	0.15
comp49609_c0	7.94	0	0
comp49699_c0	4.79	1.3	0.55
comp49919_c0	8.2	1.68	0.49
comp50054_c0	5.07	0.19	0
comp50058_c0	3.89	0.33	0
comp50094_c0	3.16	1.43	0.24
comp50171_c0	2.77	1.27	0.26
comp50311_c0	4.38	0.09	0.03
comp50369_c1	2.99	0.76	0.41
comp50503_c0	27.66	24.87	5.61
comp50645_c0	2.42	0.08	0
comp50672_c0	21.99	18.66	4
comp50680_c0	3.45	1.32	0.14
comp50719_c0	2.36	1.79	0.07
comp50813_c0	2.98	0	0
comp50955_c0	4.59	0.9	0
comp51106_c0	2.31	0.67	0.11
comp51146_c0	2.62	0	0
comp51146_c1	5.41	0	0
comp51267_c0	2.2	1.05	0.28
comp51347_c0	57.32	18.82	4.77
comp51388_c0	4.05	0.53	0.07
comp51407_c0	32.28	4.66	3.58
comp51688_c0	29.21	7.13	3.67
comp51702_c1	49.53	1.65	1.47
comp51746_c0	12.48	1.61	1.37
comp51814_c0	18.01	1.76	0.57
comp51848_c0	243.92	23.75	11.25
comp51857_c0	50.33	21.13	14.14
comp51878_c0	20.66	6.7	0.11
comp51895_c0	412.42	0.38	0.23
comp51943_c0	7.98	0	0
comp51994_c0	27.07	3.34	2.88
comp52024_c0	29.6	0	0
comp52064_c0	30.71	8.32	0.48
comp52089_c0	68.8	26.29	10.69
comp52096_c0	31.15	11.67	2.01
comp52096_c1	21.11	8.45	3.1
comp52106_c0	24.63	23.65	6.83
comp52107_c0	23.3	9.08	1.44
comp52111_c0	8.1	1.47	0.72
comp52154_c0	52.01	15.4	9.05
comp52180_c0	1423.25	102.71	92.76
comp52183_c0	10.96	3.64	2.09
comp52210_c0	22.37	18.06	5.82
comp52233_c0	213.65	89.34	14.06
comp52260_c0	24.1	3.52	2.08
comp52275_c0	25.55	12.12	2.89
comp52354_c0	17.38	7.41	6.14
comp52359_c0	68.04	2.32	0.66
comp52359_c2	521.49	143.89	124.31
comp52397_c0	13.47	4.07	1.81
comp52425_c0	27.35	3.08	0.52
comp52448_c0	92.42	12.48	8.76
comp52464_c0	261.03	92.06	86.27
comp52465_c0	13.82	0.28	0
comp52472_c0	58.42	32.69	2.17
comp52472_c1	61.38	25.65	2.77
comp52497_c0	8.97	3.93	2
comp52553_c0	34.15	2.97	2.32
comp52553_c1	10.59	2.11	1.1
comp52562_c0	11.93	3.16	2.9
comp52578_c0	47.71	32.54	6.45
comp52583_c0	237.29	5.89	1.34
comp52622_c0	18.79	1.17	1.07
comp52623_c2	40.27	15.93	8.48
comp52625_c0	35.49	7.48	2.79
comp52655_c1	10.85	0.66	0.15
comp52660_c0	110.47	47.64	15.26
comp52681_c0	84.81	33.02	19.43
comp52690_c0	24.7	22.54	6.77
comp52740_c0	10.46	4.03	3.78
comp52741_c1	39.2	4.66	1.71
comp52741_c2	33.76	4.12	1.72
comp52742_c0	29.16	3.64	0.76
comp52743_c0	56.8	21.52	0.24
comp52758_c0	32.59	29.38	8.08
comp52761_c0	18.46	4.71	0.12
comp52768_c0	12.54	7.68	2.75
comp52776_c0	7.43	4.3	1.76
comp52817_c0	33.29	15.59	9.65
comp52836_c0	37.79	14.58	6.7
comp52851_c0	14	5.91	0.66
comp52901_c1	44.04	31.91	3.59
comp52901_c2	13.85	5.13	1.57
comp52902_c0	34.62	6.67	3.37
comp52913_c0	25.36	6.53	0.53
comp53040_c0	62.15	49.26	16.68
comp53065_c0	65.13	42.58	5.73
comp53098_c0	8.4	2.76	0.72
comp53111_c0	9.06	1.46	0
comp53120_c0	22.07	8.05	3.05
comp53134_c0	17.75	12.32	4.26
comp53179_c0	36.16	34.26	11.37
comp53203_c0	103.65	44.85	26.82
comp53206_c0	31.07	15.51	4.68
comp53212_c0	36.21	10.14	5.89
comp53217_c1	13.14	2.65	2.34
comp53231_c0	148.03	54.59	19.94
comp53240_c0	28.08	12.08	5.01
comp53267_c0	30.97	19.25	7.21
comp53274_c1	69.8	14.26	9.16
comp53432_c0	3.28	0.44	0.39
comp53561_c0	4.82	0.21	0
comp53714_c0	4.56	0.53	0.11
comp53801_c0	1.93	1.48	0.04
comp54026_c0	2.89	0.85	0
comp54100_c0	4.82	0	0
comp54124_c0	5.74	0.26	0
comp54159_c0	3.38	1.27	0.47
comp54189_c0	14.41	4.34	1.09
comp54372_c0	4.66	0	0
comp54630_c0	3.41	0.5	0
comp54820_c0	2	1.26	0.38
comp55158_c0	4.11	0.52	0
comp55376_c0	2.41	0.94	0
comp55520_c0	4.32	0.95	0.8
comp55570_c0	3.7	1.95	0.61
comp56009_c0	8.63	8.53	1.9
comp56048_c0	5.57	0.95	0.65
comp56485_c0	2.12	0.6	0.18
comp56485_c1	3.83	1.05	0.44
comp56713_c1	7.13	1.59	0.39
comp56749_c0	3.93	0.49	0.26
comp56783_c0	4.8	0.63	0.25
comp57010_c0	2.44	0.53	0.02
comp57020_c0	6.89	0.27	0.21
comp57167_c0	2.9	2.44	0.13
comp57223_c0	3.05	1.33	0.21
comp57431_c1	7.08	2.26	0.14
comp57487_c1	2.9	1.28	0.23
comp57508_c0	4.2	0.81	0.14
comp58034_c0	2.38	0.44	0.15
comp58351_c0	2.98	0.15	0.04
comp58435_c0	3.34	0	0
comp58699_c1	4.95	1.47	0.53
comp58839_c0	2.86	0	0
comp59108_c0	3.98	0	0
comp59302_c0	5.58	0.83	0.14
comp59957_c0	6.67	0.24	0
comp59969_c0	7.08	1.95	1.22
comp60276_c1	40.92	9.17	5.57
comp60312_c0	3.63	0.57	0
comp60533_c0	3.13	0.95	0.37
comp60731_c0	32.76	4.05	0.6
comp60845_c0	3.96	0.91	0.41
comp61017_c0	2.99	1.37	0.09
comp61017_c2	3.47	2.01	0
comp61146_c0	3.84	0	0
comp61562_c0	20.68	0.09	0
comp61704_c1	1.88	0.13	0
comp61716_c0	2.83	1.14	0
comp61987_c0	2.99	1.03	0.12
comp62101_c0	2.91	0.09	0
comp62247_c0	2.8	1.92	0.63
comp62363_c1	9.61	1.75	0.79
comp62512_c0	7.79	0.53	0.19
comp62605_c0	8.84	0.54	0
comp62627_c0	3.38	2.56	0.32
comp62641_c0	6.42	1.38	0
comp62672_c1	24.54	0.8	0.12
comp62822_c0	34.44	5.88	3.79
comp62822_c1	37.49	6.69	3.52
comp62939_c0	9.01	1.75	0.18
comp62964_c0	6.56	1.92	0
comp62999_c0	6.86	2.23	0.81
comp63144_c0	10.3	4.24	1.44
comp63277_c0	12.65	9.4	0.64
comp63277_c3	6.95	3.82	0.29
comp63303_c0	7.17	1.18	0.35
comp63388_c0	26.19	20.95	8.39
comp63490_c0	9.04	2.17	0.23
comp63576_c0	4.56	1.31	0.84
comp63886_c0	5.75	0.79	0.79
comp63925_c0	6.14	1.83	0.51
comp63947_c0	64.45	12.52	10.54
comp63955_c1	10.46	2.51	1.94
comp64189_c1	4.47	1.9	1.03
comp64205_c0	110.14	74.89	21.15
comp64252_c0	7.09	2	0.06
comp64516_c1	4.73	1.58	0.79
comp64657_c0	9.17	0.98	0
comp64665_c0	5.4	1.46	0.06
comp64687_c0	49.3	18.07	10.93
comp64687_c1	73.44	28.24	25.19
comp64692_c1	8.33	4.79	1.97
comp64704_c0	7.34	6.99	0.65
comp64722_c0	9.44	4.46	2.7
comp64797_c0	6.32	1.69	0.7
comp64843_c0	6.43	4.75	1.6
comp64873_c0	12.16	8.55	0
comp65167_c0	7.43	1.37	1.27
comp65202_c0	4.88	2.14	0.43
comp65305_c0	5.78	1.25	1.18
comp65337_c0	36.54	15.7	11.62
comp65392_c1	7.58	2.42	2.39
comp65416_c0	10.95	0.81	0.05
comp65416_c1	5.04	1.49	0.2
comp65486_c0	8.91	2.49	1.52
comp65580_c0	30.07	13.15	8.98
comp65592_c2	32.92	17.46	8.67
comp65599_c0	2.79	0.5	0.34
comp65620_c0	22.81	8.75	2.11
comp65704_c1	4.78	0.97	0
comp65704_c3	3.9	0.87	0.25
comp65717_c0	4.87	3.27	0.4
comp65750_c0	7.65	1.35	1.05
comp65760_c0	22.49	6.64	6.46
comp65819_c0	4.55	0.44	0.15
comp65847_c0	83.81	57.31	19.94
comp65855_c0	6.88	1.68	1.16
comp65969_c0	3.16	2.95	0.32
comp65976_c0	8.74	8.61	1.79
comp66025_c1	4.58	1.06	1.06
comp66050_c1	2.34	0.89	0.18
comp66211_c0	17.11	15.49	5.56
comp66318_c0	43.91	4.61	1.58
comp66411_c0	2.26	1.02	0.12
comp66432_c2	41.72	18.62	11.45
comp66474_c0	48.72	15.21	5.19
comp66476_c0	30.08	15.85	9.27
comp66510_c0	5.69	1.16	0.83
comp66560_c0	3.69	0.31	0.2
comp66560_c2	3.1	0.45	0.21
comp66590_c0	12.19	0.67	0
comp66623_c0	1.83	0.96	0.26
comp66687_c0	4.73	1.22	1.08
comp66692_c0	7.66	4.41	1.33
comp66742_c0	101.78	43.74	19.8
comp66745_c0	60.46	28.13	9.17
comp66774_c0	8.24	4.14	1.68
comp66785_c0	77.2	28.87	21.86
comp66798_c0	2509.2	479.63	288.69
comp66942_c0	6.97	3.8	1.65
comp66974_c0	53.35	9.95	6.66
comp67014_c0	15.84	4.84	3.53
comp67093_c0	12.26	1.73	0.54
comp67140_c0	5.08	0.73	0.63
comp67197_c0	199.52	143.61	31.98
comp67262_c0	49.79	11.37	9.11
comp67273_c0	168.3	31.37	6.89
comp67378_c0	729.74	46.61	14.35
comp67495_c0	5.86	0.99	0.83
comp67502_c0	52.14	14.35	12.96
comp67502_c2	19.47	5.67	3.8
comp67578_c0	127.35	59.07	15.97
comp67584_c0	6.33	0.76	0.31
comp67617_c0	21.75	1.79	0.87
comp67720_c0	153.38	58.37	23.85
comp67887_c0	40.56	15.84	13.03
comp67914_c0	3.98	0.91	0
comp68006_c0	47.17	19.65	10.71
comp68074_c0	4.54	1.23	1.19
comp68094_c0	2.09	1.09	0.14
comp68096_c0	4.82	4.02	0.28
comp68106_c0	5.45	3.54	0.89
comp68146_c0	5.17	1.75	1.24
comp68167_c0	11.33	3.21	3.06
comp68184_c0	2.03	0.3	0.27
comp68298_c0	5.83	0.51	0.4
comp68358_c0	2.99	0.57	0.35
comp68416_c2	2.84	1.14	0.33
comp68420_c0	2.72	0.61	0.14
comp68460_c0	36.23	12.88	9.88
comp68615_c0	8.87	3.18	1.17
comp68657_c0	44.5	43.71	13.1
comp68762_c0	2.3	0.55	0
comp68766_c0	73.56	27.05	14.02
comp68766_c1	81.05	25.08	16.52
comp68766_c3	38.47	7.75	5.28
comp68778_c0	3.17	0.88	0.07
comp68792_c0	15.6	1.03	0.03
comp68896_c0	5.93	0	0
comp68904_c0	3.5	0.52	0.14
comp68925_c0	16.27	2.74	0.71
comp68927_c1	5.8	2.7	0.44
comp68928_c0	3.08	0.13	0
comp68931_c0	5.41	2.34	1.62
comp68937_c0	29.51	12.08	7.97
comp68964_c0	2.85	0.72	0.15
comp68973_c1	2	0.97	0.19
comp69055_c0	8.97	1.73	0.24
comp69108_c2	5.08	0.64	0.21
comp69116_c1	139.24	100.69	26.19
comp69168_c0	17.92	11.62	4.97
comp69174_c0	25.28	4.8	4.12
comp69216_c1	2.24	1.91	0.6
comp69267_c0	5.62	0.71	0.13
comp69321_c0	5.23	1.06	0.51
comp69327_c0	3.4	1.12	0.49
comp69342_c0	9.15	3.4	0.26
comp69354_c0	3.59	1.21	0.54
comp69375_c1	23.59	1.88	0.73
comp69391_c0	14.44	8.66	1.18
comp69439_c0	24.72	12.08	6.52
comp69481_c0	5.88	2.56	0
comp69481_c1	13.43	5.11	0
comp69481_c2	8.76	2.15	0
comp69492_c0	14.1	0.33	0.25
comp69512_c0	59.26	45.51	12.21
comp69537_c0	15.98	6.83	5.59
comp69538_c0	4.86	0.61	0.52
comp69538_c1	2.81	1.44	0.11
comp69565_c0	2.89	1.32	0.11
comp69610_c0	44.31	6.46	1.25
comp69672_c0	18.11	4.83	1.7
comp69689_c0	5.62	2.64	0.81
comp69705_c0	9.4	0.54	0.35
comp69763_c1	4.06	1.86	0.15
comp69784_c0	3.73	1.7	0.74
comp69802_c0	4.24	0.75	0
comp69808_c0	2.7	2.24	0.62
comp69820_c0	5.62	0	0
comp69833_c0	18.34	0.32	0
comp69871_c0	6.32	0	0
comp69914_c0	32.9	1.22	0.71
comp69922_c0	3	1.67	0.28
comp69985_c0	4.36	0.03	0
comp69987_c0	12.29	4.84	3.49
comp69999_c0	15.02	6.12	3.31
comp70006_c0	6.37	2.76	1.61
comp70014_c0	15.45	6.53	2.55
comp70014_c1	13.9	6.25	0.74
comp70021_c0	12.22	4.61	2.13
comp70132_c1	64.97	23.31	17.62
comp70153_c0	2	1.73	0.16
comp70175_c1	13.4	5.11	1.22
comp70197_c0	14.52	1.32	1.12
comp70205_c0	5.89	1.67	0.23
comp70205_c2	4.45	1.57	0
comp70213_c0	3.46	3.35	0.72
comp70237_c0	5.03	0.81	0.64
comp70255_c0	14.48	4.09	1.51
comp70258_c1	3.78	1.58	0.82
comp70277_c0	3.74	1.16	0.38
comp70277_c1	3.89	1.49	0.73
comp70285_c0	5.4	0.77	0.56
comp70323_c0	10.39	4.36	2.13
comp70323_c1	10.18	2.36	1.18
comp70340_c1	9.97	4.28	2.27
comp70358_c0	15.76	5.84	1.97
comp70374_c1	6.33	0.13	0.07
comp70377_c0	13.08	6.01	3.4
comp70411_c0	15.7	7.46	3.24
comp70453_c0	4.74	0	0
comp70453_c1	4.22	0.61	0.16
comp70458_c0	4.06	3.44	0.43
comp70497_c0	10.2	1.18	1.17
comp70504_c0	4.92	0	0
comp70544_c0	15.02	2.02	0
comp70544_c3	7.86	0.63	0
comp70559_c0	15.34	3.51	3.03
comp70600_c0	2.26	1.66	0.31
comp70615_c0	2.79	2.61	0.67
comp70631_c0	3.88	1.33	0.51
comp70704_c0	14.19	3.2	1.8
comp70745_c0	6.53	0.64	0.45
comp70822_c0	21.34	10.89	2.18
comp70822_c1	6.44	5.98	0.63
comp70838_c0	8.4	0.26	0
comp70857_c0	6.35	0.15	0.05
comp70878_c0	2.49	2.05	0.18
comp70994_c0	5.7	0.49	0.25
comp71001_c0	8.24	5.69	0
comp71001_c1	19.42	14.69	4.72
comp71095_c1	4.86	2.23	0.74
comp71095_c2	6.15	2.32	0.26
comp71196_c1	3.03	1.01	1.01
comp71214_c0	10.23	1.52	1.18
comp71214_c1	7.03	1.18	1.08
comp71220_c1	5.59	0.15	0
comp71230_c0	8.31	2.89	1.82
comp71269_c0	4.5	2.11	0.78
comp71293_c1	3.22	3.12	0.67
comp71307_c0	2.91	0.72	0.56
comp71396_c0	3.68	0	0
comp71471_c0	5	1.36	0.4
comp71478_c0	314.38	62.65	34.73
comp71484_c0	259.64	131.8	2.85
comp71484_c1	162.9	107.8	2.16
comp71515_c0	9.12	7.23	0.46
comp71570_c0	36.4	30.6	10.83
comp71616_c0	116.11	2.15	2.14
comp71625_c0	2.63	1.25	0.3
comp71639_c0	14.36	3.76	1.11
comp71639_c1	37.56	8.02	6.11
comp71646_c0	35.93	14.28	4.09
comp71688_c0	9.73	3.56	3.54
comp71721_c0	32.41	11.85	5.21
comp71738_c0	25.71	1.05	0.7
comp71753_c1	2.53	1.73	0.3
comp71766_c0	19.56	6.6	1.72
comp71781_c1	3.83	0.49	0.3
comp71811_c0	5.39	2.67	0.41
comp71811_c2	19.63	4.87	1.9
comp71838_c1	2.12	0.34	0.16
comp71849_c0	188.53	69.3	18.1
comp71853_c0	34.82	13.86	9.7
comp71855_c1	16.87	9.24	3.55
comp71887_c1	27.94	15.32	7
comp71900_c0	4.98	1.47	0.93
comp71910_c0	8.27	0.73	0.61
comp71920_c2	3.43	1.42	0.17
comp72004_c0	6.54	0.11	0
comp72022_c0	9.13	0.07	0.06
comp72032_c0	143.19	47.06	7.96
comp72068_c0	3.57	0.46	0.16
comp72099_c0	47.07	3.58	1.98
comp72099_c2	23.11	2.16	1.3
comp72105_c0	46.86	14.73	10.12
comp72121_c1	2.29	1.46	0.28
comp72166_c1	17.84	6.71	0.74
comp72178_c0	12.18	11.42	2.96
comp72224_c0	16.74	6.77	5.57
comp72253_c0	4.98	1.27	0.98
comp72271_c0	6.74	5.43	0.4
comp72275_c0	6.99	0.15	0
comp72286_c0	43.5	11.67	11.14
comp72307_c0	66.83	14.23	0.18
comp72308_c1	6.9	1.2	0.76
comp72329_c0	6.34	0	0
comp72329_c1	24.26	0.22	0
comp72354_c0	7.95	5.88	3.35
comp72419_c0	24.37	6.15	2.1
comp72473_c0	41.92	24.59	8.05
comp72512_c0	11.3	3.96	2.9
comp72563_c0	6.45	5.04	0.29
comp72570_c0	21.29	3.47	0.49
comp72589_c0	48.7	37.71	8.38
comp72596_c0	3.85	0.29	0.08
comp72631_c0	4.9	1.92	0.57
comp72713_c0	1.91	1.41	0.2
comp72746_c0	9.83	0.32	0
comp72746_c2	10.38	1.95	0.06
comp72750_c1	13.39	4.47	3.35
comp72767_c0	8.92	4.5	1.06
comp72767_c1	31.34	19.11	7.19
comp72778_c0	17.55	4.01	1.18
comp72787_c0	9.92	6.17	2.55
comp72787_c1	3.2	1.82	0.56
comp72810_c0	2.78	0.89	0.83
comp72839_c2	6.73	1.91	0.18
comp72847_c0	22.26	10	3.13
comp72869_c0	8.75	0.48	0
comp72883_c0	146.22	44.19	8.08
comp72935_c0	11.02	1.62	0.45
comp72935_c1	7.17	0.76	0.72
comp73022_c0	4.92	2.88	1.09
comp73035_c0	10.64	4.36	3.76
comp73041_c0	21.74	9.17	2.34
comp73086_c0	3.71	0.19	0.15
comp73089_c0	46.94	12.62	1.95
comp73089_c1	18.56	4.84	0.35
comp73102_c0	21.68	6.26	2.11
comp73102_c1	22.76	8.65	4.27
comp73151_c0	2.47	0.67	0.13
comp73154_c0	13.09	9.32	2.86
comp73173_c1	7.11	2.03	1.69
comp73179_c1	12.9	3.18	0.73
comp73187_c0	6.15	1.5	1.38
comp73234_c0	42.1	37.07	15.28
comp73235_c0	4.85	1.75	0.6
comp73236_c0	7.09	0.51	0
comp73247_c0	40.92	22.51	10.24
comp73250_c0	30.05	16.03	6.29
comp73290_c0	9.36	0.16	0
comp73295_c0	6.22	3.3	0
comp73314_c1	9.51	5.13	1.94
comp73357_c1	6.49	1.51	0.33
comp73407_c0	2.59	0.43	0.21
comp73436_c0	3.52	0.63	0.33
comp73451_c0	5.91	0.66	0.35
comp73464_c0	62.65	27.97	22.2
comp73472_c0	5.52	4.43	0.05
comp73481_c0	21.09	4.02	3.15
comp73486_c0	15.2	3.1	0.53
comp73529_c0	80.23	30.9	2.34
comp73531_c0	290.18	165.32	50.45
comp73588_c0	192.81	77.72	23.23
comp73588_c1	27.83	13.24	4.02
comp73593_c0	61.2	27.88	9.47
comp73599_c0	17.23	0.54	0.09
comp73607_c0	6.34	1.82	1.14
comp73612_c0	2.17	1.76	0.09
comp73619_c0	8.87	0.39	0
comp73623_c0	8.67	0.4	0.15
comp73623_c1	6	0	0
comp73664_c0	3.43	1.37	0.51
comp73690_c1	5.75	2.2	0.81
comp73701_c0	956.54	677.82	190.41
comp73704_c0	37.54	0.24	0.02
comp73711_c0	2.13	1.88	0.31
comp73713_c0	19.44	2.48	2.16
comp73716_c0	11.71	0.88	0.6
comp73717_c0	12.88	5.25	3.44
comp73719_c1	3.75	2.16	0.4
comp73755_c0	27.91	2.3	0.9
comp73757_c0	4.75	1.09	0.43
comp73785_c0	14.27	8.63	3.86
comp73788_c1	17.1	5.21	0.4
comp73804_c0	8.67	0.25	0
comp73839_c1	64.05	33.22	9.53
comp73855_c0	16.47	7.15	5.05
comp73885_c1	2.91	1.77	0.08
comp73886_c0	48.76	5.57	4.6
comp73973_c0	6.7	2.62	2.53
comp73998_c0	179.87	50.28	29.23
comp74021_c0	21.25	2.27	1.65
comp74035_c0	16.15	4.65	2.15
comp74048_c0	4.62	0.28	0.11
comp74055_c0	53.83	1.95	0.76
comp74068_c0	28.96	12.36	9.63
comp74077_c0	57.78	10.63	10.09
comp74077_c1	89.06	14.19	11.64
comp74079_c0	9.6	1.66	0.56
comp74119_c1	6.18	1.7	0.43
comp74140_c1	42.87	0	0
comp74141_c0	3.3	1	0.05
comp74155_c0	89.75	31.85	23.42
comp74184_c0	8.28	0.19	0
comp74206_c0	43.77	5.81	5.37
comp74220_c0	6.32	2.16	1.76
comp74254_c0	75.11	5.93	2.39
comp74257_c1	330.94	202.66	61.52
comp74265_c0	12.75	1.25	0
comp74266_c0	26.76	0.11	0.04
comp74270_c0	7.56	3.5	0.93
comp74284_c0	2.5	1.09	0.11
comp74324_c0	8.63	4.14	0.55
comp74364_c0	14.84	7.32	0.78
comp74420_c0	141.92	47.42	32.67
comp74424_c0	13.23	4.15	2.23
comp74438_c0	6.44	0.27	0
comp74489_c0	2.97	0.34	0.21
comp74512_c0	3.02	1.84	0.51
comp74528_c1	2.4	1.02	0.56
comp74557_c0	14.87	3.49	1.88
comp74562_c0	2.72	2.07	0.66
comp74692_c0	6.89	1.18	0.85
comp74697_c0	37.26	7.75	5.34
comp74698_c0	3.78	3.76	1.09
comp74712_c0	86.11	27.6	18.01
comp74713_c0	63.88	23.38	22.61
comp74717_c0	55.34	28.3	14.43
comp74737_c0	34.33	8.41	2.39
comp74739_c0	119.67	1.99	1.44
comp74740_c1	12.33	4.29	1.83
comp74740_c2	5.65	3.13	0.66
comp74754_c0	4.56	4.09	1.01
comp74772_c0	10.95	3.45	1.8
comp74775_c0	183.08	46.95	7.08
comp74780_c0	6.77	3.1	0.24
comp74780_c1	9.44	7.23	0.39
comp74787_c3	5.49	3.99	0.55
comp74790_c0	2.95	0.79	0.12
comp74819_c0	7.89	1.94	1.5
comp74827_c0	4.87	2.25	0.49
comp74831_c0	21.76	8	3.81
comp74861_c0	15.93	1.95	0.25
comp74884_c1	11.87	3.79	1.45
comp74884_c2	3.26	1.07	0
comp74885_c0	16.85	4.4	2.81
comp74917_c0	7.05	2.81	1.79
comp74928_c0	33.74	9.05	3.52
comp74933_c0	116.96	40.59	5.79
comp74934_c1	2.57	1.86	0
comp74949_c0	27.11	4	3.99
comp74955_c1	14.18	10.34	0.4
comp75006_c0	3.6	1.6	0.33
comp75007_c0	5.54	0.7	0
comp75028_c0	4.75	0.12	0.03
comp75039_c0	7.79	7.65	1.56
comp75080_c0	19.43	3.31	0.68
comp75082_c1	4.4	0.77	0.08
comp75173_c0	40.9	19.25	6.08
comp75191_c0	12.1	0.85	0.58
comp75192_c2	5.55	3.52	1.63
comp75228_c0	163.84	37.36	9.54
comp75235_c0	82.8	16.12	14.8
comp75237_c0	5.29	0.48	0.13
comp75237_c1	8.6	1.13	0.35
comp75244_c0	108.2	30.05	17.42
comp75301_c0	13.26	7.23	3.21
comp75308_c1	98.02	37.31	12.62
comp75308_c2	41.49	15.06	7.25
comp75329_c0	44.67	9.19	9.12
comp75375_c0	7.82	6.3	1.47
comp75381_c0	13.3	5.41	3.3
comp75386_c1	4.07	1.53	0.88
comp75398_c0	4.04	2.54	0.64
comp75407_c0	125.46	51.98	42.38
comp75423_c0	9.35	1.87	1.22
comp75475_c0	5.14	4.85	1.34
comp75489_c0	3.66	0	0
comp75516_c0	4.12	1.68	0.59
comp75516_c2	5.09	0.86	0.62
comp75539_c1	25.93	7.72	7.2
comp75550_c0	4.53	1.05	0.8
comp75556_c0	5.14	0.61	0.34
comp75564_c0	40.95	16.51	15.52
comp75597_c0	6.55	0.86	0.25
comp75601_c0	205.83	53.45	17.21
comp75609_c0	11.77	2.91	1.28
comp75630_c0	4.31	3.76	0.29
comp75638_c0	193.48	63.06	39.13
comp75638_c1	525.7	157.68	119.24
comp75638_c2	33.12	12.74	10.89
comp75656_c0	3.11	2.24	0.8
comp75684_c0	7.85	0.62	0.33
comp75685_c0	23.78	3.41	3.15
comp75687_c1	28.09	17.51	4.61
comp75740_c0	2.25	1.84	0.35
comp75743_c0	9.22	3.06	1.32
comp75744_c0	228.41	65.7	24.09
comp75747_c0	311.09	124.07	93.87
comp75750_c0	5.24	0.43	0.14
comp75755_c0	35.55	4.84	1.99
comp75779_c0	3.2	1.17	0
comp75808_c0	36.6	5.76	0.4
comp75823_c0	1.79	1.17	0.26
comp75863_c0	4.19	1.13	0.88
comp75953_c0	4.18	0.38	0
comp75979_c0	7.98	0.88	0.49
comp75982_c1	2.83	0.82	0.6
comp76046_c0	9.72	3.35	2.87
comp76077_c0	258.41	85	9.22
comp76080_c0	8.86	3.07	0.17
comp76127_c1	4.28	0.24	0.12
comp76132_c0	41.97	6.31	1.11
comp76135_c0	37.35	5.81	5.56
comp76172_c0	175.62	112.84	36.46
comp76224_c0	2.51	2.21	0.2
comp76231_c1	3.49	1.35	0.11
comp76234_c0	4.31	1.43	0.66
comp76259_c1	7.53	6.29	1.77
comp76287_c0	6.29	2.67	1.25
comp76312_c0	9.7	0	0
comp76370_c1	13.61	5.12	1.82
comp76398_c0	7.05	1.34	0.1
comp76408_c1	2.08	1.05	0.24
comp76472_c0	9.83	6.04	1.17
comp76476_c3	38.41	1.09	0.49
comp76509_c2	8.73	4.4	0.38
comp76517_c0	5.02	0.56	0.11
comp76542_c0	48.52	4.45	1.04
comp76544_c0	2.26	0.71	0.16
comp76551_c1	30.56	28.45	8.86
comp76579_c0	5.33	4.83	0.9
comp76603_c0	18.19	9.31	3.61
comp76645_c0	5.72	1.88	1.41
comp76648_c1	5.43	0.43	0.41
comp76658_c0	42.27	17.94	14.39
comp76664_c0	16.28	6.83	3.5
comp76704_c0	96.46	30	25.36
comp76745_c0	5.47	0.87	0
comp76759_c0	40.66	2.23	1.3
comp76760_c0	12.75	2.1	1.55
comp76783_c0	6.15	0.7	0.33
comp76790_c0	7.13	2.37	2.08
comp76796_c1	7.16	5.46	1.24
comp76853_c0	6.81	2.83	1.1
comp76892_c0	13.37	4.89	4.35
comp76924_c0	10.61	0.93	0.04
comp76938_c0	89.08	36.14	14.75
comp76979_c0	17.29	6.32	2.98
comp76997_c0	2.92	1.85	0.34
comp77019_c0	6.46	1.69	1.56
comp77027_c0	5.66	1.84	0.33
comp77055_c0	27.22	4.74	2.52
comp77061_c0	488.83	268.75	138.53
comp77062_c0	33.78	7.93	7.14
comp77084_c2	6.83	2.51	0.8
comp77094_c1	20.3	17.24	6.17
comp77101_c2	2.64	0.89	0.23
comp77136_c0	64.34	25.98	12.73
comp77153_c1	7.19	1.52	1.42
comp77186_c0	13.26	6.49	4.07
comp77236_c0	6.87	0.79	0.28
comp77269_c0	173.3	5.43	2.58
comp77280_c1	27.03	13.76	3.81
comp77289_c0	85.83	32.13	25.77
comp77348_c0	102.52	41.73	40.75
comp77364_c0	37.88	2.75	0.03
comp77369_c0	22.5	7.97	4.18
comp77396_c0	19.14	7.65	3.14
comp77428_c0	27.06	9.7	2.29
comp77429_c0	30.53	18.93	4.48
comp77458_c3	16.36	14.76	1.05
comp77463_c0	43.44	10.47	4.92
comp77527_c1	2.99	1.88	0.07
comp77527_c2	6.36	1.4	0
comp77575_c0	19.59	9.17	0.85
comp77577_c0	21.48	10.62	3.28
comp77593_c0	3.85	1.07	0.62
comp77599_c0	22.08	7.4	1.23
comp77600_c0	14.77	12.62	4.3
comp77608_c0	9.11	3.24	1.07
comp77608_c1	3.56	0.81	0.1
comp77611_c0	2.54	1.33	0.51
comp77611_c1	4.35	2.02	0.68
comp77627_c0	4.9	0.5	0
comp77627_c1	2.26	0.28	0.09
comp77645_c0	136.6	56.33	35.44
comp77646_c2	7.87	0.69	0.64
comp77678_c0	3.29	1.9	0.5
comp77705_c0	6.84	0.69	0.36
comp77725_c0	113.93	13.01	0.74
comp77726_c0	12.07	3.36	0.36
comp77734_c1	5.97	3.04	0.78
comp77751_c0	238.1	5.9	2.96
comp77759_c0	39.22	13.51	0.27
comp77759_c2	75.65	32.96	0.43
comp77772_c0	82.98	68.88	21.53
comp77777_c0	230.13	55.43	27.28
comp77778_c1	3.22	1.44	0.54
comp77780_c0	9.2	5	1.68
comp77790_c0	5.31	0	0
comp77790_c1	4.43	0	0
comp77819_c0	12.2	11.77	2.64
comp77828_c0	52.85	10.26	10.2
comp77837_c0	48.3	8.73	6.19
comp77909_c0	24.73	14.62	2.76
comp77909_c1	18.67	13.49	4.26
comp77936_c0	59.22	13.83	5.4
comp77941_c1	11.08	4.04	1.41
comp77956_c0	108.48	42.66	23.07
comp77971_c0	9.16	3.64	0.96
comp77992_c0	5.37	1.53	0
comp77994_c0	4.06	0.41	0.17
comp78040_c0	11.98	2.76	1.17
comp78087_c0	7.27	4.11	0.75
comp78095_c0	11.51	9.04	3.13
comp78100_c1	7.51	3.2	1.04
comp78111_c0	10.99	4.73	4.24
comp78133_c0	25.28	11.06	6.65
comp78152_c1	6.69	0	0
comp78167_c0	7	5.57	1.42
comp78179_c1	34.7	0.83	0.79
comp78191_c0	5.6	4.09	1.53
comp78192_c0	10.78	5.7	3.3
comp78195_c0	163.79	64.58	34.47
comp78261_c0	10.07	1.82	0.49
comp78287_c0	28.59	0.16	0.1
comp78305_c0	667.69	11.71	6.26
comp78327_c1	45.04	37.39	3.37
comp78336_c0	29.49	10.68	4.57
comp78376_c0	10.81	6.48	2.19
comp78387_c0	38.3	7.44	4
comp78395_c0	12.64	2.4	1.76
comp78395_c1	9.29	1.82	0.79
comp78403_c0	24.66	4.56	0.48
comp78423_c0	54.37	19.52	15.39
comp78427_c0	14.77	1.98	1.44
comp78429_c0	26.84	16.61	7.23
comp78440_c0	2.55	1.18	0.75
comp78456_c0	37.61	23.78	9.64
comp78458_c0	94.33	3.85	2.18
comp78463_c0	20.41	9.49	8.97
comp78466_c0	68.03	19.19	4.49
comp78472_c0	10.17	1.37	1.31
comp78473_c0	101.77	31.05	10.9
comp78477_c0	3.25	3.21	0.56
comp78544_c0	5.54	1.98	0.69
comp78561_c0	2.24	1.65	0.33
comp78575_c0	9.29	0.99	0.66
comp78579_c1	4.55	2.03	0.71
comp78579_c2	3.97	0.53	0.29
comp78601_c0	103.35	66.38	15.22
comp78601_c4	67.32	52.96	17.48
comp78634_c0	19.75	11.77	5.42
comp78656_c0	5.7	0.35	0.03
comp78665_c0	8.01	2.09	1.07
comp78668_c0	14.03	9.86	3.78
comp78703_c0	30.21	13.66	8.9
comp78733_c0	62.17	12.63	6.56
comp78734_c0	20.69	19.23	2.52
comp78750_c0	38.21	17.9	8.57
comp78758_c0	98.62	43.79	25.99
comp78766_c0	27.67	4.04	0.85
comp78771_c0	34.89	7.59	0.08
comp78786_c0	35.34	5.29	1.33
comp78820_c0	3.78	1.85	1.7
comp78845_c0	6.14	0.5	0.22
comp78851_c0	6.98	1.87	1.44
comp78866_c0	132.42	16.89	5.95
comp78883_c0	30.78	0.76	0.03
comp78896_c3	23.12	17.39	6.86
comp78898_c0	15.16	0.64	0.37
comp78907_c0	62.04	24.07	20.03
comp78925_c0	65.94	41.01	12.71
comp78933_c0	8.8	3.3	1.37
comp78961_c0	8.08	3.78	0.7
comp78963_c2	1.59	0.85	0.19
comp78983_c0	4.02	3.7	0.29
comp79006_c0	13.47	1.85	1.82
comp79054_c0	15.47	0.96	0.66
comp79055_c0	66.6	19.59	5.55
comp79062_c0	13.26	13.02	3.86
comp79064_c0	124.85	22.92	12.71
comp79075_c0	2.56	1.19	0.12
comp79082_c0	5.02	1.38	0.7
comp79126_c0	3.45	1.54	0.51
comp79128_c0	4.76	0.87	0.78
comp79131_c0	24.02	2.59	1.68
comp79141_c0	23.96	11.63	2.72
comp79149_c0	13.08	1.77	0.46
comp79237_c1	8.64	2.31	0
comp79239_c0	531.11	68.48	3.02
comp79243_c0	104.82	36.74	13.75
comp79277_c0	10.6	0.41	0.29
comp79286_c0	203.73	13.72	3.2
comp79344_c0	16.84	14.59	5.02
comp79347_c0	69.1	16.47	6.56
comp79347_c1	20.38	9	3.39
comp79350_c0	11.24	0.11	0
comp79351_c0	142.92	63.79	2.72
comp79365_c0	16.31	8.28	3.04
comp79369_c0	79.93	32.83	13.64
comp79383_c0	243.23	10.04	8.1
comp79395_c1	25.31	10.69	7.75
comp79415_c0	9.6	5.06	3.3
comp79452_c0	47.8	25.18	14.64
comp79476_c0	120.55	37.55	20.27
comp79477_c0	6.73	2.86	0.57
comp79511_c0	20.76	12.63	4.35
comp79539_c0	30.99	15.28	1.94
comp79552_c0	9.49	3.94	2.84
comp79564_c0	15.33	5.57	4.69
comp79599_c0	10.82	0.29	0.08
comp79662_c0	6.35	2.84	1.63
comp79690_c0	120.34	42.39	22.71
comp79698_c0	27.12	2.98	1.15
comp79699_c0	6.84	1.57	0
comp79722_c0	8.66	7.86	2.51
comp79727_c3	16.55	8.91	3.82
comp79771_c1	51.3	17.1	14.68
comp79777_c0	15.77	10.08	3.69
comp79788_c0	9.37	4.46	4.09
comp79805_c0	13.26	2.72	1.65
comp79807_c0	3.97	1.77	0.65
comp79817_c0	119.49	62.89	32.93
comp79854_c0	13.66	4.6	2.42
comp79866_c0	112.32	43.13	14.59
comp79875_c0	5.87	4.6	1.13
comp79894_c0	8.56	3.21	0.77
comp79899_c0	29.56	6.98	3.74
comp79938_c0	26.79	4.33	2.73
comp79952_c0	18.07	14.52	4.82
comp79962_c0	59.72	6.99	2.04
comp79971_c0	13.07	2.96	0.7
comp79977_c0	11.95	4.18	3.12
comp79978_c0	29.61	3.63	1.37
comp79987_c0	5.5	1.42	1.16
comp79995_c0	296.13	68.53	47.35
comp80010_c0	182.43	57.73	40.41
comp80018_c0	58.54	19.19	12
comp80037_c0	52.68	14.67	0.39
comp80076_c0	11.73	0	0
comp80083_c0	12.19	4.71	0.47
comp80096_c0	15.36	5.22	0.34
comp80097_c0	287.16	166.13	58.44
comp80133_c2	127.29	53.21	20.04
comp80155_c0	3.68	3.19	0.34
comp80155_c3	5.52	4.4	0.56
comp80175_c0	43.29	10.96	2.93
comp80197_c0	68.63	16.61	5.8
comp80200_c0	10.97	2.9	0.82
comp80216_c0	292.39	94.53	89.7
comp80217_c0	8.38	4.01	1.04
comp80251_c1	163.49	28.75	15.7
comp80258_c0	3.26	2.16	0.61
comp80293_c1	5.58	2.19	0.6
comp80302_c0	4.17	3.96	0.92
comp80408_c0	4.03	3	1.29
comp80440_c0	10.31	4.77	1.83
comp80451_c0	12.17	4.74	2.8
comp80453_c0	9.89	3.16	1.31
comp80471_c0	5.68	0.25	0
comp80482_c0	13.17	4.85	0.26
comp80505_c1	3.53	0.48	0.28
comp80519_c1	18.62	10.58	0.17
comp80548_c0	14.42	5.12	4.3
comp80592_c0	14.34	4.55	3.77
comp80631_c0	7.63	4.04	2.05
comp80660_c1	5.74	2.27	0.48
comp80661_c0	16753.8	1137.8	524.27
comp80661_c1	5075.21	2973.4	105.32
comp80699_c0	177.21	19.23	1.09
comp80704_c0	375.83	157.44	12.34
comp80716_c0	7.52	4.77	1.62
comp80752_c0	858.46	1.59	0.24
comp80758_c0	98.35	65.62	24.46
comp80762_c0	4.23	1.86	0.85
comp80762_c1	8.62	1.29	0.51
comp80772_c0	39.87	4.46	0.64
comp80775_c0	13.52	0.4	0.17
comp80787_c0	11.81	0.29	0
comp80787_c1	27.41	0.48	0.26
comp80817_c0	7.79	3.42	2.78
comp80819_c0	1040.76	34.73	0.83
comp80831_c0	137.41	7.52	0.96
comp80899_c1	28.91	15.61	8.42
comp80906_c1	214.07	160.32	58.1
comp80909_c0	157.31	31.12	15.58
comp80915_c0	491.83	337.91	15.3
comp80916_c0	39.93	25.31	6.83
comp80937_c0	23.99	6.93	1.84
comp80938_c0	36.6	15.49	11.17
comp80949_c0	3.77	1.08	0.02
comp80959_c0	3.41	2.38	0.9
comp80973_c0	12.74	4.81	3.29
comp80984_c0	35.79	13.2	1.41
comp81000_c0	31.92	14.87	8.64
comp81045_c0	125.42	12.01	3.14
comp81050_c0	23.06	11.64	6.03
comp81060_c0	5.22	3.95	1.31
comp81078_c0	23.6	4.02	1.85
comp81089_c0	2.63	2.47	0.38
comp81111_c0	11.12	2.9	2.31
comp81115_c0	18.52	3.88	3.36
comp81130_c0	26.44	4.87	2.04
comp81131_c0	11.57	1.16	0.27
comp81153_c0	87.01	19.6	9.21
comp81169_c1	5.08	4.74	0.88
comp81190_c1	65.09	26.2	7.16
comp81191_c0	113.71	33.47	4.47
comp81193_c0	41.24	20.77	11.91
comp81196_c0	11.41	6.34	1.75
comp81203_c0	13.82	0.9	0.73
comp81227_c0	48.9	17.92	11.49
comp81275_c0	42.42	16.58	15.76
comp81285_c0	13.07	3.16	2.66
comp81290_c0	2.5	0.7	0.36
comp81290_c1	4.89	1.14	0.88
comp81297_c0	81.28	18.82	1.46
comp81298_c2	3.18	1.28	0.16
comp81316_c0	21.98	13.77	7.97
comp81326_c0	24.67	7.29	0.74
comp81327_c0	19.87	0.56	0.1
comp81332_c0	10.38	1.26	0.57
comp81338_c0	13.07	2.2	2.07
comp81346_c0	21.45	8.64	6.08
comp81378_c0	29.83	15.56	6.95
comp81385_c0	18.93	8.89	6.5
comp81395_c0	39.49	20.02	10.92
comp81406_c0	50.91	12.83	4.52
comp81407_c0	4.87	1.48	0.4
comp81409_c0	68.52	23.24	13.26
comp81488_c1	32.49	14.01	4.28
comp81495_c0	15.58	4.38	2.55
comp81508_c0	2.15	1.86	0.19
comp81508_c1	8.63	7.83	3
comp81513_c0	9.77	6.31	0.5
comp81537_c0	27.62	12.01	11.13
comp81553_c0	6.21	2.94	0.54
comp81610_c0	196.02	20.43	8.65
comp81617_c0	52.88	18.3	16.86
comp81630_c0	3.86	2.29	0.69
comp81631_c0	11.56	0.9	0.23
comp81651_c1	329.67	256.91	73.96
comp81690_c1	51.97	2.11	0.93
comp81698_c0	35.74	34.43	19.71
comp81698_c1	6.72	3.12	0.06
comp81707_c0	13.48	12.51	3.39
comp81723_c0	43.65	18.73	15.86
comp81738_c0	48.02	16.29	11.95
comp81745_c0	13.69	5.76	2.73
comp81760_c0	11.31	0.28	0.17
comp81775_c1	4.25	2.14	1.32
comp81794_c0	26.37	7.65	7.37
comp81798_c1	55.32	23.43	10.06
comp81806_c0	160.24	54.41	31.05
comp81808_c0	29.78	11.81	2.83
comp81840_c0	132.29	125.51	37.24
comp81845_c0	238.49	55.44	44.66
comp81871_c0	7.55	5.02	1.58
comp81877_c0	16.49	7.31	4.45
comp81892_c0	10.97	4.65	1.97
comp81937_c1	7.47	3.42	0.17
comp81939_c0	30.58	5.62	1.45
comp81939_c1	53.84	13.13	6.2
comp81970_c0	4.83	1.81	1.6
comp81986_c0	3.03	1.57	0.58
comp82004_c0	22.49	4.72	4.69
comp82006_c0	70.24	23.62	7.7
comp82012_c0	57.11	52.41	16.77
comp82016_c0	4.42	2.33	1.94
comp82018_c0	12.71	5.91	2.6
comp82020_c0	24.85	9.17	2.3
comp82032_c0	129.17	43.45	30.24
comp82041_c0	6.71	3.34	1.6
comp82045_c0	3.3	2.52	0.64
comp82051_c0	130.36	38.44	28.85
comp82083_c0	19.6	3.58	1.17
comp82098_c2	3.32	3.13	0.5
comp82111_c1	5.69	2.14	1.98
comp82118_c2	19.55	6.33	5.09
comp82139_c0	2.49	2.32	0.6
comp82155_c0	338.76	86.35	53.83
comp82164_c0	3.84	2.3	0.47
comp82168_c0	4.42	3.22	0.96
comp82177_c0	41.53	14.54	5.71
comp82178_c0	7.94	3.58	1.65
comp82183_c0	35.61	20.41	10.88
comp82220_c0	11.54	4.01	2.49
comp82262_c0	15.45	3.74	3.39
comp82264_c0	310.86	139.46	36.16
comp82271_c1	37.18	16.08	14.6
comp82287_c0	146.4	3.76	1.6
comp82306_c0	34.22	5.61	4.03
comp82341_c0	21.89	6.44	2.9
comp82355_c0	60.07	2.37	1.75
comp82375_c0	4.85	4.54	1.43
comp82445_c0	8.93	5	2.35
comp82489_c0	19.73	6.67	5.38
comp82493_c0	143.9	7.31	5.21
comp82506_c0	40.75	39.91	12.08
comp82515_c0	145.75	83.89	27.23
comp82522_c0	18.78	2.3	1.96
comp82549_c0	38.72	26.01	5.24
comp82570_c0	5.51	1.74	0.91
comp82594_c0	16.62	5.31	2.79
comp82603_c2	5.6	3	1.22
comp82604_c0	86	55.82	20.77
comp82644_c1	123.2	16.43	15.86
comp82677_c0	25.85	16.48	6.91
comp82695_c0	317.66	56.75	31.74
comp82737_c0	6.01	4.9	1.59
comp82765_c0	36.05	12.57	9.18
comp82801_c1	9.31	7.15	2.23
comp82822_c0	44.61	20.01	13.65
comp82833_c0	732.11	357.65	8.59
comp82850_c0	12.14	4.62	4.52
comp82855_c0	13.94	3.29	0.35
comp82865_c0	22.13	5.22	4.52
comp82874_c0	3.76	1.77	0
comp82894_c0	11.24	9.51	3.53
comp82910_c0	3.14	0.08	0
comp82925_c1	28.32	18.5	8.88
comp82939_c0	9.01	2.23	1.49
comp82943_c0	6.43	3.58	1.32
comp82944_c0	30.17	6.66	6.16
comp82951_c0	7.96	1.46	0.31
comp83001_c0	11.62	2.51	1.82
comp83003_c0	8160.7	1751.98	594.32
comp83005_c0	9.12	3.93	1.67
comp83034_c0	3.56	2.28	1.68
comp83080_c0	9.45	0.76	0.34
comp83081_c0	27.97	14.19	7.21
comp83179_c0	337.93	199.65	50.83
comp83201_c0	4.59	1.59	0.35
comp83201_c2	7.82	3.19	0.85
comp83240_c0	239.43	81.37	30.25
comp83261_c0	132.38	57.73	53.55
comp83283_c0	15.53	2.82	1.1
comp83309_c0	9.21	3.31	2.73
comp83314_c1	27.33	9.48	5.34
comp83327_c0	13.98	7.46	1.88
comp83360_c0	186.1	7.58	0.89
comp83376_c0	80.91	11.35	10.89
comp83391_c0	2.97	2.89	0
comp83424_c1	22.09	1.47	0
comp83443_c0	14.71	8.08	1.44
comp83450_c1	135.93	9.2	6.67
comp83482_c0	42.64	9.12	6
comp83484_c0	10.36	2.84	0.66
comp83505_c0	66.4	42.6	20.61
comp83561_c1	54.52	13.48	12.12
comp83570_c0	20.45	5.92	5.49
comp83586_c0	33.25	14.95	0.76
comp83591_c0	47.4	11.72	1.18
comp83622_c0	13.72	1.22	0.02
comp83631_c0	100.08	91.09	16.49
comp83637_c0	23.58	14.19	2.88
comp83674_c0	13.12	4.59	3.89
comp83685_c0	189.66	18.19	12.68
comp83719_c0	5.12	2.52	0.87
comp83725_c1	7.98	1.63	0.73
comp83726_c0	5	2	0.43
comp83732_c0	80.22	33.27	9.45
comp83749_c0	108.63	44.56	2.1
comp83749_c1	5.82	2	0
comp83773_c1	7.31	5.63	0.91
comp83776_c0	7.23	3.78	1.67
comp83795_c0	27.69	19.9	5.93
comp83845_c0	28.65	6.02	1.89
comp83862_c0	6.97	1.99	1.44
comp83866_c0	27.02	7.79	5.31
comp83890_c0	13.34	0.62	0.43
comp83908_c2	7.67	4.36	1.37
comp83923_c0	4.39	3.65	0.34
comp83931_c0	30.61	30.38	4.42
comp83960_c1	8.02	6.03	1.36
comp83969_c0	9.65	8.46	1.7
comp83973_c0	13.26	5.65	2.66
comp83973_c1	8.7	3.71	2.38
comp83980_c0	168.37	68.89	59.63
comp83988_c0	34.93	17.31	10.72
comp84001_c0	4.91	3.2	1.36
comp84021_c0	129.78	47.68	28.09
comp84027_c0	9.98	4.26	1.93
comp84041_c1	53.87	48.51	12.41
comp84052_c1	22.4	9.66	6.28
comp84100_c1	26.42	10.98	2.53
comp84105_c1	30.28	8.44	5.95
comp84111_c0	68.91	58.03	7.76
comp84125_c0	164.56	50.29	48.47
comp84126_c0	31.9	31.16	10.68
comp84165_c0	9.59	5.61	2.43
comp84227_c0	188.23	111.85	29.78
comp84258_c2	59.8	30.08	22.93
comp84272_c0	18.72	6.13	0.81
comp84285_c2	23.37	16.92	9.69
comp84303_c0	9.36	0.41	0.13
comp84309_c0	27.66	3.37	3.29
comp84315_c0	37.35	2.4	0.39
comp84336_c0	39.34	15.64	5.67
comp84338_c0	41.79	28.2	12.35
comp84341_c0	217.32	116.03	46.45
comp84343_c0	11.02	2.41	1.4
comp84352_c1	91.76	64.09	25.59
comp84353_c0	203.25	57.75	35.36
comp84374_c0	63.28	15.29	9.94
comp84377_c0	19.54	14.75	5.41
comp84384_c0	5.96	2.19	0.15
comp84398_c0	4.8	3.17	0.47
comp84399_c1	3.83	3.7	1.22
comp84403_c1	8.73	8.26	2.65
comp84427_c0	2.44	1.23	0.25
comp84434_c0	96.29	16.61	8.92
comp84484_c0	89.24	22.74	21.03
comp84486_c2	2.74	2.32	0.6
comp84492_c0	10.25	3.97	2.38
comp84508_c0	238.21	91.57	42.56
comp84522_c0	20.56	1.77	1.19
comp84534_c0	107.46	39.81	9.01
comp84586_c0	5.45	1.26	0.47
comp84619_c0	16.42	3.61	3.15
comp84623_c1	9	6.07	1.72
comp84625_c0	23.21	2.84	1.82
comp84640_c0	3.7	3.06	0.78
comp84641_c0	62.65	48.04	6.63
comp84642_c0	6.82	4.77	1.25
comp84661_c0	21.86	9.23	5.04
comp84662_c1	7.63	2.83	1.62
comp84670_c0	25.59	4.65	1.22
comp84687_c0	25.5	21.24	5.63
comp84691_c0	18.14	2.11	0.2
comp84711_c0	5.23	3.26	0.88
comp84719_c0	38.3	20.6	8.28
comp84730_c0	578.92	315.09	10.49
comp84738_c0	34.81	16.75	14.31
comp84748_c0	7.78	3.98	1.21
comp84789_c1	286.76	218.17	82.55
comp84831_c0	9.78	8.14	3.06
comp84869_c0	14.58	4.6	3.28
comp84884_c0	29.8	11.1	1.82
comp84887_c0	34.24	6.61	3.43
comp84891_c2	167.36	41.45	1.86
comp84904_c0	75.72	49.59	19.26
comp84908_c1	1.85	1.12	0.14
comp84929_c1	20.67	6.12	6.08
comp84947_c1	6.38	2.8	0.75
comp84961_c0	2.48	1.94	0.22
comp84974_c0	31.77	6.66	1.76
comp85007_c0	26.19	14.8	9
comp85014_c0	22.94	17.84	3.18
comp85014_c3	13.05	6.31	2.51
comp85015_c4	224.29	110.59	38.09
comp85015_c5	35.65	20.34	10.84
comp85020_c0	107.93	41.79	20.05
comp85026_c0	7.88	3.06	0.57
comp85027_c0	11.68	7.58	1.81
comp85061_c0	17.75	10.33	4.44
comp85085_c0	37.34	17.94	14.56
comp85087_c0	549.77	238.66	137.57
comp85090_c0	32.25	24.9	9.19
comp85092_c0	11.06	4.27	2.62
comp85097_c0	10.77	5.28	0.72
comp85108_c0	3.5	2.18	0.91
comp85123_c1	16.4	4.82	2.6
comp85178_c0	4.78	3.03	1.69
comp85182_c0	8.04	3.5	2.08
comp85189_c0	4	1.5	0.25
comp85189_c1	7.39	4.26	0.19
comp85191_c0	9.74	3.66	2.18
comp85199_c1	42.23	13.37	9.3
comp85210_c0	103.15	60.28	17.95
comp85258_c0	19.45	1.87	0.97
comp85363_c0	98.99	45.89	4.77
comp85370_c4	97.65	41.48	23.87
comp85372_c0	252.31	62.64	40.41
comp85393_c0	58.11	31.09	14.27
comp85396_c0	89.98	28.37	8.65
comp85408_c0	9.85	0.41	0.41
comp85428_c0	7.71	6.03	2.06
comp85437_c0	117.61	68.35	15.33
comp85440_c0	73.84	21.67	14.61
comp85449_c2	25.03	24.56	4.41
comp85469_c0	169.85	84.89	26.63
comp85498_c0	3517.65	2002.11	523.35
comp85508_c0	7.62	2.7	1.45
comp85511_c0	55.12	30.82	23.09
comp85536_c0	2	1.46	0.26
comp85540_c1	28.37	19.74	6.08
comp85544_c0	105.82	19.49	10.17
comp85555_c2	6	4.47	1.21
comp85560_c0	5.52	3.85	0.82
comp85609_c0	2.17	0.62	0.03
comp85624_c1	4.76	3.13	0.93
comp85669_c0	94.3	11.85	7.19
comp85684_c0	30.28	8.23	6.95
comp85694_c0	37.17	25.82	5.58
comp85706_c0	19.84	9.2	8.81
comp85720_c0	75.88	22.91	20.46
comp85725_c1	15.08	12.23	3.88
comp85771_c0	4.72	2.34	1.68
comp85786_c0	6.76	6.03	0.32
comp85789_c0	32.52	9.9	1.42
comp85796_c2	157.04	63.51	41.44
comp85809_c0	23.39	16.31	10.16
comp85824_c0	144.75	89.61	31.71
comp85853_c0	14.54	7.58	4.73
comp85867_c0	108.23	50.65	13.87
comp85870_c0	15.48	14.49	3.4
comp85876_c0	581.11	323.56	124.57
comp85877_c0	39.92	6.25	2.47
comp85878_c0	12.28	3.43	3.06
comp85917_c0	67.26	9.71	5.84
comp85917_c1	77.73	24.11	17.06
comp85929_c0	326.57	300.28	163.28
comp85932_c0	13.97	7.43	2.48
comp85942_c1	21.36	12.67	5.19
comp86036_c0	485.91	91.93	71.13
comp86052_c1	6.44	3.29	1.48
comp86053_c0	156.05	33.78	3.22
comp86066_c0	21.32	11.1	6.31
comp86091_c0	17.43	3.5	0.2
comp86099_c0	19.85	8.45	7.73
comp86119_c0	23.71	13.73	5.67
comp86120_c0	7.1	4.77	1.97
comp86120_c12	35.04	3.6	0.3
comp86120_c4	6.07	1.11	0.1
comp86127_c0	22.33	6.78	2.97
comp86147_c1	13.56	5.52	3.7
comp86150_c0	4.8	3.47	0.26
comp86164_c0	129.87	15.07	3.23
comp86169_c0	523.88	72.76	23.6
comp86196_c0	15.1	8.89	4.03
comp86202_c0	9.01	5.41	2.65
comp86227_c1	124.14	58.93	28.98
comp86227_c2	189.46	74.42	68.93
comp86230_c0	276.25	89.28	65.31
comp86231_c0	60.75	28.59	6
comp86272_c0	60.9	15.78	10.75
comp86274_c0	22.08	7.09	0.97
comp86292_c0	5.08	2.98	1.08
comp86316_c0	24.59	18.77	7.78
comp86319_c0	40.12	23.22	8.69
comp86321_c0	148	80.09	12.57
comp86321_c1	371.68	176.74	59.5
comp86340_c0	196.74	49.2	39.29
comp86400_c0	738.49	123.22	53.69
comp86414_c0	10.37	7.71	2.05
comp86431_c1	15.13	10.15	3.54
comp86433_c0	24.42	9.57	7.71
comp86434_c1	48.85	30.87	15.05
comp86435_c0	29.93	15.48	5.53
comp86439_c0	32.25	9.22	8.07
comp86450_c0	17.5	3.49	1.75
comp86460_c0	6.69	3.24	0.73
comp86463_c0	26.27	15.16	7
comp86470_c0	17.06	13.4	4.81
comp86474_c0	1129.2	651.23	263.65
comp86484_c0	21.97	2.68	1.21
comp86494_c1	4.72	0.99	0.24
comp86504_c0	16.98	10.52	4.26
comp86520_c0	126.05	53.17	51.08
comp86556_c0	13.83	8.82	3.34
comp86562_c0	25.36	17.21	5.28
comp86567_c0	545.03	126.93	96.47
comp86567_c1	796.61	160.64	46.03
comp86591_c0	14.74	10.94	4.24
comp86602_c0	20.74	5.59	1.94
comp86608_c0	101	58.09	25.47
comp86608_c1	5.2	2.03	0
comp86608_c2	80.28	29.41	1.27
comp86628_c0	72.91	24.79	16.66
comp86639_c1	4.07	1.79	0.43
comp86642_c0	26.72	4.03	2.17
comp86646_c0	27.54	8.61	8.44
comp86651_c0	108.54	24.5	14.48
comp86660_c0	172.7	82.35	45.25
comp86673_c4	2.6	1.34	0.38
comp86685_c0	243.22	111.27	53.7
comp86703_c0	6.9	5.33	1.94
comp86711_c1	34.6	15.57	1.17
comp86721_c0	24.3	8.48	5.89
comp86771_c0	560.87	238.58	82.57
comp86783_c0	44.13	21.25	10.21
comp86793_c0	21.14	0.38	0.03
comp86793_c1	107.68	7.44	2.01
comp86800_c2	2.88	1.94	0.35
comp86816_c0	50.23	19.98	10.78
comp86822_c0	20.64	12.38	4.74
comp86836_c1	3.36	1.18	0.2
comp86838_c0	115.85	70.37	15.07
comp86838_c1	4.4	0.82	0.27
comp86839_c0	63.11	31.94	28.27
comp86840_c0	102.6	42.87	27.38
comp86844_c0	22.69	9.27	7.04
comp86852_c0	18.74	12.36	3.59
comp86853_c0	32.77	32.51	9.27
comp86879_c0	41.26	39.95	3.73
comp86960_c0	260.37	234.65	84.11
comp86965_c0	704.17	401	180.39
comp86977_c0	3.52	2.46	0.77
comp86985_c0	5.3	5.11	1.1
comp86989_c1	51.88	11.96	10.02
comp86995_c0	93.12	9.16	4.02
comp87009_c0	19.28	13.57	6.75
comp87027_c0	12.81	7.75	6.62
comp87041_c0	93.24	43.17	22.73
comp87044_c0	53.49	35.6	17.31
comp87047_c0	356.12	247.09	110.96
comp87087_c0	3.94	2.49	0.22
comp87128_c0	8.5	4.82	1.31
comp87148_c0	12.17	7.76	2.82
comp87151_c0	51.48	21.08	20.84
comp87161_c0	21.45	11.44	4.19
comp87196_c0	46.89	23.91	7.28
comp87212_c2	6.3	5.23	1.56
comp87213_c0	6.35	3.05	0.21
comp87213_c2	1.69	0.49	0.03
comp87228_c0	18.55	5.16	2.12
comp87229_c0	22.2	12.24	8.84
comp87241_c3	3.2	2.15	0.05
comp87241_c4	3.08	0.98	0
comp87266_c0	15.28	14.36	5.22
comp87272_c0	23.17	20.82	7.19
comp87282_c0	9.58	6.41	0.98
comp87292_c0	1291.09	1052.74	178.49
comp87300_c0	1584.15	248.8	119.8
comp87317_c0	491.4	199.7	105.56
comp87329_c0	1194.03	187.64	62.72
comp87409_c0	408.12	48.5	31.24
comp87428_c0	286.82	105.67	66.56
comp87458_c0	165.88	53.28	4.13
comp87562_c0	386.28	125.82	40.88
comp87663_c0	241.93	86.28	26.4
comp87819_c0	157.29	120.51	15.5
comp87846_c0	171.62	75.92	21.29
comp88001_c0	229.92	54.32	1.69
comp88216_c0	84.11	37.4	20.28
comp88298_c0	89.72	47.22	0.81
comp88420_c0	23.61	3.83	3
comp88469_c0	141.01	31.63	4.57
comp88472_c0	193.05	47.3	17.53
comp88653_c0	57.59	7.23	0.33
comp89032_c0	68.5	33.49	11.23
comp89323_c0	77.03	25.18	16.37
comp89460_c0	71.64	26.45	17.76
comp89468_c0	106.35	16.91	1.91
comp90046_c0	37.14	16.04	14.2
comp90116_c0	50.34	18.96	10.43
comp91686_c0	99.26	8.29	1.91
comp92176_c0	47.69	7.34	4.45
comp92594_c0	49.55	9.19	4.31
comp92662_c0	30.01	9.32	5.57
comp92987_c0	46.65	1.55	1.11
comp93265_c0	67.83	0.6	0.15
comp93425_c0	28.03	9.78	8.24
comp93524_c0	50.55	5.29	2.55
comp93925_c0	10.84	2.44	1.04
comp94098_c0	35.09	8.16	1.27
comp94106_c0	13.67	5.86	1.68
comp94762_c0	47.46	1.52	0.02
comp95793_c0	19.83	5.67	4.69
comp96960_c0	51.98	4.91	1.29
comp97462_c0	16.35	4.15	0.94
comp9964_c0	2.5	0.35	0.18
comp100135_c0	5.05	1.27	1.27
comp123088_c0	16.86	0.21	0.16
comp123908_c0	8.92	4.27	2.11
comp129803_c0	7.38	1.09	0.57
comp131251_c0	9.55	0.77	0.09
comp131895_c0	1.63	1.49	0.13
comp148064_c0	8.02	0.77	0
comp151759_c0	6.21	1.61	1.03
comp153761_c0	13.1	0	0
comp175927_c0	5.51	1.12	0.25
comp182929_c0	3.01	0.69	0.44
comp192277_c0	2.81	1.95	0.36
comp209553_c0	3.01	1.56	0.14
comp216609_c0	2.32	1.13	0.34
comp22248_c0	1.96	0.75	0.1
comp227165_c0	2.57	1.39	0.33
comp246762_c0	1.76	0.72	0.1
comp249334_c0	1.6	1.57	0.04
comp256941_c0	1.94	1	0.18
comp258004_c0	3.04	0.77	0.3
comp259029_c0	3.8	0.34	0.27
comp260244_c0	1.51	1.42	0
comp265566_c0	2.04	0.97	0
comp274329_c0	1.88	1.29	0.26
comp274682_c0	2.03	1.33	0.26
comp296408_c0	2.1	1.01	0.1
comp303692_c0	2.58	0.79	0.22
comp319536_c0	2.86	0.27	0
comp321850_c0	3.3	0.48	0
comp358285_c0	3.51	0	0
comp364930_c0	2.66	0.3	0.29
comp41576_c0	2.34	0.6	0.25
comp41579_c0	3.93	0.74	0.67
comp41693_c0	9.93	0.98	0
comp41719_c0	2.08	1.73	0.04
comp41959_c0	2.43	0.86	0.18
comp42097_c0	3.97	1.9	0.16
comp42136_c0	4.44	2.14	0.73
comp42200_c0	3.55	0.89	0.46
comp42505_c0	4.81	0.79	0.28
comp42538_c0	2.26	1.64	0.41
comp42587_c0	3.12	0.97	0.36
comp426499_c0	2.35	0.32	0
comp42837_c0	4.47	3.11	0.23
comp42866_c0	4.3	0.96	0.81
comp43035_c0	2.72	0.79	0
comp43089_c0	2.15	1.75	0.15
comp43094_c0	2.97	2.12	0.11
comp43332_c0	6.07	0.98	0.34
comp43417_c1	4.84	4.45	0.46
comp43901_c0	4.43	3.92	0.36
comp44107_c0	11.91	0	0
comp44368_c0	5.97	5.31	0.94
comp44511_c0	25.34	23.14	7.87
comp44685_c0	2.02	0.91	0.15
comp44763_c0	2.32	0.68	0.12
comp44860_c0	2.27	0.07	0.06
comp44880_c0	2.81	0.57	0
comp45443_c0	2.2	0.85	0
comp45873_c0	4.14	0	0
comp45955_c0	1.99	0.93	0.13
comp46014_c0	2.62	0.97	0.31
comp46110_c0	24.5	7.5	5.36
comp46148_c0	2.87	0.35	0.33
comp465196_c0	2.58	0.09	0
comp46675_c0	6.97	4.36	0.69
comp47548_c0	1.75	1.01	0.18
comp47550_c1	2.62	1.1	0
comp47641_c0	2.06	1.07	0.07
comp47870_c0	67.16	17.28	3.91
comp48070_c0	5.43	3.07	0.47
comp48155_c0	1.91	0.84	0.15
comp48305_c0	4.59	0	0
comp48605_c0	2.41	0.18	0.14
comp48686_c0	5.85	0.38	0.15
comp48932_c0	2.52	1.61	0.28
comp49133_c0	3.21	0.89	0.41
comp49136_c0	3.26	0.22	0
comp49153_c0	1.81	1.15	0.2
comp49218_c0	2.43	1.24	0.19
comp49255_c0	4.64	0	0
comp49508_c1	2.47	1.85	0.19
comp49571_c0	8.98	0.25	0
comp49574_c0	2.04	2.02	0.36
comp49866_c0	2.44	2.21	0.3
comp49893_c0	3.75	2.46	0.57
comp49896_c0	3.11	1.9	0.15
comp49994_c0	4.73	0.41	0.32
comp50073_c0	4.83	0.82	0
comp50083_c0	3.29	0.96	0.29
comp50181_c0	20.92	9.5	2.1
comp50270_c0	2.95	2.07	0
comp50453_c1	2.02	1.51	0.11
comp50783_c0	2.1	1.26	0.24
comp51072_c0	1.72	1.71	0.15
comp51074_c0	2.64	0.18	0.18
comp51486_c0	2.64	1.01	0.39
comp51649_c0	3.28	0.64	0
comp51684_c0	9.72	9.01	1.41
comp51729_c0	13.7	4.36	1.38
comp5181_c0	2.61	0.42	0
comp52194_c0	22.13	14.89	3.16
comp52484_c0	117.93	29.36	6.39
comp52491_c0	7.02	6.78	0.97
comp52593_c0	26.24	9.13	7.53
comp52821_c0	49.41	23.53	6.95
comp53001_c0	24.38	0	0
comp53100_c0	28.57	9.9	6.74
comp53137_c0	12.21	0.96	0
comp53255_c0	18.1	5.96	4.53
comp53274_c0	38.04	13.11	11.24
comp53371_c0	2.38	1.21	0.23
comp53385_c0	2.22	1.35	0.19
comp53393_c0	2.73	0.32	0.24
comp53479_c0	6.5	2.34	0.65
comp53906_c0	3.8	1.1	0.47
comp54047_c0	2.64	1.34	0.36
comp54169_c0	4.47	0	0
comp54175_c0	2.32	1	0.53
comp54291_c0	3.69	0.78	0.46
comp54389_c0	3.2	0.09	0
comp54474_c0	2.12	0.82	0.23
comp54489_c1	2.3	1.82	0.29
comp54771_c0	2.2	0.97	0.25
comp54779_c0	4.62	0.28	0.22
comp54792_c0	2.04	1.07	0.36
comp55014_c0	1.77	1.68	0
comp55154_c0	5.8	0	0
comp55472_c0	3.31	2.02	0.42
comp55485_c0	4.99	0.04	0
comp55577_c0	3.63	0.74	0.53
comp55617_c0	3.1	2.07	0.24
comp55630_c0	2.61	1.28	0.39
comp55814_c0	2.8	1.89	0.31
comp55886_c0	2.5	1.96	0.29
comp55948_c0	4.04	0.77	0.49
comp56040_c0	3.24	3.02	0
comp56062_c0	4.19	0.73	0
comp56076_c0	5.21	0.48	0.07
comp56308_c0	8.96	0.48	0
comp56370_c0	2.83	2.51	0.57
comp5640_c0	3.48	0.16	0
comp56418_c0	5.81	0.79	0.61
comp57135_c0	3.01	2.09	0.38
comp57336_c0	3.64	1.51	0.22
comp57500_c0	3.3	2.07	0.41
comp57615_c0	3.74	1.26	0.29
comp57755_c0	2.87	0.41	0
comp57791_c0	2.66	0.45	0.35
comp57938_c0	1.78	0.68	0.28
comp58323_c0	4.3	1.31	0.39
comp58752_c0	1.94	0.27	0.04
comp59360_c1	4.36	1.63	0.19
comp59663_c0	2.61	0.8	0.06
comp59876_c0	5.52	0	0
comp59885_c0	2.25	1.86	0.3
comp60187_c0	2.9	0.85	0.24
comp60475_c1	2.25	1.03	0.16
comp60498_c0	2.86	0.72	0.1
comp61260_c0	2.5	1.89	0.16
comp61495_c1	2.6	1.9	0.25
comp61511_c1	3.41	0.26	0
comp61523_c0	3.36	0.2	0
comp61555_c0	2.45	0.32	0
comp61716_c1	4.17	1.02	0.1
comp61838_c1	1.71	0.64	0.09
comp61860_c0	2.15	1.75	0.17
comp62005_c0	2.94	0.51	0.33
comp62095_c0	3.19	0.23	0
comp62196_c0	4.39	1.02	0.3
comp62363_c2	4.26	0.18	0
comp62441_c0	3.1	0.92	0.46
comp62816_c0	8.09	5.28	1.12
comp62821_c0	5.08	2.15	0.8
comp63336_c0	4.1	1.43	0.19
comp63348_c0	3.51	3.28	0.03
comp63389_c0	3.85	1.58	0.8
comp63412_c0	4.38	3.94	0.9
comp63434_c0	5.76	0.77	0.52
comp63477_c0	5.95	1.7	0.34
comp63505_c0	1.51	0.77	0.11
comp63556_c0	4.46	3.66	0.4
comp63763_c0	19.23	0.97	0.53
comp63850_c0	7.77	0.18	0
comp63936_c0	6.23	1.02	0.63
comp63957_c0	3.95	1.94	0.5
comp64057_c0	5.93	4.68	0.27
comp64192_c0	4.03	3.42	0.97
comp64243_c0	6.6	5.86	0.62
comp64252_c1	4.32	2.64	0.2
comp64326_c0	4.16	3.63	0.38
comp64873_c1	6.67	4.85	0
comp64981_c0	3.39	1.6	0
comp65176_c0	12.95	3.19	0.62
comp65366_c0	4.78	1.13	0.75
comp65518_c0	3.87	2.69	0.35
comp65573_c0	5.9	1.44	1.12
comp65576_c0	2.36	0.99	0
comp65582_c1	4.75	4.12	0.34
comp65598_c1	6.34	4.18	0
comp65602_c0	6.46	0.86	0.07
comp65646_c0	1.76	1.65	0.36
comp65758_c0	3.94	1.05	0.16
comp65765_c0	8.53	0.29	0
comp65894_c0	2.56	1.26	0.28
comp65963_c0	2.48	1.3	0
comp66036_c0	9.91	9.16	0.52
comp66082_c0	2.03	1.69	0.4
comp66203_c0	2.47	1.24	0.31
comp66237_c0	3.96	0.17	0
comp66248_c0	5.36	1.73	0
comp66296_c0	2.48	0.84	0.54
comp66392_c0	10.33	0.31	0.29
comp66510_c1	4.33	0.79	0.61
comp66564_c0	6.85	1.32	0.12
comp66750_c1	3.39	0.76	0
comp67061_c1	2.32	1.24	0.27
comp67349_c0	2.19	0.75	0.33
comp67353_c0	4.72	4.47	0.31
comp67380_c0	2.49	0.64	0
comp67395_c0	6.54	3.73	1.6
comp67404_c1	3.29	1.59	0.43
comp67524_c0	1.69	0.52	0
comp67659_c0	2.49	0.48	0.27
comp67771_c0	3.62	2.78	0.55
comp67953_c0	3.64	0.66	0.06
comp68073_c0	5.84	3.56	0.94
comp68227_c0	2.04	1.27	0.36
comp68275_c2	1.57	1.53	0.15
comp68297_c0	9.22	0.1	0
comp68318_c0	2.51	1.25	0
comp68440_c0	2.25	1.01	0.22
comp68701_c0	3.09	0.94	0
comp68752_c0	1.86	0.95	0
comp68783_c0	4.34	0.98	0.43
comp68785_c0	2.28	0	0
comp69096_c0	4.2	0.37	0.35
comp69116_c0	15.11	9.45	2.08
comp69132_c0	3.43	0.2	0
comp69142_c1	23.39	23.21	5.25
comp69195_c0	3.76	2.27	0.57
comp69251_c0	20.06	10.88	4.82
comp69529_c0	4.47	1.16	0.24
comp69587_c0	2.7	1.23	0.59
comp69612_c0	2.46	0.91	0
comp69648_c0	7.59	0.91	0.45
comp69686_c0	3.69	3.1	0.4
comp69746_c0	5.47	0	0
comp69786_c0	3.95	1.43	0.42
comp69884_c0	5.73	0.5	0.07
comp69915_c0	17.88	2.39	0.52
comp69974_c0	4.57	1.74	0.81
comp70044_c0	2.32	2.24	0.56
comp70063_c0	14.33	10.53	1.33
comp70120_c0	3.89	1.39	0.57
comp70180_c0	3.67	1.06	0.64
comp70219_c0	4.33	0.86	0.04
comp70251_c0	3.35	1.77	0.43
comp70303_c0	5.92	1.58	0.26
comp70340_c0	6.88	1.59	0.87
comp70403_c0	2.46	0.98	0.54
comp70409_c0	6.22	1.25	0.92
comp70527_c0	2.96	1.7	0.16
comp70567_c0	5.22	0.98	0.19
comp70632_c1	7.3	0.43	0.06
comp70655_c0	5.49	1.13	0
comp70669_c0	10.77	8.67	1.42
comp70706_c0	7.65	1.11	0.1
comp70762_c0	3.31	0.91	0.56
comp70782_c0	3.9	1.45	0.75
comp70802_c0	14.74	3.01	0.51
comp70819_c0	3.55	1.91	0.15
comp70864_c0	2.45	1.03	0.05
comp70907_c0	1.86	0.92	0.32
comp70999_c0	2.13	1.88	0.42
comp71107_c0	4.7	1.67	1.23
comp71120_c1	14.9	6.98	2.35
comp71165_c1	22.85	19.54	6.5
comp71297_c0	4.41	1.65	0.88
comp71325_c0	2.26	2.16	0.3
comp71407_c0	6.73	3.4	1.28
comp71502_c2	4.11	4.07	0.37
comp71556_c0	2.21	1.82	0.09
comp71605_c0	7.06	3.5	1.34
comp71627_c0	4.25	0.52	0
comp71654_c1	5.47	0	0
comp71720_c0	7.81	2.84	2.47
comp71724_c0	4.54	2.48	0.77
comp71775_c1	4.31	2.11	0.54
comp71809_c0	7.04	1.48	0
comp71840_c0	3.19	2.01	0.67
comp71852_c0	6.04	1.61	0
comp71871_c0	10.15	7.2	1.93
comp71971_c0	4.77	3.44	1.13
comp71978_c0	2.95	1.26	0.46
comp72105_c1	8.52	1.24	0.06
comp72119_c1	3.39	1.68	0.3
comp72174_c1	3.29	2.4	0.35
comp72198_c1	1.92	1.83	0.25
comp72226_c0	3.79	0.75	0.69
comp72229_c0	2.79	0	0
comp72283_c0	4.14	0.93	0.72
comp72427_c0	5.06	1.78	1.21
comp72464_c0	4.58	1.5	0.31
comp72522_c2	7.68	3.5	1.73
comp72568_c0	2	1.53	0
comp72695_c0	3.53	2.32	0
comp73000_c0	5.94	4.19	1.34
comp73050_c0	3.75	2.39	0.09
comp73079_c0	2.92	2.44	0.63
comp73123_c0	7.98	3.1	2.92
comp73214_c0	7.62	2.48	1.14
comp73225_c0	1.93	1.86	0.23
comp73531_c1	67.01	37.07	13.31
comp73545_c0	6.82	1.69	0.27
comp73603_c1	10.42	5.23	2.01
comp73810_c0	2.54	1.76	0
comp73879_c0	6.72	0.93	0.51
comp73881_c1	4.46	1.12	0.58
comp73905_c0	3.19	1.8	0.06
comp73951_c0	2.19	1.43	0.43
comp73951_c1	3.96	1.31	0.39
comp73989_c0	10.53	6.14	2.26
comp74012_c0	4.18	0	0
comp74203_c0	2.98	2.08	0.5
comp74254_c1	37.7	7.05	6.78
comp74294_c0	5.25	4.21	1.35
comp74372_c0	3.35	2.43	0.23
comp74387_c0	5.09	1.65	1.4
comp74407_c2	2.51	1.09	0.08
comp74480_c0	3.99	1.93	0.3
comp74480_c1	2.34	1.63	0.33
comp74551_c0	3.25	1.22	0.06
comp74551_c1	3.7	1.73	0
comp74624_c0	5.36	0	0
comp74754_c2	3.04	2.88	0.37
comp74896_c0	5.09	1.51	0.41
comp74896_c2	3.25	0.92	0.12
comp74922_c0	2.03	0.46	0.32
comp74955_c0	6.21	6.13	0.39
comp75075_c0	6.12	0.73	0.14
comp75121_c1	5.18	4.44	0.65
comp75270_c0	3.41	2.61	0.51
comp75308_c0	85.77	26.44	21.66
comp75385_c0	3.36	2.79	0.75
comp75432_c0	5.22	1.55	0.72
comp75526_c0	5.08	2.58	0.06
comp75546_c0	2.75	1.17	0.19
comp75546_c1	4.31	1.08	0.52
comp75627_c0	5.12	1.36	0.25
comp75757_c0	2.61	2.21	0.27
comp75884_c0	2.97	1.03	0.23
comp75923_c0	1.95	0.94	0.32
comp75950_c1	3.71	1.9	0.63
comp75962_c0	1.95	1	0.37
comp75998_c0	5.1	3.42	0.68
comp76064_c0	8	2.07	0.61
comp76076_c0	3.46	0.08	0
comp76147_c0	3.06	2.79	0.65
comp76178_c1	2.24	1.03	0.53
comp76182_c1	5.73	0.81	0.52
comp76285_c0	20.63	3.68	1.4
comp76341_c0	1.69	1.47	0.14
comp76431_c0	2.44	2	0.19
comp76464_c0	101.68	2.84	1.22
comp76476_c2	27.28	1.06	0.52
comp76511_c0	3.11	1.86	0.46
comp76578_c0	3.69	2.5	0.26
comp76589_c3	2.94	2.75	0.55
comp76644_c0	474.03	69.39	8.34
comp76686_c0	3.69	2.25	0.74
comp76747_c1	2.69	1.89	0.33
comp76757_c0	3.11	2.85	0.6
comp77060_c0	4.07	0.22	0.21
comp77098_c0	8.35	0.96	0.03
comp77137_c1	7.75	4.45	1.38
comp77152_c1	1.94	1.07	0.26
comp77180_c0	6.97	0	0
comp77182_c0	4.2	2.44	0.16
comp77337_c0	3.04	2.13	0.79
comp77453_c0	3.93	1.8	0.18
comp77670_c0	3.98	1.59	0.58
comp77689_c0	2.38	2.16	0.4
comp77753_c1	3.01	1.78	0.53
comp77758_c0	4.02	2.32	0.14
comp77759_c1	19.39	11.16	1.21
comp77865_c0	7.76	2.78	0.2
comp77885_c0	3.56	2.06	0.31
comp77930_c0	4.73	1.11	0
comp78055_c0	64.25	28.78	15.94
comp78056_c0	6.5	1.65	1.04
comp78154_c0	19.65	13.85	6.04
comp78259_c0	3.11	0.4	0.31
comp78282_c0	4.24	0.73	0
comp78360_c0	3.75	0.5	0.49
comp78905_c0	6.68	3.14	1.32
comp79087_c3	5.99	1.33	0.95
comp79116_c1	4.5	2.18	0.45
comp79195_c0	4.07	0.8	0.4
comp79224_c1	2.91	2.89	0.46
comp79289_c0	2.95	2.15	0.79
comp79434_c0	2.95	1.63	0.43
comp79456_c0	7.08	2.83	1.21
comp79463_c0	4.48	2.7	0.63
comp79465_c0	7.88	2.5	0.22
comp79667_c0	5.54	1.87	1.6
comp79706_c0	9.56	6.41	3.52
comp79717_c0	4.8	1.21	0.08
comp79776_c0	3.93	3.29	0.82
comp79948_c1	2.61	0.49	0.34
comp80024_c0	4.06	0.3	0.28
comp80063_c0	3.99	2.02	0.24
comp80169_c0	3.01	2.91	0.31
comp80238_c0	4.71	1.45	0.78
comp80252_c0	6.31	3.61	1.22
comp80370_c0	4.03	3.1	0.33
comp80394_c0	6.85	1.02	0.19
comp80652_c0	3.66	2.43	0.77
comp80952_c0	6.47	2.45	1.65
comp80965_c1	7.3	0.74	0.29
comp81016_c2	2.62	1.2	0.59
comp81027_c0	7.06	2.01	0.68
comp81048_c0	5.46	1.48	0
comp81048_c1	3.47	0.07	0
comp81123_c1	8.45	5.04	1.14
comp81163_c0	5.91	2.42	1.88
comp81260_c0	2.03	1.05	0.41
comp81274_c0	3.12	2.1	0.71
comp81396_c1	4.58	3.55	0.14
comp81435_c0	2.83	2.71	0.38
comp81513_c1	3.75	0.25	0
comp81541_c0	4.46	4.31	0.95
comp81821_c0	2.93	1.26	0.49
comp81996_c0	4.42	1.84	1.03
comp82098_c3	5.13	4.64	0.92
comp82199_c0	6.36	1.44	0
comp82208_c0	4.07	3.17	0.33
comp82210_c0	9.25	4.59	2.63
comp82502_c0	2.42	1.97	0.14
comp82596_c0	4.06	2.6	0.27
comp82603_c0	3.4	1.71	0.15
comp82653_c3	1.84	1.66	0.08
comp82724_c3	9.92	8.74	1.23
comp82747_c2	10.58	9.99	3.03
comp82769_c0	6.16	2.35	1.55
comp82959_c1	27.98	23.92	5.32
comp82959_c2	8.59	5.71	0.65
comp83161_c0	3.3	2.49	0.81
comp83175_c0	8.33	4.12	1.37
comp83209_c2	6.66	2.55	1.01
comp83218_c0	4.62	2.82	1
comp83303_c0	6.3	1.53	0.26
comp83306_c0	7.15	2.07	0.48
[truncated: 60 more rows]
