# Supplementary material for: Transcriptomic Analysis of Multipurpose Timber Yielding Tree Neolamarckia cadamba during Xylogenesis Using RNA-Seq
Source: PLoS One. 2016 Jul 20;11(7):e0159407. doi: 10.1371/journal.pone.0159407 (PMC4954708; doi:10.1371/journal.pone.0159407)
Supplement: S11 File — The color red and green indicate the UniGenes from DEGs and UniGenes with the expression profile showing that the expression abundance in the M and B libraries was higher than in the A library in DEGs, respectively. (XLSX) [file pone.0159407.s015.xlsx]

## Sheet: Sheet1
UniGene ID	Apical	Middle	Basal	COG_class	COG_class_annotation	GO_annotation	KEGG_annotation	Swissprot_annotation	nr_annotation
cellulose biosynthetic process (GO:0030244)
comp148656_c0	6.35	1.23	2.22	--	--	Biological Process: microtubule cytoskeleton organization (GO:0000226);; Biological Process: double-strand break repair via homologous recombination (GO:0000724);; Biological Process: cell morphogenesis (GO:0000902);; Biological Process: cytokinesis by cell plate formation (GO:0000911);; Cellular Component: endosome (GO:0005768);; Cellular Component: endoplasmic reticulum (GO:0005783);; Cellular …	--	Cellulose synthase-like protein D3 OS=Arabidopsis thaliana GN=CSLD3 PE=1 SV=1	hypothetical protein VITISV_042740 [Vitis vinifera]
comp199207_c0	1.31	4.47	11.75	--	--	Biological Process: cell morphogenesis (GO:0000902);; Cellular Component: cell wall (GO:0005618);; Cellular Component: endosome (GO:0005768);; Cellular Component: Golgi apparatus (GO:0005794);; Cellular Component: trans-Golgi network (GO:0005802);; Cellular Component: plasma membrane (GO:0005886);; Biological Process: glycolysis (GO:0006096);; Biological Process: calcium ion transport (GO:0006816…	K10999|4e-76|vvi:100261696|hypothetical protein LOC100261696	Cellulose synthase A catalytic subunit 8 [UDP-forming] OS=Arabidopsis thaliana GN=CESA8 PE=1 SV=1	cellulose synthase, partial [Genlisea aurea]
comp234829_c0	3.86	0	0	--	--	Cellular Component: mitochondrion (GO:0005739);; Cellular Component: endoplasmic reticulum (GO:0005783);; Cellular Component: Golgi apparatus (GO:0005794);; Cellular Component: plasma membrane (GO:0005886);; Biological Process: purine nucleobase transport (GO:0006863);; Biological Process: response to stress (GO:0006950);; Biological Process: post-embryonic development (GO:0009791);; Biological P…	--	Cellulose synthase-like protein G3 OS=Arabidopsis thaliana GN=CSLG3 PE=2 SV=2	predicted protein [Populus trichocarpa]
comp43693_c0	15.68	9.03	4.59	--	--	Cellular Component: plasma membrane (GO:0005886);; Biological Process: cold acclimation (GO:0009631);; Biological Process: sterol metabolic process (GO:0016125);; Biological Process: cellulose biosynthetic process (GO:0030244);; Biological Process: lipid glycosylation (GO:0030259);; Biological Process: seed development (GO:0048316);; Molecular Function: beta-sitosterol UDP-glucosyltransferase act…	K05841|3e-27|vvi:100240956|hypothetical protein LOC100240956	Sterol 3-beta-glucosyltransferase UGT80A2 OS=Arabidopsis thaliana GN=UGT80A2 PE=2 SV=1	PREDICTED: sterol 3-beta-glucosyltransferase-like [Vitis vinifera]
comp48147_c0	15.93	75.97	35.37	--	--	Cellular Component: endosome (GO:0005768);; Cellular Component: Golgi apparatus (GO:0005794);; Cellular Component: trans-Golgi network (GO:0005802);; Cellular Component: plasma membrane (GO:0005886);; Biological Process: defense response (GO:0006952);; Molecular Function: zinc ion binding (GO:0008270);; Cellular Component: chloroplast (GO:0009507);; Biological Process: anatomical structure morpho…	K10999|4e-49|vvi:100248512|hypothetical protein LOC100248512	Cellulose synthase A catalytic subunit 7 [UDP-forming] OS=Arabidopsis thaliana GN=CESA7 PE=1 SV=1	cellulose synthase, partial [Neolamarckia cadamba]
comp52742_c0	29.16	3.64	0.76	--	--	Cellular Component: Golgi apparatus (GO:0005794);; Cellular Component: plasma membrane (GO:0005886);; Biological Process: defense response (GO:0006952);; Molecular Function: zinc ion binding (GO:0008270);; Cellular Component: chloroplast (GO:0009507);; Biological Process: primary cell wall biogenesis (GO:0009833);; Biological Process: secondary cell wall biogenesis (GO:0009834);; Biological Proce…	K10999|2e-44|pop:POPTR_819877|cellulose synthase A (EC:2.4.1.12)	Cellulose synthase A catalytic subunit 2 [UDP-forming] OS=Arabidopsis thaliana GN=CESA2 PE=1 SV=1	hypothetical protein M569_16283, partial [Genlisea aurea]
comp52817_c0	33.29	15.59	9.65	[MJ]	--	Molecular Function: mannose-1-phosphate guanylyltransferase activity (GO:0004475);; Molecular Function: protein binding (GO:0005515);; Molecular Function: GTP binding (GO:0005525);; Cellular Component: nucleus (GO:0005634);; Cellular Component: mitochondrion (GO:0005739);; Cellular Component: cytosol (GO:0005829);; Biological Process: glucose catabolic process (GO:0006007);; Biological Process: g…	--	Probable mannose-1-phosphate guanylyltransferase 2 OS=Arabidopsis thaliana GN=At3g55590 PE=2 SV=1	TPA: hypothetical protein ZEAMMB73_810828 [Zea mays]
comp55520_c0	4.32	0.95	0.8	[M]	Cell wall/membrane/envelope biogenesis	Biological Process: microtubule cytoskeleton organization (GO:0000226);; Biological Process: double-strand break repair via homologous recombination (GO:0000724);; Biological Process: cytokinesis by cell plate formation (GO:0000911);; Cellular Component: endosome (GO:0005768);; Cellular Component: endoplasmic reticulum (GO:0005783);; Cellular Component: trans-Golgi network (GO:0005802);; Cellular…	--	Cellulose synthase-like protein D3 OS=Arabidopsis thaliana GN=CSLD3 PE=1 SV=1	glycosyltransferase, CAZy family GT2 [Populus trichocarpa]
comp64291_c0	6.26	1.1	1.31	--	--	Biological Process: microtubule cytoskeleton organization (GO:0000226);; Biological Process: double-strand break repair via homologous recombination (GO:0000724);; Biological Process: cytokinesis by cell plate formation (GO:0000911);; Cellular Component: endosome (GO:0005768);; Cellular Component: endoplasmic reticulum (GO:0005783);; Cellular Component: trans-Golgi network (GO:0005802);; Cellular…	--	Cellulose synthase-like protein D3 OS=Arabidopsis thaliana GN=CSLD3 PE=1 SV=1	PREDICTED: cellulose synthase-like protein D3-like [Solanum lycopersicum]
comp65111_c0	0.13	3.18	5.06	[R]	General function prediction only	Biological Process: defense response to insect (GO:0002213);; Molecular Function: glutamate-cysteine ligase activity (GO:0004357);; Cellular Component: mitochondrion (GO:0005739);; Biological Process: gluconeogenesis (GO:0006094);; Biological Process: glycolysis (GO:0006096);; Biological Process: glutathione biosynthetic process (GO:0006750);; Biological Process: amino acid transport (GO:0006865)…	--	8-hydroxygeraniol dehydrogenase OS=Catharanthus roseus GN=10HGO PE=1 SV=1	RecName: Full=8-hydroxygeraniol dehydrogenase; Short=Cr10HGO
comp66300_c0	0.29	7.49	1.08	[M]	Cell wall/membrane/envelope biogenesis	Cellular Component: mitochondrion (GO:0005739);; Cellular Component: endoplasmic reticulum (GO:0005783);; Cellular Component: Golgi apparatus (GO:0005794);; Cellular Component: plasma membrane (GO:0005886);; Biological Process: plant-type cell wall biogenesis (GO:0009832);; Cellular Component: integral to membrane (GO:0016021);; Molecular Function: cellulose synthase activity (GO:0016759);; Molec…	--	Cellulose synthase-like protein E6 OS=Oryza sativa subsp. japonica GN=CSLE6 PE=2 SV=1	cellulose synthase-like protein CslE [Nicotiana tabacum]
comp70908_c0	16.23	5.06	6.57	--	--	Biological Process: microtubule cytoskeleton organization (GO:0000226);; Biological Process: double-strand break repair via homologous recombination (GO:0000724);; Biological Process: cytokinesis by cell plate formation (GO:0000911);; Cellular Component: cell wall (GO:0005618);; Cellular Component: endosome (GO:0005768);; Cellular Component: endoplasmic reticulum (GO:0005783);; Cellular Component…	--	Cellulose synthase-like protein D2 OS=Oryza sativa subsp. japonica GN=CSLD2 PE=2 SV=1	cellulose synthase-like protein [Populus tomentosa]
comp75995_c0	5.82	15.27	29.51	[R]	General function prediction only	Biological Process: defense response to insect (GO:0002213);; Molecular Function: glutamate-cysteine ligase activity (GO:0004357);; Cellular Component: mitochondrion (GO:0005739);; Biological Process: gluconeogenesis (GO:0006094);; Biological Process: glycolysis (GO:0006096);; Biological Process: glutathione biosynthetic process (GO:0006750);; Biological Process: amino acid transport (GO:0006865)…	--	Probable mannitol dehydrogenase OS=Mesembryanthemum crystallinum GN=ELI3 PE=2 SV=1	PREDICTED: probable mannitol dehydrogenase-like [Vitis vinifera]
comp77348_c0	102.52	41.73	40.75	--	--	Biological Process: polysaccharide catabolic process (GO:0000272);; Biological Process: cytokinesis (GO:0000910);; Biological Process: cytokinesis by cell plate formation (GO:0000911);; Biological Process: microtubule bundle formation (GO:0001578);; Cellular Component: nucleus (GO:0005634);; Cellular Component: mitochondrion (GO:0005739);; Cellular Component: spindle (GO:0005819);; Cellular Compo…	--	65-kDa microtubule-associated protein 1 OS=Arabidopsis thaliana GN=MAP65-1 PE=1 SV=1	PREDICTED: LOW QUALITY PROTEIN: 65-kDa microtubule-associated protein 1-like [Vitis vinifera]
comp78663_c0	119.67	410.68	247.6	[M]	Cell wall/membrane/envelope biogenesis	Biological Process: cell morphogenesis (GO:0000902);; Cellular Component: endosome (GO:0005768);; Cellular Component: Golgi apparatus (GO:0005794);; Cellular Component: trans-Golgi network (GO:0005802);; Cellular Component: plasma membrane (GO:0005886);; Biological Process: glycolysis (GO:0006096);; Biological Process: calcium ion transport (GO:0006816);; Biological Process: water transport (GO:0…	K10999|0.0|vvi:100241197|hypothetical protein LOC100241197	Cellulose synthase A catalytic subunit 4 [UDP-forming] OS=Arabidopsis thaliana GN=CESA4 PE=1 SV=1	PREDICTED: cellulose synthase A catalytic subunit 4 [UDP-forming]-like [Vitis vinifera]
comp80371_c0	0.35	9.23	5.21	[M]	Cell wall/membrane/envelope biogenesis	Cellular Component: mitochondrion (GO:0005739);; Cellular Component: endoplasmic reticulum (GO:0005783);; Cellular Component: Golgi apparatus (GO:0005794);; Cellular Component: plasma membrane (GO:0005886);; Cellular Component: plastid (GO:0009536);; Biological Process: plant-type cell wall biogenesis (GO:0009832);; Cellular Component: integral to membrane (GO:0016021);; Molecular Function: cellu…	--	Cellulose synthase-like protein E1 OS=Arabidopsis thaliana GN=CSLE1 PE=1 SV=1	hypothetical protein PRUPE_ppa001941mg [Prunus persica]
comp82818_c0	1.83	3.72	13.82	[T]	Signal transduction mechanisms	Molecular Function: phosphoprotein phosphatase activity (GO:0004721);; Molecular Function: protein serine/threonine phosphatase activity (GO:0004722);; Molecular Function: protein binding (GO:0005515);; Cellular Component: nucleus (GO:0005634);; Cellular Component: cytoplasm (GO:0005737);; Cellular Component: mitochondrion (GO:0005739);; Cellular Component: plasma membrane (GO:0005886);; Biologic…	--	Probable protein phosphatase 2C 34 OS=Arabidopsis thaliana GN=At3g05640 PE=2 SV=1	PREDICTED: probable protein phosphatase 2C 73-like [Solanum lycopersicum]
comp84551_c0	70.96	12.58	58.54	[G]	Carbohydrate transport and metabolism	Molecular Function: ribose-5-phosphate isomerase activity (GO:0004751);; Cellular Component: cytoplasm (GO:0005737);; Cellular Component: cytosol (GO:0005829);; Biological Process: cell death (GO:0008219);; Biological Process: pentose-phosphate shunt, non-oxidative branch (GO:0009052);; Biological Process: response to wounding (GO:0009611);; Biological Process: response to fungus (GO:0009620);; B…	--	Probable ribose-5-phosphate isomerase OS=Arabidopsis thaliana GN=At2g01290 PE=2 SV=1	PREDICTED: probable ribose-5-phosphate isomerase-like [Solanum lycopersicum]
comp84580_c0	2.19	11.03	12	[R]	General function prediction only	Biological Process: defense response to insect (GO:0002213);; Molecular Function: glutamate-cysteine ligase activity (GO:0004357);; Cellular Component: mitochondrion (GO:0005739);; Biological Process: gluconeogenesis (GO:0006094);; Biological Process: glycolysis (GO:0006096);; Biological Process: glutathione biosynthetic process (GO:0006750);; Biological Process: amino acid transport (GO:0006865)…	--	8-hydroxygeraniol dehydrogenase OS=Catharanthus roseus GN=10HGO PE=1 SV=1	PREDICTED: probable mannitol dehydrogenase-like isoform 2 [Vitis vinifera]
comp85210_c0	103.15	60.28	17.95	--	--	Cellular Component: endosome (GO:0005768);; Cellular Component: Golgi apparatus (GO:0005794);; Cellular Component: trans-Golgi network (GO:0005802);; Biological Process: plant-type cell wall modification (GO:0009827);; Biological Process: secondary cell wall biogenesis (GO:0009834);; Biological Process: cellulose biosynthetic process (GO:0030244);; Biological Process: pectin biosynthetic process …	--	Uncharacterized protein DDB_G0271670 OS=Dictyostelium discoideum GN=DDB_G0271670 PE=4 SV=1	PREDICTED: uncharacterized protein LOC101255642 [Solanum lycopersicum]
comp85393_c0	58.11	31.09	14.27	[O]	Posttranslational modification, protein turnover, chaperones	Molecular Function: protein binding (GO:0005515);; Molecular Function: ATP binding (GO:0005524);; Cellular Component: vacuolar membrane (GO:0005774);; Cellular Component: endoplasmic reticulum (GO:0005783);; Cellular Component: Golgi apparatus (GO:0005794);; Cellular Component: cytosol (GO:0005829);; Cellular Component: plasma membrane (GO:0005886);; Biological Process: protein folding (GO:000645…	K09486|0.0|vvi:100259994|hypothetical protein LOC100259994	Heat shock 70 kDa protein 17 OS=Arabidopsis thaliana GN=HSP70-17 PE=2 SV=1	PREDICTED: heat shock 70 kDa protein 17-like [Solanum lycopersicum]
comp86337_c0	128.55	522.62	291.57	[M]	Cell wall/membrane/envelope biogenesis	Biological Process: cell morphogenesis (GO:0000902);; Cellular Component: endosome (GO:0005768);; Cellular Component: Golgi apparatus (GO:0005794);; Cellular Component: trans-Golgi network (GO:0005802);; Cellular Component: plasma membrane (GO:0005886);; Biological Process: glycolysis (GO:0006096);; Biological Process: calcium ion transport (GO:0006816);; Biological Process: water transport (GO:0…	K10999|0.0|vvi:100248512|hypothetical protein LOC100248512	Cellulose synthase A catalytic subunit 7 [UDP-forming] OS=Arabidopsis thaliana GN=CESA7 PE=1 SV=1	cellulose synthase A1 [Neolamarckia cadamba]
comp86567_c0	545.03	126.93	96.47	[M]	Cell wall/membrane/envelope biogenesis	Biological Process: cell morphogenesis (GO:0000902);; Cellular Component: endosome (GO:0005768);; Cellular Component: Golgi apparatus (GO:0005794);; Cellular Component: trans-Golgi network (GO:0005802);; Cellular Component: plasma membrane (GO:0005886);; Biological Process: glycolysis (GO:0006096);; Biological Process: calcium ion transport (GO:0006816);; Biological Process: water transport (GO:0…	K10999|0.0|pop:POPTR_818594|cellulose synthase A (EC:2.4.1.12)	Probable cellulose synthase A catalytic subunit 9 [UDP-forming] OS=Arabidopsis thaliana GN=CESA9 PE=2 SV=1	cellulose synthase [Populus tomentosa]
comp86567_c1	796.61	160.64	46.03	--	--	Biological Process: cell morphogenesis (GO:0000902);; Cellular Component: endosome (GO:0005768);; Cellular Component: Golgi apparatus (GO:0005794);; Cellular Component: trans-Golgi network (GO:0005802);; Cellular Component: plasma membrane (GO:0005886);; Biological Process: glycolysis (GO:0006096);; Biological Process: calcium ion transport (GO:0006816);; Biological Process: water transport (GO:0…	K10999|0.0|vvi:100255463|hypothetical protein LOC100255463	Cellulose synthase A catalytic subunit 2 [UDP-forming] OS=Arabidopsis thaliana GN=CESA2 PE=1 SV=1	cellulose synthase Z632 [Zinnia elegans]
comp86965_c0	704.17	401	180.39	[M]	Cell wall/membrane/envelope biogenesis	Biological Process: cell morphogenesis (GO:0000902);; Cellular Component: endosome (GO:0005768);; Cellular Component: Golgi apparatus (GO:0005794);; Cellular Component: trans-Golgi network (GO:0005802);; Cellular Component: plasma membrane (GO:0005886);; Biological Process: glycolysis (GO:0006096);; Biological Process: calcium ion transport (GO:0006816);; Biological Process: water transport (GO:0…	K10999|0.0|pop:POPTR_835809|cellulose synthase (EC:2.4.1.12)	Cellulose synthase A catalytic subunit 1 [UDP-forming] OS=Arabidopsis thaliana GN=CESA1 PE=1 SV=1	PREDICTED: LOW QUALITY PROTEIN: cellulose synthase A catalytic subunit 1 [UDP-forming]-like [Vitis vinifera]
comp199207_c0	1.31	4.47	11.75	--	--	Biological Process: cell morphogenesis (GO:0000902);; Cellular Component: cell wall (GO:0005618);; Cellular Component: endosome (GO:0005768);; Cellular Component: Golgi apparatus (GO:0005794);; Cellular Component: trans-Golgi network (GO:0005802);; Cellular Component: plasma membrane (GO:0005886);; Biological Process: glycolysis (GO:0006096);; Biological Process: calcium ion transport (GO:0006816…	K10999|4e-76|vvi:100261696|hypothetical protein LOC100261696	Cellulose synthase A catalytic subunit 8 [UDP-forming] OS=Arabidopsis thaliana GN=CESA8 PE=1 SV=1	cellulose synthase, partial [Genlisea aurea]
comp48147_c0	15.93	75.97	35.37	--	--	Cellular Component: endosome (GO:0005768);; Cellular Component: Golgi apparatus (GO:0005794);; Cellular Component: trans-Golgi network (GO:0005802);; Cellular Component: plasma membrane (GO:0005886);; Biological Process: defense response (GO:0006952);; Molecular Function: zinc ion binding (GO:0008270);; Cellular Component: chloroplast (GO:0009507);; Biological Process: anatomical structure morpho…	K10999|4e-49|vvi:100248512|hypothetical protein LOC100248512	Cellulose synthase A catalytic subunit 7 [UDP-forming] OS=Arabidopsis thaliana GN=CESA7 PE=1 SV=1	cellulose synthase, partial [Neolamarckia cadamba]
comp65111_c0	0.13	3.18	5.06	[R]	General function prediction only	Biological Process: defense response to insect (GO:0002213);; Molecular Function: glutamate-cysteine ligase activity (GO:0004357);; Cellular Component: mitochondrion (GO:0005739);; Biological Process: gluconeogenesis (GO:0006094);; Biological Process: glycolysis (GO:0006096);; Biological Process: glutathione biosynthetic process (GO:0006750);; Biological Process: amino acid transport (GO:0006865)…	--	8-hydroxygeraniol dehydrogenase OS=Catharanthus roseus GN=10HGO PE=1 SV=1	RecName: Full=8-hydroxygeraniol dehydrogenase; Short=Cr10HGO
comp66300_c0	0.29	7.49	1.08	[M]	Cell wall/membrane/envelope biogenesis	Cellular Component: mitochondrion (GO:0005739);; Cellular Component: endoplasmic reticulum (GO:0005783);; Cellular Component: Golgi apparatus (GO:0005794);; Cellular Component: plasma membrane (GO:0005886);; Biological Process: plant-type cell wall biogenesis (GO:0009832);; Cellular Component: integral to membrane (GO:0016021);; Molecular Function: cellulose synthase activity (GO:0016759);; Molec…	--	Cellulose synthase-like protein E6 OS=Oryza sativa subsp. japonica GN=CSLE6 PE=2 SV=1	cellulose synthase-like protein CslE [Nicotiana tabacum]
comp75995_c0	5.82	15.27	29.51	[R]	General function prediction only	Biological Process: defense response to insect (GO:0002213);; Molecular Function: glutamate-cysteine ligase activity (GO:0004357);; Cellular Component: mitochondrion (GO:0005739);; Biological Process: gluconeogenesis (GO:0006094);; Biological Process: glycolysis (GO:0006096);; Biological Process: glutathione biosynthetic process (GO:0006750);; Biological Process: amino acid transport (GO:0006865)…	--	Probable mannitol dehydrogenase OS=Mesembryanthemum crystallinum GN=ELI3 PE=2 SV=1	PREDICTED: probable mannitol dehydrogenase-like [Vitis vinifera]
comp78663_c0	119.67	410.68	247.6	[M]	Cell wall/membrane/envelope biogenesis	Biological Process: cell morphogenesis (GO:0000902);; Cellular Component: endosome (GO:0005768);; Cellular Component: Golgi apparatus (GO:0005794);; Cellular Component: trans-Golgi network (GO:0005802);; Cellular Component: plasma membrane (GO:0005886);; Biological Process: glycolysis (GO:0006096);; Biological Process: calcium ion transport (GO:0006816);; Biological Process: water transport (GO:0…	K10999|0.0|vvi:100241197|hypothetical protein LOC100241197	Cellulose synthase A catalytic subunit 4 [UDP-forming] OS=Arabidopsis thaliana GN=CESA4 PE=1 SV=1	PREDICTED: cellulose synthase A catalytic subunit 4 [UDP-forming]-like [Vitis vinifera]
comp80371_c0	0.35	9.23	5.21	[M]	Cell wall/membrane/envelope biogenesis	Cellular Component: mitochondrion (GO:0005739);; Cellular Component: endoplasmic reticulum (GO:0005783);; Cellular Component: Golgi apparatus (GO:0005794);; Cellular Component: plasma membrane (GO:0005886);; Cellular Component: plastid (GO:0009536);; Biological Process: plant-type cell wall biogenesis (GO:0009832);; Cellular Component: integral to membrane (GO:0016021);; Molecular Function: cellu…	--	Cellulose synthase-like protein E1 OS=Arabidopsis thaliana GN=CSLE1 PE=1 SV=1	hypothetical protein PRUPE_ppa001941mg [Prunus persica]
comp82818_c0	1.83	3.72	13.82	[T]	Signal transduction mechanisms	Molecular Function: phosphoprotein phosphatase activity (GO:0004721);; Molecular Function: protein serine/threonine phosphatase activity (GO:0004722);; Molecular Function: protein binding (GO:0005515);; Cellular Component: nucleus (GO:0005634);; Cellular Component: cytoplasm (GO:0005737);; Cellular Component: mitochondrion (GO:0005739);; Cellular Component: plasma membrane (GO:0005886);; Biologic…	--	Probable protein phosphatase 2C 34 OS=Arabidopsis thaliana GN=At3g05640 PE=2 SV=1	PREDICTED: probable protein phosphatase 2C 73-like [Solanum lycopersicum]
comp84580_c0	2.19	11.03	12	[R]	General function prediction only	Biological Process: defense response to insect (GO:0002213);; Molecular Function: glutamate-cysteine ligase activity (GO:0004357);; Cellular Component: mitochondrion (GO:0005739);; Biological Process: gluconeogenesis (GO:0006094);; Biological Process: glycolysis (GO:0006096);; Biological Process: glutathione biosynthetic process (GO:0006750);; Biological Process: amino acid transport (GO:0006865)…	--	8-hydroxygeraniol dehydrogenase OS=Catharanthus roseus GN=10HGO PE=1 SV=1	PREDICTED: probable mannitol dehydrogenase-like isoform 2 [Vitis vinifera]
comp86337_c0	128.55	522.62	291.57	[M]	Cell wall/membrane/envelope biogenesis	Biological Process: cell morphogenesis (GO:0000902);; Cellular Component: endosome (GO:0005768);; Cellular Component: Golgi apparatus (GO:0005794);; Cellular Component: trans-Golgi network (GO:0005802);; Cellular Component: plasma membrane (GO:0005886);; Biological Process: glycolysis (GO:0006096);; Biological Process: calcium ion transport (GO:0006816);; Biological Process: water transport (GO:0…	K10999|0.0|vvi:100248512|hypothetical protein LOC100248512	Cellulose synthase A catalytic subunit 7 [UDP-forming] OS=Arabidopsis thaliana GN=CESA7 PE=1 SV=1	cellulose synthase A1 [Neolamarckia cadamba]
lignin biosynthetic process (GO:0009809)
comp131255_c0	0.57	4.82	4.81	--	--	Biological Process: transition metal ion transport (GO:0000041);; Biological Process: defense response to nematode (GO:0002215);; Molecular Function: peroxidase activity (GO:0004601);; Molecular Function: protein binding (GO:0005515);; Cellular Component: vacuolar membrane (GO:0005774);; Cellular Component: Golgi apparatus (GO:0005794);; Cellular Component: cytosol (GO:0005829);; Biological Proce…	K00430|1e-102|pop:POPTR_719600|hypothetical protein	Peroxidase 72 OS=Arabidopsis thaliana GN=PER72 PE=1 SV=1	predicted protein [Populus trichocarpa]
comp42920_c0	5.94	0.24	0	[Q]	Secondary metabolites biosynthesis, transport and catabolism	Molecular Function: copper ion binding (GO:0005507);; Cellular Component: mitochondrion (GO:0005739);; Molecular Function: L-ascorbate oxidase activity (GO:0008447);; Biological Process: response to water deprivation (GO:0009414);; Biological Process: lignin biosynthetic process (GO:0009809);; Biological Process: secondary cell wall biogenesis (GO:0009834);; Biological Process: proanthocyanidin b…	--	Laccase-17 OS=Arabidopsis thaliana GN=LAC17 PE=2 SV=1	PREDICTED: laccase-17-like [Cucumis sativus]
comp43511_c0	2.88	1.75	8.66	[Q]	Secondary metabolites biosynthesis, transport and catabolism	Molecular Function: iron ion binding (GO:0005506);; Cellular Component: extracellular region (GO:0005576);; Cellular Component: mitochondrion (GO:0005739);; Cellular Component: endoplasmic reticulum (GO:0005783);; Cellular Component: plasma membrane (GO:0005886);; Molecular Function: electron carrier activity (GO:0009055);; Cellular Component: chloroplast (GO:0009507);; Biological Process: respon…	--	Cytochrome P450 76C4 OS=Arabidopsis thaliana GN=CYP76C4 PE=3 SV=1	hypothetical protein VITISV_021888 [Vitis vinifera]
comp44496_c0	5.97	19.81	28.05	--	--	Biological Process: MAPK cascade (GO:0000165);; Biological Process: response to hypoxia (GO:0001666);; Molecular Function: DNA binding (GO:0003677);; Molecular Function: sequence-specific DNA binding transcription factor activity (GO:0003700);; Cellular Component: nucleus (GO:0005634);; Cellular Component: cytosol (GO:0005829);; Biological Process: regulation of transcription, DNA-dependent (GO:0…	--	NAC domain-containing protein 7 OS=Arabidopsis thaliana GN=NAC007 PE=2 SV=2	PREDICTED: NAC domain-containing protein 7-like [Vitis vinifera]
comp46497_c0	46.31	109.07	34.74	[Q]	Secondary metabolites biosynthesis, transport and catabolism	Molecular Function: copper ion binding (GO:0005507);; Cellular Component: mitochondrion (GO:0005739);; Molecular Function: L-ascorbate oxidase activity (GO:0008447);; Biological Process: response to water deprivation (GO:0009414);; Biological Process: lignin biosynthetic process (GO:0009809);; Biological Process: plant-type cell wall biogenesis (GO:0009832);; Biological Process: glucuronoxylan me…	--	Laccase-17 OS=Arabidopsis thaliana GN=LAC17 PE=2 SV=1	laccase, putative [Ricinus communis]
comp54189_c0	14.41	4.34	1.09	--	--	Molecular Function: monooxygenase activity (GO:0004497);; Molecular Function: iron ion binding (GO:0005506);; Cellular Component: mitochondrion (GO:0005739);; Cellular Component: endoplasmic reticulum (GO:0005783);; Cellular Component: plasma membrane (GO:0005886);; Biological Process: ion transport (GO:0006811);; Biological Process: spermidine metabolic process (GO:0008216);; Molecular Function:…	K09754|5e-39|vvi:100263633|hypothetical protein LOC100263633	Cytochrome P450 98A2 OS=Glycine max GN=CYP98A2 PE=2 SV=1	4-coumaric acid 3`-hydroxylase 25 [Coffea arabica]
comp64828_c0	1.08	18.28	5.31	[Q]	Secondary metabolites biosynthesis, transport and catabolism	Molecular Function: monooxygenase activity (GO:0004497);; Molecular Function: iron ion binding (GO:0005506);; Cellular Component: extracellular region (GO:0005576);; Cellular Component: mitochondrion (GO:0005739);; Cellular Component: endoplasmic reticulum (GO:0005783);; Cellular Component: plasma membrane (GO:0005886);; Biological Process: spermidine metabolic process (GO:0008216);; Molecular Fu…	K09754|7e-55|pop:POPTR_685839|CYP98A27	Cytochrome P450 98A2 OS=Glycine max GN=CYP98A2 PE=2 SV=1	putative p-coumaroyl 3&apos;-hydroxylase CYP98A-C1 [Coffea canephora]
comp65111_c0	0.13	3.18	5.06	[R]	General function prediction only	Biological Process: defense response to insect (GO:0002213);; Molecular Function: glutamate-cysteine ligase activity (GO:0004357);; Cellular Component: mitochondrion (GO:0005739);; Biological Process: gluconeogenesis (GO:0006094);; Biological Process: glycolysis (GO:0006096);; Biological Process: glutathione biosynthetic process (GO:0006750);; Biological Process: amino acid transport (GO:0006865)…	--	8-hydroxygeraniol dehydrogenase OS=Catharanthus roseus GN=10HGO PE=1 SV=1	RecName: Full=8-hydroxygeraniol dehydrogenase; Short=Cr10HGO
comp65996_c0	10.23	9.48	35.67	[R]	General function prediction only	Molecular Function: nucleotide binding (GO:0000166);; Biological Process: regulation of alternative nuclear mRNA splicing, via spliceosome (GO:0000381);; Molecular Function: core promoter binding (GO:0001047);; Molecular Function: RNA binding transcription antitermination factor activity (GO:0001072);; Molecular Function: chromatin binding (GO:0003682);; Molecular Function: double-stranded DNA bi…	--	Glycine-rich RNA-binding protein 6, mitochondrial OS=Arabidopsis thaliana GN=RBG6 PE=2 SV=1	PREDICTED: glycine-rich RNA-binding protein 2, mitochondrial-like [Cucumis sativus]
comp67257_c0	1.72	118.78	227.36	[P]	Inorganic ion transport and metabolism	Molecular Function: peroxidase activity (GO:0004601);; Cellular Component: extracellular region (GO:0005576);; Cellular Component: vacuole (GO:0005773);; Cellular Component: cytosol (GO:0005829);; Biological Process: ion transport (GO:0006811);; Biological Process: response to oxidative stress (GO:0006979);; Cellular Component: plant-type cell wall (GO:0009505);; Cellular Component: plasmodesma (…	K00430|0.0|vvi:100256842|hypothetical protein LOC100256842	Peroxidase 21 OS=Arabidopsis thaliana GN=PER21 PE=1 SV=1	PREDICTED: peroxidase 21 [Vitis vinifera]
comp67379_c0	0.57	4.05	7.88	[R]	General function prediction only	Cellular Component: mitochondrion (GO:0005739);; Biological Process: amino acid transport (GO:0006865);; Molecular Function: zinc ion binding (GO:0008270);; Biological Process: toxin catabolic process (GO:0009407);; Biological Process: response to bacterium (GO:0009617);; Biological Process: plant-type hypersensitive response (GO:0009626);; Biological Process: lignin biosynthetic process (GO:0009…	--	Mannitol dehydrogenase (Fragment) OS=Petroselinum crispum GN=ELI3 PE=2 SV=1	sinapyl alcohol dehydrogenase-like 3 [Nicotiana tabacum]
comp71220_c0	4.78	0	0.09	[Q]	Secondary metabolites biosynthesis, transport and catabolism	Molecular Function: copper ion binding (GO:0005507);; Cellular Component: mitochondrion (GO:0005739);; Molecular Function: L-ascorbate oxidase activity (GO:0008447);; Biological Process: response to water deprivation (GO:0009414);; Biological Process: lignin biosynthetic process (GO:0009809);; Biological Process: secondary cell wall biogenesis (GO:0009834);; Biological Process: glucuronoxylan met…	--	Laccase-11 OS=Arabidopsis thaliana GN=LAC11 PE=2 SV=1	predicted protein [Populus trichocarpa]
comp71220_c1	5.59	0.15	0	[Q]	Secondary metabolites biosynthesis, transport and catabolism	Molecular Function: copper ion binding (GO:0005507);; Cellular Component: mitochondrion (GO:0005739);; Molecular Function: L-ascorbate oxidase activity (GO:0008447);; Biological Process: response to water deprivation (GO:0009414);; Biological Process: lignin biosynthetic process (GO:0009809);; Biological Process: plant-type cell wall biogenesis (GO:0009832);; Biological Process: glucuronoxylan me…	--	Laccase-11 OS=Arabidopsis thaliana GN=LAC11 PE=2 SV=1	laccase, putative [Ricinus communis]
comp71323_c2	0.14	0.89	2.66	--	--	Biological Process: MAPK cascade (GO:0000165);; Biological Process: respiratory burst involved in defense response (GO:0002679);; Molecular Function: copper ion binding (GO:0005507);; Cellular Component: extracellular region (GO:0005576);; Cellular Component: nucleus (GO:0005634);; Cellular Component: cytosol (GO:0005829);; Cellular Component: plasma membrane (GO:0005886);; Biological Process: pr…	--	MACPF domain-containing protein NSL1 OS=Arabidopsis thaliana GN=NSL1 PE=1 SV=1	predicted protein [Populus trichocarpa]
comp71739_c1	0	0.36	1.85	[Q]	Secondary metabolites biosynthesis, transport and catabolism	Molecular Function: copper ion binding (GO:0005507);; Cellular Component: extracellular region (GO:0005576);; Biological Process: response to water deprivation (GO:0009414);; Biological Process: lignin biosynthetic process (GO:0009809);; Biological Process: proanthocyanidin biosynthetic process (GO:0010023);; Biological Process: glucuronoxylan metabolic process (GO:0010413);; Cellular Component: …	--	Laccase-15 OS=Arabidopsis thaliana GN=TT10 PE=1 SV=1	unnamed protein product [Vitis vinifera]
comp72499_c0	57.84	2.5	4.17	[MG]	--	Molecular Function: nucleotide binding (GO:0000166);; Biological Process: alternative nuclear mRNA splicing, via spliceosome (GO:0000380);; Molecular Function: double-stranded DNA binding (GO:0003690);; Molecular Function: single-stranded DNA binding (GO:0003697);; Molecular Function: mRNA binding (GO:0003729);; Molecular Function: protein kinase activity (GO:0004672);; Molecular Function: calmod…	K13082|0.0|pop:POPTR_710083|DFR1	Dihydroflavonol-4-reductase OS=Antirrhinum majus GN=DFRA PE=2 SV=1	dihydroflavonol 4-reductase [Vaccinium ashei]
comp72631_c0	4.9	1.92	0.57	[R]	General function prediction only	Biological Process: defense response to insect (GO:0002213);; Molecular Function: glutamate-cysteine ligase activity (GO:0004357);; Biological Process: glucose catabolic process (GO:0006007);; Biological Process: glutathione biosynthetic process (GO:0006750);; Biological Process: amino acid transport (GO:0006865);; Biological Process: toxin catabolic process (GO:0009407);; Biological Process: res…	--	8-hydroxygeraniol dehydrogenase OS=Catharanthus roseus GN=10HGO PE=1 SV=1	hypothetical protein PRUPE_ppa007605mg [Prunus persica]
comp74785_c0	7.15	42.55	33.51	--	--	Biological Process: mRNA splicing, via spliceosome (GO:0000398);; Biological Process: RNA methylation (GO:0001510);; Molecular Function: sequence-specific DNA binding transcription factor activity (GO:0003700);; Cellular Component: nucleus (GO:0005634);; Cellular Component: small nucleolar ribonucleoprotein complex (GO:0005732);; Cellular Component: cytosol (GO:0005829);; Biological Process: resp…	--	NAC domain-containing protein 43 OS=Arabidopsis thaliana GN=NAC043 PE=2 SV=2	unknown [Glycine max]
comp75995_c0	5.82	15.27	29.51	[R]	General function prediction only	Biological Process: defense response to insect (GO:0002213);; Molecular Function: glutamate-cysteine ligase activity (GO:0004357);; Cellular Component: mitochondrion (GO:0005739);; Biological Process: gluconeogenesis (GO:0006094);; Biological Process: glycolysis (GO:0006096);; Biological Process: glutathione biosynthetic process (GO:0006750);; Biological Process: amino acid transport (GO:0006865)…	--	Probable mannitol dehydrogenase OS=Mesembryanthemum crystallinum GN=ELI3 PE=2 SV=1	PREDICTED: probable mannitol dehydrogenase-like [Vitis vinifera]
comp76425_c0	4.01	12.24	23.27	--	--	Biological Process: mRNA splicing, via spliceosome (GO:0000398);; Biological Process: RNA methylation (GO:0001510);; Molecular Function: sequence-specific DNA binding transcription factor activity (GO:0003700);; Cellular Component: small nucleolar ribonucleoprotein complex (GO:0005732);; Cellular Component: cytosol (GO:0005829);; Biological Process: trehalose biosynthetic process (GO:0005992);; B…	--	NAC domain-containing protein 43 OS=Arabidopsis thaliana GN=NAC043 PE=2 SV=2	Transcription factor [Theobroma cacao]
comp76484_c0	26.67	34.28	100.52	[R]	General function prediction only	Molecular Function: nucleotide binding (GO:0000166);; Biological Process: alternative nuclear mRNA splicing, via spliceosome (GO:0000380);; Molecular Function: RNA binding transcription antitermination factor activity (GO:0001072);; Molecular Function: nucleic acid binding (GO:0003676);; Molecular Function: double-stranded DNA binding (GO:0003690);; Molecular Function: single-stranded DNA binding…	--	Glycine-rich RNA-binding protein 4, mitochondrial OS=Arabidopsis thaliana GN=RBG4 PE=2 SV=1	putative glycine-rich RNA-binding protein [Tamarix hispida]
comp76518_c0	4.15	20.52	16.97	--	--	Biological Process: response to hypoxia (GO:0001666);; Molecular Function: DNA binding (GO:0003677);; Molecular Function: sequence-specific DNA binding transcription factor activity (GO:0003700);; Cellular Component: nucleus (GO:0005634);; Cellular Component: cytosol (GO:0005829);; Biological Process: trehalose biosynthetic process (GO:0005992);; Biological Process: proline biosynthetic process (…	--	NAC domain-containing protein 7 OS=Arabidopsis thaliana GN=NAC007 PE=2 SV=2	NAC domain protein, IPR003441 [Theobroma cacao]
comp76851_c0	567.42	2682.27	3419.5	[R]	General function prediction only	Cellular Component: nucleus (GO:0005634);; Cellular Component: cytosol (GO:0005829);; Biological Process: polyamine catabolic process (GO:0006598);; Biological Process: response to wounding (GO:0009611);; Biological Process: coumarin biosynthetic process (GO:0009805);; Biological Process: lignin biosynthetic process (GO:0009809);; Biological Process: positive regulation of flavonoid biosynthetic …	K00588|1e-166|vvi:100243978|hypothetical protein LOC100243978	Caffeoyl-CoA O-methyltransferase OS=Populus tremuloides PE=2 SV=1	caffeoyl-CoA 3-O methyltransferase [Coffea canephora]
comp77283_c0	4.44	17.82	18.78	--	--	Molecular Function: copper ion binding (GO:0005507);; Cellular Component: cytosol (GO:0005829);; Cellular Component: plasma membrane (GO:0005886);; Biological Process: plant-type hypersensitive response (GO:0009626);; Biological Process: systemic acquired resistance (GO:0009627);; Biological Process: response to abiotic stimulus (GO:0009628);; Biological Process: response to endogenous stimulus (…	--	MACPF domain-containing protein At1g14780 OS=Arabidopsis thaliana GN=At1g14780 PE=2 SV=1	PREDICTED: MACPF domain-containing protein At1g14780-like [Solanum lycopersicum]
comp77623_c0	41.06	134.53	106.27	--	--	Molecular Function: peroxidase activity (GO:0004601);; Cellular Component: extracellular region (GO:0005576);; Cellular Component: vacuole (GO:0005773);; Cellular Component: vacuolar membrane (GO:0005774);; Biological Process: ion transport (GO:0006811);; Biological Process: response to oxidative stress (GO:0006979);; Biological Process: response to desiccation (GO:0009269);; Biological Process: …	K00430|1e-178|pop:POPTR_714789|hypothetical protein	Peroxidase 12 OS=Arabidopsis thaliana GN=PER12 PE=1 SV=1	Peroxidase [Theobroma cacao]
comp77751_c0	238.1	5.9	2.96	[MG]	--	Molecular Function: nucleotide binding (GO:0000166);; Molecular Function: RNA binding (GO:0003723);; Molecular Function: 3-beta-hydroxy-delta5-steroid dehydrogenase activity (GO:0003854);; Molecular Function: protein binding (GO:0005515);; Cellular Component: nucleus (GO:0005634);; Cellular Component: endoplasmic reticulum (GO:0005783);; Biological Process: RNA processing (GO:0006396);; Biologica…	--	Bifunctional dihydroflavonol 4-reductase/flavanone 4-reductase OS=Malus domestica GN=DFR PE=1 SV=1	NAD(P)-binding Rossmann-fold superfamily protein [Theobroma cacao]
comp78114_c0	1154.92	4471.95	6371.7	--	--	Molecular Function: nucleotide binding (GO:0000166);; Biological Process: alternative nuclear mRNA splicing, via spliceosome (GO:0000380);; Molecular Function: RNA binding transcription antitermination factor activity (GO:0001072);; Molecular Function: nucleic acid binding (GO:0003676);; Molecular Function: double-stranded DNA binding (GO:0003690);; Molecular Function: single-stranded DNA binding…	--	Glycine-rich RNA-binding protein GRP1A OS=Sinapis alba PE=2 SV=1	putative glycine-rich RNA binding protein 3 [Catharanthus roseus]
comp79128_c0	4.76	0.87	0.78	[Q]	Secondary metabolites biosynthesis, transport and catabolism	Molecular Function: copper ion binding (GO:0005507);; Cellular Component: mitochondrion (GO:0005739);; Molecular Function: L-ascorbate oxidase activity (GO:0008447);; Biological Process: response to water deprivation (GO:0009414);; Biological Process: lignin biosynthetic process (GO:0009809);; Biological Process: secondary cell wall biogenesis (GO:0009834);; Biological Process: glucuronoxylan met…	--	Laccase-4 OS=Arabidopsis thaliana GN=IRX12 PE=2 SV=2	laccase, putative [Ricinus communis]
comp79128_c1	3.58	0.24	1.32	[Q]	Secondary metabolites biosynthesis, transport and catabolism	Molecular Function: copper ion binding (GO:0005507);; Cellular Component: mitochondrion (GO:0005739);; Molecular Function: L-ascorbate oxidase activity (GO:0008447);; Biological Process: response to water deprivation (GO:0009414);; Biological Process: lignin biosynthetic process (GO:0009809);; Biological Process: secondary cell wall biogenesis (GO:0009834);; Biological Process: proanthocyanidin b…	--	Laccase-4 OS=Arabidopsis thaliana GN=IRX12 PE=2 SV=2	diphenol oxidase, partial [Nicotiana tabacum]
comp79832_c0	1.86	15.31	10.63	[R]	General function prediction only	Cellular Component: mitochondrion (GO:0005739);; Biological Process: amino acid transport (GO:0006865);; Molecular Function: zinc ion binding (GO:0008270);; Biological Process: toxin catabolic process (GO:0009407);; Biological Process: response to bacterium (GO:0009617);; Biological Process: plant-type hypersensitive response (GO:0009626);; Biological Process: lignin biosynthetic process (GO:0009…	K00083|1e-57|pop:POPTR_667694|SAD	8-hydroxygeraniol dehydrogenase OS=Catharanthus roseus GN=10HGO PE=1 SV=1	RecName: Full=8-hydroxygeraniol dehydrogenase; Short=Cr10HGO
comp80772_c0	39.87	4.46	0.64	[Q]	Secondary metabolites biosynthesis, transport and catabolism	Molecular Function: copper ion binding (GO:0005507);; Cellular Component: extracellular region (GO:0005576);; Biological Process: lignin metabolic process (GO:0009808);; Biological Process: lignin biosynthetic process (GO:0009809);; Biological Process: proanthocyanidin biosynthetic process (GO:0010023);; Biological Process: glucuronoxylan metabolic process (GO:0010413);; Cellular Component: cytop…	--	Laccase-15 OS=Arabidopsis thaliana GN=TT10 PE=1 SV=1	PREDICTED: laccase-14-like [Vitis vinifera]
comp81693_c0	1.47	1.79	5.83	[R]	General function prediction only	Molecular Function: nucleotide binding (GO:0000166);; Biological Process: alternative nuclear mRNA splicing, via spliceosome (GO:0000380);; Molecular Function: RNA binding transcription antitermination factor activity (GO:0001072);; Molecular Function: nucleic acid binding (GO:0003676);; Molecular Function: double-stranded DNA binding (GO:0003690);; Molecular Function: single-stranded DNA binding…	--	Glycine-rich RNA-binding protein 2, mitochondrial OS=Arabidopsis thaliana GN=RBG2 PE=1 SV=1	PREDICTED: glycine-rich RNA-binding protein 2, mitochondrial-like [Solanum lycopersicum]
comp81995_c0	132.23	674.42	694.5	[Q]	Secondary metabolites biosynthesis, transport and catabolism	Biological Process: very long-chain fatty acid metabolic process (GO:0000038);; Molecular Function: binding (GO:0005488);; Molecular Function: iron ion binding (GO:0005506);; Cellular Component: endoplasmic reticulum (GO:0005783);; Biological Process: intra-Golgi vesicle-mediated transport (GO:0006891);; Biological Process: cellular membrane fusion (GO:0006944);; Molecular Function: electron carr…	K09755|0.0|vvi:100267863|hypothetical protein LOC100267863	Cytochrome P450 84A1 OS=Arabidopsis thaliana GN=CYP84A1 PE=2 SV=1	coniferylalcohol 5-hydroxylase [Centaurium erythraea]
comp82355_c0	60.07	2.37	1.75	[Q]	Secondary metabolites biosynthesis, transport and catabolism	Biological Process: very long-chain fatty acid metabolic process (GO:0000038);; Molecular Function: monooxygenase activity (GO:0004497);; Molecular Function: iron ion binding (GO:0005506);; Cellular Component: extracellular region (GO:0005576);; Cellular Component: endoplasmic reticulum membrane (GO:0005789);; Molecular Function: electron carrier activity (GO:0009055);; Biological Process: anthoc…	K05280|0.0|vvi:100232999|F3'H, VvF3'h4	Flavonoid 3&apos;-monooxygenase OS=Petunia hybrida GN=CYP75B2 PE=2 SV=1	flavonoid-3&apos;-hydroxylase [Camellia nitidissima]
comp82801_c1	9.31	7.15	2.23	[G]	Carbohydrate transport and metabolism	Cellular Component: plant-type vacuole (GO:0000325);; Molecular Function: beta-galactosidase activity (GO:0004565);; Cellular Component: extracellular region (GO:0005576);; Biological Process: carbohydrate metabolic process (GO:0005975);; Cellular Component: chloroplast (GO:0009507);; Biological Process: anthocyanin-containing compound biosynthetic process (GO:0009718);; Biological Process: ligni…	K05350|1e-132|pop:POPTR_555358|hypothetical protein	Beta-glucosidase 46 OS=Arabidopsis thaliana GN=BGLU46 PE=1 SV=2	hypothetical protein PRUPE_ppa004523mg [Prunus persica]
comp83326_c0	153.52	64.92	177.44	--	--	Biological Process: MAPK cascade (GO:0000165);; Biological Process: mRNA splicing, via spliceosome (GO:0000398);; Biological Process: RNA methylation (GO:0001510);; Biological Process: regionalization (GO:0003002);; Molecular Function: sequence-specific DNA binding transcription factor activity (GO:0003700);; Cellular Component: small nucleolar ribonucleoprotein complex (GO:0005732);; Cellular Co…	--	Protein BEARSKIN1 OS=Arabidopsis thaliana GN=BRN1 PE=2 SV=1	nam-like protein 1 [Petunia x hybrida]
comp83765_c0	97.01	328.51	333.95	--	--	Molecular Function: protein binding (GO:0005515);; Cellular Component: cytosol (GO:0005829);; Biological Process: protein targeting to membrane (GO:0006612);; Biological Process: response to wounding (GO:0009611);; Biological Process: coumarin biosynthetic process (GO:0009805);; Biological Process: lignin biosynthetic process (GO:0009809);; Biological Process: positive regulation of flavonoid bio…	K13065|0.0|pop:POPTR_554899|HCQ7	Shikimate O-hydroxycinnamoyltransferase OS=Nicotiana tabacum GN=HST PE=1 SV=1	hydroxycinnamoyl transferase [Coffea arabica]
comp84580_c0	2.19	11.03	12	[R]	General function prediction only	Biological Process: defense response to insect (GO:0002213);; Molecular Function: glutamate-cysteine ligase activity (GO:0004357);; Cellular Component: mitochondrion (GO:0005739);; Biological Process: gluconeogenesis (GO:0006094);; Biological Process: glycolysis (GO:0006096);; Biological Process: glutathione biosynthetic process (GO:0006750);; Biological Process: amino acid transport (GO:0006865)…	--	8-hydroxygeraniol dehydrogenase OS=Catharanthus roseus GN=10HGO PE=1 SV=1	PREDICTED: probable mannitol dehydrogenase-like isoform 2 [Vitis vinifera]
comp84642_c0	6.82	4.77	1.25	[RTKL]	--	Biological Process: alternative nuclear mRNA splicing, via spliceosome (GO:0000380);; Molecular Function: double-stranded DNA binding (GO:0003690);; Molecular Function: single-stranded DNA binding (GO:0003697);; Molecular Function: RNA binding (GO:0003723);; Molecular Function: mRNA binding (GO:0003729);; Molecular Function: protein serine/threonine kinase activity (GO:0004674);; Molecular Functi…	--	Serine/threonine-protein kinase-like protein CCR1 OS=Arabidopsis thaliana GN=CCR1 PE=1 SV=1	PREDICTED: serine/threonine-protein kinase-like protein CCR1-like isoform 1 [Solanum lycopersicum]
comp85820_c0	0.37	5.16	64.11	[Q]	Secondary metabolites biosynthesis, transport and catabolism	Molecular Function: monooxygenase activity (GO:0004497);; Molecular Function: iron ion binding (GO:0005506);; Cellular Component: mitochondrion (GO:0005739);; Cellular Component: endoplasmic reticulum (GO:0005783);; Cellular Component: plasma membrane (GO:0005886);; Molecular Function: electron carrier activity (GO:0009055);; Biological Process: response to wounding (GO:0009611);; Biological Proc…	--	Cytochrome P450 98A3 OS=Arabidopsis thaliana GN=CYP98A3 PE=1 SV=1	CYP92B2v3 [Nicotiana tabacum]
comp85877_c0	39.92	6.25	2.47	--	--	Molecular Function: protein binding (GO:0005515);; Cellular Component: cytosol (GO:0005829);; Biological Process: response to stress (GO:0006950);; Biological Process: lignin biosynthetic process (GO:0009809);; Biological Process: alkaloid biosynthetic process (GO:0009821);; Biological Process: positive regulation of flavonoid biosynthetic process (GO:0009963);; Biological Process: auxin homeosta…	--	Spermidine hydroxycinnamoyl transferase OS=Arabidopsis thaliana GN=SHT PE=1 SV=1	hydroxycinnamoyl-CoA shikimate/quinate hydroxycinnamoyl transferase [Coffea arabica]
comp86450_c0	17.5	3.49	1.75	[Q]	Secondary metabolites biosynthesis, transport and catabolism	Molecular Function: copper ion binding (GO:0005507);; Cellular Component: mitochondrion (GO:0005739);; Molecular Function: L-ascorbate oxidase activity (GO:0008447);; Biological Process: response to water deprivation (GO:0009414);; Biological Process: lignin biosynthetic process (GO:0009809);; Biological Process: plant-type cell wall biogenesis (GO:0009832);; Biological Process: glucuronoxylan me…	--	Laccase-17 OS=Arabidopsis thaliana GN=LAC17 PE=2 SV=1	PREDICTED: laccase-17 [Vitis vinifera]
comp131255_c0	0.57	4.82	4.81	--	--	Biological Process: transition metal ion transport (GO:0000041);; Biological Process: defense response to nematode (GO:0002215);; Molecular Function: peroxidase activity (GO:0004601);; Molecular Function: protein binding (GO:0005515);; Cellular Component: vacuolar membrane (GO:0005774);; Cellular Component: Golgi apparatus (GO:0005794);; Cellular Component: cytosol (GO:0005829);; Biological Proce…	K00430|1e-102|pop:POPTR_719600|hypothetical protein	Peroxidase 72 OS=Arabidopsis thaliana GN=PER72 PE=1 SV=1	predicted protein [Populus trichocarpa]
comp44496_c0	5.97	19.81	28.05	--	--	Biological Process: MAPK cascade (GO:0000165);; Biological Process: response to hypoxia (GO:0001666);; Molecular Function: DNA binding (GO:0003677);; Molecular Function: sequence-specific DNA binding transcription factor activity (GO:0003700);; Cellular Component: nucleus (GO:0005634);; Cellular Component: cytosol (GO:0005829);; Biological Process: regulation of transcription, DNA-dependent (GO:0…	--	NAC domain-containing protein 7 OS=Arabidopsis thaliana GN=NAC007 PE=2 SV=2	PREDICTED: NAC domain-containing protein 7-like [Vitis vinifera]
comp64828_c0	1.08	18.28	5.31	[Q]	Secondary metabolites biosynthesis, transport and catabolism	Molecular Function: monooxygenase activity (GO:0004497);; Molecular Function: iron ion binding (GO:0005506);; Cellular Component: extracellular region (GO:0005576);; Cellular Component: mitochondrion (GO:0005739);; Cellular Component: endoplasmic reticulum (GO:0005783);; Cellular Component: plasma membrane (GO:0005886);; Biological Process: spermidine metabolic process (GO:0008216);; Molecular Fu…	K09754|7e-55|pop:POPTR_685839|CYP98A27	Cytochrome P450 98A2 OS=Glycine max GN=CYP98A2 PE=2 SV=1	putative p-coumaroyl 3&apos;-hydroxylase CYP98A-C1 [Coffea canephora]
comp65111_c0	0.13	3.18	5.06	[R]	General function prediction only	Biological Process: defense response to insect (GO:0002213);; Molecular Function: glutamate-cysteine ligase activity (GO:0004357);; Cellular Component: mitochondrion (GO:0005739);; Biological Process: gluconeogenesis (GO:0006094);; Biological Process: glycolysis (GO:0006096);; Biological Process: glutathione biosynthetic process (GO:0006750);; Biological Process: amino acid transport (GO:0006865)…	--	8-hydroxygeraniol dehydrogenase OS=Catharanthus roseus GN=10HGO PE=1 SV=1	RecName: Full=8-hydroxygeraniol dehydrogenase; Short=Cr10HGO
comp67257_c0	1.72	118.78	227.36	[P]	Inorganic ion transport and metabolism	Molecular Function: peroxidase activity (GO:0004601);; Cellular Component: extracellular region (GO:0005576);; Cellular Component: vacuole (GO:0005773);; Cellular Component: cytosol (GO:0005829);; Biological Process: ion transport (GO:0006811);; Biological Process: response to oxidative stress (GO:0006979);; Cellular Component: plant-type cell wall (GO:0009505);; Cellular Component: plasmodesma (…	K00430|0.0|vvi:100256842|hypothetical protein LOC100256842	Peroxidase 21 OS=Arabidopsis thaliana GN=PER21 PE=1 SV=1	PREDICTED: peroxidase 21 [Vitis vinifera]
comp67379_c0	0.57	4.05	7.88	[R]	General function prediction only	Cellular Component: mitochondrion (GO:0005739);; Biological Process: amino acid transport (GO:0006865);; Molecular Function: zinc ion binding (GO:0008270);; Biological Process: toxin catabolic process (GO:0009407);; Biological Process: response to bacterium (GO:0009617);; Biological Process: plant-type hypersensitive response (GO:0009626);; Biological Process: lignin biosynthetic process (GO:0009…	--	Mannitol dehydrogenase (Fragment) OS=Petroselinum crispum GN=ELI3 PE=2 SV=1	sinapyl alcohol dehydrogenase-like 3 [Nicotiana tabacum]
comp71323_c2	0.14	0.89	2.66	--	--	Biological Process: MAPK cascade (GO:0000165);; Biological Process: respiratory burst involved in defense response (GO:0002679);; Molecular Function: copper ion binding (GO:0005507);; Cellular Component: extracellular region (GO:0005576);; Cellular Component: nucleus (GO:0005634);; Cellular Component: cytosol (GO:0005829);; Cellular Component: plasma membrane (GO:0005886);; Biological Process: pr…	--	MACPF domain-containing protein NSL1 OS=Arabidopsis thaliana GN=NSL1 PE=1 SV=1	predicted protein [Populus trichocarpa]
comp71739_c1	0	0.36	1.85	[Q]	Secondary metabolites biosynthesis, transport and catabolism	Molecular Function: copper ion binding (GO:0005507);; Cellular Component: extracellular region (GO:0005576);; Biological Process: response to water deprivation (GO:0009414);; Biological Process: lignin biosynthetic process (GO:0009809);; Biological Process: proanthocyanidin biosynthetic process (GO:0010023);; Biological Process: glucuronoxylan metabolic process (GO:0010413);; Cellular Component: …	--	Laccase-15 OS=Arabidopsis thaliana GN=TT10 PE=1 SV=1	unnamed protein product [Vitis vinifera]
comp74785_c0	7.15	42.55	33.51	--	--	Biological Process: mRNA splicing, via spliceosome (GO:0000398);; Biological Process: RNA methylation (GO:0001510);; Molecular Function: sequence-specific DNA binding transcription factor activity (GO:0003700);; Cellular Component: nucleus (GO:0005634);; Cellular Component: small nucleolar ribonucleoprotein complex (GO:0005732);; Cellular Component: cytosol (GO:0005829);; Biological Process: resp…	--	NAC domain-containing protein 43 OS=Arabidopsis thaliana GN=NAC043 PE=2 SV=2	unknown [Glycine max]
comp75995_c0	5.82	15.27	29.51	[R]	General function prediction only	Biological Process: defense response to insect (GO:0002213);; Molecular Function: glutamate-cysteine ligase activity (GO:0004357);; Cellular Component: mitochondrion (GO:0005739);; Biological Process: gluconeogenesis (GO:0006094);; Biological Process: glycolysis (GO:0006096);; Biological Process: glutathione biosynthetic process (GO:0006750);; Biological Process: amino acid transport (GO:0006865)…	--	Probable mannitol dehydrogenase OS=Mesembryanthemum crystallinum GN=ELI3 PE=2 SV=1	PREDICTED: probable mannitol dehydrogenase-like [Vitis vinifera]
comp76425_c0	4.01	12.24	23.27	--	--	Biological Process: mRNA splicing, via spliceosome (GO:0000398);; Biological Process: RNA methylation (GO:0001510);; Molecular Function: sequence-specific DNA binding transcription factor activity (GO:0003700);; Cellular Component: small nucleolar ribonucleoprotein complex (GO:0005732);; Cellular Component: cytosol (GO:0005829);; Biological Process: trehalose biosynthetic process (GO:0005992);; B…	--	NAC domain-containing protein 43 OS=Arabidopsis thaliana GN=NAC043 PE=2 SV=2	Transcription factor [Theobroma cacao]
comp76484_c0	26.67	34.28	100.52	[R]	General function prediction only	Molecular Function: nucleotide binding (GO:0000166);; Biological Process: alternative nuclear mRNA splicing, via spliceosome (GO:0000380);; Molecular Function: RNA binding transcription antitermination factor activity (GO:0001072);; Molecular Function: nucleic acid binding (GO:0003676);; Molecular Function: double-stranded DNA binding (GO:0003690);; Molecular Function: single-stranded DNA binding…	--	Glycine-rich RNA-binding protein 4, mitochondrial OS=Arabidopsis thaliana GN=RBG4 PE=2 SV=1	putative glycine-rich RNA-binding protein [Tamarix hispida]
comp76518_c0	4.15	20.52	16.97	--	--	Biological Process: response to hypoxia (GO:0001666);; Molecular Function: DNA binding (GO:0003677);; Molecular Function: sequence-specific DNA binding transcription factor activity (GO:0003700);; Cellular Component: nucleus (GO:0005634);; Cellular Component: cytosol (GO:0005829);; Biological Process: trehalose biosynthetic process (GO:0005992);; Biological Process: proline biosynthetic process (…	--	NAC domain-containing protein 7 OS=Arabidopsis thaliana GN=NAC007 PE=2 SV=2	NAC domain protein, IPR003441 [Theobroma cacao]
comp76851_c0	567.42	2682.27	3419.5	[R]	General function prediction only	Cellular Component: nucleus (GO:0005634);; Cellular Component: cytosol (GO:0005829);; Biological Process: polyamine catabolic process (GO:0006598);; Biological Process: response to wounding (GO:0009611);; Biological Process: coumarin biosynthetic process (GO:0009805);; Biological Process: lignin biosynthetic process (GO:0009809);; Biological Process: positive regulation of flavonoid biosynthetic …	K00588|1e-166|vvi:100243978|hypothetical protein LOC100243978	Caffeoyl-CoA O-methyltransferase OS=Populus tremuloides PE=2 SV=1	caffeoyl-CoA 3-O methyltransferase [Coffea canephora]
comp77283_c0	4.44	17.82	18.78	--	--	Molecular Function: copper ion binding (GO:0005507);; Cellular Component: cytosol (GO:0005829);; Cellular Component: plasma membrane (GO:0005886);; Biological Process: plant-type hypersensitive response (GO:0009626);; Biological Process: systemic acquired resistance (GO:0009627);; Biological Process: response to abiotic stimulus (GO:0009628);; Biological Process: response to endogenous stimulus (…	--	MACPF domain-containing protein At1g14780 OS=Arabidopsis thaliana GN=At1g14780 PE=2 SV=1	PREDICTED: MACPF domain-containing protein At1g14780-like [Solanum lycopersicum]
comp77623_c0	41.06	134.53	106.27	--	--	Molecular Function: peroxidase activity (GO:0004601);; Cellular Component: extracellular region (GO:0005576);; Cellular Component: vacuole (GO:0005773);; Cellular Component: vacuolar membrane (GO:0005774);; Biological Process: ion transport (GO:0006811);; Biological Process: response to oxidative stress (GO:0006979);; Biological Process: response to desiccation (GO:0009269);; Biological Process: …	K00430|1e-178|pop:POPTR_714789|hypothetical protein	Peroxidase 12 OS=Arabidopsis thaliana GN=PER12 PE=1 SV=1	Peroxidase [Theobroma cacao]
comp78114_c0	1154.92	4471.95	6371.7	--	--	Molecular Function: nucleotide binding (GO:0000166);; Biological Process: alternative nuclear mRNA splicing, via spliceosome (GO:0000380);; Molecular Function: RNA binding transcription antitermination factor activity (GO:0001072);; Molecular Function: nucleic acid binding (GO:0003676);; Molecular Function: double-stranded DNA binding (GO:0003690);; Molecular Function: single-stranded DNA binding…	--	Glycine-rich RNA-binding protein GRP1A OS=Sinapis alba PE=2 SV=1	putative glycine-rich RNA binding protein 3 [Catharanthus roseus]
comp79832_c0	1.86	15.31	10.63	[R]	General function prediction only	Cellular Component: mitochondrion (GO:0005739);; Biological Process: amino acid transport (GO:0006865);; Molecular Function: zinc ion binding (GO:0008270);; Biological Process: toxin catabolic process (GO:0009407);; Biological Process: response to bacterium (GO:0009617);; Biological Process: plant-type hypersensitive response (GO:0009626);; Biological Process: lignin biosynthetic process (GO:0009…	K00083|1e-57|pop:POPTR_667694|SAD	8-hydroxygeraniol dehydrogenase OS=Catharanthus roseus GN=10HGO PE=1 SV=1	RecName: Full=8-hydroxygeraniol dehydrogenase; Short=Cr10HGO
comp81693_c0	1.47	1.79	5.83	[R]	General function prediction only	Molecular Function: nucleotide binding (GO:0000166);; Biological Process: alternative nuclear mRNA splicing, via spliceosome (GO:0000380);; Molecular Function: RNA binding transcription antitermination factor activity (GO:0001072);; Molecular Function: nucleic acid binding (GO:0003676);; Molecular Function: double-stranded DNA binding (GO:0003690);; Molecular Function: single-stranded DNA binding…	--	Glycine-rich RNA-binding protein 2, mitochondrial OS=Arabidopsis thaliana GN=RBG2 PE=1 SV=1	PREDICTED: glycine-rich RNA-binding protein 2, mitochondrial-like [Solanum lycopersicum]
comp81995_c0	132.23	674.42	694.5	[Q]	Secondary metabolites biosynthesis, transport and catabolism	Biological Process: very long-chain fatty acid metabolic process (GO:0000038);; Molecular Function: binding (GO:0005488);; Molecular Function: iron ion binding (GO:0005506);; Cellular Component: endoplasmic reticulum (GO:0005783);; Biological Process: intra-Golgi vesicle-mediated transport (GO:0006891);; Biological Process: cellular membrane fusion (GO:0006944);; Molecular Function: electron carr…	K09755|0.0|vvi:100267863|hypothetical protein LOC100267863	Cytochrome P450 84A1 OS=Arabidopsis thaliana GN=CYP84A1 PE=2 SV=1	coniferylalcohol 5-hydroxylase [Centaurium erythraea]
comp83765_c0	97.01	328.51	333.95	--	--	Molecular Function: protein binding (GO:0005515);; Cellular Component: cytosol (GO:0005829);; Biological Process: protein targeting to membrane (GO:0006612);; Biological Process: response to wounding (GO:0009611);; Biological Process: coumarin biosynthetic process (GO:0009805);; Biological Process: lignin biosynthetic process (GO:0009809);; Biological Process: positive regulation of flavonoid bio…	K13065|0.0|pop:POPTR_554899|HCQ7	Shikimate O-hydroxycinnamoyltransferase OS=Nicotiana tabacum GN=HST PE=1 SV=1	hydroxycinnamoyl transferase [Coffea arabica]
comp84580_c0	2.19	11.03	12	[R]	General function prediction only	Biological Process: defense response to insect (GO:0002213);; Molecular Function: glutamate-cysteine ligase activity (GO:0004357);; Cellular Component: mitochondrion (GO:0005739);; Biological Process: gluconeogenesis (GO:0006094);; Biological Process: glycolysis (GO:0006096);; Biological Process: glutathione biosynthetic process (GO:0006750);; Biological Process: amino acid transport (GO:0006865)…	--	8-hydroxygeraniol dehydrogenase OS=Catharanthus roseus GN=10HGO PE=1 SV=1	PREDICTED: probable mannitol dehydrogenase-like isoform 2 [Vitis vinifera]
comp85820_c0	0.37	5.16	64.11	[Q]	Secondary metabolites biosynthesis, transport and catabolism	Molecular Function: monooxygenase activity (GO:0004497);; Molecular Function: iron ion binding (GO:0005506);; Cellular Component: mitochondrion (GO:0005739);; Cellular Component: endoplasmic reticulum (GO:0005783);; Cellular Component: plasma membrane (GO:0005886);; Molecular Function: electron carrier activity (GO:0009055);; Biological Process: response to wounding (GO:0009611);; Biological Proc…	--	Cytochrome P450 98A3 OS=Arabidopsis thaliana GN=CYP98A3 PE=1 SV=1	CYP92B2v3 [Nicotiana tabacum]
xylan biosynthetic process (GO:0045492)
comp104673_c0	0	1.25	7.93	[R]	General function prediction only	Biological Process: cytokinesis (GO:0000910);; Molecular Function: GTPase activity (GO:0003924);; Molecular Function: GTP binding (GO:0005525);; Cellular Component: nucleus (GO:0005634);; Cellular Component: mitochondrion (GO:0005739);; Cellular Component: vacuole (GO:0005773);; Cellular Component: trans-Golgi network (GO:0005802);; Cellular Component: cytosol (GO:0005829);; Cellular Component: p…	--	Ras-related protein RABA6b OS=Arabidopsis thaliana GN=RABA6B PE=2 SV=2	PREDICTED: ras-related protein RABA6a-like [Glycine max]
comp199207_c0	1.31	4.47	11.75	--	--	Biological Process: cell morphogenesis (GO:0000902);; Cellular Component: cell wall (GO:0005618);; Cellular Component: endosome (GO:0005768);; Cellular Component: Golgi apparatus (GO:0005794);; Cellular Component: trans-Golgi network (GO:0005802);; Cellular Component: plasma membrane (GO:0005886);; Biological Process: glycolysis (GO:0006096);; Biological Process: calcium ion transport (GO:0006816…	K10999|4e-76|vvi:100261696|hypothetical protein LOC100261696	Cellulose synthase A catalytic subunit 8 [UDP-forming] OS=Arabidopsis thaliana GN=CESA8 PE=1 SV=1	cellulose synthase, partial [Genlisea aurea]
comp42920_c0	5.94	0.24	0	[Q]	Secondary metabolites biosynthesis, transport and catabolism	Molecular Function: copper ion binding (GO:0005507);; Cellular Component: mitochondrion (GO:0005739);; Molecular Function: L-ascorbate oxidase activity (GO:0008447);; Biological Process: response to water deprivation (GO:0009414);; Biological Process: lignin biosynthetic process (GO:0009809);; Biological Process: secondary cell wall biogenesis (GO:0009834);; Biological Process: proanthocyanidin b…	--	Laccase-17 OS=Arabidopsis thaliana GN=LAC17 PE=2 SV=1	PREDICTED: laccase-17-like [Cucumis sativus]
comp43688_c0	0.87	3.94	2.3	[RTKL]	--	Biological Process: RNA splicing, via endonucleolytic cleavage and ligation (GO:0000394);; Biological Process: respiratory burst involved in defense response (GO:0002679);; Molecular Function: protein serine/threonine kinase activity (GO:0004674);; Molecular Function: non-membrane spanning protein tyrosine kinase activity (GO:0004715);; Molecular Function: protein binding (GO:0005515);; Molecular…	--	Serine/threonine-protein kinase At5g01020 OS=Arabidopsis thaliana GN=At5g01020 PE=1 SV=1	PREDICTED: serine/threonine-protein kinase At5g01020-like [Vitis vinifera]
comp46497_c0	46.31	109.07	34.74	[Q]	Secondary metabolites biosynthesis, transport and catabolism	Molecular Function: copper ion binding (GO:0005507);; Cellular Component: mitochondrion (GO:0005739);; Molecular Function: L-ascorbate oxidase activity (GO:0008447);; Biological Process: response to water deprivation (GO:0009414);; Biological Process: lignin biosynthetic process (GO:0009809);; Biological Process: plant-type cell wall biogenesis (GO:0009832);; Biological Process: glucuronoxylan me…	--	Laccase-17 OS=Arabidopsis thaliana GN=LAC17 PE=2 SV=1	laccase, putative [Ricinus communis]
comp48147_c0	15.93	75.97	35.37	--	--	Cellular Component: endosome (GO:0005768);; Cellular Component: Golgi apparatus (GO:0005794);; Cellular Component: trans-Golgi network (GO:0005802);; Cellular Component: plasma membrane (GO:0005886);; Biological Process: defense response (GO:0006952);; Molecular Function: zinc ion binding (GO:0008270);; Cellular Component: chloroplast (GO:0009507);; Biological Process: anatomical structure morpho…	K10999|4e-49|vvi:100248512|hypothetical protein LOC100248512	Cellulose synthase A catalytic subunit 7 [UDP-forming] OS=Arabidopsis thaliana GN=CESA7 PE=1 SV=1	cellulose synthase, partial [Neolamarckia cadamba]
comp51350_c0	4.72	10.9	2.39	--	--	Biological Process: negative regulation of transcription from RNA polymerase II promoter (GO:0000122);; Biological Process: nuclear-transcribed mRNA catabolic process (GO:0000956);; Molecular Function: RNA polymerase II activating transcription factor binding (GO:0001102);; Biological Process: activation of innate immune response (GO:0002218);; Biological Process: positive regulation of defense r…	K11644|5e-51|rcu:RCOM_0852800|hypothetical protein	Paired amphipathic helix protein Sin3-like 1 OS=Arabidopsis thaliana GN=SNL1 PE=1 SV=2	PREDICTED: paired amphipathic helix protein Sin3-like 2-like [Solanum lycopersicum]
comp52524_c1	1.33	1.94	9.18	--	--	Molecular Function: DNA binding (GO:0003677);; Molecular Function: sequence-specific DNA binding transcription factor activity (GO:0003700);; Cellular Component: nucleus (GO:0005634);; Cellular Component: plasma membrane (GO:0005886);; Biological Process: regulation of transcription, DNA-dependent (GO:0006355);; Biological Process: regulation of vegetative phase change (GO:0010321);; Biological P…	--	Squamosa promoter-binding-like protein 4 OS=Arabidopsis thaliana GN=SPL4 PE=1 SV=1	putative squamosa promoter-binding protein [Betula platyphylla]
comp52690_c0	24.7	22.54	6.77	--	--	Cellular Component: ubiquitin ligase complex (GO:0000151);; Cellular Component: cytosol (GO:0005829);; Biological Process: ubiquitin-dependent protein catabolic process (GO:0006511);; Biological Process: glucuronoxylan metabolic process (GO:0010413);; Biological Process: protein ubiquitination (GO:0016567);; Molecular Function: ubiquitin-ubiquitin ligase activity (GO:0034450);; Biological Process…	K10597|2e-42|ath:AT5G15400|U-box domain-containing protein	Probable ubiquitin conjugation factor E4 OS=Arabidopsis thaliana GN=PUB1 PE=2 SV=1	PREDICTED: probable ubiquitin conjugation factor E4-like [Solanum lycopersicum]
comp52742_c0	29.16	3.64	0.76	--	--	Cellular Component: Golgi apparatus (GO:0005794);; Cellular Component: plasma membrane (GO:0005886);; Biological Process: defense response (GO:0006952);; Molecular Function: zinc ion binding (GO:0008270);; Cellular Component: chloroplast (GO:0009507);; Biological Process: primary cell wall biogenesis (GO:0009833);; Biological Process: secondary cell wall biogenesis (GO:0009834);; Biological Proce…	K10999|2e-44|pop:POPTR_819877|cellulose synthase A (EC:2.4.1.12)	Cellulose synthase A catalytic subunit 2 [UDP-forming] OS=Arabidopsis thaliana GN=CESA2 PE=1 SV=1	hypothetical protein M569_16283, partial [Genlisea aurea]
comp60731_c0	32.76	4.05	0.6	[P]	Inorganic ion transport and metabolism	Biological Process: transition metal ion transport (GO:0000041);; Biological Process: defense response to nematode (GO:0002215);; Molecular Function: peroxidase activity (GO:0004601);; Cellular Component: extracellular region (GO:0005576);; Cellular Component: nucleus (GO:0005634);; Cellular Component: vacuolar membrane (GO:0005774);; Cellular Component: Golgi apparatus (GO:0005794);; Biological …	K00430|1e-135|rcu:RCOM_1176840|Peroxidase 47 precursor, putative (EC:1.11.1.7)	Peroxidase 47 OS=Arabidopsis thaliana GN=PER47 PE=2 SV=2	peroxidase 2 [Rubia cordifolia]
comp64665_c0	5.4	1.46	0.06	--	--	Molecular Function: transporter activity (GO:0005215);; Molecular Function: protein binding (GO:0005515);; Cellular Component: plasma membrane (GO:0005886);; Biological Process: nitrogen compound metabolic process (GO:0006807);; Biological Process: cation transport (GO:0006812);; Biological Process: oligopeptide transport (GO:0006857);; Biological Process: response to water deprivation (GO:000941…	--	Probable nitrate excretion transporter 2 OS=Arabidopsis thaliana GN=At3g45660 PE=2 SV=1	PREDICTED: probable nitrate excretion transporter 2-like [Vitis vinifera]
comp65964_c0	5.82	0.12	1.45	--	--	Biological Process: mitotic cell cycle (GO:0000278);; Molecular Function: DNA binding (GO:0003677);; Molecular Function: sequence-specific DNA binding transcription factor activity (GO:0003700);; Molecular Function: protein binding (GO:0005515);; Cellular Component: nucleus (GO:0005634);; Cellular Component: mitochondrion (GO:0005739);; Biological Process: RNA processing (GO:0006396);; Biological…	--	Transcription factor HEC1 OS=Arabidopsis thaliana GN=HEC1 PE=1 SV=1	PREDICTED: transcription factor HEC1 [Vitis vinifera]
comp67500_c0	52.4	213.91	197.64	--	--	Biological Process: transition metal ion transport (GO:0000041);; Molecular Function: aspartic-type endopeptidase activity (GO:0004190);; Cellular Component: extracellular region (GO:0005576);; Cellular Component: endoplasmic reticulum (GO:0005783);; Biological Process: proteolysis (GO:0006508);; Biological Process: defense response (GO:0006952);; Biological Process: response to water deprivation…	--	Aspartic proteinase nepenthesin-1 OS=Nepenthes gracilis GN=nep1 PE=1 SV=1	predicted protein [Populus trichocarpa]
comp67563_c0	25.32	83.46	103.44	--	--	Cellular Component: extracellular region (GO:0005576);; Cellular Component: cell wall (GO:0005618);; Cellular Component: vacuole (GO:0005773);; Biological Process: signal transduction (GO:0007165);; Biological Process: response to virus (GO:0009615);; Biological Process: systemic acquired resistance (GO:0009627);; Biological Process: response to organic substance (GO:0010033);; Biological Process…	--	Thaumatin-like protein OS=Arabidopsis thaliana GN=At1g18250 PE=2 SV=2	PREDICTED: osmotin-like protein-like [Solanum lycopersicum]
comp68416_c2	2.84	1.14	0.33	--	--	Biological Process: glucuronoxylan metabolic process (GO:0010413);; Biological Process: xylan biosynthetic process (GO:0045492);;	K13144|3e-24|vvi:100265170|hypothetical protein LOC100265170	--	PREDICTED: uncharacterized protein LOC100265170 [Vitis vinifera]
comp70908_c0	16.23	5.06	6.57	--	--	Biological Process: microtubule cytoskeleton organization (GO:0000226);; Biological Process: double-strand break repair via homologous recombination (GO:0000724);; Biological Process: cytokinesis by cell plate formation (GO:0000911);; Cellular Component: cell wall (GO:0005618);; Cellular Component: endosome (GO:0005768);; Cellular Component: endoplasmic reticulum (GO:0005783);; Cellular Component…	--	Cellulose synthase-like protein D2 OS=Oryza sativa subsp. japonica GN=CSLD2 PE=2 SV=1	cellulose synthase-like protein [Populus tomentosa]
comp71220_c0	4.78	0	0.09	[Q]	Secondary metabolites biosynthesis, transport and catabolism	Molecular Function: copper ion binding (GO:0005507);; Cellular Component: mitochondrion (GO:0005739);; Molecular Function: L-ascorbate oxidase activity (GO:0008447);; Biological Process: response to water deprivation (GO:0009414);; Biological Process: lignin biosynthetic process (GO:0009809);; Biological Process: secondary cell wall biogenesis (GO:0009834);; Biological Process: glucuronoxylan met…	--	Laccase-11 OS=Arabidopsis thaliana GN=LAC11 PE=2 SV=1	predicted protein [Populus trichocarpa]
comp71220_c1	5.59	0.15	0	[Q]	Secondary metabolites biosynthesis, transport and catabolism	Molecular Function: copper ion binding (GO:0005507);; Cellular Component: mitochondrion (GO:0005739);; Molecular Function: L-ascorbate oxidase activity (GO:0008447);; Biological Process: response to water deprivation (GO:0009414);; Biological Process: lignin biosynthetic process (GO:0009809);; Biological Process: plant-type cell wall biogenesis (GO:0009832);; Biological Process: glucuronoxylan me…	--	Laccase-11 OS=Arabidopsis thaliana GN=LAC11 PE=2 SV=1	laccase, putative [Ricinus communis]
comp71739_c1	0	0.36	1.85	[Q]	Secondary metabolites biosynthesis, transport and catabolism	Molecular Function: copper ion binding (GO:0005507);; Cellular Component: extracellular region (GO:0005576);; Biological Process: response to water deprivation (GO:0009414);; Biological Process: lignin biosynthetic process (GO:0009809);; Biological Process: proanthocyanidin biosynthetic process (GO:0010023);; Biological Process: glucuronoxylan metabolic process (GO:0010413);; Cellular Component: …	--	Laccase-15 OS=Arabidopsis thaliana GN=TT10 PE=1 SV=1	unnamed protein product [Vitis vinifera]
comp72690_c0	3.61	17.34	14.81	--	--	Cellular Component: vacuole (GO:0005773);; Molecular Function: xylan 1,4-beta-xylosidase activity (GO:0009044);; Cellular Component: plant-type cell wall (GO:0009505);; Biological Process: glucuronoxylan metabolic process (GO:0010413);; Biological Process: xylan biosynthetic process (GO:0045492);; Biological Process: xylan catabolic process (GO:0045493);; Biological Process: L-arabinose metabolic…	--	Alpha-L-arabinofuranosidase 1 OS=Arabidopsis thaliana GN=ASD1 PE=1 SV=1	unknown [Medicago truncatula]
comp73235_c0	4.85	1.75	0.6	--	--	Molecular Function: polygalacturonase activity (GO:0004650);; Cellular Component: extracellular region (GO:0005576);; Biological Process: response to stress (GO:0006950);; Biological Process: response to abiotic stimulus (GO:0009628);; Biological Process: tissue development (GO:0009888);; Biological Process: root morphogenesis (GO:0010015);; Biological Process: glucuronoxylan metabolic process (G…	--	Probable polygalacturonase non-catalytic subunit JP630 OS=Arabidopsis thaliana GN=JP630 PE=2 SV=2	PREDICTED: probable polygalacturonase non-catalytic subunit JP650-like [Solanum lycopersicum]
comp73682_c1	6.29	1.54	2.83	--	--	Cellular Component: Golgi apparatus (GO:0005794);; Biological Process: secondary cell wall biogenesis (GO:0009834);; Biological Process: glucuronoxylan metabolic process (GO:0010413);; Biological Process: xylan biosynthetic process (GO:0045492);; Biological Process: nucleic acid metabolic process (GO:0090304);;	--	Protein IRX15-LIKE OS=Arabidopsis thaliana GN=IRX15-L PE=2 SV=1	PREDICTED: protein IRX15-like isoform 2 [Solanum lycopersicum]
comp73701_c0	956.54	677.82	190.41	[G]	Carbohydrate transport and metabolism	Molecular Function: transporter activity (GO:0005215);; Cellular Component: vacuole (GO:0005773);; Cellular Component: plasma membrane (GO:0005886);; Biological Process: glycolysis (GO:0006096);; Biological Process: calcium ion transport (GO:0006816);; Biological Process: iron ion transport (GO:0006826);; Biological Process: water transport (GO:0006833);; Biological Process: response to osmotic s…	K09872|1e-180|pop:POPTR_735495|aquaporin, MIP family, PIP subfamily	Aquaporin PIP2-2 OS=Arabidopsis thaliana GN=PIP2-2 PE=1 SV=2	aquaporin, MIP family, PIP subfamily [Populus trichocarpa]
comp74404_c1	4.53	4.76	15.77	[R]	General function prediction only	Biological Process: microtubule cytoskeleton organization (GO:0000226);; Biological Process: RNA splicing, via endonucleolytic cleavage and ligation (GO:0000394);; Molecular Function: GTPase activity (GO:0003924);; Molecular Function: sphingomyelin phosphodiesterase activity (GO:0004767);; Molecular Function: GTP binding (GO:0005525);; Cellular Component: intracellular (GO:0005622);; Cellular Com…	--	Rac-like GTP-binding protein RAC9 OS=Gossypium hirsutum GN=RAC9 PE=2 SV=1	PREDICTED: rac-like GTP-binding protein 7-like [Solanum lycopersicum]
comp74471_c0	22.35	12.75	39.11	[M]	Cell wall/membrane/envelope biogenesis	Molecular Function: binding (GO:0005488);; Cellular Component: mitochondrion (GO:0005739);; Biological Process: cellular glucan metabolic process (GO:0006073);; Biological Process: glucuronoxylan metabolic process (GO:0010413);; Molecular Function: glucuronosyltransferase activity (GO:0015020);; Cellular Component: membrane (GO:0016020);; Cellular Component: cytoplasmic membrane-bounded vesicle (…	--	Putative glucuronosyltransferase PGSIP8 OS=Arabidopsis thaliana GN=PGSIP8 PE=2 SV=1	PREDICTED: putative glucuronosyltransferase PGSIP8-like [Solanum lycopersicum]
comp74785_c0	7.15	42.55	33.51	--	--	Biological Process: mRNA splicing, via spliceosome (GO:0000398);; Biological Process: RNA methylation (GO:0001510);; Molecular Function: sequence-specific DNA binding transcription factor activity (GO:0003700);; Cellular Component: nucleus (GO:0005634);; Cellular Component: small nucleolar ribonucleoprotein complex (GO:0005732);; Cellular Component: cytosol (GO:0005829);; Biological Process: resp…	--	NAC domain-containing protein 43 OS=Arabidopsis thaliana GN=NAC043 PE=2 SV=2	unknown [Glycine max]
comp74796_c0	4.86	27.35	31.46	--	--	Molecular Function: ubiquitin-protein ligase activity (GO:0004842);; Cellular Component: nucleus (GO:0005634);; Molecular Function: zinc ion binding (GO:0008270);; Biological Process: pollen development (GO:0009555);; Biological Process: embryo development ending in seed dormancy (GO:0009793);; Biological Process: anther dehiscence (GO:0009901);; Biological Process: response to chitin (GO:0010200…	--	RING-H2 finger protein ATL72 OS=Arabidopsis thaliana GN=ATL72 PE=2 SV=1	RING/U-box superfamily protein [Theobroma cacao]
comp74942_c0	0	1.73	1.13	[R]	General function prediction only	Cellular Component: histone acetyltransferase complex (GO:0000123);; Molecular Function: protein binding (GO:0005515);; Biological Process: sister chromatid cohesion (GO:0007062);; Biological Process: reciprocal meiotic recombination (GO:0007131);; Biological Process: gravitropism (GO:0009630);; Biological Process: organ morphogenesis (GO:0009887);; Biological Process: tissue development (GO:0009…	--	WD repeat-containing protein 26 OS=Danio rerio GN=wdr26 PE=1 SV=1	hypothetical protein PRUPE_ppa003324mg [Prunus persica]
comp76090_c0	51.43	21.5	22.2	--	--	Cellular Component: mitochondrion (GO:0005739);; Cellular Component: endosome (GO:0005768);; Cellular Component: Golgi apparatus (GO:0005794);; Cellular Component: trans-Golgi network (GO:0005802);; Cellular Component: chloroplast (GO:0009507);; Biological Process: pollen development (GO:0009555);; Biological Process: pollen tube growth (GO:0009860);; Biological Process: regulation of meristem gr…	K13648|0.0|vvi:100251205|hypothetical protein LOC100251205	Probable galacturonosyltransferase 6 OS=Arabidopsis thaliana GN=GAUT6 PE=2 SV=1	PREDICTED: probable galacturonosyltransferase 6-like [Solanum lycopersicum]
comp76518_c0	4.15	20.52	16.97	--	--	Biological Process: response to hypoxia (GO:0001666);; Molecular Function: DNA binding (GO:0003677);; Molecular Function: sequence-specific DNA binding transcription factor activity (GO:0003700);; Cellular Component: nucleus (GO:0005634);; Cellular Component: cytosol (GO:0005829);; Biological Process: trehalose biosynthetic process (GO:0005992);; Biological Process: proline biosynthetic process (…	--	NAC domain-containing protein 7 OS=Arabidopsis thaliana GN=NAC007 PE=2 SV=2	NAC domain protein, IPR003441 [Theobroma cacao]
comp76690_c1	1.72	7.13	2.14	[G]	Carbohydrate transport and metabolism	Cellular Component: vacuole (GO:0005773);; Molecular Function: xylan 1,4-beta-xylosidase activity (GO:0009044);; Cellular Component: plant-type cell wall (GO:0009505);; Biological Process: glucuronoxylan metabolic process (GO:0010413);; Biological Process: xylan biosynthetic process (GO:0045492);; Biological Process: xylan catabolic process (GO:0045493);; Biological Process: L-arabinose metabolic…	--	Alpha-L-arabinofuranosidase 1 OS=Arabidopsis thaliana GN=ASD1 PE=1 SV=1	predicted protein [Populus trichocarpa]
comp76714_c0	0.41	0.65	6.78	--	--	Molecular Function: ubiquitin-protein ligase activity (GO:0004842);; Cellular Component: nucleus (GO:0005634);; Cellular Component: plasma membrane (GO:0005886);; Molecular Function: zinc ion binding (GO:0008270);; Biological Process: pollen development (GO:0009555);; Biological Process: embryo development ending in seed dormancy (GO:0009793);; Biological Process: anther dehiscence (GO:0009901);;…	--	Putative RING-H2 finger protein ATL61 OS=Arabidopsis thaliana GN=ATL61 PE=3 SV=1	PREDICTED: RING-H2 finger protein ATL3-like [Glycine max]
comp76753_c0	13.61	49.52	118.58	[MG]	--	Molecular Function: two-component response regulator activity (GO:0000156);; Molecular Function: sequence-specific DNA binding transcription factor activity (GO:0003700);; Molecular Function: protein binding (GO:0005515);; Cellular Component: nucleus (GO:0005634);; Cellular Component: cytoplasm (GO:0005737);; Cellular Component: plasma membrane (GO:0005886);; Biological Process: regulation of tra…	--	Isoflavone reductase homolog OS=Lupinus albus PE=2 SV=1	PREDICTED: isoflavone reductase homolog [Glycine max]
comp76785_c0	0.81	4.45	6.97	--	--	Molecular Function: ubiquitin-protein ligase activity (GO:0004842);; Cellular Component: nucleus (GO:0005634);; Cellular Component: plasma membrane (GO:0005886);; Biological Process: amino acid transport (GO:0006865);; Biological Process: anatomical structure morphogenesis (GO:0009653);; Biological Process: response to brassinosteroid stimulus (GO:0009741);; Biological Process: glucuronoxylan met…	--	RING-H2 finger protein ATL66 OS=Arabidopsis thaliana GN=ATL66 PE=2 SV=1	PREDICTED: RING-H2 finger protein ATL66-like [Glycine max]
comp77061_c0	488.83	268.75	138.53	[G]	Carbohydrate transport and metabolism	Molecular Function: transporter activity (GO:0005215);; Cellular Component: vacuole (GO:0005773);; Cellular Component: plasma membrane (GO:0005886);; Biological Process: glycolysis (GO:0006096);; Biological Process: calcium ion transport (GO:0006816);; Biological Process: iron ion transport (GO:0006826);; Biological Process: water transport (GO:0006833);; Biological Process: response to osmotic s…	--	Aquaporin PIP2-1 OS=Arabidopsis thaliana GN=PIP2-1 PE=1 SV=1	plasma membrane intrinsic protein 2-1 [Pyrus communis]
comp77079_c0	1.68	7.67	4.91	[O]	Posttranslational modification, protein turnover, chaperones	Biological Process: defense response (GO:0006952);; Molecular Function: zinc ion binding (GO:0008270);; Biological Process: embryo development ending in seed dormancy (GO:0009793);; Biological Process: response to organic substance (GO:0010033);; Biological Process: glucuronoxylan metabolic process (GO:0010413);; Biological Process: programmed cell death (GO:0012501);; Cellular Component: membran…	--	RING-H2 finger protein ATL52 OS=Arabidopsis thaliana GN=ATL52 PE=2 SV=1	RING/U-box superfamily protein, putative [Theobroma cacao]
comp77095_c0	53.84	68.3	23.84	[V]	Defense mechanisms	Cellular Component: plasma membrane (GO:0005886);; Biological Process: iron ion transport (GO:0006826);; Biological Process: drug transmembrane transport (GO:0006855);; Biological Process: cellular iron ion homeostasis (GO:0006879);; Biological Process: defense response (GO:0006952);; Biological Process: cellular response to iron ion starvation (GO:0010106);; Biological Process: response to nitra…	--	MATE efflux family protein 1 OS=Arabidopsis thaliana GN=MATE PE=2 SV=2	unnamed protein product [Vitis vinifera]
comp77956_c0	108.48	42.66	23.07	--	--	Cellular Component: plant-type vacuole (GO:0000325);; Molecular Function: cysteine-type endopeptidase activity (GO:0004197);; Molecular Function: phospholipase A2 activity (GO:0004623);; Molecular Function: protein binding (GO:0005515);; Cellular Component: extracellular region (GO:0005576);; Cellular Component: cell wall (GO:0005618);; Cellular Component: vacuole (GO:0005773);; Cellular Componen…	--	Oryzain alpha chain OS=Oryza sativa subsp. japonica GN=Os04g0650000 PE=1 SV=2	PREDICTED: cysteine proteinase RD21a-like [Solanum lycopersicum]
comp78168_c0	10.76	38.04	41.57	[KAD]	--	Molecular Function: DNA binding (GO:0003677);; Molecular Function: chromatin binding (GO:0003682);; Molecular Function: sequence-specific DNA binding transcription factor activity (GO:0003700);; Molecular Function: binding (GO:0005488);; Cellular Component: nucleus (GO:0005634);; Biological Process: polyamine catabolic process (GO:0006598);; Biological Process: oligopeptide transport (GO:0006857)…	K09422|1e-130|vvi:100241618|hypothetical protein LOC100241618	Myb-related protein Hv33 OS=Hordeum vulgare GN=MYB2 PE=2 SV=3	PREDICTED: transcription factor MYB39 [Vitis vinifera]
comp78179_c0	89.14	2.41	5.05	--	--	Cellular Component: Golgi apparatus (GO:0005794);; Biological Process: lignin metabolic process (GO:0009808);; Biological Process: secondary cell wall biogenesis (GO:0009834);; Biological Process: trichoblast differentiation (GO:0010054);; Biological Process: glucuronoxylan metabolic process (GO:0010413);; Molecular Function: glucuronoxylan 4-O-methyltransferase activity (GO:0030775);; Biological…	--	Protein IRX15-LIKE OS=Arabidopsis thaliana GN=IRX15-L PE=2 SV=1	PREDICTED: protein IRX15-like isoform 1 [Solanum lycopersicum]
comp78179_c1	34.7	0.83	0.79	--	--	Cellular Component: Golgi apparatus (GO:0005794);; Biological Process: secondary cell wall biogenesis (GO:0009834);; Biological Process: glucuronoxylan metabolic process (GO:0010413);; Cellular Component: membrane (GO:0016020);; Biological Process: xylan biosynthetic process (GO:0045492);;	--	Protein IRREGULAR XYLEM 15 OS=Arabidopsis thaliana GN=IRX15 PE=2 SV=1	PREDICTED: protein IRX15-like isoform 2 [Solanum lycopersicum]
comp78405_c0	7.82	39	85.39	--	--	Molecular Function: protein binding (GO:0005515);; Cellular Component: nucleus (GO:0005634);; Cellular Component: cytoplasm (GO:0005737);; Biological Process: ubiquitin-dependent protein catabolic process (GO:0006511);; Biological Process: response to stress (GO:0006950);; Biological Process: response to abiotic stimulus (GO:0009628);; Biological Process: response to hormone stimulus (GO:0009725)…	--	BTB/POZ domain-containing protein At3g56230 OS=Arabidopsis thaliana GN=At3g56230 PE=2 SV=1	PREDICTED: BTB/POZ domain-containing protein At3g56230-like [Solanum lycopersicum]
comp78615_c0	1.13	3.18	9.99	--	--	Biological Process: glucuronoxylan metabolic process (GO:0010413);; Biological Process: protein desumoylation (GO:0016926);; Biological Process: xylan biosynthetic process (GO:0045492);;	--	--	PREDICTED: uncharacterized protein LOC100264238 [Vitis vinifera]
comp78661_c0	2.83	9.57	7.91	--	--	Molecular Function: ubiquitin-protein ligase activity (GO:0004842);; Molecular Function: frizzled binding (GO:0005109);; Cellular Component: nucleus (GO:0005634);; Cellular Component: vacuolar membrane (GO:0005774);; Cellular Component: integral to plasma membrane (GO:0005887);; Biological Process: response to stress (GO:0006950);; Molecular Function: zinc ion binding (GO:0008270);; Biological Pr…	--	E3 ubiquitin-protein ligase At4g11680 OS=Arabidopsis thaliana GN=At4g11680 PE=2 SV=1	PREDICTED: E3 ubiquitin protein ligase RIE1-like [Solanum lycopersicum]
comp78663_c0	119.67	410.68	247.6	[M]	Cell wall/membrane/envelope biogenesis	Biological Process: cell morphogenesis (GO:0000902);; Cellular Component: endosome (GO:0005768);; Cellular Component: Golgi apparatus (GO:0005794);; Cellular Component: trans-Golgi network (GO:0005802);; Cellular Component: plasma membrane (GO:0005886);; Biological Process: glycolysis (GO:0006096);; Biological Process: calcium ion transport (GO:0006816);; Biological Process: water transport (GO:0…	K10999|0.0|vvi:100241197|hypothetical protein LOC100241197	Cellulose synthase A catalytic subunit 4 [UDP-forming] OS=Arabidopsis thaliana GN=CESA4 PE=1 SV=1	PREDICTED: cellulose synthase A catalytic subunit 4 [UDP-forming]-like [Vitis vinifera]
comp79128_c0	4.76	0.87	0.78	[Q]	Secondary metabolites biosynthesis, transport and catabolism	Molecular Function: copper ion binding (GO:0005507);; Cellular Component: mitochondrion (GO:0005739);; Molecular Function: L-ascorbate oxidase activity (GO:0008447);; Biological Process: response to water deprivation (GO:0009414);; Biological Process: lignin biosynthetic process (GO:0009809);; Biological Process: secondary cell wall biogenesis (GO:0009834);; Biological Process: glucuronoxylan met…	--	Laccase-4 OS=Arabidopsis thaliana GN=IRX12 PE=2 SV=2	laccase, putative [Ricinus communis]
comp79128_c1	3.58	0.24	1.32	[Q]	Secondary metabolites biosynthesis, transport and catabolism	Molecular Function: copper ion binding (GO:0005507);; Cellular Component: mitochondrion (GO:0005739);; Molecular Function: L-ascorbate oxidase activity (GO:0008447);; Biological Process: response to water deprivation (GO:0009414);; Biological Process: lignin biosynthetic process (GO:0009809);; Biological Process: secondary cell wall biogenesis (GO:0009834);; Biological Process: proanthocyanidin b…	--	Laccase-4 OS=Arabidopsis thaliana GN=IRX12 PE=2 SV=2	diphenol oxidase, partial [Nicotiana tabacum]
comp79396_c0	200.07	13.22	14.92	--	--	Cellular Component: Golgi apparatus (GO:0005794);; Biological Process: lignin metabolic process (GO:0009808);; Biological Process: secondary cell wall biogenesis (GO:0009834);; Biological Process: glucuronoxylan metabolic process (GO:0010413);; Molecular Function: glucuronoxylan 4-O-methyltransferase activity (GO:0030775);; Biological Process: xylan biosynthetic process (GO:0045492);;	--	Protein IRX15-LIKE OS=Arabidopsis thaliana GN=IRX15-L PE=2 SV=1	PREDICTED: protein IRX15-like isoform 1 [Solanum lycopersicum]
comp79805_c0	13.26	2.72	1.65	[C]	Energy production and conversion	Cellular Component: cytosol (GO:0005829);; Biological Process: iron ion transport (GO:0006826);; Molecular Function: zinc ion binding (GO:0008270);; Biological Process: cellular response to iron ion starvation (GO:0010106);; Biological Process: response to nitrate (GO:0010167);; Biological Process: regulation of anion channel activity (GO:0010359);; Biological Process: glucuronoxylan metabolic pr…	--	Alcohol dehydrogenase-like 1 OS=Arabidopsis thaliana GN=At1g22430 PE=2 SV=1	predicted protein [Populus trichocarpa]
comp79978_c0	29.61	3.63	1.37	--	--	Cellular Component: plant-type vacuole (GO:0000325);; Molecular Function: protein binding (GO:0005515);; Cellular Component: cell wall (GO:0005618);; Cellular Component: cytosol (GO:0005829);; Biological Process: proteolysis (GO:0006508);; Biological Process: response to osmotic stress (GO:0006970);; Molecular Function: cysteine-type peptidase activity (GO:0008234);; Cellular Component: plasmodes…	--	Cysteine proteinase RD21a OS=Arabidopsis thaliana GN=RD21A PE=1 SV=1	Xylem bark cysteine peptidase 3 isoform 1 [Theobroma cacao]
comp80081_c0	0.83	3.29	19.05	--	--	Biological Process: respiratory burst involved in defense response (GO:0002679);; Molecular Function: protein serine/threonine kinase activity (GO:0004674);; Molecular Function: ATP binding (GO:0005524);; Cellular Component: nucleus (GO:0005634);; Cellular Component: vacuole (GO:0005773);; Cellular Component: plasma membrane (GO:0005886);; Biological Process: protein phosphorylation (GO:0006468);…	--	G-type lectin S-receptor-like serine/threonine-protein kinase At1g11330 OS=Arabidopsis thaliana GN=At1g11330 PE=1 SV=3	S-domain receptor-like kinase [Nicotiana tabacum]
comp80141_c0	3.18	9.73	2.94	--	--	Molecular Function: ubiquitin-protein ligase activity (GO:0004842);; Cellular Component: nucleus (GO:0005634);; Molecular Function: zinc ion binding (GO:0008270);; Biological Process: pollen development (GO:0009555);; Biological Process: anther dehiscence (GO:0009901);; Biological Process: response to chitin (GO:0010200);; Biological Process: glucuronoxylan metabolic process (GO:0010413);; Biolog…	--	RING-H2 finger protein ATL72 OS=Arabidopsis thaliana GN=ATL72 PE=2 SV=1	RING/U-box superfamily protein [Theobroma cacao]
comp80296_c0	19.06	6.34	8.33	--	--	Biological Process: glucuronoxylan metabolic process (GO:0010413);; Biological Process: cysteine biosynthetic process (GO:0019344);; Cellular Component: anchored to membrane (GO:0031225);; Biological Process: xylan biosynthetic process (GO:0045492);; Biological Process: response to karrikin (GO:0080167);;	--	Classical arabinogalactan protein 26 OS=Arabidopsis thaliana GN=AGP26 PE=2 SV=2	PREDICTED: classical arabinogalactan protein 26-like [Fragaria vesca subsp. vesca]
comp80657_c0	2.64	0.77	0.94	--	--	Biological Process: mitotic cell cycle (GO:0000278);; Molecular Function: DNA binding (GO:0003677);; Molecular Function: sequence-specific DNA binding transcription factor activity (GO:0003700);; Cellular Component: nucleus (GO:0005634);; Cellular Component: mitochondrion (GO:0005739);; Biological Process: RNA processing (GO:0006396);; Biological Process: sulfur compound metabolic process (GO:000…	--	Transcription factor bHLH87 OS=Arabidopsis thaliana GN=BHLH87 PE=2 SV=1	Basic helix-loop-helix DNA-binding superfamily protein, putative isoform 2 [Theobroma cacao]
comp80772_c0	39.87	4.46	0.64	[Q]	Secondary metabolites biosynthesis, transport and catabolism	Molecular Function: copper ion binding (GO:0005507);; Cellular Component: extracellular region (GO:0005576);; Biological Process: lignin metabolic process (GO:0009808);; Biological Process: lignin biosynthetic process (GO:0009809);; Biological Process: proanthocyanidin biosynthetic process (GO:0010023);; Biological Process: glucuronoxylan metabolic process (GO:0010413);; Cellular Component: cytop…	--	Laccase-15 OS=Arabidopsis thaliana GN=TT10 PE=1 SV=1	PREDICTED: laccase-14-like [Vitis vinifera]
comp80934_c0	50.91	3.7	3.95	[R]	General function prediction only	Biological Process: microtubule cytoskeleton organization (GO:0000226);; Biological Process: RNA splicing, via endonucleolytic cleavage and ligation (GO:0000394);; Molecular Function: GTPase activity (GO:0003924);; Molecular Function: sphingomyelin phosphodiesterase activity (GO:0004767);; Molecular Function: GTP binding (GO:0005525);; Cellular Component: extracellular region (GO:0005576);; Cellu…	K04392|1e-117|vvi:100266265|hypothetical protein	Rac-like GTP-binding protein ARAC7 OS=Arabidopsis thaliana GN=ARAC7 PE=1 SV=1	PREDICTED: rac-like GTP-binding protein ARAC7 isoform 1 [Vitis vinifera]
comp81304_c3	18.74	138.69	72.69	[G]	Carbohydrate transport and metabolism	Cellular Component: vacuole (GO:0005773);; Molecular Function: xylan 1,4-beta-xylosidase activity (GO:0009044);; Cellular Component: plant-type cell wall (GO:0009505);; Biological Process: glucuronoxylan metabolic process (GO:0010413);; Biological Process: arabinose metabolic process (GO:0019566);; Biological Process: xylan biosynthetic process (GO:0045492);; Biological Process: xylan catabolic p…	--	Alpha-L-arabinofuranosidase 1 OS=Arabidopsis thaliana GN=ASD1 PE=1 SV=1	arabinosidase ARA-1 [Solanum lycopersicum]
comp81738_c0	48.02	16.29	11.95	--	--	Cellular Component: plant-type vacuole (GO:0000325);; Molecular Function: cysteine-type endopeptidase activity (GO:0004197);; Molecular Function: phospholipase A2 activity (GO:0004623);; Molecular Function: protein binding (GO:0005515);; Cellular Component: cell wall (GO:0005618);; Cellular Component: cytosol (GO:0005829);; Biological Process: glycolysis (GO:0006096);; Biological Process: proteol…	--	Cysteine proteinase RD21a OS=Arabidopsis thaliana GN=RD21A PE=1 SV=1	cysteine protease Cp2 [Actinidia deliciosa]
comp81871_c0	7.55	5.02	1.58	[E]	Amino acid transport and metabolism	Cellular Component: plasma membrane (GO:0005886);; Biological Process: nitrogen compound metabolic process (GO:0006807);; Biological Process: transport (GO:0006810);; Biological Process: cation transport (GO:0006812);; Biological Process: oligopeptide transport (GO:0006857);; Biological Process: response to stress (GO:0006950);; Biological Process: response to nematode (GO:0009624);; Biological P…	--	Nitrate excretion transporter 1 OS=Arabidopsis thaliana GN=NAXT1 PE=1 SV=1	PREDICTED: nitrate excretion transporter 1-like [Solanum lycopersicum]
comp82955_c2	7.81	10.37	3.5	--	--	Cellular Component: nucleus (GO:0005634);; Biological Process: protein N-linked glycosylation (GO:0006487);; Biological Process: glucuronoxylan metabolic process (GO:0010413);; Biological Process: xylan biosynthetic process (GO:0045492);;	--	Mediator of RNA polymerase II transcription subunit 23 OS=Arabidopsis thaliana GN=MED23 PE=1 SV=1	hypothetical protein PRUPE_ppa000154mg [Prunus persica]
comp83267_c0	9.11	28.89	21.07	[E]	Amino acid transport and metabolism	Cellular Component: plasma membrane (GO:0005886);; Biological Process: nitrogen compound metabolic process (GO:0006807);; Biological Process: transport (GO:0006810);; Biological Process: cation transport (GO:0006812);; Biological Process: oligopeptide transport (GO:0006857);; Biological Process: response to wounding (GO:0009611);; Biological Process: response to nematode (GO:0009624);; Cellular C…	--	Probable nitrate excretion transporter 3 OS=Arabidopsis thaliana GN=At3g45680 PE=2 SV=1	PREDICTED: nitrate excretion transporter 1 [Vitis vinifera]
comp83326_c0	153.52	64.92	177.44	--	--	Biological Process: MAPK cascade (GO:0000165);; Biological Process: mRNA splicing, via spliceosome (GO:0000398);; Biological Process: RNA methylation (GO:0001510);; Biological Process: regionalization (GO:0003002);; Molecular Function: sequence-specific DNA binding transcription factor activity (GO:0003700);; Cellular Component: small nucleolar ribonucleoprotein complex (GO:0005732);; Cellular Co…	--	Protein BEARSKIN1 OS=Arabidopsis thaliana GN=BRN1 PE=2 SV=1	nam-like protein 1 [Petunia x hybrida]
comp83702_c0	57.72	335.09	73.26	[KAD]	--	Molecular Function: DNA binding (GO:0003677);; Molecular Function: sequence-specific DNA binding transcription factor activity (GO:0003700);; Molecular Function: binding (GO:0005488);; Cellular Component: nucleus (GO:0005634);; Biological Process: regulation of transcription, DNA-dependent (GO:0006355);; Biological Process: polyamine catabolic process (GO:0006598);; Biological Process: oligopepti…	K09422|1e-100|vvi:100260318|similar to MYB transcription factor MYB139	Transcription factor MYB48 OS=Arabidopsis thaliana GN=MYB48 PE=2 SV=1	PREDICTED: transcription factor MYB59-like [Vitis vinifera]
comp84830_c0	9.27	0.92	0.96	[C]	Energy production and conversion	Molecular Function: binding (GO:0005488);; Cellular Component: cytosol (GO:0005829);; Biological Process: iron ion transport (GO:0006826);; Molecular Function: zinc ion binding (GO:0008270);; Biological Process: cellular response to iron ion starvation (GO:0010106);; Biological Process: response to nitrate (GO:0010167);; Biological Process: regulation of anion channel activity (GO:0010359);; Biol…	K00121|0.0|vvi:100264420|hypothetical protein LOC100264420	Alcohol dehydrogenase-like 7 OS=Arabidopsis thaliana GN=At5g42250 PE=2 SV=1	PREDICTED: alcohol dehydrogenase-like 7 [Vitis vinifera]
comp85049_c0	57.21	13.17	117.03	[RTKL]	--	Molecular Function: protein kinase activity (GO:0004672);; Molecular Function: protein serine/threonine kinase activity (GO:0004674);; Molecular Function: ATP binding (GO:0005524);; Cellular Component: plasma membrane (GO:0005886);; Biological Process: glucose catabolic process (GO:0006007);; Biological Process: protein phosphorylation (GO:0006468);; Biological Process: iron ion transport (GO:000…	--	Probable receptor-like protein kinase At5g24010 OS=Arabidopsis thaliana GN=At5g24010 PE=1 SV=1	PREDICTED: probable receptor-like protein kinase At5g24010-like [Solanum lycopersicum]
comp86337_c0	128.55	522.62	291.57	[M]	Cell wall/membrane/envelope biogenesis	Biological Process: cell morphogenesis (GO:0000902);; Cellular Component: endosome (GO:0005768);; Cellular Component: Golgi apparatus (GO:0005794);; Cellular Component: trans-Golgi network (GO:0005802);; Cellular Component: plasma membrane (GO:0005886);; Biological Process: glycolysis (GO:0006096);; Biological Process: calcium ion transport (GO:0006816);; Biological Process: water transport (GO:0…	K10999|0.0|vvi:100248512|hypothetical protein LOC100248512	Cellulose synthase A catalytic subunit 7 [UDP-forming] OS=Arabidopsis thaliana GN=CESA7 PE=1 SV=1	cellulose synthase A1 [Neolamarckia cadamba]
comp86439_c0	32.25	9.22	8.07	[RTKL]	--	Molecular Function: protein kinase activity (GO:0004672);; Molecular Function: protein serine/threonine kinase activity (GO:0004674);; Molecular Function: ATP binding (GO:0005524);; Cellular Component: extracellular region (GO:0005576);; Cellular Component: plasma membrane (GO:0005886);; Biological Process: glucose catabolic process (GO:0006007);; Biological Process: iron ion transport (GO:000682…	--	Receptor-like protein kinase THESEUS 1 OS=Arabidopsis thaliana GN=THE1 PE=1 SV=1	Kinase family protein [Theobroma cacao]
comp86450_c0	17.5	3.49	1.75	[Q]	Secondary metabolites biosynthesis, transport and catabolism	Molecular Function: copper ion binding (GO:0005507);; Cellular Component: mitochondrion (GO:0005739);; Molecular Function: L-ascorbate oxidase activity (GO:0008447);; Biological Process: response to water deprivation (GO:0009414);; Biological Process: lignin biosynthetic process (GO:0009809);; Biological Process: plant-type cell wall biogenesis (GO:0009832);; Biological Process: glucuronoxylan me…	--	Laccase-17 OS=Arabidopsis thaliana GN=LAC17 PE=2 SV=1	PREDICTED: laccase-17 [Vitis vinifera]
comp86567_c0	545.03	126.93	96.47	[M]	Cell wall/membrane/envelope biogenesis	Biological Process: cell morphogenesis (GO:0000902);; Cellular Component: endosome (GO:0005768);; Cellular Component: Golgi apparatus (GO:0005794);; Cellular Component: trans-Golgi network (GO:0005802);; Cellular Component: plasma membrane (GO:0005886);; Biological Process: glycolysis (GO:0006096);; Biological Process: calcium ion transport (GO:0006816);; Biological Process: water transport (GO:0…	K10999|0.0|pop:POPTR_818594|cellulose synthase A (EC:2.4.1.12)	Probable cellulose synthase A catalytic subunit 9 [UDP-forming] OS=Arabidopsis thaliana GN=CESA9 PE=2 SV=1	cellulose synthase [Populus tomentosa]
comp86567_c1	796.61	160.64	46.03	--	--	Biological Process: cell morphogenesis (GO:0000902);; Cellular Component: endosome (GO:0005768);; Cellular Component: Golgi apparatus (GO:0005794);; Cellular Component: trans-Golgi network (GO:0005802);; Cellular Component: plasma membrane (GO:0005886);; Biological Process: glycolysis (GO:0006096);; Biological Process: calcium ion transport (GO:0006816);; Biological Process: water transport (GO:0…	K10999|0.0|vvi:100255463|hypothetical protein LOC100255463	Cellulose synthase A catalytic subunit 2 [UDP-forming] OS=Arabidopsis thaliana GN=CESA2 PE=1 SV=1	cellulose synthase Z632 [Zinnia elegans]
comp86965_c0	704.17	401	180.39	[M]	Cell wall/membrane/envelope biogenesis	Biological Process: cell morphogenesis (GO:0000902);; Cellular Component: endosome (GO:0005768);; Cellular Component: Golgi apparatus (GO:0005794);; Cellular Component: trans-Golgi network (GO:0005802);; Cellular Component: plasma membrane (GO:0005886);; Biological Process: glycolysis (GO:0006096);; Biological Process: calcium ion transport (GO:0006816);; Biological Process: water transport (GO:0…	K10999|0.0|pop:POPTR_835809|cellulose synthase (EC:2.4.1.12)	Cellulose synthase A catalytic subunit 1 [UDP-forming] OS=Arabidopsis thaliana GN=CESA1 PE=1 SV=1	PREDICTED: LOW QUALITY PROTEIN: cellulose synthase A catalytic subunit 1 [UDP-forming]-like [Vitis vinifera]
comp88131_c0	25.37	77.84	97.9	--	--	Molecular Function: calmodulin binding (GO:0005516);; Cellular Component: nucleus (GO:0005634);; Cellular Component: plasma membrane (GO:0005886);; Biological Process: glucuronoxylan metabolic process (GO:0010413);; Biological Process: xylan biosynthetic process (GO:0045492);;	--	Protein IQ-DOMAIN 14 OS=Arabidopsis thaliana GN=IQD14 PE=1 SV=1	PREDICTED: protein IQ-DOMAIN 14-like [Vitis vinifera]
comp93242_c0	2.4	16.48	13.63	--	--	Molecular Function: DNA binding (GO:0003677);; Molecular Function: sequence-specific DNA binding transcription factor activity (GO:0003700);; Molecular Function: protein binding (GO:0005515);; Cellular Component: nucleus (GO:0005634);; Cellular Component: cytosol (GO:0005829);; Biological Process: regulation of transcription, DNA-dependent (GO:0006355);; Biological Process: cell adhesion (GO:0007…	--	Homeobox protein HD1 OS=Brassica napus GN=HD1 PE=2 SV=1	unknown [Populus trichocarpa]
comp104673_c0	0	1.25	7.93	[R]	General function prediction only	Biological Process: cytokinesis (GO:0000910);; Molecular Function: GTPase activity (GO:0003924);; Molecular Function: GTP binding (GO:0005525);; Cellular Component: nucleus (GO:0005634);; Cellular Component: mitochondrion (GO:0005739);; Cellular Component: vacuole (GO:0005773);; Cellular Component: trans-Golgi network (GO:0005802);; Cellular Component: cytosol (GO:0005829);; Cellular Component: p…	--	Ras-related protein RABA6b OS=Arabidopsis thaliana GN=RABA6B PE=2 SV=2	PREDICTED: ras-related protein RABA6a-like [Glycine max]
comp199207_c0	1.31	4.47	11.75	--	--	Biological Process: cell morphogenesis (GO:0000902);; Cellular Component: cell wall (GO:0005618);; Cellular Component: endosome (GO:0005768);; Cellular Component: Golgi apparatus (GO:0005794);; Cellular Component: trans-Golgi network (GO:0005802);; Cellular Component: plasma membrane (GO:0005886);; Biological Process: glycolysis (GO:0006096);; Biological Process: calcium ion transport (GO:0006816…	K10999|4e-76|vvi:100261696|hypothetical protein LOC100261696	Cellulose synthase A catalytic subunit 8 [UDP-forming] OS=Arabidopsis thaliana GN=CESA8 PE=1 SV=1	cellulose synthase, partial [Genlisea aurea]
comp43688_c0	0.87	3.94	2.3	[RTKL]	--	Biological Process: RNA splicing, via endonucleolytic cleavage and ligation (GO:0000394);; Biological Process: respiratory burst involved in defense response (GO:0002679);; Molecular Function: protein serine/threonine kinase activity (GO:0004674);; Molecular Function: non-membrane spanning protein tyrosine kinase activity (GO:0004715);; Molecular Function: protein binding (GO:0005515);; Molecular…	--	Serine/threonine-protein kinase At5g01020 OS=Arabidopsis thaliana GN=At5g01020 PE=1 SV=1	PREDICTED: serine/threonine-protein kinase At5g01020-like [Vitis vinifera]
comp48147_c0	15.93	75.97	35.37	--	--	Cellular Component: endosome (GO:0005768);; Cellular Component: Golgi apparatus (GO:0005794);; Cellular Component: trans-Golgi network (GO:0005802);; Cellular Component: plasma membrane (GO:0005886);; Biological Process: defense response (GO:0006952);; Molecular Function: zinc ion binding (GO:0008270);; Cellular Component: chloroplast (GO:0009507);; Biological Process: anatomical structure morpho…	K10999|4e-49|vvi:100248512|hypothetical protein LOC100248512	Cellulose synthase A catalytic subunit 7 [UDP-forming] OS=Arabidopsis thaliana GN=CESA7 PE=1 SV=1	cellulose synthase, partial [Neolamarckia cadamba]
comp52524_c1	1.33	1.94	9.18	--	--	Molecular Function: DNA binding (GO:0003677);; Molecular Function: sequence-specific DNA binding transcription factor activity (GO:0003700);; Cellular Component: nucleus (GO:0005634);; Cellular Component: plasma membrane (GO:0005886);; Biological Process: regulation of transcription, DNA-dependent (GO:0006355);; Biological Process: regulation of vegetative phase change (GO:0010321);; Biological P…	--	Squamosa promoter-binding-like protein 4 OS=Arabidopsis thaliana GN=SPL4 PE=1 SV=1	putative squamosa promoter-binding protein [Betula platyphylla]
comp67500_c0	52.4	213.91	197.64	--	--	Biological Process: transition metal ion transport (GO:0000041);; Molecular Function: aspartic-type endopeptidase activity (GO:0004190);; Cellular Component: extracellular region (GO:0005576);; Cellular Component: endoplasmic reticulum (GO:0005783);; Biological Process: proteolysis (GO:0006508);; Biological Process: defense response (GO:0006952);; Biological Process: response to water deprivation…	--	Aspartic proteinase nepenthesin-1 OS=Nepenthes gracilis GN=nep1 PE=1 SV=1	predicted protein [Populus trichocarpa]
comp67563_c0	25.32	83.46	103.44	--	--	Cellular Component: extracellular region (GO:0005576);; Cellular Component: cell wall (GO:0005618);; Cellular Component: vacuole (GO:0005773);; Biological Process: signal transduction (GO:0007165);; Biological Process: response to virus (GO:0009615);; Biological Process: systemic acquired resistance (GO:0009627);; Biological Process: response to organic substance (GO:0010033);; Biological Process…	--	Thaumatin-like protein OS=Arabidopsis thaliana GN=At1g18250 PE=2 SV=2	PREDICTED: osmotin-like protein-like [Solanum lycopersicum]
comp71739_c1	0	0.36	1.85	[Q]	Secondary metabolites biosynthesis, transport and catabolism	Molecular Function: copper ion binding (GO:0005507);; Cellular Component: extracellular region (GO:0005576);; Biological Process: response to water deprivation (GO:0009414);; Biological Process: lignin biosynthetic process (GO:0009809);; Biological Process: proanthocyanidin biosynthetic process (GO:0010023);; Biological Process: glucuronoxylan metabolic process (GO:0010413);; Cellular Component: …	--	Laccase-15 OS=Arabidopsis thaliana GN=TT10 PE=1 SV=1	unnamed protein product [Vitis vinifera]
comp72690_c0	3.61	17.34	14.81	--	--	Cellular Component: vacuole (GO:0005773);; Molecular Function: xylan 1,4-beta-xylosidase activity (GO:0009044);; Cellular Component: plant-type cell wall (GO:0009505);; Biological Process: glucuronoxylan metabolic process (GO:0010413);; Biological Process: xylan biosynthetic process (GO:0045492);; Biological Process: xylan catabolic process (GO:0045493);; Biological Process: L-arabinose metabolic…	--	Alpha-L-arabinofuranosidase 1 OS=Arabidopsis thaliana GN=ASD1 PE=1 SV=1	unknown [Medicago truncatula]
comp74404_c1	4.53	4.76	15.77	[R]	General function prediction only	Biological Process: microtubule cytoskeleton organization (GO:0000226);; Biological Process: RNA splicing, via endonucleolytic cleavage and ligation (GO:0000394);; Molecular Function: GTPase activity (GO:0003924);; Molecular Function: sphingomyelin phosphodiesterase activity (GO:0004767);; Molecular Function: GTP binding (GO:0005525);; Cellular Component: intracellular (GO:0005622);; Cellular Com…	--	Rac-like GTP-binding protein RAC9 OS=Gossypium hirsutum GN=RAC9 PE=2 SV=1	PREDICTED: rac-like GTP-binding protein 7-like [Solanum lycopersicum]
comp74785_c0	7.15	42.55	33.51	--	--	Biological Process: mRNA splicing, via spliceosome (GO:0000398);; Biological Process: RNA methylation (GO:0001510);; Molecular Function: sequence-specific DNA binding transcription factor activity (GO:0003700);; Cellular Component: nucleus (GO:0005634);; Cellular Component: small nucleolar ribonucleoprotein complex (GO:0005732);; Cellular Component: cytosol (GO:0005829);; Biological Process: resp…	--	NAC domain-containing protein 43 OS=Arabidopsis thaliana GN=NAC043 PE=2 SV=2	unknown [Glycine max]
comp74796_c0	4.86	27.35	31.46	--	--	Molecular Function: ubiquitin-protein ligase activity (GO:0004842);; Cellular Component: nucleus (GO:0005634);; Molecular Function: zinc ion binding (GO:0008270);; Biological Process: pollen development (GO:0009555);; Biological Process: embryo development ending in seed dormancy (GO:0009793);; Biological Process: anther dehiscence (GO:0009901);; Biological Process: response to chitin (GO:0010200…	--	RING-H2 finger protein ATL72 OS=Arabidopsis thaliana GN=ATL72 PE=2 SV=1	RING/U-box superfamily protein [Theobroma cacao]
comp74942_c0	0	1.73	1.13	[R]	General function prediction only	Cellular Component: histone acetyltransferase complex (GO:0000123);; Molecular Function: protein binding (GO:0005515);; Biological Process: sister chromatid cohesion (GO:0007062);; Biological Process: reciprocal meiotic recombination (GO:0007131);; Biological Process: gravitropism (GO:0009630);; Biological Process: organ morphogenesis (GO:0009887);; Biological Process: tissue development (GO:0009…	--	WD repeat-containing protein 26 OS=Danio rerio GN=wdr26 PE=1 SV=1	hypothetical protein PRUPE_ppa003324mg [Prunus persica]
comp76518_c0	4.15	20.52	16.97	--	--	Biological Process: response to hypoxia (GO:0001666);; Molecular Function: DNA binding (GO:0003677);; Molecular Function: sequence-specific DNA binding transcription factor activity (GO:0003700);; Cellular Component: nucleus (GO:0005634);; Cellular Component: cytosol (GO:0005829);; Biological Process: trehalose biosynthetic process (GO:0005992);; Biological Process: proline biosynthetic process (…	--	NAC domain-containing protein 7 OS=Arabidopsis thaliana GN=NAC007 PE=2 SV=2	NAC domain protein, IPR003441 [Theobroma cacao]
comp76690_c1	1.72	7.13	2.14	[G]	Carbohydrate transport and metabolism	Cellular Component: vacuole (GO:0005773);; Molecular Function: xylan 1,4-beta-xylosidase activity (GO:0009044);; Cellular Component: plant-type cell wall (GO:0009505);; Biological Process: glucuronoxylan metabolic process (GO:0010413);; Biological Process: xylan biosynthetic process (GO:0045492);; Biological Process: xylan catabolic process (GO:0045493);; Biological Process: L-arabinose metabolic…	--	Alpha-L-arabinofuranosidase 1 OS=Arabidopsis thaliana GN=ASD1 PE=1 SV=1	predicted protein [Populus trichocarpa]
comp76714_c0	0.41	0.65	6.78	--	--	Molecular Function: ubiquitin-protein ligase activity (GO:0004842);; Cellular Component: nucleus (GO:0005634);; Cellular Component: plasma membrane (GO:0005886);; Molecular Function: zinc ion binding (GO:0008270);; Biological Process: pollen development (GO:0009555);; Biological Process: embryo development ending in seed dormancy (GO:0009793);; Biological Process: anther dehiscence (GO:0009901);;…	--	Putative RING-H2 finger protein ATL61 OS=Arabidopsis thaliana GN=ATL61 PE=3 SV=1	PREDICTED: RING-H2 finger protein ATL3-like [Glycine max]
comp76753_c0	13.61	49.52	118.58	[MG]	--	Molecular Function: two-component response regulator activity (GO:0000156);; Molecular Function: sequence-specific DNA binding transcription factor activity (GO:0003700);; Molecular Function: protein binding (GO:0005515);; Cellular Component: nucleus (GO:0005634);; Cellular Component: cytoplasm (GO:0005737);; Cellular Component: plasma membrane (GO:0005886);; Biological Process: regulation of tra…	--	Isoflavone reductase homolog OS=Lupinus albus PE=2 SV=1	PREDICTED: isoflavone reductase homolog [Glycine max]
comp76785_c0	0.81	4.45	6.97	--	--	Molecular Function: ubiquitin-protein ligase activity (GO:0004842);; Cellular Component: nucleus (GO:0005634);; Cellular Component: plasma membrane (GO:0005886);; Biological Process: amino acid transport (GO:0006865);; Biological Process: anatomical structure morphogenesis (GO:0009653);; Biological Process: response to brassinosteroid stimulus (GO:0009741);; Biological Process: glucuronoxylan met…	--	RING-H2 finger protein ATL66 OS=Arabidopsis thaliana GN=ATL66 PE=2 SV=1	PREDICTED: RING-H2 finger protein ATL66-like [Glycine max]
comp77079_c0	1.68	7.67	4.91	[O]	Posttranslational modification, protein turnover, chaperones	Biological Process: defense response (GO:0006952);; Molecular Function: zinc ion binding (GO:0008270);; Biological Process: embryo development ending in seed dormancy (GO:0009793);; Biological Process: response to organic substance (GO:0010033);; Biological Process: glucuronoxylan metabolic process (GO:0010413);; Biological Process: programmed cell death (GO:0012501);; Cellular Component: membran…	--	RING-H2 finger protein ATL52 OS=Arabidopsis thaliana GN=ATL52 PE=2 SV=1	RING/U-box superfamily protein, putative [Theobroma cacao]
comp78168_c0	10.76	38.04	41.57	[KAD]	--	Molecular Function: DNA binding (GO:0003677);; Molecular Function: chromatin binding (GO:0003682);; Molecular Function: sequence-specific DNA binding transcription factor activity (GO:0003700);; Molecular Function: binding (GO:0005488);; Cellular Component: nucleus (GO:0005634);; Biological Process: polyamine catabolic process (GO:0006598);; Biological Process: oligopeptide transport (GO:0006857)…	K09422|1e-130|vvi:100241618|hypothetical protein LOC100241618	Myb-related protein Hv33 OS=Hordeum vulgare GN=MYB2 PE=2 SV=3	PREDICTED: transcription factor MYB39 [Vitis vinifera]
comp78405_c0	7.82	39	85.39	--	--	Molecular Function: protein binding (GO:0005515);; Cellular Component: nucleus (GO:0005634);; Cellular Component: cytoplasm (GO:0005737);; Biological Process: ubiquitin-dependent protein catabolic process (GO:0006511);; Biological Process: response to stress (GO:0006950);; Biological Process: response to abiotic stimulus (GO:0009628);; Biological Process: response to hormone stimulus (GO:0009725)…	--	BTB/POZ domain-containing protein At3g56230 OS=Arabidopsis thaliana GN=At3g56230 PE=2 SV=1	PREDICTED: BTB/POZ domain-containing protein At3g56230-like [Solanum lycopersicum]
comp78615_c0	1.13	3.18	9.99	--	--	Biological Process: glucuronoxylan metabolic process (GO:0010413);; Biological Process: protein desumoylation (GO:0016926);; Biological Process: xylan biosynthetic process (GO:0045492);;	--	--	PREDICTED: uncharacterized protein LOC100264238 [Vitis vinifera]
comp78661_c0	2.83	9.57	7.91	--	--	Molecular Function: ubiquitin-protein ligase activity (GO:0004842);; Molecular Function: frizzled binding (GO:0005109);; Cellular Component: nucleus (GO:0005634);; Cellular Component: vacuolar membrane (GO:0005774);; Cellular Component: integral to plasma membrane (GO:0005887);; Biological Process: response to stress (GO:0006950);; Molecular Function: zinc ion binding (GO:0008270);; Biological Pr…	--	E3 ubiquitin-protein ligase At4g11680 OS=Arabidopsis thaliana GN=At4g11680 PE=2 SV=1	PREDICTED: E3 ubiquitin protein ligase RIE1-like [Solanum lycopersicum]
comp78663_c0	119.67	410.68	247.6	[M]	Cell wall/membrane/envelope biogenesis	Biological Process: cell morphogenesis (GO:0000902);; Cellular Component: endosome (GO:0005768);; Cellular Component: Golgi apparatus (GO:0005794);; Cellular Component: trans-Golgi network (GO:0005802);; Cellular Component: plasma membrane (GO:0005886);; Biological Process: glycolysis (GO:0006096);; Biological Process: calcium ion transport (GO:0006816);; Biological Process: water transport (GO:0…	K10999|0.0|vvi:100241197|hypothetical protein LOC100241197	Cellulose synthase A catalytic subunit 4 [UDP-forming] OS=Arabidopsis thaliana GN=CESA4 PE=1 SV=1	PREDICTED: cellulose synthase A catalytic subunit 4 [UDP-forming]-like [Vitis vinifera]
comp80081_c0	0.83	3.29	19.05	--	--	Biological Process: respiratory burst involved in defense response (GO:0002679);; Molecular Function: protein serine/threonine kinase activity (GO:0004674);; Molecular Function: ATP binding (GO:0005524);; Cellular Component: nucleus (GO:0005634);; Cellular Component: vacuole (GO:0005773);; Cellular Component: plasma membrane (GO:0005886);; Biological Process: protein phosphorylation (GO:0006468);…	--	G-type lectin S-receptor-like serine/threonine-protein kinase At1g11330 OS=Arabidopsis thaliana GN=At1g11330 PE=1 SV=3	S-domain receptor-like kinase [Nicotiana tabacum]
comp81304_c3	18.74	138.69	72.69	[G]	Carbohydrate transport and metabolism	Cellular Component: vacuole (GO:0005773);; Molecular Function: xylan 1,4-beta-xylosidase activity (GO:0009044);; Cellular Component: plant-type cell wall (GO:0009505);; Biological Process: glucuronoxylan metabolic process (GO:0010413);; Biological Process: arabinose metabolic process (GO:0019566);; Biological Process: xylan biosynthetic process (GO:0045492);; Biological Process: xylan catabolic p…	--	Alpha-L-arabinofuranosidase 1 OS=Arabidopsis thaliana GN=ASD1 PE=1 SV=1	arabinosidase ARA-1 [Solanum lycopersicum]
comp83267_c0	9.11	28.89	21.07	[E]	Amino acid transport and metabolism	Cellular Component: plasma membrane (GO:0005886);; Biological Process: nitrogen compound metabolic process (GO:0006807);; Biological Process: transport (GO:0006810);; Biological Process: cation transport (GO:0006812);; Biological Process: oligopeptide transport (GO:0006857);; Biological Process: response to wounding (GO:0009611);; Biological Process: response to nematode (GO:0009624);; Cellular C…	--	Probable nitrate excretion transporter 3 OS=Arabidopsis thaliana GN=At3g45680 PE=2 SV=1	PREDICTED: nitrate excretion transporter 1 [Vitis vinifera]
comp83702_c0	57.72	335.09	73.26	[KAD]	--	Molecular Function: DNA binding (GO:0003677);; Molecular Function: sequence-specific DNA binding transcription factor activity (GO:0003700);; Molecular Function: binding (GO:0005488);; Cellular Component: nucleus (GO:0005634);; Biological Process: regulation of transcription, DNA-dependent (GO:0006355);; Biological Process: polyamine catabolic process (GO:0006598);; Biological Process: oligopepti…	K09422|1e-100|vvi:100260318|similar to MYB transcription factor MYB139	Transcription factor MYB48 OS=Arabidopsis thaliana GN=MYB48 PE=2 SV=1	PREDICTED: transcription factor MYB59-like [Vitis vinifera]
comp86337_c0	128.55	522.62	291.57	[M]	Cell wall/membrane/envelope biogenesis	Biological Process: cell morphogenesis (GO:0000902);; Cellular Component: endosome (GO:0005768);; Cellular Component: Golgi apparatus (GO:0005794);; Cellular Component: trans-Golgi network (GO:0005802);; Cellular Component: plasma membrane (GO:0005886);; Biological Process: glycolysis (GO:0006096);; Biological Process: calcium ion transport (GO:0006816);; Biological Process: water transport (GO:0…	K10999|0.0|vvi:100248512|hypothetical protein LOC100248512	Cellulose synthase A catalytic subunit 7 [UDP-forming] OS=Arabidopsis thaliana GN=CESA7 PE=1 SV=1	cellulose synthase A1 [Neolamarckia cadamba]
comp88131_c0	25.37	77.84	97.9	--	--	Molecular Function: calmodulin binding (GO:0005516);; Cellular Component: nucleus (GO:0005634);; Cellular Component: plasma membrane (GO:0005886);; Biological Process: glucuronoxylan metabolic process (GO:0010413);; Biological Process: xylan biosynthetic process (GO:0045492);;	--	Protein IQ-DOMAIN 14 OS=Arabidopsis thaliana GN=IQD14 PE=1 SV=1	PREDICTED: protein IQ-DOMAIN 14-like [Vitis vinifera]
comp93242_c0	2.4	16.48	13.63	--	--	Molecular Function: DNA binding (GO:0003677);; Molecular Function: sequence-specific DNA binding transcription factor activity (GO:0003700);; Molecular Function: protein binding (GO:0005515);; Cellular Component: nucleus (GO:0005634);; Cellular Component: cytosol (GO:0005829);; Biological Process: regulation of transcription, DNA-dependent (GO:0006355);; Biological Process: cell adhesion (GO:0007…	--	Homeobox protein HD1 OS=Brassica napus GN=HD1 PE=2 SV=1	unknown [Populus trichocarpa]
glucuronoxylan biosynthetic process (GO:0010417)
comp46416_c0	22.41	1.36	32.92	[M]	Cell wall/membrane/envelope biogenesis	Cellular Component: endoplasmic reticulum (GO:0005783);; Cellular Component: Golgi apparatus (GO:0005794);; Biological Process: tryptophan catabolic process (GO:0006569);; Biological Process: protein targeting to membrane (GO:0006612);; Biological Process: response to oxidative stress (GO:0006979);; Biological Process: response to wounding (GO:0009611);; Biological Process: response to fungus (GO…	--	Probable galacturonosyltransferase-like 10 OS=Arabidopsis thaliana GN=GATL10 PE=2 SV=1	Avr9/Cf-9 rapidly elicited protein 231 [Nicotiana tabacum]
comp46524_c0	21.46	91.15	47.86	[M]	Cell wall/membrane/envelope biogenesis	Molecular Function: binding (GO:0005488);; Cellular Component: nucleus (GO:0005634);; Cellular Component: mitochondrion (GO:0005739);; Cellular Component: endosome (GO:0005768);; Cellular Component: Golgi apparatus (GO:0005794);; Cellular Component: trans-Golgi network (GO:0005802);; Biological Process: starch metabolic process (GO:0005982);; Biological Process: iron ion transport (GO:0006826);; …	--	UDP-glucuronate:xylan alpha-glucuronosyltransferase 1 OS=Arabidopsis thaliana GN=GUX1 PE=2 SV=1	PREDICTED: UDP-glucuronate:xylan alpha-glucuronosyltransferase 1-like [Solanum lycopersicum]
comp50888_c1	0	0.57	2.82	--	--	Cellular Component: endosome (GO:0005768);; Cellular Component: Golgi apparatus (GO:0005794);; Cellular Component: trans-Golgi network (GO:0005802);; Biological Process: metabolic process (GO:0008152);; Biological Process: secondary cell wall biogenesis (GO:0009834);; Biological Process: glucuronoxylan biosynthetic process (GO:0010417);; Cellular Component: endomembrane system (GO:0012505);; Cell…	--	Probable glycosyltransferase At5g11130 OS=Arabidopsis thaliana GN=At5g11120/At5g11130 PE=3 SV=2	PREDICTED: probable glycosyltransferase At5g11130-like [Fragaria vesca subsp. vesca]
comp66785_c0	77.2	28.87	21.86	--	--	Cellular Component: endoplasmic reticulum (GO:0005783);; Cellular Component: Golgi apparatus (GO:0005794);; Biological Process: tryptophan catabolic process (GO:0006569);; Biological Process: protein targeting to membrane (GO:0006612);; Biological Process: response to oxidative stress (GO:0006979);; Biological Process: response to wounding (GO:0009611);; Biological Process: response to fungus (GO…	--	Probable galacturonosyltransferase-like 7 OS=Arabidopsis thaliana GN=GATL7 PE=2 SV=1	Galacturonosyltransferase-like 7 isoform 1 [Theobroma cacao]
comp67716_c0	34.63	22.01	110.71	[M]	Cell wall/membrane/envelope biogenesis	Cellular Component: endoplasmic reticulum (GO:0005783);; Cellular Component: Golgi apparatus (GO:0005794);; Biological Process: tryptophan catabolic process (GO:0006569);; Biological Process: protein targeting to membrane (GO:0006612);; Biological Process: response to oxidative stress (GO:0006979);; Biological Process: pollen development (GO:0009555);; Biological Process: response to wounding (GO…	--	Probable galacturonosyltransferase-like 9 OS=Arabidopsis thaliana GN=GATL9 PE=2 SV=1	PREDICTED: probable galacturonosyltransferase-like 9-like [Vitis vinifera]
comp75329_c0	44.67	9.19	9.12	--	--	Cellular Component: extracellular region (GO:0005576);; Cellular Component: endoplasmic reticulum (GO:0005783);; Cellular Component: Golgi apparatus (GO:0005794);; Biological Process: tryptophan catabolic process (GO:0006569);; Biological Process: protein targeting to membrane (GO:0006612);; Biological Process: response to oxidative stress (GO:0006979);; Biological Process: response to wounding (…	--	Probable galacturonosyltransferase-like 3 OS=Arabidopsis thaliana GN=GATL3 PE=2 SV=1	PREDICTED: probable galacturonosyltransferase-like 3-like [Solanum lycopersicum]
comp75329_c1	82.01	17.46	20.02	--	--	Cellular Component: endoplasmic reticulum (GO:0005783);; Cellular Component: Golgi apparatus (GO:0005794);; Biological Process: tryptophan catabolic process (GO:0006569);; Biological Process: protein targeting to membrane (GO:0006612);; Biological Process: response to oxidative stress (GO:0006979);; Biological Process: response to wounding (GO:0009611);; Biological Process: response to fungus (GO…	--	Probable galacturonosyltransferase-like 3 OS=Arabidopsis thaliana GN=GATL3 PE=2 SV=1	unnamed protein product [Vitis vinifera]
comp77981_c1	2.77	0.08	7.41	--	--	Cellular Component: endoplasmic reticulum (GO:0005783);; Cellular Component: Golgi apparatus (GO:0005794);; Biological Process: tryptophan catabolic process (GO:0006569);; Biological Process: protein targeting to membrane (GO:0006612);; Biological Process: response to oxidative stress (GO:0006979);; Biological Process: response to wounding (GO:0009611);; Biological Process: response to fungus (GO…	--	Probable galacturonosyltransferase-like 1 OS=Arabidopsis thaliana GN=GATL1 PE=2 SV=1	PREDICTED: probable galacturonosyltransferase-like 2-like [Solanum lycopersicum]
comp79850_c0	13.69	43.5	27.37	[M]	Cell wall/membrane/envelope biogenesis	Molecular Function: binding (GO:0005488);; Cellular Component: nucleus (GO:0005634);; Cellular Component: mitochondrion (GO:0005739);; Cellular Component: endosome (GO:0005768);; Cellular Component: Golgi apparatus (GO:0005794);; Cellular Component: trans-Golgi network (GO:0005802);; Biological Process: starch metabolic process (GO:0005982);; Biological Process: iron ion transport (GO:0006826);; …	--	UDP-glucuronate:xylan alpha-glucuronosyltransferase 2 OS=Arabidopsis thaliana GN=GUX2 PE=2 SV=1	PREDICTED: uncharacterized protein LOC100266116 [Vitis vinifera]
comp80348_c1	4.43	14.63	8.85	--	--	Cellular Component: endoplasmic reticulum (GO:0005783);; Cellular Component: Golgi apparatus (GO:0005794);; Biological Process: tryptophan catabolic process (GO:0006569);; Biological Process: protein targeting to membrane (GO:0006612);; Biological Process: response to oxidative stress (GO:0006979);; Biological Process: response to wounding (GO:0009611);; Biological Process: response to fungus (GO…	--	Probable galacturonosyltransferase-like 1 OS=Arabidopsis thaliana GN=GATL1 PE=2 SV=1	PREDICTED: probable galacturonosyltransferase-like 2-like [Vitis vinifera]
comp86727_c0	101.03	327.74	250.98	[M]	Cell wall/membrane/envelope biogenesis	Cellular Component: mitochondrion (GO:0005739);; Cellular Component: endosome (GO:0005768);; Cellular Component: Golgi apparatus (GO:0005794);; Cellular Component: trans-Golgi network (GO:0005802);; Biological Process: response to stress (GO:0006950);; Biological Process: signal transduction (GO:0007165);; Biological Process: pollen development (GO:0009555);; Biological Process: plant-type cell w…	K13648|0.0|vvi:100264056|hypothetical protein LOC100264056	Probable galacturonosyltransferase 12 OS=Arabidopsis thaliana GN=GAUT12 PE=2 SV=1	PREDICTED: probable galacturonosyltransferase 12-like [Vitis vinifera]
comp46524_c0	21.46	91.15	47.86	[M]	Cell wall/membrane/envelope biogenesis	Molecular Function: binding (GO:0005488);; Cellular Component: nucleus (GO:0005634);; Cellular Component: mitochondrion (GO:0005739);; Cellular Component: endosome (GO:0005768);; Cellular Component: Golgi apparatus (GO:0005794);; Cellular Component: trans-Golgi network (GO:0005802);; Biological Process: starch metabolic process (GO:0005982);; Biological Process: iron ion transport (GO:0006826);; …	--	UDP-glucuronate:xylan alpha-glucuronosyltransferase 1 OS=Arabidopsis thaliana GN=GUX1 PE=2 SV=1	PREDICTED: UDP-glucuronate:xylan alpha-glucuronosyltransferase 1-like [Solanum lycopersicum]
comp50888_c1	0	0.57	2.82	--	--	Cellular Component: endosome (GO:0005768);; Cellular Component: Golgi apparatus (GO:0005794);; Cellular Component: trans-Golgi network (GO:0005802);; Biological Process: metabolic process (GO:0008152);; Biological Process: secondary cell wall biogenesis (GO:0009834);; Biological Process: glucuronoxylan biosynthetic process (GO:0010417);; Cellular Component: endomembrane system (GO:0012505);; Cell…	--	Probable glycosyltransferase At5g11130 OS=Arabidopsis thaliana GN=At5g11120/At5g11130 PE=3 SV=2	PREDICTED: probable glycosyltransferase At5g11130-like [Fragaria vesca subsp. vesca]
comp79850_c0	13.69	43.5	27.37	[M]	Cell wall/membrane/envelope biogenesis	Molecular Function: binding (GO:0005488);; Cellular Component: nucleus (GO:0005634);; Cellular Component: mitochondrion (GO:0005739);; Cellular Component: endosome (GO:0005768);; Cellular Component: Golgi apparatus (GO:0005794);; Cellular Component: trans-Golgi network (GO:0005802);; Biological Process: starch metabolic process (GO:0005982);; Biological Process: iron ion transport (GO:0006826);; …	--	UDP-glucuronate:xylan alpha-glucuronosyltransferase 2 OS=Arabidopsis thaliana GN=GUX2 PE=2 SV=1	PREDICTED: uncharacterized protein LOC100266116 [Vitis vinifera]
comp80348_c1	4.43	14.63	8.85	--	--	Cellular Component: endoplasmic reticulum (GO:0005783);; Cellular Component: Golgi apparatus (GO:0005794);; Biological Process: tryptophan catabolic process (GO:0006569);; Biological Process: protein targeting to membrane (GO:0006612);; Biological Process: response to oxidative stress (GO:0006979);; Biological Process: response to wounding (GO:0009611);; Biological Process: response to fungus (GO…	--	Probable galacturonosyltransferase-like 1 OS=Arabidopsis thaliana GN=GATL1 PE=2 SV=1	PREDICTED: probable galacturonosyltransferase-like 2-like [Vitis vinifera]
comp86727_c0	101.03	327.74	250.98	[M]	Cell wall/membrane/envelope biogenesis	Cellular Component: mitochondrion (GO:0005739);; Cellular Component: endosome (GO:0005768);; Cellular Component: Golgi apparatus (GO:0005794);; Cellular Component: trans-Golgi network (GO:0005802);; Biological Process: response to stress (GO:0006950);; Biological Process: signal transduction (GO:0007165);; Biological Process: pollen development (GO:0009555);; Biological Process: plant-type cell w…	K13648|0.0|vvi:100264056|hypothetical protein LOC100264056	Probable galacturonosyltransferase 12 OS=Arabidopsis thaliana GN=GAUT12 PE=2 SV=1	PREDICTED: probable galacturonosyltransferase 12-like [Vitis vinifera]
mannan synthase activity(GO:0051753)
comp148656_c0	6.35	1.23	2.22	--	--	Biological Process: microtubule cytoskeleton organization (GO:0000226);; Biological Process: double-strand break repair via homologous recombination (GO:0000724);; Biological Process: cell morphogenesis (GO:0000902);; Biological Process: cytokinesis by cell plate formation (GO:0000911);; Cellular Component: endosome (GO:0005768);; Cellular Component: endoplasmic reticulum (GO:0005783);; Cellular …	--	Cellulose synthase-like protein D3 OS=Arabidopsis thaliana GN=CSLD3 PE=1 SV=1	hypothetical protein VITISV_042740 [Vitis vinifera]
comp55520_c0	4.32	0.95	0.8	[M]	Cell wall/membrane/envelope biogenesis	Biological Process: microtubule cytoskeleton organization (GO:0000226);; Biological Process: double-strand break repair via homologous recombination (GO:0000724);; Biological Process: cytokinesis by cell plate formation (GO:0000911);; Cellular Component: endosome (GO:0005768);; Cellular Component: endoplasmic reticulum (GO:0005783);; Cellular Component: trans-Golgi network (GO:0005802);; Cellular…	--	Cellulose synthase-like protein D3 OS=Arabidopsis thaliana GN=CSLD3 PE=1 SV=1	glycosyltransferase, CAZy family GT2 [Populus trichocarpa]
comp58435_c0	3.34	0	0	[M]	Cell wall/membrane/envelope biogenesis	Cellular Component: Golgi membrane (GO:0000139);; Biological Process: calcium ion transport (GO:0006816);; Biological Process: Golgi organization (GO:0007030);; Biological Process: DNA mediated transformation (GO:0009294);; Biological Process: response to bacterium (GO:0009617);; Biological Process: response to salt stress (GO:0009651);; Biological Process: cytokinin mediated signaling pathway (G…	--	Glucomannan 4-beta-mannosyltransferase 9 OS=Arabidopsis thaliana GN=CSLA9 PE=2 SV=1	Nucleotide-diphospho-sugar transferases superfamily protein [Theobroma cacao]
comp64291_c0	6.26	1.1	1.31	--	--	Biological Process: microtubule cytoskeleton organization (GO:0000226);; Biological Process: double-strand break repair via homologous recombination (GO:0000724);; Biological Process: cytokinesis by cell plate formation (GO:0000911);; Cellular Component: endosome (GO:0005768);; Cellular Component: endoplasmic reticulum (GO:0005783);; Cellular Component: trans-Golgi network (GO:0005802);; Cellular…	--	Cellulose synthase-like protein D3 OS=Arabidopsis thaliana GN=CSLD3 PE=1 SV=1	PREDICTED: cellulose synthase-like protein D3-like [Solanum lycopersicum]
comp70908_c0	16.23	5.06	6.57	--	--	Biological Process: microtubule cytoskeleton organization (GO:0000226);; Biological Process: double-strand break repair via homologous recombination (GO:0000724);; Biological Process: cytokinesis by cell plate formation (GO:0000911);; Cellular Component: cell wall (GO:0005618);; Cellular Component: endosome (GO:0005768);; Cellular Component: endoplasmic reticulum (GO:0005783);; Cellular Component…	--	Cellulose synthase-like protein D2 OS=Oryza sativa subsp. japonica GN=CSLD2 PE=2 SV=1	cellulose synthase-like protein [Populus tomentosa]
comp77106_c0	3.58	0.44	6.32	[M]	Cell wall/membrane/envelope biogenesis	Cellular Component: Golgi membrane (GO:0000139);; Molecular Function: protein binding (GO:0005515);; Cellular Component: nucleus (GO:0005634);; Cellular Component: mitochondrion (GO:0005739);; Cellular Component: endosome (GO:0005768);; Cellular Component: Golgi apparatus (GO:0005794);; Cellular Component: trans-Golgi network (GO:0005802);; Cellular Component: plasma membrane (GO:0005886);; Biolo…	--	Xyloglucan glycosyltransferase 4 OS=Arabidopsis thaliana GN=CSLC4 PE=1 SV=1	glycosyltransferase [Panax notoginseng]
comp81877_c0	16.49	7.31	4.45	[M]	Cell wall/membrane/envelope biogenesis	Molecular Function: protein binding (GO:0005515);; Cellular Component: nucleus (GO:0005634);; Cellular Component: mitochondrion (GO:0005739);; Cellular Component: endosome (GO:0005768);; Cellular Component: Golgi apparatus (GO:0005794);; Cellular Component: trans-Golgi network (GO:0005802);; Cellular Component: plasma membrane (GO:0005886);; Biological Process: DNA mediated transformation (GO:000…	--	Probable xyloglucan glycosyltransferase 6 OS=Arabidopsis thaliana GN=CSLC6 PE=1 SV=1	PREDICTED: probable xyloglucan glycosyltransferase 6-like [Solanum lycopersicum]
comp83685_c0	189.66	18.19	12.68	[M]	Cell wall/membrane/envelope biogenesis	Cellular Component: Golgi membrane (GO:0000139);; Biological Process: calcium ion transport (GO:0006816);; Biological Process: Golgi organization (GO:0007030);; Biological Process: DNA mediated transformation (GO:0009294);; Biological Process: response to bacterium (GO:0009617);; Biological Process: response to salt stress (GO:0009651);; Biological Process: cytokinin mediated signaling pathway (G…	K13680|0.0|vvi:100251616|hypothetical protein LOC100251616	Glucomannan 4-beta-mannosyltransferase 2 OS=Arabidopsis thaliana GN=CSLA2 PE=2 SV=1	mannan synthase [Coffea canephora]
comp84870_c1	222.75	25.43	64.52	[M]	Cell wall/membrane/envelope biogenesis	Cellular Component: Golgi membrane (GO:0000139);; Molecular Function: protein binding (GO:0005515);; Cellular Component: nucleus (GO:0005634);; Cellular Component: mitochondrion (GO:0005739);; Cellular Component: endosome (GO:0005768);; Cellular Component: trans-Golgi network (GO:0005802);; Cellular Component: plasma membrane (GO:0005886);; Biological Process: DNA mediated transformation (GO:0009…	--	Probable xyloglucan glycosyltransferase 12 OS=Arabidopsis thaliana GN=CSLC12 PE=1 SV=1	PREDICTED: probable xyloglucan glycosyltransferase 12-like [Solanum lycopersicum]
comp86642_c0	26.72	4.03	2.17	[M]	Cell wall/membrane/envelope biogenesis	Cellular Component: Golgi membrane (GO:0000139);; Molecular Function: protein binding (GO:0005515);; Cellular Component: nucleus (GO:0005634);; Cellular Component: mitochondrion (GO:0005739);; Cellular Component: endosome (GO:0005768);; Cellular Component: Golgi apparatus (GO:0005794);; Cellular Component: trans-Golgi network (GO:0005802);; Cellular Component: plasma membrane (GO:0005886);; Biolo…	--	Probable xyloglucan glycosyltransferase 8 OS=Arabidopsis thaliana GN=CSLC8 PE=2 SV=1	PREDICTED: probable xyloglucan glycosyltransferase 5-like [Solanum lycopersicum]
