# Supplementary material for: Transcriptomic Analysis of Multipurpose Timber Yielding Tree Neolamarckia cadamba during Xylogenesis Using RNA-Seq
Source: PLoS One. 2016 Jul 20;11(7):e0159407. doi: 10.1371/journal.pone.0159407 (PMC4954708; doi:10.1371/journal.pone.0159407)
Supplement: S12 File — The color red and blue indicate the UniGenes identified as DEGs and UniGenes with expression profiles where the expression abundance in the M and B libraries was higher than in the A library in DEGs, respectively. (XLSX) [file pone.0159407.s016.xlsx]

## Sheet: Transcription factors
Family name	Number	UniGene ID		The green indicates the UniGene found only in the pooled library
ABI3VP1	25	comp42400_c0, comp47546_c0, comp54531_c0, comp62355_c0, comp62898_c0, comp62934_c0, comp67769_c0, comp70489_c0, comp70984_c0, comp72767_c1, comp73090_c0, comp76001_c0, comp76439_c0, comp77802_c0, comp78156_c0, comp81920_c0, comp82144_c0, comp83444_c1, comp83840_c0, comp83840_c1, comp83840_c2, comp84658_c0, comp84862_c0, comp84958_c1, comp85992_c2
Alfin-like	9	comp44593_c0, comp46460_c0, comp53153_c0, comp67522_c0, comp80694_c0, comp82331_c0, comp82508_c0, comp83275_c0, comp89039_c0
AP2-EREBP	65	comp75293_c0, comp68511_c0, comp70618_c0, comp82417_c0, comp77248_c0, comp52751_c0, comp208297_c0, comp84433_c1, comp68600_c1, comp47678_c0, comp77573_c3, comp75598_c0, comp70934_c0, comp81070_c0, comp81818_c0, comp79792_c0, comp76127_c0, comp75660_c0, comp76463_c0, comp71879_c0, comp77613_c2, comp73190_c0, comp78156_c0, comp71172_c1, comp462205_c0, comp153088_c0, comp51865_c0, comp78037_c0, comp…
ARF	27	comp86401_c0, comp86643_c0, comp86641_c0, comp84747_c2, comp85521_c0, comp85124_c0, comp84736_c0, comp86720_c0, comp79647_c0, comp69783_c0, comp86168_c1, comp78797_c0, comp72849_c0, comp84747_c0, comp78089_c3, comp72798_c0, comp49353_c0, comp49025_c0, comp73850_c0, comp64366_c0, comp79666_c4, comp86643_c1, comp60599_c0, comp77873_c0, comp50085_c0, comp66102_c0, comp79647_c0
ARR-B	13	comp77240_c0, comp85186_c0, comp84117_c0, comp64751_c0, comp84981_c0, comp80790_c0, comp82372_c2, comp71181_c1, comp52972_c0, comp84126_c0, comp84221_c0, comp75264_c0, comp82357_c0
BBR/BPC	7	comp78153_c0, comp72209_c0, comp87200_c0, comp44118_c0, comp83037_c0, comp80194_c0, comp94868_c0
BES1	17	comp80797_c0, comp81361_c0, comp83093_c0, comp79835_c0, comp65772_c0, comp81361_c1, comp78511_c0, comp44250_c0, comp79835_c0, comp66388_c1, comp461468_c0, comp71735_c0, comp86036_c0, comp76964_c0, comp79870_c1, comp79870_c0, comp32440_c0
bHLH	107	comp79773_c0, comp69013_c0, comp84935_c0, comp79134_c0, comp45884_c0, comp72166_c0, comp81902_c0, comp80762_c0, comp50851_c0, comp78773_c0, comp87944_c0, comp77608_c1, comp79615_c0, comp80762_c1, comp82999_c0, comp77517_c0, comp217422_c0, comp512747_c0, comp67646_c0, comp83119_c0, comp75274_c0, comp79299_c0, comp71913_c0, comp74950_c0, comp86433_c0, comp74337_c0, comp74358_c0, comp64134_c0, comp7…
BSD	9	comp76940_c0, comp80780_c0, comp76954_c0, comp77450_c0, comp75853_c0, comp83815_c0, comp76095_c0, comp79643_c0, comp82757_c0
bZIP	51	comp78008_c0, comp80043_c0, comp76519_c0, comp75678_c0, comp84412_c0, comp52461_c0, comp84060_c1, comp85009_c0, comp84556_c1, comp67912_c0, comp81919_c0, comp79063_c1, comp78622_c0, comp75286_c0, comp74447_c0, comp78863_c0, comp84002_c0, comp85461_c0, comp73758_c0, comp73811_c0, comp73700_c1, comp45332_c0, comp79315_c0, comp71815_c0, comp71767_c0, comp77639_c0, comp83747_c0, comp65169_c0, comp684…
C2C2-CO-like	16	comp75034_c0, comp76003_c1, comp65557_c0, comp77434_c0, comp81622_c0, comp76003_c0, comp87663_c0, comp80482_c0, comp81190_c1, comp1310227_c0, comp15548_c0
C2C2-Dof	21	comp82638_c1, comp79910_c0, comp77614_c0, comp67127_c0, comp80038_c0, comp76942_c1, comp83280_c0, comp82624_c0, comp68781_c0, comp81728_c0, comp80086_c0, comp78336_c0, comp77928_c0, comp71227_c0, comp79877_c0, comp81323_c1, comp81255_c0, comp54026_c0, comp205976_c0, comp68707_c0, comp44469_c0
C2C2-GATA	23	comp82092_c1, comp84761_c0, comp80388_c0, comp71518_c0, comp72061_c1, comp82219_c0, comp76522_c2, comp73912_c0, comp76522_c3, comp72433_c0, comp68751_c0, comp81616_c0, comp84356_c0, comp825077_c0, comp71047_c0, comp6512_c0, comp79216_c0, comp253659_c0, comp43877_c0 comp82092_c0, comp67744_c0, comp83483_c0, comp94661_c0
C2C2-YABBY	2	comp74324_c0, comp68613_c0
C2H2	77	comp79010_c0, comp81536_c0, comp83596_c0, comp44928_c0, comp51830_c0, comp79806_c0, comp71637_c0, comp52206_c0, comp80334_c0, comp83095_c0, comp18200_c0, comp101983_c0, comp78782_c1, comp67376_c0, comp73621_c1, comp81228_c0, comp79493_c0, comp81939_c1, comp77939_c0, comp83497_c0, comp77577_c0, comp81219_c1, comp76251_c0, comp77828_c0, comp68151_c0, comp75685_c1, comp72869_c0, comp52735_c0, comp75…
C3H	102	comp66619_c0, comp82565_c0, comp80910_c0, comp88362_c0, comp85489_c0, comp84137_c0, comp79686_c1, comp79686_c0, comp74993_c0, comp85274_c0, comp75167_c0, comp73569_c0, comp84838_c0, comp86722_c2, comp76345_c0, comp71906_c1, comp84578_c0, comp84615_c0, comp86786_c2, comp82706_c0, comp82264_c0, comp51942_c1, comp82608_c0, comp80902_c0, comp81384_c0, comp85185_c0, comp86868_c0, comp84756_c1, comp813…
CAMTA	5	comp86829_c0, comp85664_c1, comp79881_c0, comp84077_c0, comp70336_c0
CCAAT	39	comp74791_c0, comp46774_c0, comp69075_c0, comp67491_c0, comp72301_c0, comp74679_c0, comp77140_c0, comp77358_c0, comp79291_c1, comp73246_c0, comp78699_c1, comp81518_c0, comp83839_c0, comp73675_c0, comp74594_c0, comp79410_c0, comp80206_c0, comp77221_c0, comp83613_c0, comp49911_c0, comp746036_c0, comp79638_c0, comp45048_c0, comp72520_c0, comp74230_c0, comp53150_c0, comp79168_c1, comp68141_c0, comp78…
CPP	8	comp85976_c0, comp70437_c0, comp86963_c0, comp82067_c2, comp71248_c0, comp82067_c1, comp71248_c1, comp6258_c0
CSD	25	comp77274_c0, comp78601_c0, comp84388_c1, comp72123_c0, comp67269_c1, comp83003_c0, comp78601_c4, comp76504_c0, comp65495_c0, comp78601_c2, comp86408_c0, comp72438_c1, comp63602_c0, comp67033_c0, comp70370_c0, comp221812_c0, comp78114_c0, comp45294_c0, comp253851_c0, comp84491_c0, comp4214_c0, comp67028_c0, comp78367_c0, comp67008_c0, comp239993_c0
DBP	45	comp75659_c0, comp78677_c0, comp84456_c0, comp79928_c0, comp84344_c0, comp74557_c0, comp86395_c1, comp87841_c0, comp80947_c0, comp43408_c0, comp81949_c0, comp67665_c0, comp67384_c0, comp82076_c0, comp84978_c0, comp82456_c0, comp51506_c0, comp81679_c0, comp85302_c0, comp46782_c0, comp71766_c0, comp81288_c0, comp82097_c0, comp87151_c1, comp86928_c0, comp77363_c0, comp77666_c1, comp81704_c1, comp810…
E2F-DP	7	comp85340_c0, comp82123_c0, comp66058_c0, comp64990_c0, comp77132_c0, comp172492_c0, comp79919_c0
EIL	3	comp79592_c0, comp67445_c0, comp45546_c0
FAR1	31	comp85944_c0, comp82718_c0, comp68388_c1, comp79266_c0, comp86767_c1, comp76963_c0, comp85797_c0, comp80380_c0, comp71111_c0, comp84463_c0, comp86508_c0, comp76327_c1, comp84652_c1, comp46507_c0, omp74953_c1, comp83568_c0, comp79506_c1, comp49664_c0, comp78251_c0, comp76327_c0, comp83250_c0, comp52713_c0, comp62664_c0, comp68399_c0, comp74953_c0, comp83556_c0, comp74529_c0, comp79424_c0, comp8013…
FHA	18	comp74809_c0, comp341344_c0, comp83023_c0, comp68693_c0, comp85705_c1, comp61448_c0, comp79152_c0, comp68738_c1, comp87035_c0, comp82526_c1, comp81783_c0, comp82849_c0, comp74561_c1, comp74561_c0, comp83240_c0, comp84837_c0, comp78044_c0, comp71001_c1
G2-like	18	comp85114_c0, comp81141_c0, comp74789_c0, comp357441_c0, comp82372_c2, comp71481_c0, comp86543_c0, comp84466_c0, comp51767_c0, comp79308_c0, comp81299_c0, comp76469_c0, comp66177_c0, comp69726_c0, comp9206_c0, comp76621_c2, comp66177_c1, comp69658_c2
GeBP	8	comp67479_c0, comp76053_c1, comp68125_c0, comp53283_c0, comp81455_c0, comp42213_c0, comp51731_c0, comp74501_c0
GRAS	49	comp85753_c0, comp85518_c0, comp78608_c0, comp72354_c0, comp81289_c0, comp81289_c1, comp66542_c1, comp84895_c1, comp77088_c0, comp77875_c0, comp75945_c0, comp82480_c0, comp79813_c0, comp70340_c1, comp79333_c0, comp85094_c0, comp70313_c0, comp77941_c1, comp42280_c0, comp63952_c0, comp78223_c0, comp69042_c1, comp70554_c1, comp78910_c0, comp52827_c0, comp72354_c1, comp78910_c2, comp66432_c0, comp566…
GRF	11	comp70529_c0, comp69755_c0, comp83549_c0, comp83172_c0, comp77746_c0, comp75896_c0, comp75896_c2, comp72824_c0, comp68343_c0, comp59609_c0, comp75724_c0
HB	67	comp83669_c0, comp73685_c0, comp73685_c4, comp73685_c3, comp46868_c0, comp86861_c0, comp85457_c0, comp77975_c0, comp84135_c0, comp83131_c0, comp86297_c3, comp76910_c0, comp89231_c0, comp82698_c0, comp73286_c0, comp61664_c0, comp86280_c0, comp75991_c0, comp79199_c1, comp79836_c0, comp81632_c1, comp72919_c2, comp84999_c0, comp71920_c2, comp83573_c0, comp79159_c1, comp78866_c0, comp79375_c0, comp791…
HRT	3	comp81197_c0, comp78647_c0, comp78647_c3
HSF	30	comp86104_c0, comp85720_c0, comp85492_c2, comp78881_c0, comp90706_c0, comp69368_c0, comp74884_c1, comp82541_c0, comp79188_c0, comp79235_c0, comp76497_c0, comp85223_c0, comp77672_c0, comp74046_c0, comp76116_c1, comp74955_c1, comp76179_c1, comp74884_c2, comp78690_c1, comp55390_c0, comp69108_c2, comp78690_c0, comp85492_c3, comp62439_c0, comp77672_c1, comp72549_c1, comp85562_c1, comp68183_c1, comp786…
LFY	1	comp38800_c0
LIM	5	comp75280_c0, comp48721_c0, comp83706_c0, comp71732_c0, comp54837_c0
LOB	20	comp80990_c0, comp80711_c0, comp82523_c0, comp84050_c3, comp69662_c0, comp61848_c0, comp68978_c1, comp58888_c0, comp103835_c0, comp66947_c0, comp54098_c0, comp80004_c0, comp57098_c0, comp305724_c0, comp340805_c0, comp79690_c0, comp83909_c0, comp82446_c0, comp82752_c0, comp84298_c0
MADS	20	comp79336_c0, comp77537_c0, comp81488_c1, comp72586_c0, comp58843_c0, comp77026_c0, comp55158_c0, comp78680_c0, comp82182_c1, comp56723_c0, comp186412_c0, comp81438_c0, comp82844_c0, comp4680_c0, comp79018_c0, comp84622_c7, comp117646_c0, comp75023_c0, comp61064_c0, comp58277_c0
mTERF	30	comp83975_c0, comp77857_c0, comp116166_c0, comp84622_c4, comp80669_c0, comp81585_c0, comp87245_c0, comp79196_c0, comp86607_c1, comp78918_c0, comp78828_c0, comp70931_c0, comp49122_c0, comp101616_c0, comp119596_c0, comp84193_c0, comp85098_c0, comp52321_c0, comp70226_c0, comp70525_c0, comp74863_c0, comp41812_c0, comp84979_c0, comp74158_c0, comp870436_c0, comp73795_c1, comp59908_c0, comp68413_c0, com…
MYB	77	comp159229_c0, comp176515_c0, comp263673_c0, comp349715_c0, comp36727_c0, comp43004_c0, comp43181_c0, comp45257_c0, comp51781_c0, comp51407_c0, comp52820_c0, comp53201_c0, comp56887_c0, comp58314_c0, comp59118_c0, comp618942_c0, comp63807_c0, comp64211_c0, comp67208_c0, comp67693_c0, comp67889_c0, comp69606_c1, comp69606_c2, comp70023_c0, comp70847_c0, comp71603_c0, comp71781_c0, comp73042_c0, co…
MYB-related	66	comp74257_c1, comp86202_c0, comp82020_c0, comp85490_c0, comp82080_c0, comp60312_c0, comp52478_c0, comp82435_c1, comp76266_c0, comp76266_c1, comp73447_c0, comp86828_c1, comp85039_c0, comp74708_c0, comp73934_c1, comp82428_c0, comp85297_c1, comp47970_c0, comp63732_c1, comp77491_c0, comp79040_c0, comp63732_c0, comp53238_c1, comp66456_c0, comp52820_c0, comp78143_c0, comp56887_c0, comp81852_c0, comp861…
NAC	45	comp158501_c0, comp42051_c0, comp42431_c0, comp44496_c0, comp47676_c0, comp52352_c0, comp58724_c0, comp59180_c0, comp61970_c0, comp66188_c0, comp69844_c0, comp69844_c1, comp69922_c0, comp69922_c1, comp71269_c0, comp73558_c0, comp74596_c0, comp74662_c1, comp74785_c0, comp74816_c0, comp75489_c0, comp76235_c2, comp76425_c0, comp76518_c0, comp76901_c0, comp79251_c0, comp79583_c0, comp79596_c0, comp79…
NOZZLE	0
OFP	6	comp77822_c0, comp58761_c0, comp64417_c1, comp61940_c0, comp441309_c0, comp58110_c0
Orphans	56	comp82642_c1, comp69274_c0, comp75080_c0, comp52578_c0, comp77787_c0, comp76470_c0, comp71811_c2, comp75608_c0, comp71811_c1, comp78316_c0, comp77434_c0, comp83898_c0, comp80504_c0, comp77293_c0, comp71476_c1, comp86342_c0, comp86946_c0, comp51350_c0, comp75264_c0, comp84221_c0, comp76899_c0, comp85132_c0, comp85953_c0, comp86342_c0, comp86946_c0, comp86044_c1, comp82071_c0, comp76019_c1, comp851…
PBF-2-like	4	comp66328_c0, comp87019_c0, comp69102_c0, comp43348_c0
PLATZ	4	comp74288_c0, comp80006_c0, comp77417_c0, comp49204_c0
RWP-RK	13	comp84805_c1, comp85889_c0, comp81014_c0, comp85776_c0, comp83798_c1, comp83861_c0, comp86571_c3, comp81002_c0, comp78049_c0, comp335965_c0, comp78049_c2, comp78049_c1, comp505171_c0
S1Fa-like	2	comp83891_c3, comp51779_c0
SAP	1	comp6020_c0
SBP	22	comp82655_c0, comp72336_c0, comp69021_c0, comp82534_c1, comp74861_c0, comp83398_c0, comp79304_c0, comp46291_c0, comp82670_c0, comp66613_c0, comp75760_c0, comp77243_c0, comp73111_c0, comp82944_c0, comp65128_c0, comp52920_c1, comp52920_c0, comp97122_c0, comp53179_c0, comp73111_c2, comp52524_c1, comp65128_c1
Sigma70-like	6	comp82521_c0, comp82217_c0, comp78623_c0, comp80961_c1, comp77429_c0, comp44411_c0
SRS	5	comp79613_c0, comp82761_c0, comp79885_c0, comp75650_c0, comp70759_c1
TAZ	7	comp87051_c0, comp85323_c0, comp101219_c0, comp15325_c0, comp78398_c0, comp82056_c1, comp50029_c0
TCP	15	comp69963_c0, comp84586_c1, comp46533_c0, comp678854_c0, comp86673_c0, comp80526_c0, comp83005_c0, comp52345_c0, comp81397_c1, comp79507_c0, comp83304_c1, comp82260_c0, comp72935_c1, comp72935_c0, comp74618_c0
Tify	11	comp72624_c1, comp67705_c0, comp79939_c0, comp75739_c0, comp73651_c1, comp68751_c0, comp85646_c0, comp81616_c0, comp83334_c2, comp83351_c1, comp79430_c0
Trihelix	31	comp82633_c0, comp84757_c0, comp67010_c0, comp73089_c0, comp86120_c12, comp71643_c0, comp75072_c0, comp82951_c0, comp73089_c1, comp52536_c0, comp78708_c0, comp82282_c1, comp85614_c0, comp77513_c0, comp79656_c1, comp90209_c0, comp71668_c0, comp80945_c0, comp82410_c0, comp74852_c1, comp82848_c0, comp51991_c0, comp66802_c0, comp76318_c0, comp52800_c0, comp101883_c0, comp51884_c0, comp47573_c0, comp9…
TUB	13	comp66610_c1, comp66610_c0, comp86162_c0, comp77003_c1, comp83545_c0, comp84329_c0, comp82037_c0, comp80340_c0, comp74738_c0, comp51764_c0, comp81117_c0, comp77003_c0, comp55308_c0
ULT	1	comp72258_c0
VOZ	1	comp87155_c1
WRKY	51	comp83608_c0, comp78431_c0, comp76443_c0, comp85230_c0, comp84186_c0, comp84729_c0, comp85089_c0, comp76587_c0, comp78558_c0, comp84300_c0, comp81074_c0, comp69388_c0, comp81237_c0, comp68768_c0, comp56244_c0, comp74722_c0, comp82300_c1, comp56828_c0, comp63502_c0, comp78091_c0, comp73014_c0, comp71923_c0, comp84747_c3, comp79633_c0, comp83511_c0, comp65314_c0, comp74371_c0, comp81030_c0, comp837…
zf-HD	13	comp83890_c0, comp82737_c0, comp78100_c1, comp81962_c1, comp71188_c1, comp81962_c0, comp199835_c0, comp73193_c0, comp46888_c0, comp70627_c0, comp47426_c0, comp52199_c0, comp47426_c1
ARID	11	comp82806_c0, comp67600_c0, comp72942_c0, comp81644_c0, comp72344_c0, comp82148_c0, comp72471_c0, comp83149_c0, comp80564_c0, comp85884_c0, comp72642_c2
AUX/IAA	24	comp68287_c0, comp75904_c0, comp69874_c0, comp87428_c0, comp76716_c0, comp82116_c0, comp81767_c0, comp82447_c0, comp47156_c0, comp76197_c0, comp78436_c0, comp77258_c0, comp80456_c0, comp74511_c0, comp73654_c0, comp73399_c0, comp66808_c0, comp48467_c0, comp76632_c3, comp52296_c0, comp51173_c0, comp66808_c1, comp46072_c0, comp76632_c2
Coactivator p15	2	comp86524_c0, comp86524_c2
DDT	3	comp75937_c0, comp86260_c2, comp74190_c0
GNAT	40	comp73950_c0, comp75833_c0, comp82230_c0, comp69386_c0, comp75717_c0, comp81539_c0, comp465205_c0, comp83270_c0, comp69729_c0, comp77071_c0, comp84251_c0, comp84387_c0, comp74424_c0, comp68472_c0, comp68472_c1, comp80223_c0, comp82150_c0, comp631073_c0, comp275951_c0, comp238738_c0, comp477046_c0, comp77291_c0, comp76078_c0, comp49538_c0, comp57104_c0, comp65995_c0, comp55269_c0, comp59372_c0, co…
HMG	15	comp76762_c0, comp72535_c0, comp67553_c0, comp78631_c0, comp69091_c0, comp47206_c0, comp45175_c0, comp57048_c0, comp116543_c0, comp67687_c1, comp58268_c0, comp82608_c0, comp77253_c1, comp86502_c0, comp74444_c0
IWS1	1	comp86343_c0
Jumonji	15	comp86341_c0, comp82597_c0, comp86706_c0, comp86688_c1, comp70737_c0, comp72673_c0, comp81107_c0, comp85168_c0, comp86801_c0, comp67034_c0, comp84051_c0, comp64313_c0, comp75683_c0, comp52432_c0, comp77397_c1
LUG	7	comp83715_c0, comp86749_c1, comp71196_c1, comp39334_c0, comp86749_c0, comp72016_c0, comp78814_c0
MBF1	2	comp79450_c0, comp72570_c0
MED6	1	comp82090_c0
MED7	1	comp75900_c0
PHD	53	comp86860_c0, comp86745_c0, comp79445_c0, comp83451_c1, comp81736_c0, comp85481_c1, comp86320_c1, comp66670_c1, comp48464_c0, comp70408_c0, comp72566_c1, comp86113_c0, comp84899_c0, comp85972_c0, comp83152_c0, comp86907_c2, comp72116_c1, comp86530_c4, comp81017_c0, comp1026528_c0, comp51623_c0, comp65034_c0, comp84825_c0, comp86985_c1, comp86805_c0, comp73655_c0, comp71567_c0, comp51964_c0, comp8…
Pseudo ARR-B	6	comp84981_c0, comp80790_c0, comp82357_c0, comp52972_c0, comp76428_c0, comp49865_c0
RB	1	comp50901_c0
Rcd1-like	2	comp79914_c0, comp76630_c0
SET	35	comp82161_c0, comp86366_c0, comp85890_c0, comp71941_c0, comp80625_c0, comp78767_c0, comp86907_c2, comp78113_c0, comp83022_c1, comp64660_c0, comp76352_c0, comp85519_c0, comp86732_c0, comp85918_c0, comp82274_c0, comp85425_c0, comp81614_c0, comp84773_c0, comp83271_c0, comp75092_c0, comp75092_c1, comp64542_c0, comp84096_c0, comp70949_c0, comp45609_c0, comp84583_c0, comp79769_c0, comp49169_c0, comp577…
SNF2	45	comp53151_c0, comp78682_c1, comp83503_c0, comp66434_c0, comp86338_c3, comp53695_c1, comp85041_c0, comp85053_c0, comp86650_c0, comp84950_c0, comp79945_c0, comp87207_c0, comp87187_c0, comp86534_c0, comp84217_c0, comp81758_c0, comp87107_c1, comp52030_c0, comp52086_c0, comp86769_c0, comp85759_c0, comp71174_c3, comp84592_c0, comp71174_c0, comp85111_c1, comp75875_c0, comp69924_c2, comp80177_c1, comp735…
SOH1	1	comp70016_c0
SWI/SNF-BAF60b	21	comp42527_c0, comp78280_c0, comp74810_c0, comp73896_c0, comp85339_c0, comp76444_c0, comp79181_c0, comp85175_c0, comp86438_c1, comp86746_c1, comp73292_c0, comp61672_c1, comp61672_c0, comp61062_c1, comp84836_c0, comp67918_c1, comp92153_c0, comp69602_c0, comp73411_c0, comp61062_c0, comp78725_c1
SWI/SNF-SWI3	8	comp81188_c0, comp84225_c0, comp57389_c0, comp87252_c0, comp58066_c0, comp69712_c0, comp69286_c0, comp57319_c0
TRAF	24	comp52620_c1, comp78405_c0, comp74986_c0, comp84807_c1, comp85046_c0, comp82056_c1, comp84935_c1, comp78398_c0, comp67069_c0, comp61859_c1, comp85650_c0, comp74677_c0, comp81566_c0, comp76144_c0, comp84268_c0, comp181681_c0, comp47469_c0, comp85891_c0, comp78789_c0, comp79581_c0, comp46172_c0, comp66569_c0, comp9567_c0, comp84525_c0
	1782

## Sheet: MYB and NAC
UniGene ID	Apical	Middle	Basal	COG_class	COG_class_annotation	GO_annotation	KEGG_annotation	Swissprot_annotation	nr_annotation
MYB
comp159229_c0	0.14	0.13	3.79	--	--	Molecular Function: DNA binding (GO:0003677);; Molecular Function: chromatin binding (GO:0003682);; Molecular Function: sequence-specific DNA binding transcription factor activity (GO:0003700);; Molecular Function: binding (GO:0005488);; Cellular Component: nucleus (GO:0005634);; Biological Process: polyamine catabolic process (GO:0006598);; Biological Process: oligopeptide transport (GO:0006857)…	K09422|7e-93|pop:POPTR_572225|MYB187	Myb-related protein Pp1 (Fragment) OS=Physcomitrella patens subsp. patens GN=PP1 PE=2 SV=1	PREDICTED: uncharacterized protein LOC101264462 [Solanum lycopersicum]
comp176515_c0	7.2	0.34	0.43	[KAD]	--	Biological Process: cell fate specification (GO:0001708);; Molecular Function: DNA binding (GO:0003677);; Molecular Function: chromatin binding (GO:0003682);; Molecular Function: sequence-specific DNA binding transcription factor activity (GO:0003700);; Molecular Function: acid phosphatase activity (GO:0003993);; Molecular Function: binding (GO:0005488);; Molecular Function: protein binding (GO:0…	K09422|8e-86|pop:POPTR_819461|MYB134	Anthocyanin regulatory C1 protein OS=Zea mays GN=C1 PE=2 SV=1	transcription factor MYB251 [Fagus crenata]
comp263673_c0	1.83	0.69	0.73	--	--	Molecular Function: DNA binding (GO:0003677);; Molecular Function: chromatin binding (GO:0003682);; Molecular Function: sequence-specific DNA binding transcription factor activity (GO:0003700);; Cellular Component: nucleus (GO:0005634);; Biological Process: regulation of transcription, DNA-dependent (GO:0006355);; Cellular Component: chloroplast (GO:0009507);; Biological Process: response to abio…	--	Protein RADIALIS-like 6 OS=Arabidopsis thaliana GN=RL6 PE=2 SV=1	PREDICTED: protein RADIALIS-like 6-like [Solanum lycopersicum]
comp349715_c0	1.8	0.14	0.11	--	--	Molecular Function: DNA binding (GO:0003677);; Molecular Function: chromatin binding (GO:0003682);; Molecular Function: sequence-specific DNA binding transcription factor activity (GO:0003700);; Molecular Function: protein binding (GO:0005515);; Cellular Component: nucleus (GO:0005634);; Biological Process: regulation of transcription, DNA-dependent (GO:0006355);; Biological Process: polyamine ca…	K09422|8e-38|pop:POPTR_817669|MYB126	Transcription repressor MYB5 OS=Arabidopsis thaliana GN=MYB5 PE=1 SV=1	PREDICTED: transcription repressor MYB5-like [Fragaria vesca subsp. vesca]
comp36727_c0	1.05	0.22	0.34	[KAD]	--	Biological Process: cell fate specification (GO:0001708);; Molecular Function: DNA binding (GO:0003677);; Molecular Function: chromatin binding (GO:0003682);; Molecular Function: sequence-specific DNA binding transcription factor activity (GO:0003700);; Molecular Function: acid phosphatase activity (GO:0003993);; Molecular Function: protein serine/threonine phosphatase activity (GO:0004722);; Mol…	K09422|3e-25|pop:POPTR_668851|MYB178	Myb-related protein 308 OS=Antirrhinum majus GN=MYB308 PE=2 SV=1	Myb domain protein 66, putative [Theobroma cacao]
comp43004_c0	5.7	1.47	0.57	--	--	Biological Process: cytokinesis by cell plate formation (GO:0000911);; Molecular Function: DNA binding (GO:0003677);; Molecular Function: chromatin binding (GO:0003682);; Molecular Function: sequence-specific DNA binding transcription factor activity (GO:0003700);; Molecular Function: transcription coactivator activity (GO:0003713);; Cellular Component: nucleus (GO:0005634);; Biological Process: …	--	Myb-related protein 3R-1 OS=Arabidopsis thaliana GN=MYB3R-1 PE=2 SV=1	Myb [Nicotiana tabacum]
comp43181_c0	3.62	1.69	1.64	--	--	Molecular Function: nucleic acid binding (GO:0003676);; Molecular Function: DNA binding (GO:0003677);; Molecular Function: chromatin binding (GO:0003682);; Cellular Component: nucleus (GO:0005634);; Biological Process: regulation of transcription, DNA-dependent (GO:0006355);; Biological Process: flower development (GO:0009908);; Biological Process: cellular process (GO:0009987);; Biological Proce…	--	Transcription factor MYB1R1 OS=Solanum tuberosum PE=2 SV=1	MYB transcription factor [Catharanthus roseus]
comp45257_c0	0	0	0	[KAD]	--	Biological Process: cell fate specification (GO:0001708);; Molecular Function: DNA binding (GO:0003677);; Molecular Function: chromatin binding (GO:0003682);; Molecular Function: sequence-specific DNA binding transcription factor activity (GO:0003700);; Molecular Function: protein binding (GO:0005515);; Cellular Component: nucleus (GO:0005634);; Biological Process: regulation of transcription, DN…	K09422|6e-46|pop:POPTR_574261|MYB168	Myb-related protein 308 OS=Antirrhinum majus GN=MYB308 PE=2 SV=1	MYB-like protein [Vitis vinifera]
comp51781_c0	2.73	5.49	7	[KAD]	--	Biological Process: cell fate specification (GO:0001708);; Molecular Function: DNA binding (GO:0003677);; Molecular Function: chromatin binding (GO:0003682);; Molecular Function: sequence-specific DNA binding transcription factor activity (GO:0003700);; Molecular Function: binding (GO:0005488);; Molecular Function: protein binding (GO:0005515);; Cellular Component: nucleus (GO:0005634);; Biologic…	K09422|1e-130|vvi:100243210|hypothetical protein LOC100243210	Transcription factor MYB46 OS=Arabidopsis thaliana GN=MYB46 PE=2 SV=1	PREDICTED: transcription factor MYB46 [Vitis vinifera]
comp51407_c0	32.28	4.66	3.58	[KAD]	--	Cellular Component: condensed chromosome (GO:0000793);; Molecular Function: DNA binding (GO:0003677);; Molecular Function: chromatin binding (GO:0003682);; Molecular Function: sequence-specific DNA binding transcription factor activity (GO:0003700);; Molecular Function: acid phosphatase activity (GO:0003993);; Cellular Component: nucleolus (GO:0005730);; Cellular Component: mitochondrion (GO:0005…	K09422|0.0|vvi:100256209|hypothetical protein LOC100256209	Transcription factor AS1 OS=Arabidopsis thaliana GN=AS1 PE=1 SV=1	phantastica [Nicotiana tabacum]
comp52820_c0	16.44	0.23	2.12	[KAD]	--	Molecular Function: DNA binding (GO:0003677);; Molecular Function: chromatin binding (GO:0003682);; Molecular Function: sequence-specific DNA binding transcription factor activity (GO:0003700);; Cellular Component: nucleus (GO:0005634);; Biological Process: polyamine catabolic process (GO:0006598);; Biological Process: oligopeptide transport (GO:0006857);; Biological Process: response to water de…	K09422|2e-83|pop:POPTR_834662|MYB049	Myb-related protein Myb4 OS=Oryza sativa subsp. japonica GN=MYB4 PE=2 SV=2	predicted protein [Populus trichocarpa]
comp53201_c0	4.18	2.63	2.35	--	--	Molecular Function: DNA binding (GO:0003677);; Molecular Function: chromatin binding (GO:0003682);; Molecular Function: sequence-specific DNA binding transcription factor activity (GO:0003700);; Cellular Component: nucleus (GO:0005634);; Cellular Component: endoplasmic reticulum (GO:0005783);; Cellular Component: cytosol (GO:0005829);; Cellular Component: plasma membrane (GO:0005886);; Biological…	--	DnaJ homolog subfamily C member 2 OS=Macaca fascicularis GN=DNAJC2 PE=2 SV=1	PREDICTED: uncharacterized protein LOC101259963 [Solanum lycopersicum]
comp56887_c0	1.29	0.32	4.05	[KAD]	--	Molecular Function: binding (GO:0005488);; Biological Process: response to wounding (GO:0009611);; Biological Process: response to salt stress (GO:0009651);; Biological Process: phenylpropanoid biosynthetic process (GO:0009699);; Biological Process: response to ethylene stimulus (GO:0009723);; Biological Process: response to auxin stimulus (GO:0009733);; Biological Process: response to abscisic a…	K09422|4e-76|pop:POPTR_832837|MYB185	Myb-related protein Myb4 OS=Oryza sativa subsp. japonica GN=MYB4 PE=2 SV=2	hypothetical protein PRUPE_ppa021921mg [Prunus persica]
comp58314_c0	0.3	0.37	0	[KAD]	--	Molecular Function: DNA binding (GO:0003677);; Molecular Function: chromatin binding (GO:0003682);; Molecular Function: sequence-specific DNA binding transcription factor activity (GO:0003700);; Cellular Component: nucleus (GO:0005634);; Biological Process: polyamine catabolic process (GO:0006598);; Biological Process: oligopeptide transport (GO:0006857);; Biological Process: response to water de…	K09422|5e-25|vvi:100232973|MYB5b	Transcription repressor MYB5 OS=Arabidopsis thaliana GN=MYB5 PE=1 SV=1	Myb transcription factor [Medicago truncatula]
comp59118_c0	3.91	0.14	0	[KAD]	--	Biological Process: cell fate specification (GO:0001708);; Molecular Function: DNA binding (GO:0003677);; Molecular Function: chromatin binding (GO:0003682);; Molecular Function: sequence-specific DNA binding transcription factor activity (GO:0003700);; Molecular Function: acid phosphatase activity (GO:0003993);; Molecular Function: protein serine/threonine phosphatase activity (GO:0004722);; Mol…	K09422|5e-70|vvi:100250750|hypothetical protein LOC100250750	Transcription factor MYB3 OS=Arabidopsis thaliana GN=MYB3 PE=1 SV=1	unnamed protein product [Vitis vinifera]
comp618942_c0	2.18	0	0	--	--	Molecular Function: DNA binding (GO:0003677);; Molecular Function: sequence-specific DNA binding transcription factor activity (GO:0003700);; Cellular Component: nucleus (GO:0005634);; Biological Process: polyamine catabolic process (GO:0006598);; Biological Process: fatty acid biosynthetic process (GO:0006633);; Biological Process: oligopeptide transport (GO:0006857);; Biological Process: respon…	K09422|2e-17|vvi:100260656|MYB12, mybF1	Transcription factor MYB12 OS=Arabidopsis thaliana GN=MYB12 PE=2 SV=1	MYB-like DNA-binding domain protein [Gossypium hirsutum]
comp63807_c0	1.24	1.14	0.59	--	--	Molecular Function: binding (GO:0005488);; Molecular Function: protein binding (GO:0005515);; Cellular Component: nucleus (GO:0005634);; Biological Process: regulation of transcription, DNA-dependent (GO:0006355);; Biological Process: defense response (GO:0006952);; Biological Process: response to hormone stimulus (GO:0009725);; Biological Process: leaf morphogenesis (GO:0009965);; Biological Pro…	K09422|1e-35|vvi:100256209|hypothetical protein LOC100256209	Transcription factor AS1 OS=Arabidopsis thaliana GN=AS1 PE=1 SV=1	phantastica [Nicotiana benthamiana]
comp64211_c0	0.83	1.69	1.05	--	--	Molecular Function: DNA binding (GO:0003677);; Molecular Function: chromatin binding (GO:0003682);; Molecular Function: protein binding (GO:0005515);; Cellular Component: nucleus (GO:0005634);; Cellular Component: cytosol (GO:0005829);; Biological Process: response to cold (GO:0009409);; Biological Process: response to red or far red light (GO:0009639);; Biological Process: response to salt stres…	--	Transcription factor DIVARICATA OS=Antirrhinum majus GN=DIVARICATA PE=2 SV=1	DIV2B protein [Heptacodium miconioides]
comp67208_c0	0.64	0.79	0.92	[KAD]	--	Biological Process: cell fate specification (GO:0001708);; Molecular Function: DNA binding (GO:0003677);; Molecular Function: chromatin binding (GO:0003682);; Molecular Function: sequence-specific DNA binding transcription factor activity (GO:0003700);; Molecular Function: protein binding (GO:0005515);; Cellular Component: nucleus (GO:0005634);; Biological Process: polyamine catabolic process (GO…	K09422|2e-66|pop:POPTR_835698|MYB081	Myb-related protein 306 OS=Antirrhinum majus GN=MYB306 PE=2 SV=1	R2R3-MYB transcription factor [Gentiana triflora]
comp67693_c0	24.4	80.38	86.6	--	--	Molecular Function: DNA binding (GO:0003677);; Molecular Function: chromatin binding (GO:0003682);; Molecular Function: binding (GO:0005488);; Cellular Component: nucleus (GO:0005634);; Cellular Component: cytosol (GO:0005829);; Biological Process: regulation of transcription, DNA-dependent (GO:0006355);; Biological Process: response to stress (GO:0006950);; Biological Process: response to abioti…	--	Transcription factor DIVARICATA OS=Antirrhinum majus GN=DIVARICATA PE=2 SV=1	PREDICTED: uncharacterized protein LOC100255200 [Vitis vinifera]
comp67889_c0	0	0.88	0.69	[KAD]	--	Molecular Function: DNA binding (GO:0003677);; Molecular Function: chromatin binding (GO:0003682);; Molecular Function: sequence-specific DNA binding transcription factor activity (GO:0003700);; Cellular Component: nucleus (GO:0005634);; Biological Process: polyamine catabolic process (GO:0006598);; Biological Process: oligopeptide transport (GO:0006857);; Biological Process: response to wounding…	K09422|1e-42|pop:POPTR_646666|MYB128	Transcription factor MYB86 OS=Arabidopsis thaliana GN=MYB86 PE=2 SV=1	hypothetical protein M569_15742, partial [Genlisea aurea]
comp69606_c1	2.98	7.46	9.01	[KAD]	--	Molecular Function: DNA binding (GO:0003677);; Molecular Function: chromatin binding (GO:0003682);; Molecular Function: sequence-specific DNA binding transcription factor activity (GO:0003700);; Cellular Component: nucleus (GO:0005634);; Biological Process: fatty acid biosynthetic process (GO:0006633);; Biological Process: response to wounding (GO:0009611);; Biological Process: response to salt s…	K09422|1e-47|pop:POPTR_646666|MYB128	Transcription repressor MYB6 OS=Arabidopsis thaliana GN=MYB6 PE=1 SV=1	predicted protein [Populus trichocarpa]
comp69606_c2	0.71	3.07	5.32	[KAD]	--	Molecular Function: DNA binding (GO:0003677);; Molecular Function: chromatin binding (GO:0003682);; Molecular Function: sequence-specific DNA binding transcription factor activity (GO:0003700);; Molecular Function: protein binding (GO:0005515);; Cellular Component: nucleus (GO:0005634);; Biological Process: polyamine catabolic process (GO:0006598);; Biological Process: oligopeptide transport (GO:…	K09422|5e-43|pop:POPTR_640446|MYB010	Transcription factor MYB86 OS=Arabidopsis thaliana GN=MYB86 PE=2 SV=1	hypothetical protein M569_15742, partial [Genlisea aurea]
comp70023_c0	1.76	1.29	0.25	[KAD]	--	Biological Process: cell fate specification (GO:0001708);; Molecular Function: DNA binding (GO:0003677);; Molecular Function: chromatin binding (GO:0003682);; Molecular Function: sequence-specific DNA binding transcription factor activity (GO:0003700);; Molecular Function: acid phosphatase activity (GO:0003993);; Molecular Function: protein serine/threonine phosphatase activity (GO:0004722);; Mol…	K09422|3e-51|vvi:100233122|MYBCS1	Transcription repressor MYB5 OS=Arabidopsis thaliana GN=MYB5 PE=1 SV=1	PH4 [Petunia x hybrida]
comp70847_c0	8.1	0.28	13.64	[KAD]	--	Molecular Function: DNA binding (GO:0003677);; Molecular Function: chromatin binding (GO:0003682);; Molecular Function: sequence-specific DNA binding transcription factor activity (GO:0003700);; Molecular Function: protein binding (GO:0005515);; Cellular Component: nucleus (GO:0005634);; Biological Process: polyamine catabolic process (GO:0006598);; Biological Process: oligopeptide transport (GO:…	K09422|3e-61|vvi:100246003|hypothetical protein LOC100246003	Protein ODORANT1 OS=Petunia hybrida GN=ODO1 PE=2 SV=1	Myb domain protein 15, putative [Theobroma cacao]
comp71603_c0	9.2	7.25	5.53	[KAD]	--	Molecular Function: DNA binding (GO:0003677);; Molecular Function: chromatin binding (GO:0003682);; Molecular Function: sequence-specific DNA binding transcription factor activity (GO:0003700);; Cellular Component: nucleus (GO:0005634);; Biological Process: polyamine catabolic process (GO:0006598);; Biological Process: oligopeptide transport (GO:0006857);; Biological Process: response to water de…	K09422|5e-78|vvi:100233135|MYB14	Myb-related protein Myb4 OS=Oryza sativa subsp. japonica GN=MYB4 PE=2 SV=2	PREDICTED: myb-related protein Myb4-like [Glycine max]
comp71781_c0	3.34	0.48	0	[KAD]	--	Molecular Function: DNA binding (GO:0003677);; Molecular Function: chromatin binding (GO:0003682);; Molecular Function: sequence-specific DNA binding transcription factor activity (GO:0003700);; Cellular Component: nucleus (GO:0005634);; Biological Process: polyamine catabolic process (GO:0006598);; Biological Process: fatty acid biosynthetic process (GO:0006633);; Biological Process: oligopeptid…	K09422|2e-70|pop:POPTR_774521|MYB201	Transcription repressor MYB5 OS=Arabidopsis thaliana GN=MYB5 PE=1 SV=1	MYB2 [Vaccinium myrtillus]
comp73042_c0	0	0.13	1.39	[KAD]	--	Biological Process: cell fate specification (GO:0001708);; Molecular Function: DNA binding (GO:0003677);; Molecular Function: chromatin binding (GO:0003682);; Molecular Function: sequence-specific DNA binding transcription factor activity (GO:0003700);; Molecular Function: protein binding (GO:0005515);; Cellular Component: nucleus (GO:0005634);; Biological Process: response to wounding (GO:000961…	K09422|2e-68|pop:POPTR_564352|MYB212	Myb-related protein 340 OS=Antirrhinum majus GN=MYB340 PE=2 SV=1	putative MYB transcription factor [Rosa rugosa]
comp73042_c1	0	0	2.05	--	--	Molecular Function: binding (GO:0005488);; Biological Process: response to hormone stimulus (GO:0009725);;	K09422|3e-54|pop:POPTR_564352|MYB212	--	predicted protein [Populus trichocarpa]
comp73234_c0	42.1	37.07	15.28	[O]	Posttranslational modification, protein turnover, chaperones	Molecular Function: protein binding (GO:0005515);; Cellular Component: nucleus (GO:0005634);; Biological Process: protein folding (GO:0006457);; Biological Process: cellular macromolecule biosynthetic process (GO:0034645);; Biological Process: nucleobase-containing compound biosynthetic process (GO:0034654);; Cellular Component: intracellular part (GO:0044424);; Molecular Function: metal ion bind…	K09506|0.0|vvi:100245270|hypothetical protein LOC100245270	DnaJ homolog subfamily C member 21 OS=Danio rerio GN=dnajc21 PE=2 SV=1	PREDICTED: dnaJ homolog subfamily C member 21-like [Solanum lycopersicum]
comp73613_c0	0.73	1.42	0.17	--	--	Molecular Function: DNA binding (GO:0003677);; Biological Process: response to salicylic acid stimulus (GO:0009751);;	K09422|3e-17|vvi:100256309|hypothetical protein LOC100256309	--	PREDICTED: uncharacterized protein LOC100256309 [Vitis vinifera]
comp73613_c2	1.16	1.22	1	--	--	--	K09422|1e-42|vvi:100256309|hypothetical protein LOC100256309	--	PREDICTED: uncharacterized protein LOC101261736 [Solanum lycopersicum]
comp74497_c0	26.88	11.99	83.67	[KAD]	--	Cellular Component: condensed chromosome (GO:0000793);; Molecular Function: DNA binding (GO:0003677);; Molecular Function: chromatin binding (GO:0003682);; Cellular Component: nucleolus (GO:0005730);; Biological Process: fatty acid biosynthetic process (GO:0006633);; Biological Process: response to stress (GO:0006950);; Biological Process: asymmetric cell division (GO:0008356);; Biological Proces…	--	Transcription factor AS1 OS=Arabidopsis thaliana GN=AS1 PE=1 SV=1	PREDICTED: transcription factor AS1 [Vitis vinifera]
comp75530_c0	1.13	1.73	1.78	[KAD]	--	Molecular Function: DNA binding (GO:0003677);; Molecular Function: sequence-specific DNA binding transcription factor activity (GO:0003700);; Cellular Component: nucleus (GO:0005634);; Biological Process: response to water deprivation (GO:0009414);; Biological Process: response to wounding (GO:0009611);; Biological Process: response to insect (GO:0009625);; Biological Process: response to salt st…	K09422|1e-113|vvi:100256500|hypothetical protein LOC100256500	Transcription factor MYB59 OS=Arabidopsis thaliana GN=MYB59 PE=2 SV=2	PREDICTED: transcription factor MYB48 [Vitis vinifera]
comp75679_c0	12.2	9.33	10.14	[KAD]	--	Biological Process: negative regulation of transcription from RNA polymerase II promoter (GO:0000122);; Molecular Function: DNA binding (GO:0003677);; Molecular Function: transcription coactivator activity (GO:0003713);; Molecular Function: protein binding (GO:0005515);; Biological Process: chromatin remodeling (GO:0006338);; Biological Process: regulation of transcription, DNA-dependent (GO:0006…	K09422|0.0|vvi:100268025|hypothetical protein LOC100268025	Myb-like protein L OS=Dictyostelium discoideum GN=mybL PE=3 SV=1	PREDICTED: uncharacterized protein LOC100268025 [Vitis vinifera]
comp75684_c0	7.85	0.62	0.33	[KAD]	--	Biological Process: cell fate specification (GO:0001708);; Molecular Function: DNA binding (GO:0003677);; Molecular Function: chromatin binding (GO:0003682);; Molecular Function: sequence-specific DNA binding transcription factor activity (GO:0003700);; Molecular Function: protein binding (GO:0005515);; Cellular Component: nucleus (GO:0005634);; Biological Process: polyamine catabolic process (GO…	K09422|2e-64|vvi:100251652|hypothetical protein LOC100251652	Transcription factor MYB12 OS=Arabidopsis thaliana GN=MYB12 PE=2 SV=1	hypothetical protein PRUPE_ppa007594mg [Prunus persica]
comp76340_c1	5.43	9.4	5.49	[KAD]	--	Molecular Function: DNA binding (GO:0003677);; Molecular Function: chromatin binding (GO:0003682);; Molecular Function: sequence-specific DNA binding transcription factor activity (GO:0003700);; Molecular Function: binding (GO:0005488);; Cellular Component: nucleus (GO:0005634);; Biological Process: polyamine catabolic process (GO:0006598);; Biological Process: oligopeptide transport (GO:0006857)…	K09422|1e-177|vvi:100246221|hypothetical protein LOC100246221	Transcription factor GAMYB OS=Oryza sativa subsp. japonica GN=GAM1 PE=2 SV=1	GAMYB-like2 [Solanum lycopersicum]
comp76627_c0	18.18	21.32	60.72	[KAD]	--	Molecular Function: DNA binding (GO:0003677);; Molecular Function: protein binding (GO:0005515);; Cellular Component: nucleus (GO:0005634);; Biological Process: carbohydrate metabolic process (GO:0005975);; Biological Process: defense response (GO:0006952);; Biological Process: pattern specification process (GO:0007389);; Biological Process: response to wounding (GO:0009611);; Biological Process:…	K09422|3e-95|vvi:100242243|hypothetical protein LOC100242243	Transcription factor MYB21 OS=Arabidopsis thaliana GN=MYB21 PE=1 SV=1	Myb domain protein 62, putative [Theobroma cacao]
comp76696_c0	40.96	40.62	34.1	[KAD]	--	Molecular Function: DNA binding (GO:0003677);; Molecular Function: chromatin binding (GO:0003682);; Molecular Function: sequence-specific DNA binding transcription factor activity (GO:0003700);; Molecular Function: binding (GO:0005488);; Cellular Component: nucleus (GO:0005634);; Biological Process: polyamine catabolic process (GO:0006598);; Biological Process: oligopeptide transport (GO:0006857)…	K09422|1e-153|vvi:100240910|hypothetical protein LOC100240910	Transcription factor MYB86 OS=Arabidopsis thaliana GN=MYB86 PE=2 SV=1	PREDICTED: uncharacterized protein LOC100240910 [Vitis vinifera]
comp76811_c0	14.75	60.11	71.81	[KAD]	--	Molecular Function: DNA binding (GO:0003677);; Molecular Function: chromatin binding (GO:0003682);; Molecular Function: sequence-specific DNA binding transcription factor activity (GO:0003700);; Molecular Function: binding (GO:0005488);; Cellular Component: nucleus (GO:0005634);; Biological Process: polyamine catabolic process (GO:0006598);; Biological Process: oligopeptide transport (GO:0006857)…	K09422|1e-120|rcu:RCOM_0491270|r2r3-myb transcription factor, putative	Myb-related protein 308 OS=Antirrhinum majus GN=MYB308 PE=2 SV=1	MYB domain class transcription factor [Theobroma cacao]
comp76824_c1	1.09	2.85	1.9	[KAD]	--	Molecular Function: DNA binding (GO:0003677);; Molecular Function: chromatin binding (GO:0003682);; Molecular Function: sequence-specific DNA binding transcription factor activity (GO:0003700);; Cellular Component: nucleus (GO:0005634);; Biological Process: regulation of transcription, DNA-dependent (GO:0006355);; Biological Process: polyamine catabolic process (GO:0006598);; Biological Process: …	K09422|1e-116|vvi:100265285|hypothetical protein LOC100265285	Protein ODORANT1 OS=Petunia hybrida GN=ODO1 PE=2 SV=1	PREDICTED: transcription repressor MYB4 [Vitis vinifera]
comp77064_c0	12.64	13.89	15.34	[KAD]	--	Molecular Function: DNA binding (GO:0003677);; Molecular Function: sequence-specific DNA binding transcription factor activity (GO:0003700);; Molecular Function: protein binding (GO:0005515);; Cellular Component: nucleus (GO:0005634);; Biological Process: regulation of transcription from RNA polymerase II promoter (GO:0006357);; Biological Process: purine nucleobase transport (GO:0006863);; Biolo…	K09422|1e-124|vvi:100240975|hypothetical protein LOC100240975	Transcription factor MYB44 OS=Arabidopsis thaliana GN=MYB44 PE=2 SV=1	PREDICTED: transcription factor MYB104 [Vitis vinifera]
comp77287_c0	25.29	38.59	50.92	--	--	Molecular Function: DNA binding (GO:0003677);; Molecular Function: chromatin binding (GO:0003682);; Cellular Component: nucleus (GO:0005634);; Cellular Component: cytosol (GO:0005829);; Biological Process: regulation of transcription, DNA-dependent (GO:0006355);; Biological Process: response to stress (GO:0006950);; Biological Process: response to hormone stimulus (GO:0009725);; Biological Proces…	--	Transcription factor MYB1R1 OS=Solanum tuberosum PE=2 SV=1	MYB transcription factor [Catharanthus roseus]
comp77367_c0	27.14	62.03	54.99	[KAD]	--	Biological Process: cell fate specification (GO:0001708);; Molecular Function: DNA binding (GO:0003677);; Molecular Function: chromatin binding (GO:0003682);; Molecular Function: sequence-specific DNA binding transcription factor activity (GO:0003700);; Molecular Function: protein binding (GO:0005515);; Cellular Component: nucleus (GO:0005634);; Biological Process: polyamine catabolic process (GO…	K09422|2e-53|pop:POPTR_722775|MYB020	Transcription factor MYB46 OS=Arabidopsis thaliana GN=MYB46 PE=2 SV=1	Myb domain protein 83 [Theobroma cacao]
comp77665_c0	0.62	1.4	1.71	--	--	Molecular Function: binding (GO:0005488);; Cellular Component: nucleus (GO:0005634);; Biological Process: regulation of transcription, DNA-dependent (GO:0006355);; Biological Process: gravitropism (GO:0009630);; Biological Process: embryo development ending in seed dormancy (GO:0009793);; Biological Process: flower development (GO:0009908);; Biological Process: response to red light (GO:0010114);…	--	Transcription factor DIVARICATA OS=Antirrhinum majus GN=DIVARICATA PE=2 SV=1	PREDICTED: uncharacterized protein LOC100268113 [Vitis vinifera]
comp77972_c0	20.15	15.4	20.77	--	--	Molecular Function: DNA binding (GO:0003677);; Molecular Function: chromatin binding (GO:0003682);; Molecular Function: sequence-specific DNA binding transcription factor activity (GO:0003700);; Cellular Component: nucleus (GO:0005634);; Cellular Component: cytosol (GO:0005829);; Biological Process: regulation of transcription, DNA-dependent (GO:0006355);; Biological Process: response to stress (…	--	Transcription factor DIVARICATA OS=Antirrhinum majus GN=DIVARICATA PE=2 SV=1	predicted protein [Populus trichocarpa]
comp78143_c0	10.45	1.2	56.78	[KAD]	--	Molecular Function: DNA binding (GO:0003677);; Molecular Function: chromatin binding (GO:0003682);; Molecular Function: sequence-specific DNA binding transcription factor activity (GO:0003700);; Cellular Component: nucleus (GO:0005634);; Biological Process: polyamine catabolic process (GO:0006598);; Biological Process: fatty acid biosynthetic process (GO:0006633);; Biological Process: oligopeptid…	K09422|3e-79|vvi:100246003|hypothetical protein LOC100246003	Myb-related protein Myb4 OS=Oryza sativa subsp. japonica GN=MYB4 PE=2 SV=2	PREDICTED: transcription repressor MYB4 [Vitis vinifera]
comp78168_c0	10.76	38.04	41.57	[KAD]	--	Molecular Function: DNA binding (GO:0003677);; Molecular Function: chromatin binding (GO:0003682);; Molecular Function: sequence-specific DNA binding transcription factor activity (GO:0003700);; Molecular Function: binding (GO:0005488);; Cellular Component: nucleus (GO:0005634);; Biological Process: polyamine catabolic process (GO:0006598);; Biological Process: oligopeptide transport (GO:0006857)…	K09422|1e-130|vvi:100241618|hypothetical protein LOC100241618	Myb-related protein Hv33 OS=Hordeum vulgare GN=MYB2 PE=2 SV=3	PREDICTED: transcription factor MYB39 [Vitis vinifera]
comp78168_c1	3.67	8.36	10.77	--	--	Molecular Function: DNA binding (GO:0003677);; Molecular Function: chromatin binding (GO:0003682);; Molecular Function: sequence-specific DNA binding transcription factor activity (GO:0003700);; Cellular Component: nucleus (GO:0005634);; Biological Process: polyamine catabolic process (GO:0006598);; Biological Process: oligopeptide transport (GO:0006857);; Biological Process: response to water de…	K09422|2e-27|vvi:100241618|hypothetical protein LOC100241618	Transcription factor MYB86 OS=Arabidopsis thaliana GN=MYB86 PE=2 SV=1	unnamed protein product [Vitis vinifera]
comp78226_c1	0.68	2.51	4.46	--	--	Molecular Function: DNA binding (GO:0003677);; Molecular Function: sequence-specific DNA binding transcription factor activity (GO:0003700);; Molecular Function: acid phosphatase activity (GO:0003993);; Molecular Function: protein binding (GO:0005515);; Cellular Component: nucleus (GO:0005634);; Cellular Component: cytosol (GO:0005829);; Cellular Component: plasma membrane (GO:0005886);; Biologic…	K09422|4e-43|vvi:100240829|hypothetical protein LOC100240829	Myb-related protein Myb4 OS=Oryza sativa subsp. japonica GN=MYB4 PE=2 SV=2	myb-related transcription factor LBM2 [Nicotiana tabacum]
comp78753_c0	9.34	4.64	9.46	[KAD]	--	Molecular Function: DNA binding (GO:0003677);; Molecular Function: chromatin binding (GO:0003682);; Molecular Function: sequence-specific DNA binding transcription factor activity (GO:0003700);; Cellular Component: nucleus (GO:0005634);; Biological Process: polyamine catabolic process (GO:0006598);; Biological Process: oligopeptide transport (GO:0006857);; Biological Process: response to stress (…	K09422|1e-108|pop:POPTR_574261|MYB168	Myb-related protein 330 OS=Antirrhinum majus GN=MYB330 PE=2 SV=1	myb-like transcription factor 1 [Gossypium hirsutum]
comp79292_c1	5.93	36.03	26.22	[KAD]	--	Molecular Function: DNA binding (GO:0003677);; Molecular Function: chromatin binding (GO:0003682);; Molecular Function: sequence-specific DNA binding transcription factor activity (GO:0003700);; Cellular Component: nucleus (GO:0005634);; Biological Process: regulation of transcription, DNA-dependent (GO:0006355);; Biological Process: polyamine catabolic process (GO:0006598);; Biological Process: …	K09422|6e-89|rcu:RCOM_1679890|ODORANT1 protein, putative	Protein ODORANT1 OS=Petunia hybrida GN=ODO1 PE=2 SV=1	uncharacterized protein LOC100818077 [Glycine max]
comp79751_c0	0.17	2.96	1.72	--	--	Molecular Function: nucleic acid binding (GO:0003676);; Molecular Function: DNA binding (GO:0003677);; Molecular Function: chromatin binding (GO:0003682);; Cellular Component: nucleus (GO:0005634);; Biological Process: regulation of transcription, DNA-dependent (GO:0006355);; Biological Process: flower development (GO:0009908);; Biological Process: determination of dorsal/ventral asymmetry (GO:00…	--	Transcription factor MYB1R1 OS=Solanum tuberosum PE=2 SV=1	PREDICTED: uncharacterized protein LOC100247499 [Vitis vinifera]
comp80256_c0	94.79	8.52	75.53	[KAD]	--	Biological Process: negative regulation of transcription from RNA polymerase II promoter (GO:0000122);; Biological Process: cytokinesis by cell plate formation (GO:0000911);; Molecular Function: DNA binding (GO:0003677);; Molecular Function: sequence-specific DNA binding transcription factor activity (GO:0003700);; Molecular Function: transcription coactivator activity (GO:0003713);; Molecular Fu…	--	Transcription factor MYB44 OS=Arabidopsis thaliana GN=MYB44 PE=2 SV=1	r2r3-myb transcription factor, putative [Ricinus communis]
comp81079_c0	4.16	55.54	64.79	[KAD]	--	Biological Process: negative regulation of transcription from RNA polymerase II promoter (GO:0000122);; Biological Process: cell fate specification (GO:0001708);; Molecular Function: DNA binding (GO:0003677);; Molecular Function: chromatin binding (GO:0003682);; Molecular Function: sequence-specific DNA binding transcription factor activity (GO:0003700);; Molecular Function: protein binding (GO:0…	K09422|1e-107|vvi:100257738|hypothetical protein LOC100257738	Transcription factor MYB44 OS=Arabidopsis thaliana GN=MYB44 PE=2 SV=1	MYB transcription factor [Populus trichocarpa]
comp81314_c0	22.2	11.89	11.89	--	--	Molecular Function: binding (GO:0005488);; Molecular Function: protein binding (GO:0005515);; Cellular Component: cell wall (GO:0005618);; Cellular Component: endoplasmic reticulum (GO:0005783);; Cellular Component: plasma membrane (GO:0005886);; Biological Process: transcription, DNA-dependent (GO:0006351);; Cellular Component: membrane (GO:0016020);; Biological Process: cellular component organ…	--	DnaJ homolog subfamily C member 2 OS=Xenopus tropicalis GN=dnajc2 PE=2 SV=2	PREDICTED: uncharacterized protein LOC101259963 [Solanum lycopersicum]
comp81359_c0	1.18	4.01	3.94	[KAD]	--	Molecular Function: DNA binding (GO:0003677);; Molecular Function: chromatin binding (GO:0003682);; Molecular Function: sequence-specific DNA binding transcription factor activity (GO:0003700);; Molecular Function: protein binding (GO:0005515);; Cellular Component: nucleus (GO:0005634);; Biological Process: polyamine catabolic process (GO:0006598);; Biological Process: oligopeptide transport (GO:…	K09422|1e-103|rcu:RCOM_1574830|r2r3-myb transcription factor, putative	Myb-related protein Zm1 OS=Zea mays PE=2 SV=1	r2r3-myb transcription factor, putative [Ricinus communis]
comp81757_c0	22.52	21.53	26.29	--	--	Molecular Function: DNA binding (GO:0003677);; Molecular Function: chromatin binding (GO:0003682);; Molecular Function: sequence-specific DNA binding transcription factor activity (GO:0003700);; Molecular Function: binding (GO:0005488);; Cellular Component: nucleus (GO:0005634);; Biological Process: regulation of transcription, DNA-dependent (GO:0006355);; Biological Process: gravitropism (GO:000…	--	Transcription factor DIVARICATA OS=Antirrhinum majus GN=DIVARICATA PE=2 SV=1	DNA binding protein, putative [Ricinus communis]
comp81852_c0	41.46	51.47	36.35	--	--	Molecular Function: nucleic acid binding (GO:0003676);; Biological Process: response to hormone stimulus (GO:0009725);; Biological Process: flower development (GO:0009908);; Cellular Component: intracellular part (GO:0044424);; Biological Process: determination of dorsal/ventral asymmetry (GO:0048262);;	--	Transcription factor MYB1R1 OS=Solanum tuberosum PE=2 SV=1	hypothetical protein VITISV_028723 [Vitis vinifera]
comp82127_c0	28.98	28.55	83.98	[KAD]	--	Molecular Function: DNA binding (GO:0003677);; Molecular Function: chromatin binding (GO:0003682);; Molecular Function: sequence-specific DNA binding transcription factor activity (GO:0003700);; Cellular Component: nucleus (GO:0005634);; Biological Process: polyamine catabolic process (GO:0006598);; Biological Process: oligopeptide transport (GO:0006857);; Biological Process: response to water de…	K09422|5e-58|rcu:RCOM_0372700|r2r3-myb transcription factor, putative	Protein ODORANT1 OS=Petunia hybrida GN=ODO1 PE=2 SV=1	unknown [Lotus japonicus]
comp82281_c0	23.58	9.01	10.64	--	--	Molecular Function: nucleic acid binding (GO:0003676);; Molecular Function: DNA binding (GO:0003677);; Molecular Function: chromatin binding (GO:0003682);; Cellular Component: nucleus (GO:0005634);; Cellular Component: cytosol (GO:0005829);; Biological Process: regulation of transcription, DNA-dependent (GO:0006355);; Biological Process: response to stress (GO:0006950);; Biological Process: flowe…	--	Transcription factor MYB1R1 OS=Solanum tuberosum PE=2 SV=1	PREDICTED: uncharacterized protein LOC101248552 [Solanum lycopersicum]
comp82590_c0	0	2.09	3.42	[KAD]	--	Molecular Function: DNA binding (GO:0003677);; Molecular Function: chromatin binding (GO:0003682);; Molecular Function: sequence-specific DNA binding transcription factor activity (GO:0003700);; Cellular Component: nucleus (GO:0005634);; Biological Process: regulation of transcription, DNA-dependent (GO:0006355);; Biological Process: polyamine catabolic process (GO:0006598);; Biological Process: …	K09422|2e-24|vvi:100263072|hypothetical protein LOC100263072	Myb-related protein MYBAS2 OS=Oryza sativa subsp. japonica GN=MYBAS2 PE=2 SV=1	Myb domain protein 79 isoform 1 [Theobroma cacao]
comp82590_c1	0	4.24	5.27	--	--	--	K09422|5e-38|pop:POPTR_565013|MYB214	--	predicted protein [Populus trichocarpa]
comp82686_c1	18.69	8	15.39	--	--	Molecular Function: DNA binding (GO:0003677);; Molecular Function: chromatin binding (GO:0003682);; Molecular Function: sequence-specific DNA binding transcription factor activity (GO:0003700);; Cellular Component: nucleus (GO:0005634);; Cellular Component: cytoplasm (GO:0005737);; Biological Process: regulation of transcription, DNA-dependent (GO:0006355);; Biological Process: gravitropism (GO:0…	--	Transcription factor DIVARICATA OS=Antirrhinum majus GN=DIVARICATA PE=2 SV=1	DNA binding protein, putative [Ricinus communis]
comp83150_c0	316.87	232.23	381.7	[KAD]	--	Biological Process: negative regulation of transcription from RNA polymerase II promoter (GO:0000122);; Biological Process: cytokinesis by cell plate formation (GO:0000911);; Molecular Function: DNA binding (GO:0003677);; Molecular Function: sequence-specific DNA binding transcription factor activity (GO:0003700);; Molecular Function: transcription coactivator activity (GO:0003713);; Molecular Fu…	--	Transcription factor MYB44 OS=Arabidopsis thaliana GN=MYB44 PE=2 SV=1	PREDICTED: transcription factor MYB44-like [Solanum lycopersicum]
comp83539_c0	23.47	16.58	60.3	--	--	Molecular Function: DNA binding (GO:0003677);; Molecular Function: chromatin binding (GO:0003682);; Molecular Function: sequence-specific DNA binding transcription factor activity (GO:0003700);; Cellular Component: nucleus (GO:0005634);; Cellular Component: cytoplasm (GO:0005737);; Biological Process: regulation of transcription, DNA-dependent (GO:0006355);; Biological Process: flower development…	--	Transcription factor DIVARICATA OS=Antirrhinum majus GN=DIVARICATA PE=2 SV=1	PREDICTED: transcription factor DIVARICATA-like [Solanum lycopersicum]
comp83702_c0	57.72	335.09	73.26	[KAD]	--	Molecular Function: DNA binding (GO:0003677);; Molecular Function: sequence-specific DNA binding transcription factor activity (GO:0003700);; Molecular Function: binding (GO:0005488);; Cellular Component: nucleus (GO:0005634);; Biological Process: regulation of transcription, DNA-dependent (GO:0006355);; Biological Process: polyamine catabolic process (GO:0006598);; Biological Process: oligopepti…	K09422|1e-100|vvi:100260318|similar to MYB transcription factor MYB139	Transcription factor MYB48 OS=Arabidopsis thaliana GN=MYB48 PE=2 SV=1	PREDICTED: transcription factor MYB59-like [Vitis vinifera]
comp84341_c1	0.2	7.27	5.55	[KAD]	--	Biological Process: cell fate specification (GO:0001708);; Molecular Function: DNA binding (GO:0003677);; Molecular Function: chromatin binding (GO:0003682);; Molecular Function: sequence-specific DNA binding transcription factor activity (GO:0003700);; Molecular Function: protein binding (GO:0005515);; Cellular Component: nucleus (GO:0005634);; Biological Process: defense response (GO:0006952);;…	K09422|1e-113|vvi:100242243|hypothetical protein LOC100242243	Transcription factor MYB21 OS=Arabidopsis thaliana GN=MYB21 PE=1 SV=1	PREDICTED: transcription factor MYB75-like [Vitis vinifera]
comp84350_c0	59.85	91.86	54.63	[KAD]	--	Biological Process: mitotic cell cycle (GO:0000278);; Biological Process: mRNA splicing, via spliceosome (GO:0000398);; Cellular Component: Prp19 complex (GO:0000974);; Molecular Function: nucleic acid binding (GO:0003676);; Molecular Function: DNA binding (GO:0003677);; Molecular Function: chromatin binding (GO:0003682);; Molecular Function: sequence-specific DNA binding transcription factor act…	K12860|0.0|vvi:100243262|hypothetical protein LOC100243262	Cell division cycle 5-like protein OS=Arabidopsis thaliana GN=CDC5 PE=1 SV=2	PREDICTED: cell division cycle 5-like protein [Vitis vinifera]
comp84947_c0	7.63	6.51	4.13	--	--	--	--	Myb-related protein 3R-1 OS=Arabidopsis thaliana GN=MYB3R-1 PE=2 SV=1	Myb [Nicotiana tabacum]
comp84947_c1	6.38	2.8	0.75	[KAD]	--	Biological Process: G1/S transition of mitotic cell cycle (GO:0000082);; Biological Process: negative regulation of transcription from RNA polymerase II promoter (GO:0000122);; Biological Process: cytokinesis by cell plate formation (GO:0000911);; Biological Process: in utero embryonic development (GO:0001701);; Molecular Function: DNA binding (GO:0003677);; Molecular Function: chromatin binding …	--	Myb-related protein 3R-1 OS=Arabidopsis thaliana GN=MYB3R-1 PE=2 SV=1	Myb [Nicotiana tabacum]
comp85204_c0	18.58	28.81	19.17	[KAD]	--	Biological Process: G1/S transition of mitotic cell cycle (GO:0000082);; Biological Process: negative regulation of transcription from RNA polymerase II promoter (GO:0000122);; Biological Process: cytokinesis by cell plate formation (GO:0000911);; Biological Process: in utero embryonic development (GO:0001701);; Molecular Function: DNA binding (GO:0003677);; Molecular Function: chromatin binding …	K09422|0.0|vvi:100256181|hypothetical protein LOC100256181	Myb-related protein 3R-1 OS=Arabidopsis thaliana GN=MYB3R-1 PE=2 SV=1	PREDICTED: uncharacterized protein LOC100256181 [Vitis vinifera]
comp86106_c0	14.01	19.79	12.1	--	--	Molecular Function: DNA binding (GO:0003677);; Molecular Function: chromatin binding (GO:0003682);; Molecular Function: sequence-specific DNA binding transcription factor activity (GO:0003700);; Molecular Function: binding (GO:0005488);; Biological Process: transcription, DNA-dependent (GO:0006351);; Biological Process: regulation of transcription, DNA-dependent (GO:0006355);; Molecular Function:…	--	Transcription factor MYB1R1 OS=Solanum tuberosum PE=2 SV=1	PREDICTED: transcription factor MYB1R1-like [Solanum lycopersicum]
comp87058_c0	27.21	39.22	26.7	[JO]	--	Molecular Function: DNA binding (GO:0003677);; Molecular Function: chromatin binding (GO:0003682);; Cellular Component: nucleus (GO:0005634);; Cellular Component: nucleolus (GO:0005730);; Cellular Component: cytosol (GO:0005829);; Biological Process: cellular component organization (GO:0016043);; Molecular Function: Hsp70 protein binding (GO:0030544);; Cellular Component: nuclear membrane (GO:003…	K09522|0.0|vvi:100259545|hypothetical protein LOC100259545	DnaJ homolog subfamily C member 2 OS=Danio rerio GN=dnajc2 PE=2 SV=1	PREDICTED: dnaJ homolog subfamily C member 2-like [Vitis vinifera]
comp86721_c0	24.3	8.48	5.89	[KAD]	--	Biological Process: negative regulation of transcription from RNA polymerase II promoter (GO:0000122);; Molecular Function: DNA binding (GO:0003677);; Molecular Function: transcription coactivator activity (GO:0003713);; Molecular Function: protein binding (GO:0005515);; Cellular Component: nucleus (GO:0005634);; Biological Process: chromatin remodeling (GO:0006338);; Biological Process: blood co…	K09422|1e-164|vvi:100246639|hypothetical protein LOC100246639	Myb-related protein B OS=Xenopus laevis GN=mybl2 PE=2 SV=2	unnamed protein product [Vitis vinifera]
comp88847_c0	7.99	57.05	63.65	[KAD]	--	Molecular Function: DNA binding (GO:0003677);; Molecular Function: chromatin binding (GO:0003682);; Molecular Function: sequence-specific DNA binding transcription factor activity (GO:0003700);; Cellular Component: nucleus (GO:0005634);; Biological Process: transcription, DNA-dependent (GO:0006351);; Biological Process: polyamine catabolic process (GO:0006598);; Biological Process: oligopeptide t…	K09422|1e-144|vvi:100259031|hypothetical protein LOC100259031	Protein ODORANT1 OS=Petunia hybrida GN=ODO1 PE=2 SV=1	PREDICTED: protein ODORANT1 [Vitis vinifera]
comp91852_c0	1.4	0.43	3.2	--	--	Molecular Function: DNA binding (GO:0003677);; Molecular Function: chromatin binding (GO:0003682);; Molecular Function: sequence-specific DNA binding transcription factor activity (GO:0003700);; Cellular Component: nucleus (GO:0005634);; Biological Process: regulation of transcription, DNA-dependent (GO:0006355);; Biological Process: response to water deprivation (GO:0009414);; Biological Process…	K09422|4e-19|ath:AT2G23290|AtMYB70 (myb domain protein 70)	Transcription factor MYB44 OS=Arabidopsis thaliana GN=MYB44 PE=2 SV=1	hypothetical protein VITISV_014739 [Vitis vinifera]
NAC
comp158501_c0	2.01	0.31	0	--	--	Biological Process: MAPK cascade (GO:0000165);; Biological Process: response to hypoxia (GO:0001666);; Molecular Function: DNA binding (GO:0003677);; Molecular Function: sequence-specific DNA binding transcription factor activity (GO:0003700);; Cellular Component: nucleus (GO:0005634);; Biological Process: regulation of transcription, DNA-dependent (GO:0006355);; Biological Process: protein targe…	--	NAC domain-containing protein 55 OS=Arabidopsis thaliana GN=NAC055 PE=2 SV=1	unknown [Glycine max]
comp42051_c0	1.01	2.07	0.49	--	--	Biological Process: MAPK cascade (GO:0000165);; Biological Process: mRNA splicing, via spliceosome (GO:0000398);; Biological Process: RNA methylation (GO:0001510);; Molecular Function: DNA binding (GO:0003677);; Molecular Function: sequence-specific DNA binding transcription factor activity (GO:0003700);; Cellular Component: nucleus (GO:0005634);; Cellular Component: small nucleolar ribonucleopro…	--	NAC domain-containing protein 7 OS=Arabidopsis thaliana GN=NAC007 PE=2 SV=2	PREDICTED: NAC domain-containing protein 7-like [Glycine max]
comp42431_c0	2.95	3.04	20.61	--	--	Biological Process: MAPK cascade (GO:0000165);; Biological Process: response to hypoxia (GO:0001666);; Molecular Function: sequence-specific DNA binding transcription factor activity (GO:0003700);; Cellular Component: nucleus (GO:0005634);; Biological Process: trehalose biosynthetic process (GO:0005992);; Biological Process: proline biosynthetic process (GO:0006561);; Biological Process: protein …	--	Protein FEZ OS=Arabidopsis thaliana GN=FEZ PE=2 SV=1	NAC protein 11 [Gossypium hirsutum]
comp44496_c0	5.97	19.81	28.05	--	--	Biological Process: MAPK cascade (GO:0000165);; Biological Process: response to hypoxia (GO:0001666);; Molecular Function: DNA binding (GO:0003677);; Molecular Function: sequence-specific DNA binding transcription factor activity (GO:0003700);; Cellular Component: nucleus (GO:0005634);; Cellular Component: cytosol (GO:0005829);; Biological Process: regulation of transcription, DNA-dependent (GO:0…	--	NAC domain-containing protein 7 OS=Arabidopsis thaliana GN=NAC007 PE=2 SV=2	PREDICTED: NAC domain-containing protein 7-like [Vitis vinifera]
comp47676_c0	0	1.18	0.55	--	--	Biological Process: MAPK cascade (GO:0000165);; Biological Process: mRNA splicing, via spliceosome (GO:0000398);; Biological Process: RNA methylation (GO:0001510);; Molecular Function: DNA binding (GO:0003677);; Molecular Function: sequence-specific DNA binding transcription factor activity (GO:0003700);; Cellular Component: nucleus (GO:0005634);; Cellular Component: small nucleolar ribonucleopro…	--	NAC transcription factor ONAC010 OS=Oryza sativa subsp. japonica GN=ONAC010 PE=2 SV=1	unknown [Glycine max]
comp52352_c0	1.04	5.15	6.55	--	--	Biological Process: MAPK cascade (GO:0000165);; Biological Process: response to superoxide (GO:0000303);; Molecular Function: DNA binding (GO:0003677);; Molecular Function: sequence-specific DNA binding transcription factor activity (GO:0003700);; Cellular Component: nucleus (GO:0005634);; Biological Process: regulation of transcription, DNA-dependent (GO:0006355);; Biological Process: protein ta…	--	NAC domain-containing protein 100 OS=Arabidopsis thaliana GN=NAC100 PE=2 SV=1	NAC domain protein [Citrus trifoliata]
comp58724_c0	0	0.31	1.2	--	--	Biological Process: response to hypoxia (GO:0001666);; Molecular Function: sequence-specific DNA binding transcription factor activity (GO:0003700);; Cellular Component: nucleus (GO:0005634);; Biological Process: regulation of cell size (GO:0008361);; Biological Process: response to cold (GO:0009409);; Biological Process: response to water deprivation (GO:0009414);; Biological Process: response t…	--	NAC transcription factor NAM-2 OS=Hordeum vulgare var. distichum GN=NAM-2 PE=4 SV=1	NAC domain protein [Populus tremula]
comp59180_c0	9.84	2.45	20.72	--	--	Molecular Function: DNA binding (GO:0003677);; Molecular Function: sequence-specific DNA binding transcription factor activity (GO:0003700);; Cellular Component: nucleus (GO:0005634);; Biological Process: trehalose biosynthetic process (GO:0005992);; Biological Process: regulation of transcription, DNA-dependent (GO:0006355);; Biological Process: proline biosynthetic process (GO:0006561);; Biolog…	--	NAC domain-containing protein 90 OS=Arabidopsis thaliana GN=NAC090 PE=2 SV=1	NAC transcription factor 037 [Jatropha curcas]
comp61970_c0	0.79	0.87	0.52	--	--	Biological Process: mRNA splicing, via spliceosome (GO:0000398);; Biological Process: RNA methylation (GO:0001510);; Molecular Function: DNA binding (GO:0003677);; Molecular Function: sequence-specific DNA binding transcription factor activity (GO:0003700);; Cellular Component: cytosol (GO:0005829);; Biological Process: regulation of transcription, DNA-dependent (GO:0006355);; Biological Process:…	--	NAC domain-containing protein 89 OS=Arabidopsis thaliana GN=NAC089 PE=1 SV=1	NAC domain protein, IPR003441, putative isoform 1 [Theobroma cacao]
comp66188_c0	0.87	3.73	4.21	--	--	Molecular Function: DNA binding (GO:0003677);; Molecular Function: sequence-specific DNA binding transcription factor activity (GO:0003700);; Cellular Component: nucleus (GO:0005634);; Cellular Component: cytoplasm (GO:0005737);; Biological Process: regulation of transcription, DNA-dependent (GO:0006355);; Biological Process: multicellular organismal development (GO:0007275);; Biological Process:…	--	NAC domain-containing protein 100 OS=Arabidopsis thaliana GN=NAC100 PE=2 SV=1	PREDICTED: NAC domain-containing protein 100-like [Vitis vinifera]
comp69844_c0	1.54	1.43	0.37	--	--	Molecular Function: DNA binding (GO:0003677);; Molecular Function: sequence-specific DNA binding transcription factor activity (GO:0003700);; Molecular Function: protein binding (GO:0005515);; Cellular Component: nucleus (GO:0005634);; Biological Process: protein targeting to membrane (GO:0006612);; Biological Process: response to cold (GO:0009409);; Biological Process: response to water deprivat…	--	NAC transcription factor ONAC010 OS=Oryza sativa subsp. japonica GN=ONAC010 PE=2 SV=1	PREDICTED: NAC transcription factor NAM-B2-like [Fragaria vesca subsp. vesca]
comp69844_c1	20.58	11.35	7.12	--	--	--	--	--	NAC domain transcription factor [Citrus trifoliata]
comp69922_c0	3	1.67	0.28	--	--	Biological Process: MAPK cascade (GO:0000165);; Biological Process: response to hypoxia (GO:0001666);; Molecular Function: sequence-specific DNA binding transcription factor activity (GO:0003700);; Cellular Component: nucleus (GO:0005634);; Biological Process: protein targeting to membrane (GO:0006612);; Biological Process: regulation of cell size (GO:0008361);; Biological Process: response to co…	--	NAC transcription factor 29 OS=Arabidopsis thaliana GN=NAC029 PE=2 SV=1	NAC domain protein, IPR003441 [Theobroma cacao]
comp69922_c1	2.3	0.3	0.08	--	--	Biological Process: MAPK cascade (GO:0000165);; Biological Process: response to hypoxia (GO:0001666);; Molecular Function: DNA binding (GO:0003677);; Molecular Function: sequence-specific DNA binding transcription factor activity (GO:0003700);; Cellular Component: nucleus (GO:0005634);; Biological Process: regulation of transcription, DNA-dependent (GO:0006355);; Biological Process: protein targe…	--	NAC transcription factor 29 OS=Arabidopsis thaliana GN=NAC029 PE=2 SV=1	NAC-domain containing protein 29 , putative [Solanum demissum]
comp71269_c0	4.5	2.11	0.78	--	--	Molecular Function: DNA binding (GO:0003677);; Biological Process: regulation of transcription, DNA-dependent (GO:0006355);;	--	--	PREDICTED: uncharacterized protein LOC100261063 [Vitis vinifera]
comp73558_c0	7.75	26.45	59.44	--	--	Biological Process: response to hypoxia (GO:0001666);; Molecular Function: DNA binding (GO:0003677);; Molecular Function: sequence-specific DNA binding transcription factor activity (GO:0003700);; Molecular Function: protein binding (GO:0005515);; Cellular Component: nucleus (GO:0005634);; Biological Process: protein targeting to membrane (GO:0006612);; Biological Process: regulation of cell size…	--	NAC transcription factor ONAC010 OS=Oryza sativa subsp. japonica GN=ONAC010 PE=2 SV=1	NAC transcription factor 011 [Jatropha curcas]
comp74596_c0	32.14	61.15	49.8	--	--	Biological Process: MAPK cascade (GO:0000165);; Molecular Function: sequence-specific DNA binding transcription factor activity (GO:0003700);; Cellular Component: nucleus (GO:0005634);; Biological Process: protein targeting to membrane (GO:0006612);; Biological Process: regulation of cell size (GO:0008361);; Biological Process: response to cold (GO:0009409);; Biological Process: response to water…	--	NAC domain-containing protein 78 OS=Arabidopsis thaliana GN=NAC078 PE=2 SV=2	nam-like protein 2 [Petunia x hybrida]
comp74662_c1	2.62	2	1.99	--	--	Molecular Function: protein binding (GO:0005515);; Biological Process: regulation of transcription, DNA-dependent (GO:0006355);; Biological Process: defense response (GO:0006952);; Biological Process: signal transduction (GO:0007165);; Biological Process: response to abiotic stimulus (GO:0009628);; Biological Process: anatomical structure morphogenesis (GO:0009653);; Biological Process: response …	--	NAC domain-containing protein 7 OS=Arabidopsis thaliana GN=NAC007 PE=2 SV=2	NAC transcription factor 051 [Jatropha curcas]
comp74785_c0	7.15	42.55	33.51	--	--	Biological Process: mRNA splicing, via spliceosome (GO:0000398);; Biological Process: RNA methylation (GO:0001510);; Molecular Function: sequence-specific DNA binding transcription factor activity (GO:0003700);; Cellular Component: nucleus (GO:0005634);; Cellular Component: small nucleolar ribonucleoprotein complex (GO:0005732);; Cellular Component: cytosol (GO:0005829);; Biological Process: resp…	--	NAC domain-containing protein 43 OS=Arabidopsis thaliana GN=NAC043 PE=2 SV=2	unknown [Glycine max]
comp74816_c0	1.99	1.27	2.72	--	--	Molecular Function: DNA binding (GO:0003677);; Cellular Component: nucleus (GO:0005634);; Biological Process: regulation of transcription, DNA-dependent (GO:0006355);; Biological Process: secondary cell wall biogenesis (GO:0009834);; Biological Process: response to chitin (GO:0010200);; Biological Process: positive regulation of transcription, DNA-dependent (GO:0045893);; Biological Process: root…	--	NAC domain-containing protein 7 OS=Arabidopsis thaliana GN=NAC007 PE=2 SV=2	PREDICTED: NAC domain-containing protein 7-like [Vitis vinifera]
comp75489_c0	3.66	0	0	--	--	Biological Process: response to hypoxia (GO:0001666);; Molecular Function: DNA binding (GO:0003677);; Molecular Function: sequence-specific DNA binding transcription factor activity (GO:0003700);; Cellular Component: nucleus (GO:0005634);; Biological Process: protein targeting to membrane (GO:0006612);; Biological Process: regulation of cell size (GO:0008361);; Biological Process: response to col…	--	NAC transcription factor 25 OS=Arabidopsis thaliana GN=NAC025 PE=2 SV=1	PREDICTED: uncharacterized protein LOC100248298 [Vitis vinifera]
comp76235_c2	17.49	6.13	17.51	--	--	Biological Process: MAPK cascade (GO:0000165);; Biological Process: mRNA splicing, via spliceosome (GO:0000398);; Biological Process: RNA methylation (GO:0001510);; Molecular Function: DNA binding (GO:0003677);; Molecular Function: sequence-specific DNA binding transcription factor activity (GO:0003700);; Cellular Component: small nucleolar ribonucleoprotein complex (GO:0005732);; Cellular Compon…	--	NAC domain-containing protein 78 OS=Arabidopsis thaliana GN=NAC078 PE=2 SV=2	PREDICTED: uncharacterized protein LOC101260636 [Solanum lycopersicum]
comp76425_c0	4.01	12.24	23.27	--	--	Biological Process: mRNA splicing, via spliceosome (GO:0000398);; Biological Process: RNA methylation (GO:0001510);; Molecular Function: sequence-specific DNA binding transcription factor activity (GO:0003700);; Cellular Component: small nucleolar ribonucleoprotein complex (GO:0005732);; Cellular Component: cytosol (GO:0005829);; Biological Process: trehalose biosynthetic process (GO:0005992);; B…	--	NAC domain-containing protein 43 OS=Arabidopsis thaliana GN=NAC043 PE=2 SV=2	Transcription factor [Theobroma cacao]
comp76518_c0	4.15	20.52	16.97	--	--	Biological Process: response to hypoxia (GO:0001666);; Molecular Function: DNA binding (GO:0003677);; Molecular Function: sequence-specific DNA binding transcription factor activity (GO:0003700);; Cellular Component: nucleus (GO:0005634);; Cellular Component: cytosol (GO:0005829);; Biological Process: trehalose biosynthetic process (GO:0005992);; Biological Process: proline biosynthetic process (…	--	NAC domain-containing protein 7 OS=Arabidopsis thaliana GN=NAC007 PE=2 SV=2	NAC domain protein, IPR003441 [Theobroma cacao]
comp76901_c0	17.16	48.97	44.86	--	--	Biological Process: MAPK cascade (GO:0000165);; Biological Process: response to hypoxia (GO:0001666);; Biological Process: regionalization (GO:0003002);; Molecular Function: DNA binding (GO:0003677);; Molecular Function: sequence-specific DNA binding transcription factor activity (GO:0003700);; Cellular Component: nucleoplasm (GO:0005654);; Biological Process: regulation of transcription, DNA-dep…	--	Protein ATAF2 OS=Arabidopsis thaliana GN=NAC081 PE=1 SV=1	NAC domain protein NAC2 [Medicago sativa]
comp79251_c0	5.02	14.23	13.53	--	--	Biological Process: MAPK cascade (GO:0000165);; Molecular Function: DNA binding (GO:0003677);; Molecular Function: sequence-specific DNA binding transcription factor activity (GO:0003700);; Cellular Component: nucleus (GO:0005634);; Biological Process: regulation of transcription, DNA-dependent (GO:0006355);; Biological Process: protein targeting to membrane (GO:0006612);; Biological Process: res…	--	NAC domain-containing protein 18 OS=Arabidopsis thaliana GN=NAC018 PE=2 SV=1	NAC domain-containing protein 18 isoform 2, partial [Theobroma cacao]
comp79583_c0	51.35	52.67	48.24	--	--	Biological Process: MAPK cascade (GO:0000165);; Biological Process: mRNA splicing, via spliceosome (GO:0000398);; Biological Process: RNA methylation (GO:0001510);; Biological Process: response to hypoxia (GO:0001666);; Molecular Function: DNA binding (GO:0003677);; Molecular Function: sequence-specific DNA binding transcription factor activity (GO:0003700);; Cellular Component: cytosol (GO:00058…	--	NAC domain-containing protein 78 OS=Arabidopsis thaliana GN=NAC078 PE=2 SV=2	nam-like protein 4 [Petunia x hybrida]
comp79596_c0	3.88	1.73	1.01	--	--	Biological Process: regulation of transcription, DNA-dependent (GO:0006355);; Biological Process: response to hormone stimulus (GO:0009725);;	--	NAC domain-containing protein 7 OS=Arabidopsis thaliana GN=NAC007 PE=2 SV=2	PREDICTED: NAC domain-containing protein 7-like, partial [Vitis vinifera]
comp79596_c1	3.31	1.56	1.08	--	--	Biological Process: mRNA splicing, via spliceosome (GO:0000398);; Biological Process: RNA methylation (GO:0001510);; Biological Process: response to hypoxia (GO:0001666);; Molecular Function: DNA binding (GO:0003677);; Molecular Function: sequence-specific DNA binding transcription factor activity (GO:0003700);; Molecular Function: protein binding (GO:0005515);; Cellular Component: small nucleola…	--	NAC domain-containing protein 7 OS=Arabidopsis thaliana GN=NAC007 PE=2 SV=2	NAC domain protein, IPR003441 isoform 1 [Theobroma cacao]
comp79599_c0	10.82	0.29	0.08	--	--	Biological Process: response to hypoxia (GO:0001666);; Molecular Function: DNA binding (GO:0003677);; Molecular Function: sequence-specific DNA binding transcription factor activity (GO:0003700);; Molecular Function: protein binding (GO:0005515);; Cellular Component: nucleus (GO:0005634);; Biological Process: regulation of transcription, DNA-dependent (GO:0006355);; Cellular Component: chloroplas…	--	NAC domain-containing protein 21/22 OS=Arabidopsis thaliana GN=NAC021 PE=1 SV=2	NAC transcription factor [Camellia sinensis]
comp79893_c0	6.19	7.09	7.38	--	--	Biological Process: mRNA splicing, via spliceosome (GO:0000398);; Biological Process: RNA methylation (GO:0001510);; Molecular Function: sequence-specific DNA binding transcription factor activity (GO:0003700);; Cellular Component: small nucleolar ribonucleoprotein complex (GO:0005732);; Cellular Component: cytosol (GO:0005829);; Biological Process: secondary cell wall biogenesis (GO:0009834);; B…	--	Protein CUP-SHAPED COTYLEDON 3 OS=Arabidopsis thaliana GN=NAC031 PE=1 SV=1	NAC domain protein, IPR003441 [Populus trichocarpa]
comp80336_c0	35.83	55.81	60.55	--	--	Biological Process: MAPK cascade (GO:0000165);; Biological Process: mRNA splicing, via spliceosome (GO:0000398);; Biological Process: RNA methylation (GO:0001510);; Molecular Function: sequence-specific DNA binding transcription factor activity (GO:0003700);; Cellular Component: small nucleolar ribonucleoprotein complex (GO:0005732);; Cellular Component: cytosol (GO:0005829);; Biological Process:…	--	NAC domain-containing protein 78 OS=Arabidopsis thaliana GN=NAC078 PE=2 SV=2	nam-like protein 7 [Petunia x hybrida]
comp80926_c0	11.27	9.46	18.07	--	--	Biological Process: MAPK cascade (GO:0000165);; Biological Process: response to hypoxia (GO:0001666);; Molecular Function: DNA binding (GO:0003677);; Molecular Function: sequence-specific DNA binding transcription factor activity (GO:0003700);; Cellular Component: nucleus (GO:0005634);; Biological Process: transcription, DNA-dependent (GO:0006351);; Biological Process: regulation of transcription…	--	NAC domain-containing protein 18 OS=Arabidopsis thaliana GN=NAC018 PE=2 SV=1	NAC transcription factor 028 [Jatropha curcas]
comp80942_c0	4.67	31.76	35.71	--	--	Biological Process: DNA damage checkpoint (GO:0000077);; Biological Process: regionalization (GO:0003002);; Molecular Function: DNA binding (GO:0003677);; Molecular Function: binding (GO:0005488);; Cellular Component: nucleus (GO:0005634);; Biological Process: transcription, DNA-dependent (GO:0006351);; Biological Process: regulation of transcription, DNA-dependent (GO:0006355);; Biological Proce…	--	NAC domain-containing protein 8 OS=Arabidopsis thaliana GN=NAC008 PE=2 SV=1	hypothetical protein VITISV_029763 [Vitis vinifera]
comp82317_c0	25.22	29.5	31.62	--	--	Biological Process: DNA damage checkpoint (GO:0000077);; Molecular Function: DNA binding (GO:0003677);; Molecular Function: sequence-specific DNA binding transcription factor activity (GO:0003700);; Molecular Function: binding (GO:0005488);; Cellular Component: nucleus (GO:0005634);; Biological Process: transcription, DNA-dependent (GO:0006351);; Biological Process: regulation of transcription, D…	--	NAC domain-containing protein 8 OS=Arabidopsis thaliana GN=NAC008 PE=2 SV=1	PREDICTED: NAC domain-containing protein 8-like [Vitis vinifera]
comp83326_c0	153.52	64.92	177.44	--	--	Biological Process: MAPK cascade (GO:0000165);; Biological Process: mRNA splicing, via spliceosome (GO:0000398);; Biological Process: RNA methylation (GO:0001510);; Biological Process: regionalization (GO:0003002);; Molecular Function: sequence-specific DNA binding transcription factor activity (GO:0003700);; Cellular Component: small nucleolar ribonucleoprotein complex (GO:0005732);; Cellular Co…	--	Protein BEARSKIN1 OS=Arabidopsis thaliana GN=BRN1 PE=2 SV=1	nam-like protein 1 [Petunia x hybrida]
comp83227_c0	129.09	104.56	79.59	--	--	Biological Process: MAPK cascade (GO:0000165);; Biological Process: response to superoxide (GO:0000303);; Biological Process: mRNA splicing, via spliceosome (GO:0000398);; Biological Process: RNA methylation (GO:0001510);; Biological Process: response to hypoxia (GO:0001666);; Molecular Function: sequence-specific DNA binding transcription factor activity (GO:0003700);; Cellular Component: nucleu…	--	NAC domain-containing protein 78 OS=Arabidopsis thaliana GN=NAC078 PE=2 SV=2	PREDICTED: NAC domain-containing protein 78-like [Solanum lycopersicum]
comp83794_c0	0.57	0.88	8.33	--	--	Biological Process: MAPK cascade (GO:0000165);; Biological Process: response to superoxide (GO:0000303);; Biological Process: mRNA splicing, via spliceosome (GO:0000398);; Biological Process: RNA methylation (GO:0001510);; Molecular Function: DNA binding (GO:0003677);; Molecular Function: sequence-specific DNA binding transcription factor activity (GO:0003700);; Cellular Component: nucleus (GO:00…	--	NAC domain-containing protein 100 OS=Arabidopsis thaliana GN=NAC100 PE=2 SV=1	PREDICTED: NAC domain-containing protein 100-like [Solanum lycopersicum]
comp83837_c0	3.51	3.05	1.76	--	--	Biological Process: DNA damage checkpoint (GO:0000077);; Molecular Function: DNA binding (GO:0003677);; Molecular Function: sequence-specific DNA binding transcription factor activity (GO:0003700);; Molecular Function: protein binding (GO:0005515);; Cellular Component: nucleus (GO:0005634);; Biological Process: regulation of transcription, DNA-dependent (GO:0006355);; Biological Process: signal t…	--	NAC domain-containing protein 8 OS=Arabidopsis thaliana GN=NAC008 PE=2 SV=1	NAC domain containing protein 75 isoform 1 [Theobroma cacao]
comp83867_c0	2.39	8.04	23.53	--	--	Biological Process: mRNA splicing, via spliceosome (GO:0000398);; Biological Process: RNA methylation (GO:0001510);; Biological Process: regionalization (GO:0003002);; Molecular Function: DNA binding (GO:0003677);; Molecular Function: sequence-specific DNA binding transcription factor activity (GO:0003700);; Cellular Component: cytosol (GO:0005829);; Biological Process: regulation of transcriptio…	--	NAC domain-containing protein 78 OS=Arabidopsis thaliana GN=NAC078 PE=2 SV=2	nam-like protein 11 [Petunia x hybrida]
comp85190_c0	10.35	22.16	24.73	--	--	Biological Process: MAPK cascade (GO:0000165);; Molecular Function: sequence-specific DNA binding transcription factor activity (GO:0003700);; Molecular Function: calmodulin binding (GO:0005516);; Cellular Component: nucleus (GO:0005634);; Biological Process: protein targeting to membrane (GO:0006612);; Biological Process: regulation of cell size (GO:0008361);; Biological Process: response to col…	--	NAC domain-containing protein 74 OS=Oryza sativa subsp. japonica GN=NAC74 PE=2 SV=1	NAC transcription factor 055 [Jatropha curcas]
comp85324_c0	12.21	31.4	41.42	--	--	Biological Process: DNA damage checkpoint (GO:0000077);; Biological Process: regionalization (GO:0003002);; Molecular Function: DNA binding (GO:0003677);; Molecular Function: binding (GO:0005488);; Cellular Component: nucleus (GO:0005634);; Biological Process: transcription, DNA-dependent (GO:0006351);; Biological Process: regulation of transcription, DNA-dependent (GO:0006355);; Biological Proce…	--	NAC domain-containing protein 8 OS=Arabidopsis thaliana GN=NAC008 PE=2 SV=1	NAC transcription factor 095 [Jatropha curcas]
comp85764_c2	54.39	85.48	98.49	[J]	Translation, ribosomal structure and biogenesis	Biological Process: MAPK cascade (GO:0000165);; Biological Process: RNA methylation (GO:0001510);; Biological Process: response to hypoxia (GO:0001666);; Molecular Function: nucleic acid binding (GO:0003676);; Molecular Function: sequence-specific DNA binding transcription factor activity (GO:0003700);; Cellular Component: nucleus (GO:0005634);; Biological Process: protein targeting to membrane (…	--	tRNA (cytosine(34)-C(5))-methyltransferase OS=Gallus gallus GN=NSUN2 PE=2 SV=1	PREDICTED: multisite-specific tRNA:(cytosine-C(5))-methyltransferase-like [Solanum lycopersicum]
comp86373_c0	7.7	5.63	16.18	--	--	Biological Process: reproduction (GO:0000003);; Biological Process: organ morphogenesis (GO:0009887);; Biological Process: gene expression (GO:0010467);; Biological Process: regulation of cell cycle process (GO:0010564);; Biological Process: primary metabolic process (GO:0044238);; Biological Process: cellular biosynthetic process (GO:0044249);; Biological Process: cellular macromolecule metaboli…	--	NAC domain-containing protein 8 OS=Arabidopsis thaliana GN=NAC008 PE=2 SV=1	PREDICTED: NAC domain-containing protein 8-like [Solanum lycopersicum]
comp87403_c0	137.98	211.79	182.1	--	--	Biological Process: MAPK cascade (GO:0000165);; Biological Process: response to hypoxia (GO:0001666);; Molecular Function: DNA binding (GO:0003677);; Molecular Function: sequence-specific DNA binding transcription factor activity (GO:0003700);; Cellular Component: nucleus (GO:0005634);; Biological Process: regulation of transcription, DNA-dependent (GO:0006355);; Biological Process: protein targe…	--	NAC domain-containing protein 2 OS=Arabidopsis thaliana GN=NAC002 PE=2 SV=2	nam-like protein 10 [Petunia x hybrida]
