# Supplementary material for: Transcriptomic Analysis of Multipurpose Timber Yielding Tree Neolamarckia cadamba during Xylogenesis Using RNA-Seq
Source: PLoS One. 2016 Jul 20;11(7):e0159407. doi: 10.1371/journal.pone.0159407 (PMC4954708; doi:10.1371/journal.pone.0159407)
Supplement: S14 File — The color green and red indicate the UniGenes from DEGs and UniGenes with an expression profile showing that abundance in the M and B libraries was higher than in the A library in DEGs, respectively. (XLSX) [file pone.0159407.s018.xlsx]

## Sheet: Sheet1
Protein name	UniGene ID	Apical	Middle	Basal	COG_class	COG_class_annotation	GO_annotation	KEGG_annotation	Swissprot_annotation	nr_annotation
4CL
	comp80489_c0	109.35	446.83	374.04	[IQ]	--	Molecular Function: fatty-acyl-CoA synthase activity (GO:0004321);; Molecular Function: ATP binding (GO:0005524);; Cellular Component: nucleus (GO:0005634);; Cellular Component: peroxisome (GO:0005777);; Biological Process: polyamine catabolic process (GO:0006598);; Biological Process: protein targeting to membrane (GO:0006612);; Biological Process: response to wounding (GO:0009611);; Biological …	K01904|0.0|vvi:100254698|hypothetical protein LOC100254698	4-coumarate--CoA ligase 2 OS=Nicotiana tabacum GN=4CL2 PE=2 SV=1	4-hydroxycinnamoyl-CoA ligase 3 [Coffea arabica]
	comp85529_c0	87.32	317.89	252.98	[IQ]	--	Molecular Function: fatty-acyl-CoA synthase activity (GO:0004321);; Molecular Function: ATP binding (GO:0005524);; Cellular Component: nucleus (GO:0005634);; Cellular Component: peroxisome (GO:0005777);; Biological Process: polyamine catabolic process (GO:0006598);; Biological Process: protein targeting to membrane (GO:0006612);; Biological Process: response to wounding (GO:0009611);; Biological …	K01904|0.0|vvi:100254698|hypothetical protein LOC100254698	4-coumarate--CoA ligase 1 OS=Nicotiana tabacum GN=4CL1 PE=2 SV=1	4-hydroxycinnamoyl-CoA ligase 4 [Coffea arabica]
	comp85502_c0	75.56	93.83	151.32	[IQ]	--	Cellular Component: mitochondrion (GO:0005739);; Cellular Component: cytosol (GO:0005829);; Biological Process: lipid metabolic process (GO:0006629);; Molecular Function: o-succinylbenzoate-CoA ligase activity (GO:0008756);; Cellular Component: plasmodesma (GO:0009506);; Cellular Component: chloroplast stroma (GO:0009570);; Biological Process: positive regulation of seed germination (GO:0010030);…	--	4-coumarate--CoA ligase-like 10 OS=Arabidopsis thaliana GN=4CLL10 PE=2 SV=1	4-hydroxycinnamoyl-CoA ligase 2 [Coffea arabica]
	comp81690_c1	51.97	2.11	0.93	[IQ]	--	Molecular Function: fatty-acyl-CoA synthase activity (GO:0004321);; Molecular Function: ATP binding (GO:0005524);; Cellular Component: nucleus (GO:0005634);; Cellular Component: peroxisome (GO:0005777);; Biological Process: polyamine catabolic process (GO:0006598);; Biological Process: protein targeting to membrane (GO:0006612);; Biological Process: response to wounding (GO:0009611);; Biological …	K01904|0.0|rcu:RCOM_1325310|AMP dependent CoA ligase, putative (EC:1.13.12.7)	4-coumarate--CoA ligase 2 OS=Glycine max PE=2 SV=2	4-coumarate:CoA ligase 3 [Theobroma cacao]
	comp74077_c1	89.06	14.19	11.64	[IQ]	--	Cellular Component: mitochondrion (GO:0005739);; Cellular Component: cytosol (GO:0005829);; Biological Process: lipid metabolic process (GO:0006629);; Molecular Function: o-succinylbenzoate-CoA ligase activity (GO:0008756);; Cellular Component: plasmodesma (GO:0009506);; Cellular Component: chloroplast stroma (GO:0009570);; Biological Process: positive regulation of seed germination (GO:0010030);…	--	4-coumarate--CoA ligase-like 10 OS=Arabidopsis thaliana GN=4CLL10 PE=2 SV=1	4-hydroxycinnamoyl-CoA ligase 2 [Coffea arabica]
	comp76086_c0	2.54	3.08	2.15	[IQ]	--	Molecular Function: fatty-acyl-CoA synthase activity (GO:0004321);; Cellular Component: peroxisome (GO:0005777);; Biological Process: response to wounding (GO:0009611);; Biological Process: jasmonic acid biosynthetic process (GO:0009695);; Biological Process: coumarin biosynthetic process (GO:0009805);; Biological Process: auxin biosynthetic process (GO:0009851);; Biological Process: positive reg…	--	4-coumarate--CoA ligase-like 9 OS=Arabidopsis thaliana GN=4CLL9 PE=1 SV=2	4-coumarate CoA ligase [Lonicera japonica]
C3H
	comp85820_c0	0.37	5.16	64.11	[Q]	Secondary metabolites biosynthesis, transport and catabolism	Molecular Function: monooxygenase activity (GO:0004497);; Molecular Function: iron ion binding (GO:0005506);; Cellular Component: mitochondrion (GO:0005739);; Cellular Component: endoplasmic reticulum (GO:0005783);; Cellular Component: plasma membrane (GO:0005886);; Molecular Function: electron carrier activity (GO:0009055);; Biological Process: response to wounding (GO:0009611);; Biological Proc…	--	Cytochrome P450 98A3 OS=Arabidopsis thaliana GN=CYP98A3 PE=1 SV=1	CYP92B2v3 [Nicotiana tabacum]
	comp64828_c0	1.08	18.28	5.31	[Q]	Secondary metabolites biosynthesis, transport and catabolism	Molecular Function: monooxygenase activity (GO:0004497);; Molecular Function: iron ion binding (GO:0005506);; Cellular Component: extracellular region (GO:0005576);; Cellular Component: mitochondrion (GO:0005739);; Cellular Component: endoplasmic reticulum (GO:0005783);; Cellular Component: plasma membrane (GO:0005886);; Biological Process: spermidine metabolic process (GO:0008216);; Molecular Fu…	K09754|7e-55|pop:POPTR_685839|CYP98A27	Cytochrome P450 98A2 OS=Glycine max GN=CYP98A2 PE=2 SV=1	putative p-coumaroyl 3&apos;-hydroxylase CYP98A-C1 [Coffea canephora]
	comp54189_c0	14.41	4.34	1.09	--	--	Molecular Function: monooxygenase activity (GO:0004497);; Molecular Function: iron ion binding (GO:0005506);; Cellular Component: mitochondrion (GO:0005739);; Cellular Component: endoplasmic reticulum (GO:0005783);; Cellular Component: plasma membrane (GO:0005886);; Biological Process: ion transport (GO:0006811);; Biological Process: spermidine metabolic process (GO:0008216);; Molecular Function:…	K09754|5e-39|vvi:100263633|hypothetical protein LOC100263633	Cytochrome P450 98A2 OS=Glycine max GN=CYP98A2 PE=2 SV=1	4-coumaric acid 3`-hydroxylase 25 [Coffea arabica]
	comp76514_c0	110.01	337.95	276.54	[Q]	Secondary metabolites biosynthesis, transport and catabolism	Molecular Function: iron ion binding (GO:0005506);; Cellular Component: mitochondrion (GO:0005739);; Cellular Component: endoplasmic reticulum (GO:0005783);; Cellular Component: plasma membrane (GO:0005886);; Biological Process: spermidine metabolic process (GO:0008216);; Molecular Function: electron carrier activity (GO:0009055);; Biological Process: response to UV (GO:0009411);; Biological Proc…	K09754|0.0|pop:POPTR_685839|CYP98A27	Cytochrome P450 98A2 OS=Glycine max GN=CYP98A2 PE=2 SV=1	4-coumaric acid 3`-hydroxylase 34 [Coffea arabica]
	comp85159_c0	176.37	243.74	172.95	[Q]	Secondary metabolites biosynthesis, transport and catabolism	Molecular Function: iron ion binding (GO:0005506);; Cellular Component: mitochondrion (GO:0005739);; Cellular Component: endoplasmic reticulum (GO:0005783);; Cellular Component: plasma membrane (GO:0005886);; Biological Process: spermidine metabolic process (GO:0008216);; Molecular Function: electron carrier activity (GO:0009055);; Biological Process: response to UV (GO:0009411);; Biological Proc…	K09754|0.0|rcu:RCOM_1106600|cytochrome P450, putative (EC:1.14.13.21)	Cytochrome P450 98A2 OS=Glycine max GN=CYP98A2 PE=2 SV=1	p-coumaroyl quinate/shikimate 3&apos;-hydroxylase [Coffea canephora]
	comp83709_c0	4.35	8.82	8.2	--	--	Molecular Function: iron ion binding (GO:0005506);; Cellular Component: mitochondrion (GO:0005739);; Cellular Component: endoplasmic reticulum (GO:0005783);; Cellular Component: plasma membrane (GO:0005886);; Molecular Function: electron carrier activity (GO:0009055);; Biological Process: response to wounding (GO:0009611);; Biological Process: coumarin biosynthetic process (GO:0009805);; Biologic…	K09754|5e-52|vvi:100263633|hypothetical protein LOC100263633	Cytochrome P450 98A3 OS=Arabidopsis thaliana GN=CYP98A3 PE=1 SV=1	cytochrome P450 98A3 [Coffea arabica]
C4H
	comp81826_c0	433.98	1420.74	1258.32	[Q]	Secondary metabolites biosynthesis, transport and catabolism	Molecular Function: iron ion binding (GO:0005506);; Cellular Component: extracellular region (GO:0005576);; Cellular Component: mitochondrion (GO:0005739);; Cellular Component: vacuolar membrane (GO:0005774);; Cellular Component: endoplasmic reticulum (GO:0005783);; Cellular Component: Golgi apparatus (GO:0005794);; Cellular Component: plasma membrane (GO:0005886);; Molecular Function: electron c…	K00487|0.0|pop:POPTR_823837|C4H2, CYP73A42	Trans-cinnamate 4-monooxygenase OS=Catharanthus roseus GN=CYP73A4 PE=2 SV=1	cinnamate 4-hydroxylase [Neolamarckia cadamba]
	comp71400_c0	29.55	179.23	22.79	[Q]	Secondary metabolites biosynthesis, transport and catabolism	Molecular Function: iron ion binding (GO:0005506);; Cellular Component: extracellular region (GO:0005576);; Cellular Component: vacuolar membrane (GO:0005774);; Cellular Component: endoplasmic reticulum (GO:0005783);; Cellular Component: Golgi apparatus (GO:0005794);; Cellular Component: plasma membrane (GO:0005886);; Molecular Function: electron carrier activity (GO:0009055);; Biological Process…	K00487|0.0|pop:POPTR_584578|C4H3	Trans-cinnamate 4-monooxygenase OS=Zinnia violacea GN=CYP73A12 PE=2 SV=1	elicitor-inducible cytochrome P450 [Nicotiana tabacum]
CAD
	comp72631_c0	4.9	1.92	0.57	[R]	General function prediction only	Biological Process: defense response to insect (GO:0002213);; Molecular Function: glutamate-cysteine ligase activity (GO:0004357);; Biological Process: glucose catabolic process (GO:0006007);; Biological Process: glutathione biosynthetic process (GO:0006750);; Biological Process: amino acid transport (GO:0006865);; Biological Process: toxin catabolic process (GO:0009407);; Biological Process: res…	--	8-hydroxygeraniol dehydrogenase OS=Catharanthus roseus GN=10HGO PE=1 SV=1	hypothetical protein PRUPE_ppa007605mg [Prunus persica]
	comp67379_c0	0.57	4.05	7.88	[R]	General function prediction only	Cellular Component: mitochondrion (GO:0005739);; Biological Process: amino acid transport (GO:0006865);; Molecular Function: zinc ion binding (GO:0008270);; Biological Process: toxin catabolic process (GO:0009407);; Biological Process: response to bacterium (GO:0009617);; Biological Process: plant-type hypersensitive response (GO:0009626);; Biological Process: lignin biosynthetic process (GO:0009…	--	Mannitol dehydrogenase (Fragment) OS=Petroselinum crispum GN=ELI3 PE=2 SV=1	sinapyl alcohol dehydrogenase-like 3 [Nicotiana tabacum]
	comp85395_c0	12.03	16.52	23.69	[R]	General function prediction only	Biological Process: MAPK cascade (GO:0000165);; Molecular Function: nucleotide binding (GO:0000166);; Biological Process: respiratory burst involved in defense response (GO:0002679);; Molecular Function: copper ion binding (GO:0005507);; Cellular Component: mitochondrion (GO:0005739);; Cellular Component: cytosol (GO:0005829);; Biological Process: protein targeting to membrane (GO:0006612);; Biol…	--	Probable cinnamyl alcohol dehydrogenase 1 OS=Arabidopsis thaliana GN=CAD1 PE=2 SV=1	unnamed protein product [Vitis vinifera]
	comp94121_c0	10.45	18.85	15.2	[R]	General function prediction only	Biological Process: defense response to insect (GO:0002213);; Molecular Function: glutamate-cysteine ligase activity (GO:0004357);; Cellular Component: mitochondrion (GO:0005739);; Biological Process: gluconeogenesis (GO:0006094);; Biological Process: glycolysis (GO:0006096);; Biological Process: glutathione biosynthetic process (GO:0006750);; Biological Process: amino acid transport (GO:0006865)…	--	Probable cinnamyl alcohol dehydrogenase 6 OS=Oryza sativa subsp. japonica GN=CAD6 PE=2 SV=2	putative cinnamyl alcohol dehydrogenase [Camellia sinensis]
	comp80464_c0	257.46	224.62	368.99	[R]	General function prediction only	Molecular Function: nucleotide binding (GO:0000166);; Biological Process: defense response to insect (GO:0002213);; Molecular Function: glutamate-cysteine ligase activity (GO:0004357);; Cellular Component: mitochondrion (GO:0005739);; Biological Process: gluconeogenesis (GO:0006094);; Biological Process: glycolysis (GO:0006096);; Biological Process: glutathione biosynthetic process (GO:0006750);;…	K00083|0.0|pop:POPTR_667694|SAD	Probable mannitol dehydrogenase OS=Fragaria ananassa GN=CAD PE=1 SV=1	cinnamyl alcohol dehydrogenase [Neolamarckia cadamba]
	comp52220_c0	410.12	835.62	1087.9	[R]	General function prediction only	Cellular Component: cytosol (GO:0005829);; Biological Process: protein targeting to membrane (GO:0006612);; Molecular Function: zinc ion binding (GO:0008270);; Biological Process: response to wounding (GO:0009611);; Biological Process: coumarin biosynthetic process (GO:0009805);; Biological Process: lignin biosynthetic process (GO:0009809);; Biological Process: positive regulation of flavonoid bi…	K00083|0.0|vvi:100257308|hypothetical protein LOC100257308	Cinnamyl alcohol dehydrogenase 1 OS=Ocimum basilicum GN=CAD1 PE=1 SV=1	RecName: Full=Cinnamyl alcohol dehydrogenase 1; Short=CAD 1; Short=ObaCAD1
	comp338664_c0	1.47	0.23	0.89	[R]	General function prediction only	Molecular Function: nucleotide binding (GO:0000166);; Biological Process: defense response to insect (GO:0002213);; Molecular Function: glutamate-cysteine ligase activity (GO:0004357);; Cellular Component: mitochondrion (GO:0005739);; Biological Process: gluconeogenesis (GO:0006094);; Biological Process: glycolysis (GO:0006096);; Biological Process: glutathione biosynthetic process (GO:0006750);;…	K00083|8e-26|pop:POPTR_667694|SAD	Probable cinnamyl alcohol dehydrogenase 6 OS=Arabidopsis thaliana GN=CAD6 PE=2 SV=1	Cinnamyl alcohol dehydrogenase 6 [Theobroma cacao]
	comp43255_c0	0.33	0	0	--	--	Cellular Component: cytosol (GO:0005829);; Biological Process: protein targeting to membrane (GO:0006612);; Molecular Function: zinc ion binding (GO:0008270);; Biological Process: response to wounding (GO:0009611);; Biological Process: coumarin biosynthetic process (GO:0009805);; Biological Process: lignin biosynthetic process (GO:0009809);; Biological Process: positive regulation of flavonoid bi…	K00083|4e-14|vvi:100257308|hypothetical protein LOC100257308	Cinnamyl alcohol dehydrogenase 1 OS=Ocimum basilicum GN=CAD1 PE=1 SV=1	RecName: Full=Cinnamyl alcohol dehydrogenase 1; Short=CAD 1; Short=ObaCAD1
	comp796085_c0	0.25	0.75	0.12	[MG]	--	Biological Process: alternative nuclear mRNA splicing, via spliceosome (GO:0000380);; Molecular Function: double-stranded DNA binding (GO:0003690);; Molecular Function: single-stranded DNA binding (GO:0003697);; Molecular Function: mRNA binding (GO:0003729);; Molecular Function: protein kinase activity (GO:0004672);; Cellular Component: cell wall (GO:0005618);; Cellular Component: nucleolus (GO:0…	--	Cinnamoyl-CoA reductase 1 OS=Arabidopsis thaliana GN=CCR1 PE=1 SV=1	cinnamyl alcohol dehydrogenase [Pyrus pyrifolia]
CCOAOMT
	comp76851_c0	567.42	2682.27	3419.5	[R]	General function prediction only	Cellular Component: nucleus (GO:0005634);; Cellular Component: cytosol (GO:0005829);; Biological Process: polyamine catabolic process (GO:0006598);; Biological Process: response to wounding (GO:0009611);; Biological Process: coumarin biosynthetic process (GO:0009805);; Biological Process: lignin biosynthetic process (GO:0009809);; Biological Process: positive regulation of flavonoid biosynthetic …	K00588|1e-166|vvi:100243978|hypothetical protein LOC100243978	Caffeoyl-CoA O-methyltransferase OS=Populus tremuloides PE=2 SV=1	caffeoyl-CoA 3-O methyltransferase [Coffea canephora]
	comp45078_c0	2.95	19.06	43.71	[R]	General function prediction only	Cellular Component: nucleus (GO:0005634);; Cellular Component: cytosol (GO:0005829);; Biological Process: polyamine catabolic process (GO:0006598);; Biological Process: response to wounding (GO:0009611);; Biological Process: coumarin biosynthetic process (GO:0009805);; Biological Process: positive regulation of flavonoid biosynthetic process (GO:0009963);; Biological Process: cysteine biosyntheti…	--	Probable caffeoyl-CoA O-methyltransferase At4g26220 OS=Arabidopsis thaliana GN=At4g26220 PE=2 SV=1	predicted protein [Populus trichocarpa]
	comp93287_c0	20.69	13.13	9.58	[R]	General function prediction only	Cellular Component: nucleus (GO:0005634);; Cellular Component: mitochondrion (GO:0005739);; Cellular Component: cytosol (GO:0005829);; Biological Process: polyamine catabolic process (GO:0006598);; Biological Process: response to wounding (GO:0009611);; Biological Process: anthocyanin-containing compound biosynthetic process (GO:0009718);; Biological Process: coumarin biosynthetic process (GO:000…	K00588|1e-102|rcu:RCOM_1148460|o-methyltransferase, putative (EC:2.1.1.104)	Caffeoyl-CoA O-methyltransferase OS=Populus kitakamiensis PE=2 SV=1	o-methyltransferase, putative [Ricinus communis]
CCR
	comp73764_c0	108.54	206.64	165.46	[MG]	--	Biological Process: alternative nuclear mRNA splicing, via spliceosome (GO:0000380);; Molecular Function: double-stranded DNA binding (GO:0003690);; Molecular Function: single-stranded DNA binding (GO:0003697);; Molecular Function: mRNA binding (GO:0003729);; Molecular Function: protein kinase activity (GO:0004672);; Molecular Function: calmodulin binding (GO:0005516);; Cellular Component: cell w…	K09753|0.0|vvi:100251623|hypothetical protein LOC100251623	Cinnamoyl-CoA reductase 1 OS=Arabidopsis thaliana GN=CCR1 PE=1 SV=1	cinnamoyl-CoA reductase [Solanum lycopersicum]
	comp80771_c0	98.22	114.39	174.35	[MG]	--	Molecular Function: nucleotide binding (GO:0000166);; Biological Process: alternative nuclear mRNA splicing, via spliceosome (GO:0000380);; Molecular Function: double-stranded DNA binding (GO:0003690);; Molecular Function: single-stranded DNA binding (GO:0003697);; Molecular Function: mRNA binding (GO:0003729);; Molecular Function: catalytic activity (GO:0003824);; Molecular Function: protein kin…	--	Cinnamoyl-CoA reductase 1 OS=Arabidopsis thaliana GN=CCR1 PE=1 SV=1	putative cinnamyl alcohol dehydrogenase [Malus domestica]
	comp82007_c1	14.17	14.63	9.46	[MG]	--	Molecular Function: nucleotide binding (GO:0000166);; Biological Process: alternative nuclear mRNA splicing, via spliceosome (GO:0000380);; Molecular Function: double-stranded DNA binding (GO:0003690);; Molecular Function: single-stranded DNA binding (GO:0003697);; Molecular Function: mRNA binding (GO:0003729);; Molecular Function: protein kinase activity (GO:0004672);; Molecular Function: calmod…	--	Cinnamoyl-CoA reductase 1 OS=Arabidopsis thaliana GN=CCR1 PE=1 SV=1	PREDICTED: cinnamoyl-CoA reductase 1-like [Solanum lycopersicum]
	comp84867_c0	239.66	150	214.9	[MG]	--	Molecular Function: nucleotide binding (GO:0000166);; Biological Process: alternative nuclear mRNA splicing, via spliceosome (GO:0000380);; Molecular Function: double-stranded DNA binding (GO:0003690);; Molecular Function: single-stranded DNA binding (GO:0003697);; Molecular Function: mRNA binding (GO:0003729);; Molecular Function: protein kinase activity (GO:0004672);; Molecular Function: calmod…	--	Cinnamoyl-CoA reductase 1 OS=Arabidopsis thaliana GN=CCR1 PE=1 SV=1	PREDICTED: dihydroflavonol-4-reductase [Vitis vinifera]
	comp55595_c0	0	1.11	1.13	[MG]	--	Molecular Function: nucleotide binding (GO:0000166);; Biological Process: alternative nuclear mRNA splicing, via spliceosome (GO:0000380);; Molecular Function: double-stranded DNA binding (GO:0003690);; Molecular Function: single-stranded DNA binding (GO:0003697);; Molecular Function: mRNA binding (GO:0003729);; Molecular Function: catalytic activity (GO:0003824);; Molecular Function: protein kin…	--	Cinnamoyl-CoA reductase 1 OS=Arabidopsis thaliana GN=CCR1 PE=1 SV=1	unnamed protein product [Vitis vinifera]
	comp70953_c0	5.38	2.43	1.39	[MG]	--	Molecular Function: nucleotide binding (GO:0000166);; Biological Process: alternative nuclear mRNA splicing, via spliceosome (GO:0000380);; Molecular Function: double-stranded DNA binding (GO:0003690);; Molecular Function: single-stranded DNA binding (GO:0003697);; Molecular Function: mRNA binding (GO:0003729);; Molecular Function: protein kinase activity (GO:0004672);; Molecular Function: calmod…	--	Cinnamoyl-CoA reductase 2 OS=Arabidopsis thaliana GN=CCR2 PE=1 SV=1	PREDICTED: cinnamoyl-CoA reductase 1-like [Solanum lycopersicum]
	comp70953_c1	3.37	3.19	4.86	[MG]	--	Molecular Function: nucleotide binding (GO:0000166);; Biological Process: alternative nuclear mRNA splicing, via spliceosome (GO:0000380);; Molecular Function: RNA binding (GO:0003723);; Molecular Function: protein kinase activity (GO:0004672);; Molecular Function: calmodulin binding (GO:0005516);; Cellular Component: cell wall (GO:0005618);; Cellular Component: nucleolus (GO:0005730);; Cellular …	--	Cinnamoyl-CoA reductase 1 OS=Arabidopsis thaliana GN=CCR1 PE=1 SV=1	PREDICTED: cinnamoyl-CoA reductase 1-like [Fragaria vesca subsp. vesca]
COMT
	comp76333_c0	667.66	1452.57	1631.06	[QR]	--	Cellular Component: nucleus (GO:0005634);; Cellular Component: cytosol (GO:0005829);; Cellular Component: plasma membrane (GO:0005886);; Biological Process: polyamine catabolic process (GO:0006598);; Cellular Component: plasmodesma (GO:0009506);; Biological Process: response to wounding (GO:0009611);; Biological Process: coumarin biosynthetic process (GO:0009805);; Biological Process: lignin bios…	K05279|0.0|vvi:100258977|hypothetical protein LOC100258977	Caffeic acid 3-O-methyltransferase OS=Coffea canephora PE=2 SV=1	caffeic acid O-methyltransferase [Coffea canephora]
	comp51784_c0	19.63	19.15	31.3	[QR]	--	Cellular Component: nucleus (GO:0005634);; Cellular Component: cytosol (GO:0005829);; Cellular Component: plasma membrane (GO:0005886);; Biological Process: polyamine catabolic process (GO:0006598);; Molecular Function: O-methyltransferase activity (GO:0008171);; Molecular Function: S-adenosylmethionine-dependent methyltransferase activity (GO:0008757);; Cellular Component: plasmodesma (GO:000950…	K05279|1e-144|pop:POPTR_834247|COMT2	Caffeic acid 3-O-methyltransferase OS=Prunus dulcis GN=COMT1 PE=2 SV=1	Caffeic acid 3-O-methyltransferase 1 isoform 1 [Theobroma cacao]
	comp86456_c0	17.45	31.5	51.92	[QR]	--	Cellular Component: nucleus (GO:0005634);; Cellular Component: cytosol (GO:0005829);; Cellular Component: plasma membrane (GO:0005886);; Biological Process: polyamine catabolic process (GO:0006598);; Molecular Function: O-methyltransferase activity (GO:0008171);; Cellular Component: plasmodesma (GO:0009506);; Biological Process: response to wounding (GO:0009611);; Biological Process: coumarin bio…	--	Caffeic acid 3-O-methyltransferase OS=Medicago sativa PE=1 SV=1	Caffeic acid 3-O-methyltransferase 1 isoform 1 [Theobroma cacao]
CSE
	comp84423_c0	120.6	299.19	429.11	[I]	Lipid transport and metabolism	Molecular Function: 2-acylglycerol O-acyltransferase activity (GO:0003846);; Molecular Function: lysophospholipase activity (GO:0004622);; Cellular Component: plasma membrane (GO:0005886);; Biological Process: fatty acid metabolic process (GO:0006631);; Biological Process: acylglycerol metabolic process (GO:0006639);; Cellular Component: plasmodesma (GO:0009506);; Cellular Component: chloroplast …	--	Monoglyceride lipase OS=Rattus norvegicus GN=Mgll PE=1 SV=1	PREDICTED: monoglyceride lipase-like [Solanum lycopersicum]
	comp83477_c0	18.47	47.4	34.95	[I]	Lipid transport and metabolism	Molecular Function: binding (GO:0005488);; Cellular Component: cytoplasm (GO:0005737);; Biological Process: fatty acid metabolic process (GO:0006631);; Biological Process: inflammatory response (GO:0006954);; Cellular Component: plasmodesma (GO:0009506);; Biological Process: regulation of signal transduction (GO:0009966);; Molecular Function: lipase activity (GO:0016298);; Biological Process: reg…	--	Monoglyceride lipase OS=Homo sapiens GN=MGLL PE=1 SV=2	PREDICTED: monoglyceride lipase-like [Solanum lycopersicum]
	comp52391_c0	29.27	94.37	265.92	[I]	Lipid transport and metabolism	Biological Process: transition metal ion transport (GO:0000041);; Cellular Component: nucleus (GO:0005634);; Biological Process: fatty acid metabolic process (GO:0006631);; Biological Process: acylglycerol metabolic process (GO:0006639);; Biological Process: metabolic process (GO:0008152);; Biological Process: response to wounding (GO:0009611);; Biological Process: regulation of cell communicatio…	--	Monoglyceride lipase OS=Mus musculus GN=Mgll PE=1 SV=1	PREDICTED: monoglyceride lipase-like [Solanum lycopersicum]
	comp85416_c0	7.75	11.34	11.02	[I]	Lipid transport and metabolism	Molecular Function: catalytic activity (GO:0003824);; Cellular Component: cytoplasm (GO:0005737);; Cellular Component: plasma membrane (GO:0005886);; Biological Process: chromatin silencing (GO:0006342);; Biological Process: response to wounding (GO:0009611);; Molecular Function: hydrolase activity (GO:0016787);; Biological Process: small molecule metabolic process (GO:0044281);; Biological Proce…	--	Monoglyceride lipase OS=Homo sapiens GN=MGLL PE=1 SV=2	PREDICTED: uncharacterized abhydrolase domain-containing protein DDB_G0269086-like [Glycine max]
	comp74356_c1	1.6	0.55	1.41	[I]	Lipid transport and metabolism	Cellular Component: nucleus (GO:0005634);; Cellular Component: Golgi apparatus (GO:0005794);; Biological Process: fatty acid metabolic process (GO:0006631);; Biological Process: acylglycerol metabolic process (GO:0006639);; Biological Process: response to wounding (GO:0009611);; Biological Process: regulation of cell communication (GO:0010646);; Biological Process: lipid catabolic process (GO:001…	--	Monoglyceride lipase OS=Homo sapiens GN=MGLL PE=1 SV=2	PREDICTED: monoglyceride lipase-like [Solanum lycopersicum]
	comp83253_c0	0.81	4.49	6.07	[I]	Lipid transport and metabolism	Molecular Function: protein binding (GO:0005515);; Cellular Component: cytoplasm (GO:0005737);; Biological Process: fatty acid metabolic process (GO:0006631);; Biological Process: inflammatory response (GO:0006954);; Biological Process: response to cold (GO:0009409);; Biological Process: response to water deprivation (GO:0009414);; Biological Process: response to abscisic acid stimulus (GO:000973…	--	Monoglyceride lipase OS=Homo sapiens GN=MGLL PE=1 SV=2	PREDICTED: monoglyceride lipase-like [Solanum lycopersicum]
	comp80180_c0	27.09	34.74	54.25	[I]	Lipid transport and metabolism	Molecular Function: binding (GO:0005488);; Biological Process: fatty acid metabolic process (GO:0006631);; Biological Process: inflammatory response (GO:0006954);; Biological Process: regulation of signal transduction (GO:0009966);; Biological Process: response to chitin (GO:0010200);; Molecular Function: lipase activity (GO:0016298);; Molecular Function: hydrolase activity (GO:0016787);; Biologi…	--	Monoglyceride lipase OS=Homo sapiens GN=MGLL PE=1 SV=2	PREDICTED: monoglyceride lipase-like [Solanum lycopersicum]
	comp84288_c0	21.85	17.11	23.37	[I]	Lipid transport and metabolism	Molecular Function: lipid binding (GO:0008289);; Molecular Function: hydrolase activity (GO:0016787);; Biological Process: arachidonic acid metabolic process (GO:0019369);; Cellular Component: cytoplasmic part (GO:0044444);; Cellular Component: synapse (GO:0045202);; Biological Process: acylglycerol catabolic process (GO:0046464);; Molecular Function: acylglycerol lipase activity (GO:0047372);; B…	--	Monoglyceride lipase OS=Rattus norvegicus GN=Mgll PE=1 SV=1	hypothetical protein PRUPE_ppa006906mg [Prunus persica]
	comp74356_c0	1.24	0	1.04	--	--	Cellular Component: nucleus (GO:0005634);; Cellular Component: Golgi apparatus (GO:0005794);; Molecular Function: hydrolase activity (GO:0016787);;	--	--	hypothetical protein PRUPE_ppb012289mg, partial [Prunus persica]
	comp776487_c0	0	0	0.6	--	--	Cellular Component: nucleus (GO:0005634);; Cellular Component: Golgi apparatus (GO:0005794);; Molecular Function: acylglycerol lipase activity (GO:0047372);;	--	--	hypothetical protein PRUPE_ppb012289mg, partial [Prunus persica]
	comp64950_c0	3.13	0.38	1.49	--	--	Molecular Function: catalytic activity (GO:0003824);; Cellular Component: cytoplasm (GO:0005737);; Cellular Component: plasma membrane (GO:0005886);; Biological Process: chromatin silencing (GO:0006342);; Biological Process: fatty acid metabolic process (GO:0006631);; Biological Process: regulation of signal transduction (GO:0009966);; Biological Process: lipid catabolic process (GO:0016042);; Bi…	--	Uncharacterized abhydrolase domain-containing protein DDB_G0269086 OS=Dictyostelium discoideum GN=DDB_G0269086 PE=1 SV=2	hypothetical protein PRUPE_ppa008391mg [Prunus persica]
	comp48556_c0	0	0	0.93	--	--	Cellular Component: nucleus (GO:0005634);; Cellular Component: Golgi apparatus (GO:0005794);; Molecular Function: acylglycerol lipase activity (GO:0047372);;	--	--	PREDICTED: monoglyceride lipase-like [Solanum lycopersicum]
F5H
	comp81995_c0	132.23	674.42	694.5	[Q]	Secondary metabolites biosynthesis, transport and catabolism	Biological Process: very long-chain fatty acid metabolic process (GO:0000038);; Molecular Function: binding (GO:0005488);; Molecular Function: iron ion binding (GO:0005506);; Cellular Component: endoplasmic reticulum (GO:0005783);; Biological Process: intra-Golgi vesicle-mediated transport (GO:0006891);; Biological Process: cellular membrane fusion (GO:0006944);; Molecular Function: electron carr…	K09755|0.0|vvi:100267863|hypothetical protein LOC100267863	Cytochrome P450 84A1 OS=Arabidopsis thaliana GN=CYP84A1 PE=2 SV=1	coniferylalcohol 5-hydroxylase [Centaurium erythraea]
HCT
	comp83765_c0	97.01	328.51	333.95	--	--	Molecular Function: protein binding (GO:0005515);; Cellular Component: cytosol (GO:0005829);; Biological Process: protein targeting to membrane (GO:0006612);; Biological Process: response to wounding (GO:0009611);; Biological Process: coumarin biosynthetic process (GO:0009805);; Biological Process: lignin biosynthetic process (GO:0009809);; Biological Process: positive regulation of flavonoid bio…	K13065|0.0|pop:POPTR_554899|HCQ7	Shikimate O-hydroxycinnamoyltransferase OS=Nicotiana tabacum GN=HST PE=1 SV=1	hydroxycinnamoyl transferase [Coffea arabica]
	comp85877_c0	39.92	6.25	2.47	--	--	Molecular Function: protein binding (GO:0005515);; Cellular Component: cytosol (GO:0005829);; Biological Process: response to stress (GO:0006950);; Biological Process: lignin biosynthetic process (GO:0009809);; Biological Process: alkaloid biosynthetic process (GO:0009821);; Biological Process: positive regulation of flavonoid biosynthetic process (GO:0009963);; Biological Process: auxin homeosta…	--	Spermidine hydroxycinnamoyl transferase OS=Arabidopsis thaliana GN=SHT PE=1 SV=1	hydroxycinnamoyl-CoA shikimate/quinate hydroxycinnamoyl transferase [Coffea arabica]
	comp86067_c0	49.86	50.63	59.38	--	--	Molecular Function: protein binding (GO:0005515);; Cellular Component: cytosol (GO:0005829);; Biological Process: protein targeting to membrane (GO:0006612);; Biological Process: response to wounding (GO:0009611);; Biological Process: coumarin biosynthetic process (GO:0009805);; Biological Process: lignin biosynthetic process (GO:0009809);; Biological Process: positive regulation of flavonoid bio…	--	Shikimate O-hydroxycinnamoyltransferase OS=Nicotiana tabacum GN=HST PE=1 SV=1	hydroxycinnamoyl-CoA shikimate/quinate hydroxycinnamoyl transferase [Coffea arabica]
	comp8244_c0	1.11	0	0	--	--	Molecular Function: protein binding (GO:0005515);; Cellular Component: cytosol (GO:0005829);; Biological Process: protein targeting to membrane (GO:0006612);; Biological Process: response to wounding (GO:0009611);; Biological Process: coumarin biosynthetic process (GO:0009805);; Biological Process: lignin biosynthetic process (GO:0009809);; Biological Process: positive regulation of flavonoid bio…	--	Shikimate O-hydroxycinnamoyltransferase OS=Arabidopsis thaliana GN=HST PE=2 SV=1	PREDICTED: hydroxycinnamoyl-Coenzyme A shikimate/quinate hydroxycinnamoyltransferase-like [Vitis vinifera]
	comp84211_c0	0.63	2.29	3.8	--	--	Cellular Component: cytoplasm (GO:0005737);; Biological Process: epidermis development (GO:0008544);; Molecular Function: N-acyltransferase activity (GO:0016410);; Molecular Function: transferase activity (GO:0016740);; Biological Process: cellular component morphogenesis (GO:0032989);; Biological Process: cellular biosynthetic process (GO:0044249);; Molecular Function: hydroxycinnamoyltransferas…	--	Uncharacterized acetyltransferase At3g50280 OS=Arabidopsis thaliana GN=At3g50280 PE=1 SV=1	hydroxycinnamoyl-CoA shikimate/quinate hydroxycinnamoyl transferase [Coffea arabica]
	comp15315_c0	1.47	0	0	--	--	Molecular Function: protein binding (GO:0005515);; Cellular Component: cytosol (GO:0005829);; Biological Process: protein targeting to membrane (GO:0006612);; Biological Process: response to wounding (GO:0009611);; Biological Process: coumarin biosynthetic process (GO:0009805);; Biological Process: lignin biosynthetic process (GO:0009809);; Biological Process: positive regulation of flavonoid bio…	--	Shikimate O-hydroxycinnamoyltransferase OS=Nicotiana tabacum GN=HST PE=1 SV=1	hydroxycinnamoyl-CoA shikimate/quinate hydroxycinnamoyl transferase [Coffea arabica]
	comp6621_c0	0	0.23	0	--	--	Molecular Function: protein binding (GO:0005515);; Cellular Component: cytosol (GO:0005829);; Biological Process: response to stress (GO:0006950);; Biological Process: lignin biosynthetic process (GO:0009809);; Biological Process: positive regulation of flavonoid biosynthetic process (GO:0009963);; Biological Process: auxin homeostasis (GO:0010252);; Biological Process: suberin biosynthetic proce…	--	Shikimate O-hydroxycinnamoyltransferase OS=Arabidopsis thaliana GN=HST PE=2 SV=1	hypothetical protein PRUPE_ppa005452mg [Prunus persica]
PAL
	comp80867_c0	45.04	163.95	68.68	[E]	Amino acid transport and metabolism	Cellular Component: cytoplasm (GO:0005737);; Biological Process: L-phenylalanine catabolic process (GO:0006559);; Biological Process: response to oxidative stress (GO:0006979);; Biological Process: pollen development (GO:0009555);; Biological Process: cinnamic acid biosynthetic process (GO:0009800);; Biological Process: drought recovery (GO:0009819);; Biological Process: response to UV-B (GO:0010…	K10775|0.0|vvi:100241575|hypothetical protein LOC100241575	Phenylalanine ammonia-lyase (Fragment) OS=Vitis vinifera GN=PAL PE=2 SV=1	phenylalanine ammonia-lyase 3 [Coffea canephora]
	comp82409_c0	903.45	4002.25	2613.62	[E]	Amino acid transport and metabolism	Cellular Component: cytoplasm (GO:0005737);; Biological Process: L-phenylalanine catabolic process (GO:0006559);; Biological Process: response to oxidative stress (GO:0006979);; Biological Process: pollen development (GO:0009555);; Biological Process: cinnamic acid biosynthetic process (GO:0009800);; Biological Process: drought recovery (GO:0009819);; Biological Process: response to UV-B (GO:0010…	K10775|0.0|vvi:100241377|hypothetical protein LOC100241377	Phenylalanine ammonia-lyase OS=Camellia sinensis GN=PAL PE=2 SV=1	phenylalanine ammonia-lyase 1 [Coffea canephora]
	comp82409_c1	165.55	1016.37	921.12	--	--	Cellular Component: cytoplasm (GO:0005737);; Biological Process: L-phenylalanine catabolic process (GO:0006559);; Biological Process: response to oxidative stress (GO:0006979);; Biological Process: pollen development (GO:0009555);; Biological Process: cinnamic acid biosynthetic process (GO:0009800);; Biological Process: drought recovery (GO:0009819);; Biological Process: response to UV-B (GO:0010…	K10775|1e-132|pop:POPTR_822571|PAL5	Phenylalanine ammonia-lyase (Fragment) OS=Vitis vinifera GN=PAL PE=2 SV=1	phenylalanine ammonia-lyase 2 [Coffea canephora]
	comp83903_c1	44.43	131.8	24.9	[E]	Amino acid transport and metabolism	Cellular Component: cytoplasm (GO:0005737);; Biological Process: L-phenylalanine catabolic process (GO:0006559);; Biological Process: response to oxidative stress (GO:0006979);; Biological Process: pollen development (GO:0009555);; Biological Process: cinnamic acid biosynthetic process (GO:0009800);; Biological Process: drought recovery (GO:0009819);; Biological Process: response to UV-B (GO:0010…	K10775|0.0|rcu:RCOM_1355480|Phenylalanine ammonia-lyase, putative (EC:4.3.1.24)	Phenylalanine ammonia-lyase OS=Nicotiana tabacum PE=2 SV=1	phenylalanine ammonia-lyase 3 [Coffea canephora]				存在差异
	comp76509_c2	8.73	4.4	0.38	--	--	Cellular Component: cytoplasm (GO:0005737);; Biological Process: L-phenylalanine catabolic process (GO:0006559);; Biological Process: response to oxidative stress (GO:0006979);; Biological Process: pollen development (GO:0009555);; Biological Process: cinnamic acid biosynthetic process (GO:0009800);; Biological Process: drought recovery (GO:0009819);; Biological Process: response to UV-B (GO:0010…	K10775|2e-42|rcu:RCOM_1355480|Phenylalanine ammonia-lyase, putative (EC:4.3.1.24)	Phenylalanine ammonia-lyase OS=Ipomoea batatas PE=2 SV=1	phenylalanine ammonia-lyase, partial [Camellia taliensis]				存在差异
	comp52240_c1	31.12	56.82	84.42	--	--	Cellular Component: cytoplasm (GO:0005737);; Biological Process: L-phenylalanine catabolic process (GO:0006559);; Biological Process: response to oxidative stress (GO:0006979);; Biological Process: metabolic process (GO:0008152);; Biological Process: pollen development (GO:0009555);; Biological Process: cinnamic acid biosynthetic process (GO:0009800);; Biological Process: drought recovery (GO:000…	K10775|2e-16|ath:AT3G53260|PAL2	Phenylalanine ammonia-lyase 2 OS=Arabidopsis thaliana GN=PAL2 PE=1 SV=2	phenylalanine ammonia-lyase, partial [Populus nigra]
	comp52240_c0	21.3	29.15	14.05	--	--	Cellular Component: cytoplasm (GO:0005737);; Biological Process: L-phenylalanine catabolic process (GO:0006559);; Biological Process: cinnamic acid biosynthetic process (GO:0009800);; Molecular Function: phenylalanine ammonia-lyase activity (GO:0045548);;	K10775|1e-29|pop:POPTR_822571|PAL5	Phenylalanine ammonia-lyase G1 OS=Populus kitakamiensis GN=PALG1 PE=3 SV=1	phenylalanine ammonia-lyase 2 [Coffea canephora]
	comp76509_c3	1.44	1.49	1.17	--	--	Cellular Component: cytoplasm (GO:0005737);; Biological Process: L-phenylalanine catabolic process (GO:0006559);; Biological Process: response to oxidative stress (GO:0006979);; Biological Process: biosynthetic process (GO:0009058);; Biological Process: pollen development (GO:0009555);; Biological Process: cinnamic acid biosynthetic process (GO:0009800);; Biological Process: drought recovery (GO:…	K10775|3e-38|rcu:RCOM_0543910|Phenylalanine ammonia-lyase, putative (EC:4.3.1.24)	Phenylalanine ammonia-lyase OS=Camellia sinensis GN=PAL PE=2 SV=1	phenyl ammonia lyase [Vitis vinifera]
	comp76509_c0	1.23	0.25	0.2	[E]	Amino acid transport and metabolism	Cellular Component: cytoplasm (GO:0005737);; Biological Process: L-phenylalanine catabolic process (GO:0006559);; Biological Process: biosynthetic process (GO:0009058);; Biological Process: cinnamic acid biosynthetic process (GO:0009800);; Molecular Function: ammonia-lyase activity (GO:0016841);; Molecular Function: phenylalanine ammonia-lyase activity (GO:0045548);;	K10775|6e-39|vvi:100241575|hypothetical protein LOC100241575	Phenylalanine ammonia-lyase OS=Nicotiana tabacum GN=PALA PE=2 SV=2	phenylalanine ammonia-lyase, partial [Populus trichocarpa]
	comp85960_c0	76.62	79.33	90.1	--	--	Cellular Component: cytoplasm (GO:0005737);; Biological Process: L-phenylalanine catabolic process (GO:0006559);; Biological Process: cinnamic acid biosynthetic process (GO:0009800);; Molecular Function: phenylalanine ammonia-lyase activity (GO:0045548);;	K10775|6e-41|vvi:100241377|hypothetical protein LOC100241377	Phenylalanine ammonia-lyase 2 OS=Lithospermum erythrorhizon PE=2 SV=1	phenylalanine ammonia lyase 1 [Platycodon grandiflorus]
	comp67422_c0	343.7	1139.03	743.5	[E]	Amino acid transport and metabolism	Cellular Component: cytoplasm (GO:0005737);; Biological Process: L-phenylalanine catabolic process (GO:0006559);; Biological Process: response to oxidative stress (GO:0006979);; Biological Process: pollen development (GO:0009555);; Biological Process: cinnamic acid biosynthetic process (GO:0009800);; Biological Process: drought recovery (GO:0009819);; Biological Process: response to UV-B (GO:0010…	K10775|0.0|rcu:RCOM_1355480|Phenylalanine ammonia-lyase, putative (EC:4.3.1.24)	Phenylalanine ammonia-lyase OS=Nicotiana tabacum GN=PALA PE=2 SV=2	phenylalanine ammonia-lyase 2 [Coffea canephora]
	comp52431_c0	122.59	292.34	193.1	[E]	Amino acid transport and metabolism	Cellular Component: cytoplasm (GO:0005737);; Biological Process: L-phenylalanine catabolic process (GO:0006559);; Biological Process: cinnamic acid biosynthetic process (GO:0009800);; Biological Process: glucuronoxylan metabolic process (GO:0010413);; Biological Process: xylan biosynthetic process (GO:0045492);; Molecular Function: phenylalanine ammonia-lyase activity (GO:0045548);;	K10775|8e-95|vvi:100241377|hypothetical protein LOC100241377	Phenylalanine ammonia-lyase (Fragment) OS=Vitis vinifera GN=PAL PE=2 SV=1	phenylalanine ammonia lyase [Pyrus x bretschneideri]
	comp80730_c1	46.77	24.01	18.45	--	--	Cellular Component: cytoplasm (GO:0005737);; Biological Process: L-phenylalanine catabolic process (GO:0006559);; Biological Process: response to oxidative stress (GO:0006979);; Biological Process: pollen development (GO:0009555);; Biological Process: cinnamic acid biosynthetic process (GO:0009800);; Biological Process: drought recovery (GO:0009819);; Biological Process: response to UV-B (GO:0010…	--	Phenylalanine ammonia-lyase (Fragment) OS=Malus domestica GN=PAL PE=2 SV=1	phenylalanine ammonia-lyase 3 [Coffea arabica]
