# Supplementary material for: Transcriptomic Analysis of Multipurpose Timber Yielding Tree Neolamarckia cadamba during Xylogenesis Using RNA-Seq
Source: PLoS One. 2016 Jul 20;11(7):e0159407. doi: 10.1371/journal.pone.0159407 (PMC4954708; doi:10.1371/journal.pone.0159407)
Supplement: S15 File — (XLSX) [file pone.0159407.s019.xlsx]

## Sheet: Sheet1
Protein name	UniGene ID	Apical	Middle	Basal	COG_class	COG_class_annotation	GO_annotation	KEGG_annotation	Swissprot_annotation	nr_annotation
CAS
	comp82132_c0	30.78	23.55	21	[I]	Lipid transport and metabolism	Molecular Function: lanosterol synthase activity (GO:0000250);; Cellular Component: nucleus (GO:0005634);; Cellular Component: mitochondrion (GO:0005739);; Cellular Component: vacuole (GO:0005773);; Biological Process: unsaturated fatty acid biosynthetic process (GO:0006636);; Biological Process: phosphatidylglycerol biosynthetic process (GO:0006655);; Biological Process: pollen development (GO:0…	K01853|0.0|vvi:100243389|hypothetical protein LOC100243389	Cycloartenol Synthase OS=Panax ginseng GN=OSCPNX1 PE=1 SV=1	cycloartenol synthase [Panax quinquefolius]
	comp66440_c1	1.06	1.35	1.97	[I]	Lipid transport and metabolism	Molecular Function: lanosterol synthase activity (GO:0000250);; Cellular Component: nucleus (GO:0005634);; Cellular Component: mitochondrion (GO:0005739);; Biological Process: tetracyclic triterpenoid biosynthetic process (GO:0010686);; Cellular Component: integral to membrane (GO:0016021);; Biological Process: sterol biosynthetic process (GO:0016126);; Molecular Function: cycloartenol synthase a…	--	Cycloartenol synthase 2 OS=Betula platyphylla GN=CASBPX2 PE=1 SV=1	hypothetical protein PRUPE_ppa022710mg [Prunus persica]
	comp66440_c0	1.3	2.25	2.61	[I]	Lipid transport and metabolism	Molecular Function: lanosterol synthase activity (GO:0000250);; Cellular Component: nucleus (GO:0005634);; Cellular Component: mitochondrion (GO:0005739);; Biological Process: metabolic process (GO:0008152);; Biological Process: tetracyclic triterpenoid biosynthetic process (GO:0010686);; Cellular Component: integral to membrane (GO:0016021);; Biological Process: sterol biosynthetic process (GO:0…	--	Cycloartenol synthase OS=Kalanchoe daigremontiana PE=1 SV=1	Cycloartenol synthase, putative [Ricinus communis]
	comp114206_c0	1.16	0.48	1.12	--	--	Molecular Function: lanosterol synthase activity (GO:0000250);; Cellular Component: nucleus (GO:0005634);; Cellular Component: mitochondrion (GO:0005739);; Cellular Component: vacuole (GO:0005773);; Biological Process: unsaturated fatty acid biosynthetic process (GO:0006636);; Biological Process: phosphatidylglycerol biosynthetic process (GO:0006655);; Biological Process: pollen development (GO:0…	--	Cycloartenol synthase OS=Ricinus communis PE=1 SV=1	cycloartenol synthase [Olea europaea]
FPS
	comp75377_c1	88.82	119.02	116.44	[H]	Coenzyme transport and metabolism	Molecular Function: dimethylallyltranstransferase activity (GO:0004161);; Molecular Function: geranyltranstransferase activity (GO:0004337);; Cellular Component: cytoplasm (GO:0005737);; Cellular Component: cytosol (GO:0005829);; Biological Process: acetyl-CoA metabolic process (GO:0006084);; Biological Process: cholesterol biosynthetic process (GO:0006695);; Cellular Component: chloroplast (GO:0…	K00787|0.0|pop:POPTR_560081|hypothetical protein	Farnesyl pyrophosphate synthase 1 OS=Lupinus albus GN=FPS1 PE=1 SV=1	farnesyl diphosphate synthase [Bacopa monnieri]
	comp72548_c2	13.11	14.66	13.88	[H]	Coenzyme transport and metabolism	Molecular Function: dimethylallyltranstransferase activity (GO:0004161);; Molecular Function: geranyltranstransferase activity (GO:0004337);; Cellular Component: cytoplasm (GO:0005737);; Cellular Component: cytosol (GO:0005829);; Biological Process: acetyl-CoA metabolic process (GO:0006084);; Biological Process: cholesterol biosynthetic process (GO:0006695);; Cellular Component: chloroplast (GO:0…	K00787|1e-103|rcu:RCOM_0426460|farnesyl-pyrophosphate synthetase, putative (EC:2.5.1.1)	Farnesyl pyrophosphate synthase OS=Helianthus annuus GN=FPS1 PE=2 SV=1	putative farnesyl diphosphate synthase, partial [Aralia elata]
	comp72548_c0	17.05	14.95	30.81	[H]	Coenzyme transport and metabolism	Molecular Function: dimethylallyltranstransferase activity (GO:0004161);; Molecular Function: geranyltranstransferase activity (GO:0004337);; Cellular Component: nucleolus (GO:0005730);; Cellular Component: mitochondrion (GO:0005739);; Cellular Component: cytosol (GO:0005829);; Biological Process: acetyl-CoA metabolic process (GO:0006084);; Biological Process: cholesterol biosynthetic process (GO…	K00787|2e-86|vvi:100232975|farnesyl diphosphate synthase	Farnesyl pyrophosphate synthase 1, mitochondrial OS=Arabidopsis thaliana GN=FPS1 PE=2 SV=2	farnesyl pyrophosphate syntethase [Olea europaea]
	comp67926_c0	0.43	0.53	0.83	[H]	Coenzyme transport and metabolism	Molecular Function: dimethylallyltranstransferase activity (GO:0004161);; Molecular Function: farnesyltranstransferase activity (GO:0004311);; Molecular Function: geranyltranstransferase activity (GO:0004337);; Cellular Component: nucleolus (GO:0005730);; Cellular Component: mitochondrial matrix (GO:0005759);; Cellular Component: peroxisome (GO:0005777);; Cellular Component: cytosol (GO:0005829);…	K00787|3e-44|rcu:RCOM_0426460|farnesyl-pyrophosphate synthetase, putative (EC:2.5.1.1)	Farnesyl pyrophosphate synthase 1 OS=Lupinus albus GN=FPS1 PE=1 SV=1	farnesyl diphosphate synthase [Catharanthus roseus]
	comp72548_c1	1.75	3.44	1.51	--	--	Molecular Function: dimethylallyltranstransferase activity (GO:0004161);; Molecular Function: geranyltranstransferase activity (GO:0004337);; Cellular Component: cytosol (GO:0005829);; Biological Process: acetyl-CoA metabolic process (GO:0006084);; Biological Process: cholesterol biosynthetic process (GO:0006695);; Biological Process: isoprenoid biosynthetic process (GO:0008299);; Cellular Compon…	K00787|8e-19|vvi:100232975|farnesyl diphosphate synthase	Farnesyl pyrophosphate synthase OS=Artemisia annua GN=FPS1 PE=2 SV=1	putative farnesyl diphosphate synthase, partial [Aralia elata]
	comp75377_c0	1.64	4.41	7.62	--	--	Molecular Function: dimethylallyltranstransferase activity (GO:0004161);; Molecular Function: geranyltranstransferase activity (GO:0004337);; Cellular Component: cytoplasm (GO:0005737);; Cellular Component: cytosol (GO:0005829);; Biological Process: acetyl-CoA metabolic process (GO:0006084);; Biological Process: cholesterol biosynthetic process (GO:0006695);; Biological Process: brassinosteroid b…	K00787|8e-12|vvi:100232975|farnesyl diphosphate synthase	Farnesyl pyrophosphate synthase 1 OS=Lupinus albus GN=FPS1 PE=1 SV=1	farnesyl diphosphate synthase [Mentha x piperita]
G10H
	comp51727_c0	20.76	0.17	0.22	[Q]	Secondary metabolites biosynthesis, transport and catabolism	Molecular Function: iron ion binding (GO:0005506);; Cellular Component: endoplasmic reticulum membrane (GO:0005789);; Molecular Function: electron carrier activity (GO:0009055);; Biological Process: response to UV (GO:0009411);; Biological Process: response to auxin stimulus (GO:0009733);; Biological Process: flavonoid biosynthetic process (GO:0009813);; Cellular Component: integral to membrane (…	--	Geraniol 8-hydroxylase OS=Swertia mussotii GN=CYP76B10 PE=1 SV=1	RecName: Full=Geraniol 8-hydroxylase; AltName: Full=Cytochrome P450 76B10; AltName: Full=Geraniol 10-hydroxylase; Short=SmG10H
	comp74872_c0	0.63	2.97	9.11	[Q]	Secondary metabolites biosynthesis, transport and catabolism	Molecular Function: binding (GO:0005488);; Biological Process: response to UV (GO:0009411);; Biological Process: response to auxin stimulus (GO:0009733);; Biological Process: flavonoid biosynthetic process (GO:0009813);; Cellular Component: membrane (GO:0016020);; Biological Process: cellular response to phosphate starvation (GO:0016036);; Biological Process: monoterpenoid biosynthetic process (G…	--	Geraniol 8-hydroxylase OS=Swertia mussotii GN=CYP76B10 PE=1 SV=1	PREDICTED: geraniol 8-hydroxylase-like [Solanum lycopersicum]
GES
	comp62685_c0	6.66	0	0.08	--	--	Molecular Function: magnesium ion binding (GO:0000287);; Biological Process: response to heat (GO:0009408);; Biological Process: response to cold (GO:0009409);; Cellular Component: plastid (GO:0009536);; Cellular Component: chloroplast stroma (GO:0009570);; Biological Process: response to wounding (GO:0009611);; Biological Process: response to jasmonic acid stimulus (GO:0009753);; Molecular Funct…	--	Geraniol synthase, chloroplastic OS=Ocimum basilicum GN=GES PE=1 SV=1	putative monoterpene synthase [Coffea arabica]
GPPS
	comp81749_c0	12.74	9.06	9.34	[H]	Coenzyme transport and metabolism	Molecular Function: trans-hexaprenyltranstransferase activity (GO:0000010);; Molecular Function: dimethylallyltranstransferase activity (GO:0004161);; Cellular Component: mitochondrion (GO:0005739);; Cellular Component: endoplasmic reticulum (GO:0005783);; Cellular Component: plasma membrane (GO:0005886);; Biological Process: ubiquinone biosynthetic process (GO:0006744);; Biological Process: isop…	K14066|0.0|rcu:RCOM_0747390|geranylgeranyl pyrophosphate synthase, putative (EC:2.5.1.30)	Solanesyl diphosphate synthase 3, chloroplastic/mitochondrial OS=Arabidopsis thaliana GN=SPS3 PE=1 SV=1	geranyl pyrophosphate synthase [Catharanthus roseus]
	comp80046_c0	33.47	30.57	12.21	[H]	Coenzyme transport and metabolism	Molecular Function: dimethylallyltranstransferase activity (GO:0004161);; Molecular Function: farnesyltranstransferase activity (GO:0004311);; Molecular Function: geranyltranstransferase activity (GO:0004337);; Cellular Component: mitochondrion (GO:0005739);; Cellular Component: endoplasmic reticulum (GO:0005783);; Biological Process: ubiquinone biosynthetic process (GO:0006744);; Cellular Compon…	K13789|1e-177|vvi:100266842|hypothetical protein LOC100266842	Geranylgeranyl pyrophosphate synthase, chloroplastic OS=Catharanthus roseus GN=GGPS1 PE=3 SV=1	chloroplast geranylgeranyl diphosphate synthase [Catharanthus roseus]
	comp80503_c0	24.94	18.21	28.52	[H]	Coenzyme transport and metabolism	Molecular Function: dimethylallyltranstransferase activity (GO:0004161);; Molecular Function: farnesyltranstransferase activity (GO:0004311);; Molecular Function: geranyltranstransferase activity (GO:0004337);; Cellular Component: mitochondrion (GO:0005739);; Cellular Component: endoplasmic reticulum (GO:0005783);; Biological Process: ubiquinone biosynthetic process (GO:0006744);; Cellular Compon…	K13789|1e-172|vvi:100257359|hypothetical protein LOC100257359	Geranylgeranyl pyrophosphate synthase, chloroplastic OS=Capsicum annuum GN=GGPS1 PE=3 SV=1	geranylgeranyl diphosphate synthase [Nicotiana tabacum]
	comp74243_c0	2.02	2.66	1.61	[H]	Coenzyme transport and metabolism	Molecular Function: dimethylallyltranstransferase activity (GO:0004161);; Molecular Function: farnesyltranstransferase activity (GO:0004311);; Molecular Function: geranyltranstransferase activity (GO:0004337);; Cellular Component: mitochondrion (GO:0005739);; Cellular Component: endoplasmic reticulum (GO:0005783);; Biological Process: ubiquinone biosynthetic process (GO:0006744);; Biological Proc…	K13789|1e-107|vvi:100266842|hypothetical protein LOC100266842	Geranylgeranyl pyrophosphate synthase, chloroplastic OS=Catharanthus roseus GN=GGPS1 PE=3 SV=1	geranylgeranyl pyrophosphate synthase 4 [Nicotiana tabacum]
	comp51804_c0	52.03	32.4	26.5	[H]	Coenzyme transport and metabolism	Molecular Function: dimethylallyltranstransferase activity (GO:0004161);; Molecular Function: farnesyltranstransferase activity (GO:0004311);; Molecular Function: geranyltranstransferase activity (GO:0004337);; Molecular Function: ubiquitin-protein ligase activity (GO:0004842);; Cellular Component: endoplasmic reticulum (GO:0005783);; Biological Process: protein glycosylation (GO:0006486);; Biolo…	K13789|1e-177|rcu:RCOM_1373490|geranyl geranyl pyrophosphate synthase, putative (EC:1.3.1.74)	Heterodimeric geranylgeranyl pyrophosphate synthase small subunit, chloroplastic OS=Arabidopsis thaliana GN=GGR PE=1 SV=2	geranyl diphosphate synthase small subunit type II.2 [Salvia miltiorrhiza]
	comp85438_c0	5.11	5.66	5.43	[H]	Coenzyme transport and metabolism	Molecular Function: prenyltransferase activity (GO:0004659);; Biological Process: isoprenoid biosynthetic process (GO:0008299);; Cellular Component: plastid (GO:0009536);;	K13789|1e-104|rcu:RCOM_0082580|geranyl geranyl pyrophosphate synthase, putative (EC:2.5.1.29)	Heterodimeric geranylgeranyl pyrophosphate synthase small subunit, chloroplastic OS=Arabidopsis thaliana GN=GGR PE=1 SV=2	geranyl diphosphate synthase small subunit [Antirrhinum majus]
	comp74243_c1	0.91	3.19	1.08	[H]	Coenzyme transport and metabolism	Molecular Function: dimethylallyltranstransferase activity (GO:0004161);; Molecular Function: farnesyltranstransferase activity (GO:0004311);; Molecular Function: geranyltranstransferase activity (GO:0004337);; Cellular Component: mitochondrion (GO:0005739);; Cellular Component: endoplasmic reticulum (GO:0005783);; Biological Process: ubiquinone biosynthetic process (GO:0006744);; Cellular Compon…	K13789|4e-28|rcu:RCOM_0553150|geranyl geranyl pyrophosphate synthase, putative (EC:1.3.1.74)	Geranylgeranyl pyrophosphate synthase, chloroplastic OS=Hevea brasiliensis GN=GGPS PE=1 SV=1	RecName: Full=Geranylgeranyl pyrophosphate synthase, chloroplastic; Short=GGPP synthase; Short=GGPS; AltName: Full=(2E,6E)-farnesyl diphosphate synthase; AltName: Full=Dimethylallyltranstransferase; AltName: Full=Farnesyl diphosphate synthase; AltName: Full=Farnesyltranstransferase; AltName: Full=Geranyltranstransferase; Flags: Precursor
	comp74834_c0	2.08	2.69	0.76	[H]	Coenzyme transport and metabolism	Molecular Function: dimethylallyltranstransferase activity (GO:0004161);; Molecular Function: prenyltransferase activity (GO:0004659);; Biological Process: isoprenoid biosynthetic process (GO:0008299);; Cellular Component: plastid (GO:0009536);;	K13789|1e-70|rcu:RCOM_0082580|geranyl geranyl pyrophosphate synthase, putative (EC:2.5.1.29)	Heterodimeric geranylgeranyl pyrophosphate synthase large subunit 1, chloroplastic OS=Arabidopsis thaliana GN=GGPPS1 PE=1 SV=2	geranyl diphosphate synthase small subunit [Antirrhinum majus]
	comp80953_c0	1.86	2.23	0.19	[H]	Coenzyme transport and metabolism	Molecular Function: dimethylallyltranstransferase activity (GO:0004161);; Molecular Function: farnesyltranstransferase activity (GO:0004311);; Molecular Function: geranyltranstransferase activity (GO:0004337);; Cellular Component: mitochondrion (GO:0005739);; Cellular Component: endoplasmic reticulum (GO:0005783);; Biological Process: ubiquinone biosynthetic process (GO:0006744);; Cellular Compon…	K13789|2e-12|ath:AT2G18620|geranylgeranyl pyrophosphate synthase, putative / GGPP synthetase, putative / farnesyltranstransferase, putative	Geranylgeranyl pyrophosphate synthase, chloroplastic OS=Catharanthus roseus GN=GGPS1 PE=3 SV=1	RecName: Full=Geranylgeranyl pyrophosphate synthase, chloroplastic; Short=GGPP synthase; Short=GGPS; AltName: Full=(2E,6E)-farnesyl diphosphate synthase; AltName: Full=Dimethylallyltranstransferase; AltName: Full=Farnesyl diphosphate synthase; AltName: Full=Farnesyltranstransferase; AltName: Full=Geranyltranstransferase; Flags: Precursor
SLS
	comp52741_c1	39.2	4.66	1.71	[Q]	Secondary metabolites biosynthesis, transport and catabolism	Molecular Function: monooxygenase activity (GO:0004497);; Molecular Function: iron ion binding (GO:0005506);; Cellular Component: vacuolar membrane (GO:0005774);; Molecular Function: steroid hydroxylase activity (GO:0008395);; Molecular Function: electron carrier activity (GO:0009055);; Biological Process: response to light stimulus (GO:0009416);; Cellular Component: plasmodesma (GO:0009506);; Bi…	--	Secologanin synthase OS=Catharanthus roseus GN=CYP72A1 PE=2 SV=1	cytochrome P450, partial [Catharanthus roseus]
	comp76819_c0	43.07	37.47	56.29	[Q]	Secondary metabolites biosynthesis, transport and catabolism	Molecular Function: monooxygenase activity (GO:0004497);; Molecular Function: iron ion binding (GO:0005506);; Cellular Component: vacuolar membrane (GO:0005774);; Molecular Function: steroid hydroxylase activity (GO:0008395);; Molecular Function: electron carrier activity (GO:0009055);; Biological Process: response to light stimulus (GO:0009416);; Cellular Component: plasmodesma (GO:0009506);; Bi…	--	Secologanin synthase OS=Catharanthus roseus GN=CYP72A1 PE=2 SV=1	cytochrome P450 [Catharanthus roseus]
	comp78976_c0	3.75	7.88	10.11	[Q]	Secondary metabolites biosynthesis, transport and catabolism	Molecular Function: binding (GO:0005488);; Molecular Function: steroid hydroxylase activity (GO:0008395);; Biological Process: response to light stimulus (GO:0009416);; Cellular Component: plasmodesma (GO:0009506);; Biological Process: response to brassinosteroid stimulus (GO:0009741);; Biological Process: brassinosteroid homeostasis (GO:0010268);; Biological Process: brassinosteroid metabolic pr…	--	Secologanin synthase OS=Catharanthus roseus GN=CYP72A1 PE=2 SV=1	PREDICTED: secologanin synthase isoform 1 [Vitis vinifera]
	comp67408_c0	1238.79	380.88	398.45	[Q]	Secondary metabolites biosynthesis, transport and catabolism	Molecular Function: monooxygenase activity (GO:0004497);; Molecular Function: iron ion binding (GO:0005506);; Cellular Component: vacuolar membrane (GO:0005774);; Molecular Function: steroid hydroxylase activity (GO:0008395);; Molecular Function: electron carrier activity (GO:0009055);; Biological Process: response to light stimulus (GO:0009416);; Cellular Component: plasmodesma (GO:0009506);; Bi…	--	Secologanin synthase OS=Catharanthus roseus GN=CYP72A1 PE=2 SV=1	cytochrome P450 [Catharanthus roseus]
SQE
	comp82032_c0	129.17	43.45	30.24	[HC]	--	Biological Process: polysaccharide biosynthetic process (GO:0000271);; Molecular Function: squalene monooxygenase activity (GO:0004506);; Cellular Component: extracellular region (GO:0005576);; Cellular Component: endoplasmic reticulum membrane (GO:0005789);; Biological Process: cholesterol biosynthetic process (GO:0006695);; Biological Process: cellular aromatic compound metabolic process (GO:00…	K00511|0.0|rcu:RCOM_1585750|Squalene monooxygenase, putative (EC:1.14.99.7)	Squalene monooxygenase OS=Panax ginseng PE=2 SV=1	squalene epoxidase [Withania somnifera]
	comp78798_c0	34.79	4.17	4.28	[HC]	--	Biological Process: polysaccharide biosynthetic process (GO:0000271);; Molecular Function: squalene monooxygenase activity (GO:0004506);; Cellular Component: extracellular region (GO:0005576);; Cellular Component: endoplasmic reticulum membrane (GO:0005789);; Biological Process: cholesterol biosynthetic process (GO:0006695);; Biological Process: cellular aromatic compound metabolic process (GO:00…	K00511|0.0|vvi:100254037|hypothetical protein LOC100254037	Squalene monooxygenase OS=Panax ginseng PE=2 SV=1	PREDICTED: squalene monooxygenase isoform 1 [Vitis vinifera]
	comp81196_c0	11.41	6.34	1.75	[HC]	--	Biological Process: polysaccharide biosynthetic process (GO:0000271);; Molecular Function: squalene monooxygenase activity (GO:0004506);; Cellular Component: extracellular region (GO:0005576);; Cellular Component: endoplasmic reticulum membrane (GO:0005789);; Biological Process: cholesterol biosynthetic process (GO:0006695);; Biological Process: cellular aromatic compound metabolic process (GO:00…	K00511|1e-177|rcu:RCOM_0859900|Squalene monooxygenase, putative (EC:1.14.99.7)	Squalene epoxidase 3 OS=Arabidopsis thaliana GN=SQE3 PE=1 SV=1	squalene epoxidase [Camellia oleifera]
	comp79665_c1	0.06	0.64	2.89	[HC]	--	Biological Process: polysaccharide biosynthetic process (GO:0000271);; Molecular Function: monooxygenase activity (GO:0004497);; Molecular Function: squalene monooxygenase activity (GO:0004506);; Molecular Function: binding (GO:0005488);; Cellular Component: extracellular region (GO:0005576);; Cellular Component: endoplasmic reticulum (GO:0005783);; Biological Process: cellular aromatic compound …	K00511|1e-125|vvi:100254037|hypothetical protein LOC100254037	Squalene epoxidase 1 OS=Arabidopsis thaliana GN=SQE1 PE=1 SV=1	squalene monooxygenase [Datura inoxia]
	comp79665_c0	0.09	0.97	5.32	[HC]	--	Biological Process: polysaccharide biosynthetic process (GO:0000271);; Molecular Function: squalene monooxygenase activity (GO:0004506);; Cellular Component: extracellular region (GO:0005576);; Cellular Component: endoplasmic reticulum (GO:0005783);; Cellular Component: plasma membrane (GO:0005886);; Biological Process: ergosterol biosynthetic process (GO:0006696);; Biological Process: cellular a…	K00511|1e-130|vvi:100265235|hypothetical protein LOC100265235	Squalene epoxidase 3 OS=Arabidopsis thaliana GN=SQE3 PE=1 SV=1	unnamed protein product [Vitis vinifera]
	comp81196_c1	8.95	5.39	3.58	[HC]	--	Biological Process: polysaccharide biosynthetic process (GO:0000271);; Molecular Function: squalene monooxygenase activity (GO:0004506);; Cellular Component: extracellular region (GO:0005576);; Cellular Component: endoplasmic reticulum (GO:0005783);; Cellular Component: plasma membrane (GO:0005886);; Biological Process: ergosterol biosynthetic process (GO:0006696);; Biological Process: cellular a…	K00511|1e-123|vvi:100265235|hypothetical protein LOC100265235	Squalene monooxygenase OS=Panax ginseng PE=2 SV=1	unnamed protein product [Vitis vinifera]
	comp64701_c0	3.67	1.56	0.94	--	--	Biological Process: polysaccharide biosynthetic process (GO:0000271);; Molecular Function: squalene monooxygenase activity (GO:0004506);; Cellular Component: extracellular region (GO:0005576);; Cellular Component: endoplasmic reticulum membrane (GO:0005789);; Cellular Component: plasma membrane (GO:0005886);; Biological Process: cholesterol biosynthetic process (GO:0006695);; Biological Process: …	K00511|1e-55|vvi:100254037|hypothetical protein LOC100254037	Squalene monooxygenase OS=Panax ginseng PE=2 SV=1	squalene epoxidase [Panax notoginseng]
	comp72256_c1	5.35	0.51	0	[HC]	--	Biological Process: polysaccharide biosynthetic process (GO:0000271);; Molecular Function: squalene monooxygenase activity (GO:0004506);; Cellular Component: extracellular region (GO:0005576);; Biological Process: response to water deprivation (GO:0009414);; Biological Process: response to wounding (GO:0009611);; Biological Process: response to sucrose stimulus (GO:0009744);; Biological Process: …	K00511|3e-40|pop:POPTR_831444|hypothetical protein	Squalene epoxidase 3 OS=Arabidopsis thaliana GN=SQE3 PE=1 SV=1	hypothetical protein VITISV_034139 [Vitis vinifera]
	comp70068_c1	0.45	0.28	0	[HC]	--	Biological Process: polysaccharide biosynthetic process (GO:0000271);; Molecular Function: squalene monooxygenase activity (GO:0004506);; Cellular Component: extracellular region (GO:0005576);; Cellular Component: endoplasmic reticulum membrane (GO:0005789);; Cellular Component: plasma membrane (GO:0005886);; Biological Process: cholesterol biosynthetic process (GO:0006695);; Biological Process: …	K00511|9e-29|rcu:RCOM_1585750|Squalene monooxygenase, putative (EC:1.14.99.7)	Squalene epoxidase 3 OS=Arabidopsis thaliana GN=SQE3 PE=1 SV=1	putative squaline epoxidase [Withania somnifera]
SQS
	comp51787_c0				[I]	Lipid transport and metabolism	Molecular Function: farnesyl-diphosphate farnesyltransferase activity (GO:0004310);; Biological Process: lipid biosynthetic process (GO:0008610);; Cellular Component: integral to membrane (GO:0016021);; Molecular Function: squalene synthase activity (GO:0051996);;	K00801|0.0|rcu:RCOM_1450010|farnesyl-diphosphate farnesyltransferase, putative (EC:2.5.1.21)	Squalene synthase OS=Nicotiana benthamiana PE=2 SV=1	putative squalene synthase [Bacopa monnieri]
STR
	comp71324_c0	0.7	1.73	1.23	[G]	Carbohydrate transport and metabolism	Molecular Function: arylesterase activity (GO:0004064);; Cellular Component: nucleus (GO:0005634);; Biological Process: methylation-dependent chromatin silencing (GO:0006346);; Biological Process: cell proliferation (GO:0008283);; Biological Process: response to auxin stimulus (GO:0009733);; Biological Process: cytokinin mediated signaling pathway (GO:0009736);; Biological Process: response to gi…	--	Strictosidine synthase 1 OS=Arabidopsis thaliana GN=SS1 PE=2 SV=2	predicted protein [Populus trichocarpa]
	comp316362_c0	4.4	0.19	0	[G]	Carbohydrate transport and metabolism	Molecular Function: arylesterase activity (GO:0004064);; Biological Process: metabolic process (GO:0008152);; Cellular Component: cell surface (GO:0009986);; Cellular Component: membrane (GO:0016020);;	--	Strictosidine synthase OS=Catharanthus roseus GN=STR1 PE=1 SV=2	strictosidine synthase [Ophiorrhiza pumila]
	comp68717_c0	1.54	0.6	1.4	[G]	Carbohydrate transport and metabolism	Biological Process: response to hypoxia (GO:0001666);; Cellular Component: extracellular region (GO:0005576);; Cellular Component: vacuolar membrane (GO:0005774);; Cellular Component: Golgi apparatus (GO:0005794);; Cellular Component: cytosol (GO:0005829);; Cellular Component: plasma membrane (GO:0005886);; Biological Process: amino acid transport (GO:0006865);; Molecular Function: starch synthas…	--	Strictosidine synthase 1 OS=Arabidopsis thaliana GN=SS1 PE=2 SV=2	hypothetical protein VITISV_013355 [Vitis vinifera]
	comp75661_c0	3.41	0.42	0.45	[G]	Carbohydrate transport and metabolism	Biological Process: metabolic process (GO:0008152);; Biological Process: biosynthetic process (GO:0009058);; Molecular Function: lyase activity (GO:0016829);; Molecular Function: strictosidine synthase activity (GO:0016844);;	--	Strictosidine synthase (Fragment) OS=Rauvolfia mannii GN=STR1 PE=3 SV=1	strictosidine synthase [Mitragyna speciosa]
	comp45686_c0	2.68	5.62	8.59	[G]	Carbohydrate transport and metabolism	Molecular Function: catalytic activity (GO:0003824);; Cellular Component: endoplasmic reticulum (GO:0005783);; Cellular Component: plasma membrane (GO:0005886);; Cellular Component: plant-type cell wall (GO:0009505);; Cellular Component: plasmodesma (GO:0009506);; Cellular Component: chloroplast (GO:0009507);; Biological Process: alkaloid biosynthetic process (GO:0009821);; Cellular Component: me…	--	Strictosidine synthase 1 OS=Arabidopsis thaliana GN=SS1 PE=2 SV=2	PREDICTED: strictosidine synthase 1-like [Solanum lycopersicum]
	comp63132_c0	0.34	2.9	3.94	[G]	Carbohydrate transport and metabolism	Biological Process: metabolic process (GO:0008152);; Molecular Function: lyase activity (GO:0016829);; Cellular Component: cell part (GO:0044464);;	--	Strictosidine synthase (Fragment) OS=Rauvolfia mannii GN=STR1 PE=3 SV=1	strictosidine synthase [Ophiorrhiza japonica]
	comp72639_c0	21.97	13.29	54.16	[G]	Carbohydrate transport and metabolism	Molecular Function: catalytic activity (GO:0003824);; Biological Process: metabolic process (GO:0008152);; Biological Process: biosynthetic process (GO:0009058);; Molecular Function: strictosidine synthase activity (GO:0016844);;	--	Strictosidine synthase (Fragment) OS=Rauvolfia mannii GN=STR1 PE=3 SV=1	strictosidine synthase [Mitragyna speciosa]
	comp84129_c0	87.24	52.7	61.8	[G]	Carbohydrate transport and metabolism	--	--	Strictosidine synthase 1 OS=Arabidopsis thaliana GN=SS1 PE=2 SV=2	PREDICTED: strictosidine synthase 1-like [Solanum lycopersicum]
	comp76574_c0	48.89	44.9	56.22	[G]	Carbohydrate transport and metabolism	Molecular Function: catalytic activity (GO:0003824);; Cellular Component: vacuolar membrane (GO:0005774);; Cellular Component: endoplasmic reticulum (GO:0005783);; Cellular Component: plasma membrane (GO:0005886);; Cellular Component: chloroplast (GO:0009507);; Biological Process: alkaloid biosynthetic process (GO:0009821);; Cellular Component: membrane (GO:0016020);; Molecular Function: strictos…	--	Adipocyte plasma membrane-associated protein OS=Bos taurus GN=APMAP PE=2 SV=1	predicted protein [Populus trichocarpa]
TDC
	comp67959_c0	1.59	1.36	3.96	[E]	Amino acid transport and metabolism	Molecular Function: aromatic-L-amino-acid decarboxylase activity (GO:0004058);; Molecular Function: tyrosine decarboxylase activity (GO:0004837);; Biological Process: cellular amino acid metabolic process (GO:0006520);; Biological Process: L-phenylalanine catabolic process (GO:0006559);; Biological Process: circadian rhythm (GO:0007623);; Cellular Component: synaptic vesicle (GO:0008021);; Biolog…	K01592|0.0|vvi:100266935|hypothetical protein LOC100266935	Aromatic-L-amino-acid decarboxylase OS=Catharanthus roseus GN=TDC PE=2 SV=1	tryptophan decarboxylase [Mitragyna speciosa]
	comp80987_c0	5.73	2.43	3.22	[E]	Amino acid transport and metabolism	Molecular Function: aromatic-L-amino-acid decarboxylase activity (GO:0004058);; Molecular Function: tyrosine decarboxylase activity (GO:0004837);; Cellular Component: cytoplasm (GO:0005737);; Cellular Component: cytosol (GO:0005829);; Biological Process: L-phenylalanine catabolic process (GO:0006559);; Biological Process: circadian rhythm (GO:0007623);; Cellular Component: synaptic vesicle (GO:00…	K01592|0.0|pop:POPTR_816969|tyrosine decarboxylase (EC:4.1.1.25)	Tyrosine decarboxylase 1 OS=Arabidopsis thaliana GN=ELI5 PE=2 SV=1	predicted protein [Populus trichocarpa]
TS
	comp81831_c0	56.44	72.4	118.44	[E]	Amino acid transport and metabolism	Biological Process: tryptophan biosynthetic process (GO:0000162);; Biological Process: MAPK cascade (GO:0000165);; Biological Process: RNA splicing, via endonucleolytic cleavage and ligation (GO:0000394);; Molecular Function: tryptophan synthase activity (GO:0004834);; Molecular Function: calcium ion binding (GO:0005509);; Molecular Function: protein binding (GO:0005515);; Cellular Component: nuc…	K01695|1e-157|pop:POPTR_816113|tryptophan synthase (EC:4.2.1.20)	Tryptophan synthase alpha chain, chloroplastic OS=Arabidopsis thaliana GN=TSA1 PE=1 SV=1	indole-3-glycerol phosphate lyase IGL1 [Lamium galeobdolon]
β-AS
	comp86541_c0	3.19	85.55	81.59	[I]	Lipid transport and metabolism	Biological Process: tricyclic triterpenoid biosynthetic process (GO:0010263);; Biological Process: tetracyclic triterpenoid biosynthetic process (GO:0010686);; Biological Process: pentacyclic triterpenoid biosynthetic process (GO:0019745);; Molecular Function: marneral synthase activity (GO:0034074);; Molecular Function: arabidiol synthase activity (GO:0034075);; Molecular Function: lupeol syntha…	--	Beta-amyrin synthase OS=Betula platyphylla GN=OSCBPY PE=1 SV=1	hypothetical protein PRUPE_ppa001810mg [Prunus persica]
	comp48203_c0	4	16.52	70.64	[I]	Lipid transport and metabolism	Cellular Component: nucleus (GO:0005634);; Biological Process: metabolic process (GO:0008152);; Cellular Component: integral to membrane (GO:0016021);; Biological Process: sterol biosynthetic process (GO:0016126);; Molecular Function: lyase activity (GO:0016829);; Molecular Function: intramolecular transferase activity (GO:0016866);; Biological Process: pentacyclic triterpenoid biosynthetic proce…	--	Dammarenediol II synthase OS=Panax ginseng GN=PNA PE=1 SV=1	amyrin synthase [Catharanthus roseus]
	comp74800_c0	0.33	1.28	3.04	[I]	Lipid transport and metabolism	Cellular Component: nucleus (GO:0005634);; Biological Process: metabolic process (GO:0008152);; Cellular Component: integral to membrane (GO:0016021);; Biological Process: sterol biosynthetic process (GO:0016126);; Molecular Function: lyase activity (GO:0016829);; Molecular Function: intramolecular transferase activity (GO:0016866);; Biological Process: pentacyclic triterpenoid biosynthetic proce…	--	Dammarenediol II synthase OS=Panax ginseng GN=PNA PE=1 SV=1	mixed amyrin synthase [Catharanthus roseus]
	comp74800_c2	0	0.49	1.34	[I]	Lipid transport and metabolism	Cellular Component: mitochondrion (GO:0005739);; Biological Process: metabolic process (GO:0008152);; Cellular Component: integral to membrane (GO:0016021);; Molecular Function: lyase activity (GO:0016829);; Molecular Function: intramolecular transferase activity (GO:0016866);; Biological Process: pentacyclic triterpenoid biosynthetic process (GO:0019745);; Molecular Function: lupeol synthase act…	--	Dammarenediol II synthase OS=Panax ginseng GN=PNA PE=1 SV=1	mixed amyrin synthase [Olea europaea]
	comp74800_c1	0	0.44	1.16	[I]	Lipid transport and metabolism	Cellular Component: integral to membrane (GO:0016021);; Biological Process: triterpenoid biosynthetic process (GO:0016104);; Molecular Function: lyase activity (GO:0016829);; Molecular Function: intramolecular transferase activity (GO:0016866);; Biological Process: pentacyclic triterpenoid biosynthetic process (GO:0019745);; Molecular Function: lupeol synthase activity (GO:0042299);; Molecular Fu…	--	Dammarenediol II synthase OS=Panax ginseng GN=PNA PE=1 SV=1	mixed amyrin synthase [Olea europaea]
	comp101436_c0	0	13.58	7.35	[I]	Lipid transport and metabolism	Cellular Component: nucleus (GO:0005634);; Biological Process: sterol biosynthetic process (GO:0016126);; Biological Process: pentacyclic triterpenoid biosynthetic process (GO:0019745);; Molecular Function: lupeol synthase activity (GO:0042299);; Molecular Function: beta-amyrin synthase activity (GO:0042300);; Biological Process: cuticle development (GO:0042335);; Molecular Function: alpha-amyrin…	--	Beta-amyrin synthase OS=Solanum lycopersicum GN=TTS1 PE=1 SV=1	beta-amyrin synthase [Solanum lycopersicum]
